# Supplementary material for: Detection of novel biomarkers for early detection of Non-Muscle-Invasive Bladder Cancer using Competing Endogenous RNA network analysis
Source: Sci Rep. 2019 Jun 10;9:8434. doi: 10.1038/s41598-019-44944-3 (PMC6557814; doi:10.1038/s41598-019-44944-3)
Supplement: Supplementary file 2 — (mRNAs Disease enrichment analysis results) [file 41598_2019_44944_MOESM2_ESM.xlsx]

## Sheet: DNR-mRNA-Disease
* The disease enrichment analysis results for the genes selected by DNR approach but are not in the DEG set
ID	Name	Source	p-value	q-value FDR B&H	Hit Count in Query List	Hit Count in Genome	Hit in Query List
C0023418	leukemia	DisGeNET Curated	2.414e-64	1.323e-60	187	1854	CDKN1A,CDKN1C,CDKN2A,CDKN2B,EPOR,HGF,ERBB2,HIF1A,CEBPB,HLA-A,PDGFB,PDGFRA,PDGFRB,HLA-DPB1,PDK1,HLA-DRB1,ACTB,MCM3,MCM4,HMOX1,MDM2,KLF4,ABCB1,TXN,FANCD2,TYRO3,KITLG,AP2A1,PIK3CB,PIK3CD,PIK3CG,PIK3R1,PIN1,PKM,CCL2,FGFR1,ABCG2,FGFR2,MMP2,PLEK,HSPA1A,HSPA5,VAV1,CXCL12,HSPB1,PML,VEGFA,SELP,VIM,FLT1,FLT3,WEE1,ANXA2,POLD1,FOS,WNT5A,SH3GL1,ID1,APEX1,SAMHD1,POU5F1,XRCC3,SMC2,FAS,FASLG,SKP2,AR,ZAP70,SLC2A1…
C0023467	Leukemia, Myelocytic, Acute	DisGeNET Curated	9.832e-64	2.135e-60	176	1646	CDKN1A,CDKN1C,CDKN2A,CDKN2B,EPOR,HGF,ERBB2,HIF1A,CEBPB,HLA-A,PDGFB,PDGFRA,PDGFRB,PDK1,HLA-DRB1,ACTB,HMOX1,RRAS,RRM1,MDM2,KLF4,TUBB2A,ADCY7,ABCB1,TYRO3,KITLG,AP2A1,PIK3CB,PIK3CD,PIK3CG,PIK3R1,PIN1,CCL2,FGF13,FGFR1,ABCG2,PLCG1,MMP2,FGR,VAV1,CXCL12,HSPB1,PML,VEGFA,VEGFC,MPP1,VIM,FLT1,FLT3,VWF,ANGPT1,EP400,LAT2,WEE1,ANXA2,FOS,WNT5A,ANXA5,RRM2B,SH3GL1,SHMT1,APEX1,POU5F1,XRCC3,FAS,FASLG,AR,NCOR2,RHOH,S…
C0017636	Glioblastoma	DisGeNET Curated	1.169e-63	2.135e-60	186	1851	CDKN1A,CDKN1C,CDKN2A,CDKN2B,HGF,ERBB2,HIF1A,CEBPB,HLA-A,DDX58,PDGFB,PDGFRA,PDGFRB,PDK1,HLA-DRA,HLA-DRB1,ACTB,HMOX1,RRAS,MDM2,KLF4,HIST1H4I,PGR,ABCB1,TXN,KITLG,MGP,PIK3CB,PIK3CD,PIK3CG,PIK3R1,PIN1,PKM,CCL2,FGF13,FGFR1,ABCG2,PLCG1,FGFR2,MMP2,PLEK,HSPA1A,HSPA5,CXCL12,HSPB1,VCAM1,CARD14,PML,VEGFA,VEGFC,ROCK2,SELP,VIM,FLT1,ANGPT1,WEE1,ANXA2,POLD1,FOS,WNT5A,ANXA5,SHC1,APEX1,POU5F1,MSH4,XRCC3,FAS,FASLG,…
C1458155	Mammary Neoplasms	DisGeNET Curated	7.045e-60	9.649e-57	186	1953	CDKN1A,CDKN1C,CDKN2A,EPOR,HGF,ERBB2,HIF1A,PDGFRA,MAPT,PDK1,ACP5,ACTB,HMOX1,RRAS,RRM1,MDM2,KLF4,HIST1H4I,PGK1,PGR,ABCB1,FANCD2,TUBA1B,CKS1B,KITLG,AP2A1,PIK3CB,PIK3CD,PIK3CG,PIN1,FEN1,PKM,CCL2,FGF13,FGFR1,ABCG2,FGFR2,MMP2,HSPA5,VAV1,CXCL12,HSPB1,HIST1H2BK,VEGFA,VEGFC,SELP,VIM,FLNA,FLT1,FLT3,ANGPT1,WEE1,ANXA2,POLD1,FOS,WNT5A,RRM2B,SHMT1,POU5F1,XRCC3,FAS,FASLG,ATAD2,SKP2,AR,SLC2A1,KIF20B,NCOR2,SLC9A1…
C0346647	Malignant neoplasm of pancreas	DisGeNET Curated	8.434e-59	9.24e-56	174	1730	CDKN1A,CDKN1C,CDKN2A,CDKN2B,HGF,ERBB2,HIF1A,CEBPB,HLA-A,PDGFRA,PDGFRB,PDK1,HLA-DRB1,RPS6KA2,ACTB,MCM7,HMOX1,RRM1,MDM2,KLF4,PGR,ABCB1,TXN,FANCD2,KITLG,AP2A1,PIK3CB,PIK3CD,PIK3CG,PKM,CCL2,FGF13,FGFR1,ABCG2,FGFR2,MMP2,HSPA5,VAV1,CXCL12,HSPB1,VEGFA,VEGFC,SELP,VIM,FLNA,FLT1,FLT3,ANGPT1,WEE1,ANXA2,FOS,WNT5A,ANXA5,SHC1,ID1,APEX1,POU5F1,XRCC3,FAS,FASLG,SKP2,AR,SLC2A1,RHOB,IGF1,IGF1R,ISG15,PRKCA,PRKCB,SOC…
C1140680	Malignant neoplasm of ovary	DisGeNET Curated	2.598e-58	2.372e-55	182	1911	CDKN1A,CDKN1C,CDKN2A,CDKN2B,HGF,ERBB2,HIF1A,DDX58,PDGFRB,HLA-DRB1,RPS6KA2,ACTB,HMOX1,MDM2,KLF4,CDK14,PGK1,PGR,ABCB1,TXN,FANCD2,TYRO3,KITLG,PIK3CB,PIK3CD,PIK3CG,FEN1,PKM,CCL2,FGF13,FGFR1,ABCG2,FGFR2,MMP2,HSPA1A,HSPA5,CXCL12,HSPB1,VCAM1,PML,VEGFA,VEGFC,VIM,FLT1,ANGPT1,ANXA2,POLD1,FOS,POLE,WNT5A,ANXA5,ID1,SHMT1,APEX1,POU5F1,MSH5,XRCC3,FAS,SKP2,AR,SLC2A1,RHOB,IGF1,IGF1R,CSF1R,MT-CYB,MTHFD1,PRKCA,SOCS…
C0235974	Pancreatic carcinoma	DisGeNET Curated	6.381e-58	4.994e-55	175	1774	CDKN1A,CDKN1C,CDKN2A,CDKN2B,HGF,ERBB2,HIF1A,CEBPB,HLA-A,PDGFRA,PDGFRB,PDK1,HLA-DRB1,RPS6KA2,ACTB,MCM7,HMOX1,RRM1,MDM2,KLF4,PGR,ABCB1,TXN,FANCD2,KITLG,AP2A1,PIK3CB,PIK3CD,PIK3CG,PKM,CCL2,FGF13,FGFR1,ABCG2,FGFR2,MMP2,HSPA5,VAV1,CXCL12,HSPB1,VEGFA,VEGFC,SELP,VIM,FLNA,FLT1,FLT3,ANGPT1,WEE1,ANXA2,FOS,WNT5A,ANXA5,SHC1,ID1,APEX1,POU5F1,XRCC3,FAS,FASLG,SKP2,AR,SLC2A1,RHOB,RHOC,IGF1,IGF1R,ISG15,PRKCA,PRKC…
C0026764	Multiple Myeloma	DisGeNET Curated	7.999e-56	5.478e-53	145	1241	CDKN1A,CDKN2A,CDKN2B,EPOR,HGF,ERBB2,HIF1A,HLA-A,DDX58,HLA-DPB1,PDK1,HLA-DRB1,ACP5,ACTB,MCM4,MCM5,HMOX1,MDM2,KLF4,ABCB1,TXN,FANCD2,TYRO3,CKS1B,KITLG,PIK3CB,PIK3CD,PIK3CG,PIK3R1,PKM,CCL2,FGF13,FGFR1,ABCG2,MMP2,HSPA1A,HSPA5,CXCL12,HSPB1,VCAM1,VEGFA,SELP,FLT1,FLT3,ANGPT1,ANXA2,POLD1,FOS,WNT5A,ANXA5,ID1,APEX1,POU5F1,FAS,FASLG,SKP2,ZAP70,NCOR2,RHOH,IGF1,IGF1R,SOCS1,CCN2,MAPK3,IL5,SOD2,MYC,IL10,MYD88,NE…
C0024299	Lymphoma	DisGeNET Curated	2.787e-55	1.696e-52	145	1253	CDKN1A,CDKN2A,CDKN2B,HGF,ERBB2,HIF1A,HLA-A,PDGFRA,RHOJ,PDGFRB,HLA-DPB1,HLA-DQA1,HLA-DRB1,ACTB,HMOX1,MDM2,KLF4,PGK1,ABCB1,TXN,CKS1B,PIK3CB,PIK3CD,PIK3CG,PIN1,CCL2,FGF13,FGFR1,ABCG2,FGR,HSPA1A,HSPA2,HSPA5,RHOF,PLK3,VAV1,CXCL12,HSPB1,VCAM1,PML,VEGFA,VIM,FLT1,FLT3,POLD1,FOS,ANXA5,ID1,SHMT1,POU5F1,SMC2,FAS,FASLG,SKP2,ZAP70,SLC2A1,RHOH,IGF1,ARRB2,CSF1R,LAT,PRKCB,SOCS1,PRKCD,CCN2,PRKG1,MAPK3,IL5,SOD2,MY…
C0007102	Malignant tumor of colon	DisGeNET Curated	2.08e-54	1.14e-51	177	1915	CDKN1A,CDKN1C,CDKN2A,CDKN2B,HGF,ERBB2,HIF1A,CEBPB,HLA-A,PDGFRB,HLA-DRB1,RPS6KA2,ACTB,MCM7,HMOX1,RRM1,MDM2,KLF4,HIST3H3,PGK1,ABCB1,TXN,TUBA1B,MAPK12,PIK3CB,PIK3CD,PIK3CG,PIK3R1,PIN1,PKM,CCL2,ABCG2,PLCG1,FGFR2,MMP2,HSPA1A,HSPA5,CXCL12,HSPB1,VCAM1,VEGFA,VEGFC,VIM,FLT1,ANGPT1,ANXA2,POLD1,FOS,WNT5A,ANXA5,RRM2B,SHMT1,APEX1,SAMHD1,POU5F1,XRCC3,FAS,FASLG,SKP2,CREM,AR,SLC2A1,NCOR2,IGF1,IGF1R,CSF1R,MTHFD1,…
C0023473	Myeloid Leukemia, Chronic	DisGeNET Curated	7.161e-53	3.566e-50	119	858	CDKN1A,CDKN2A,CDKN2B,HGF,ERBB2,HIF1A,HLA-A,PDGFB,PDGFRA,PDGFRB,HLA-DPB1,HLA-DRB1,ACTB,HMOX1,MDM2,KLF4,HIST1H4I,ABCB1,TXN,FANCD2,KITLG,PIK3CB,PIK3CD,PIK3CG,PKM,FGF13,FGFR1,ABCG2,MMP2,PLEK,HSPA5,CXCL12,PML,VEGFA,SELP,VIM,FLT3,FOS,ANXA5,FASLG,SKP2,ZAP70,SLC2A1,SLC9A1,IGF1,IGF1R,ARRB2,SMARCB1,SOCS1,CCN2,MAPK3,CTSB,IL5,MYC,IL10,ZBTB16,SPINK1,GAPDH,TNFSF10,B2M,GATA1,FADD,IRF1,BCL2,ISG20,ITGA2,BCL6,PTCH…
C0027819	Neuroblastoma	DisGeNET Curated	3.623e-51	1.654e-48	162	1689	CDKN1A,CDKN1C,CDKN2A,CDKN2B,EPOR,HGF,ERBB2,HIF1A,HLA-A,DDX58,PDGFRA,PDGFRB,MAPT,LRRK2,MCM7,HMOX1,MDM2,KLF4,PGK1,ABCB1,TXN,KITLG,PIK3CB,RHOV,PIK3CD,PIK3CG,PIK3R1,PIN1,PDIA2,CCL2,FGF13,FGFR1,ABCG2,FGFR2,MMP2,HSPA1A,HSPA5,VAV1,CXCL12,HSPB1,VCAM1,PML,VEGFA,VEGFC,ROCK2,VIM,FLT1,FLT3,WEE1,ANXA2,FOS,WNT5A,ANXA5,POU5F1,SMC2,FAS,FASLG,SKP2,CREM,AR,SLC2A1,NCOR2,PPP2R2B,IGF1,IGF1R,ARRB2,SLC25A1,SMARCB1,PRKC…
C0007134	Renal Cell Carcinoma	DisGeNET Curated	2.546e-49	1.073e-46	136	1224	CDKN1A,CDKN2A,CDKN2B,EPOR,HGF,ERBB2,HIF1A,CEBPB,HLA-A,PDGFRB,HLA-DRB1,LRRK2,CARD10,HMOX1,MDM2,KLF4,PGK1,ABCB1,KITLG,MGP,PIK3CB,PIK3CD,PIK3CG,PIK3R1,PIN1,PKM,CCL2,ABCG2,FGFR2,MMP2,HSPA1A,HSPA2,HSPA5,CXCL12,HSPB1,VCAM1,PML,VEGFA,VEGFC,VIM,FLT1,FLT3,VWF,ANGPT1,ANXA2,APEX1,FAS,FASLG,SKP2,AR,SLC2A1,IGF1,IGF1R,CSF1R,MT-CYB,SMARCB1,PRKCA,SOCS1,PRKCD,CCN2,IRS2,SNAI1,MAPK3,CTSB,SOD2,MYC,IL10,SPINK1,GAPDH,…
C0007137	Squamous cell carcinoma	DisGeNET Curated	1.091e-48	4.268e-46	157	1655	CDKN1A,CDKN1C,CDKN2A,CDKN2B,EPOR,HGF,ERBB2,HIF1A,CEBPB,HLA-A,HLA-DRB1,RPS6KA2,ACTB,MCM7,HMOX1,RRM1,MDM2,KLF4,CDK14,HIST1H4I,HNRNPD,PGR,ABCB1,FANCD2,TYRO3,CKS1B,MAPK12,KITLG,AP2A1,PIK3CB,PIK3CD,PIK3CG,PIN1,PKM,CCL2,FGF13,FGFR1,ABCG2,PLCG1,FGFR2,MMP2,HSPA5,CXCL12,HSPB1,VCAM1,PML,VEGFA,VEGFC,VIM,FLT1,VRK1,ANXA2,FOS,WNT5A,ANXA5,RRM2B,ID1,POU5F1,XRCC3,FAS,FASLG,SKP2,AR,SLC2A1,RHOB,RND3,IGF1,IGF1R,LAT,…
C0699885	Carcinoma of bladder	DisGeNET Curated	2.894e-47	1.057e-44	126	1089	CDKN1A,CDKN1C,CDKN2A,CDKN2B,HGF,ERBB2,HIF1A,PDGFRA,PDGFRB,HLA-DPB1,ACTB,MCM5,CARD10,MCM7,HMOX1,MDM2,KLF4,ABCB1,PIK3CB,PIK3CD,PIK3CG,PIK3R1,CCL2,FGF13,FGFR1,FGFR2,MMP2,HSPA1A,HSPA2,CXCL12,HSPB1,VEGFA,VEGFC,VIM,FLNA,POLD1,FOS,WNT5A,ID1,APEX1,POU5F1,XRCC3,FAS,FASLG,SKP2,AR,SLC2A1,KIF20B,RHOC,IGF1,IGF1R,ISG15,MT-CYB,PRKCA,SOCS1,MAPK3,MAPK7,FYN,STAG2,IL5,SOD2,MYC,IL10,MYCN,SPINK1,TNFSF10,DAB2,BCL2,PTC…
C0005684	Malignant neoplasm of urinary bladder	DisGeNET Curated	5.58e-47	1.91e-44	123	1042	CDKN1A,CDKN1C,CDKN2A,CDKN2B,HGF,ERBB2,HIF1A,PDGFRA,PDGFRB,HLA-DPB1,ACTB,MCM5,CARD10,MCM7,HMOX1,MDM2,KLF4,ABCB1,PIK3CB,PIK3CD,PIK3CG,PIK3R1,CCL2,FGFR1,FGFR2,MMP2,HSPA1A,HSPA2,CXCL12,HSPB1,VEGFA,VEGFC,VIM,FLNA,POLD1,FOS,WNT5A,ID1,APEX1,POU5F1,XRCC3,FAS,FASLG,SKP2,AR,SLC2A1,KIF20B,RHOC,IGF1,IGF1R,ISG15,MT-CYB,PRKCA,SOCS1,MAPK3,MAPK7,FYN,STAG2,IL5,SOD2,MYC,IL10,MYCN,SPINK1,TNFSF10,DAB2,BCL2,PTCH1,DCN…
C0677886	Epithelial ovarian cancer	DisGeNET Curated	7.7e-46	2.481e-43	127	1140	CDKN1A,CDKN1C,CDKN2A,CDKN2B,EPOR,HGF,ERBB2,HIF1A,PDGFRA,MAPT,HLA-DRB1,MDM2,CDK14,WDFY2,PGR,ABCB1,TXN,PIK3CB,PIK3CD,PIK3CG,FEN1,CCL2,FGF13,ABCG2,PLCG1,FGFR2,MMP2,CXCL12,HSPB1,VEGFA,VEGFC,VIM,FLT1,ANGPT1,ANXA2,FOS,POLE,WNT5A,ANXA5,ID1,SHMT1,POU5F1,XRCC3,FAS,FASLG,AR,RHOC,IGF1,IGF1R,CSF1R,MT-CYB,CSTB,SMARCB1,SOCS1,CCN2,SNAI1,MAPK3,SOD2,MYC,IL10,MYD88,SPINK1,NDE1,TNFSF10,B2M,INSR,DAB2,BARD1,FADD,IRF1…
C0004153	Atherosclerosis	DisGeNET Curated	1.094e-45	3.33e-43	122	1053	CDKN1A,CDKN1C,CDKN2A,CDKN2B,HGF,HIF1A,PDGFB,PDK4,HMOX1,MDM2,KLF4,TXN,MGP,PIK3CB,PIK3CD,PIK3CG,PDIA2,CCL2,FGF13,FGFR1,ABCG2,MMP2,HSPA1A,HSPA2,CXCL12,HSPB1,VCAM1,VEGFA,SELP,VIM,FLNA,FLT1,VWF,ANGPT1,ANXA2,FOS,WNT5A,ANXA5,APEX1,FASLG,SKP2,AR,SLC9A1,IGF1,IGF1R,CSF1R,MT-CYB,PRKCB,SOCS1,CCN2,IRS2,MAPK3,MAPK7,CTSB,IL5,CTSS,SOD2,MYC,IL10,MYD88,NES,TNFSF10,INSR,IRF1,BCL2,ISG20,PTAFR,DCN,ITGAM,ACE,ITGB3,PTG…
C0005695	Bladder Neoplasm	DisGeNET Curated	1.33e-45	3.836e-43	125	1109	CDKN1A,CDKN1C,CDKN2A,CDKN2B,HGF,ERBB2,HIF1A,PDGFRA,PDGFRB,HLA-DPB1,ACTB,MCM5,CARD10,MCM7,HMOX1,MDM2,KLF4,ABCB1,PIK3CB,PIK3CD,PIK3CG,PIK3R1,CCL2,FGFR1,FGFR2,MMP2,HSPA1A,HSPA2,HSPA5,CXCL12,HSPB1,VEGFA,VEGFC,VIM,FLNA,POLD1,FOS,WNT5A,ANXA5,ID1,APEX1,POU5F1,XRCC3,FAS,FASLG,SKP2,AR,KIF20B,RHOC,IGF1,IGF1R,MAPK15,ISG15,MT-CYB,PRKCA,SOCS1,MAPK3,MAPK7,FYN,STAG2,IL5,SOD2,MYC,IL10,MYCN,SPINK1,TNFSF10,DAB2,BC…
C0003850	Arteriosclerosis	DisGeNET Curated	4.526e-45	1.24e-42	122	1067	CDKN1A,CDKN1C,CDKN2A,CDKN2B,HGF,HIF1A,PDGFB,PDK4,HMOX1,MDM2,KLF4,TXN,MGP,PIK3CB,PIK3CD,PIK3CG,PDIA2,CCL2,FGF13,FGFR1,ABCG2,MMP2,HSPA1A,HSPA2,CXCL12,HSPB1,VCAM1,VEGFA,SELP,VIM,FLNA,FLT1,VWF,ANGPT1,ANXA2,FOS,WNT5A,ANXA5,APEX1,SKP2,AR,SLC9A1,IGF1,IGF1R,CSF1R,MT-CYB,PRKCB,SOCS1,CCN2,IRS2,MAPK3,MAPK7,CTSB,IL5,CTSS,SOD2,MYC,IL10,MYD88,NES,TNFSF10,INSR,IRF1,BCL2,ISG20,PTAFR,DCN,ITGAM,ACE,ITGB3,PTGS2,STA…
C0006118	Brain Neoplasms	DisGeNET Curated	1.098e-43	2.863e-41	93	619	CDKN1A,CDKN2A,CDKN2B,EPOR,HGF,ERBB2,HIF1A,HLA-A,PDGFB,PDGFRA,PDGFRB,MDM2,PGR,ABCB1,PIK3CB,PIK3CD,PIK3CG,PKM,CCL2,FGFR1,ABCG2,MMP2,CXCL12,VEGFA,VIM,FLT1,FLT3,ANGPT1,ANXA2,WNT5A,XRCC3,FAS,FASLG,SLC2A1,SMARCB1,CTSB,SOD2,MYC,IL10,MYCN,NES,GAPDH,TNFSF10,FADD,BCL2,BCL6,PTCH1,DCN,ITGAM,GFAP,BDNF,PHGDH,STAT1,JAK2,GJA1,BMP4,HPGDS,CXCR4,GLI1,DHFR,NFKBIA,KDR,ADAM17,KIT,NOTCH1,RAC1,DNMT3B,FOXP3,RAD51,RAF1,TC…
C0023449	Acute lymphocytic leukemia	DisGeNET Curated	1.945e-43	4.843e-41	110	893	CDKN1A,CDKN1C,CDKN2A,CDKN2B,EPOR,ERBB2,HIF1A,HLA-A,PDGFRA,PDGFRB,MAPT,HLA-DPB1,HLA-DRB1,ACTB,HMOX1,MDM2,KLF4,ABCB1,TYRO3,CKS1B,CKS2,KITLG,PIK3CB,PIK3CD,PIK3CG,CCL2,FGFR1,ABCG2,HSPA5,CXCL12,HSPB1,PML,VEGFA,FLT1,FLT3,ANXA2,FOS,WNT5A,ANXA5,SH3GL1,SHMT1,XRCC3,FAS,ZAP70,IGF1,IGF1R,CSF1R,MTHFD1,SLC25A1,SMARCB1,PRKCB,SOCS1,CCN2,MYC,IL10,ZBTB16,GAPDH,TNFSF10,B2M,INSR,GATA1,IRF1,BCL2,BCL6,ITGAM,STAT1,GGT1…
C0011849	Diabetes Mellitus	DisGeNET Curated	2.236e-43	5.326e-41	140	1456	CDKN1A,CDKN1C,CDKN2A,CDKN2B,HGF,HIF1A,CEBPB,HLA-A,MAPT,HLA-DPB1,HLA-DQA1,PDK4,HLA-DRB1,ACTB,HMOX1,MDM2,ADCY5,TXN,KITLG,MGP,PIK3CB,PIK3CD,PIK3CG,PIK3R1,PIN1,PDIA2,CCL2,FGF13,ABCG2,MMP2,FGR,TXN2,HSPA1A,HSPA2,HSPA5,CXCL12,HSPB1,VCAM1,VEGFA,VEGFC,SELP,FLNA,FLT3,REM1,VWF,ANGPT1,ANXA2,POLD1,FOS,RMI2,SHC1,FAS,AR,SLC2A1,SLC9A1,IGF1,IGF1R,MT-CYB,PRKACA,PRKCA,PRKCB,SOCS1,PRKCD,CCN2,IRS2,MAPK3,MAPK7,CTSB,SO…
C1621958	Glioblastoma Multiforme	DisGeNET Curated	3.9e-43	8.583e-41	102	767	CDKN1A,CDKN2A,CDKN2B,EPOR,HGF,ERBB2,HIF1A,HLA-A,PDGFRA,PDGFRB,HLA-DRB1,ACTB,MDM2,ABCB1,TXN,TYRO3,PIK3CB,PIK3CD,PIK3CG,PIK3R1,PKM,CCL2,FGFR1,ABCG2,MMP2,HSPA5,CXCL12,VEGFA,VIM,FLT3,ANGPT1,ANXA2,FOS,ANXA5,POU5F1,FAS,SKP2,AR,SLC2A1,RND3,IGF1,IGF1R,ISG15,CSTB,PRKCA,SOCS1,CCN2,SNAI1,MAPK3,MAPK11,MYC,IL10,NES,TNFSF10,FADD,BCL2,BCL6,PTCH1,ITGB3,GFAP,PTGS2,GADD45A,BDNF,STAT1,JAK2,GJA1,BMP2,JUN,JUNB,HPGDS,…
C0002395	Alzheimer's Disease	DisGeNET Curated	3.917e-43	8.583e-41	157	1825	CDKN1A,CDKN2A,CDK18,HGF,HIF1A,CEBPB,HLA-A,PDGFB,PDGFRB,MAPT,PDK1,HLA-DRA,HLA-DRB1,ACTB,LRRK2,HMOX1,RRAS,MDM2,ABCB1,FANCD2,TYRO3,TUBA1B,PIK3CB,PIK3CD,PIK3CG,PIN1,CCL2,ABCG2,MMP2,PLEK,HSPA1A,HSPA5,CXCL12,HSPB1,VCAM1,PML,VEGFA,ROCK2,VIM,FLNA,VWF,WEE1,MTHFD1L,POLD1,FOS,WNT5A,ANXA5,POU5F1,FAS,AR,SLC2A1,PPP2R2B,IGF1,IGF1R,ARRB2,CSF1R,MTHFD1,PDP1,PRKACB,PAXIP1,PRKCB,SOCS1,CCN2,IRS2,MAPK3,CTSB,FYN,CTSS,S…
C0003873	Rheumatoid Arthritis	DisGeNET Curated	8.484e-43	1.788e-40	148	1640	CDKN1A,CDKN2A,HGF,ERBB2,HIF1A,CEBPB,HLA-A,DDX58,PDGFRA,HLA-DPB1,HLA-DQA1,HLA-DRA,HLA-DRB1,ACP5,HMOX1,MDM2,PGR,ABCB1,TXN,KITLG,PIK3CB,PIK3CD,PIK3CG,PIN1,TMPRSS11D,CCL2,FGF13,FGFR1,ABCG2,MMP2,PLEK,CXCL12,VCAM1,PML,VEGFA,VEGFC,MPP1,SELP,VIM,FLT1,VWF,ANGPT1,ANXA2,POLD1,FOS,WNT5A,ANXA5,FAS,FASLG,AR,ZAP70,IGF1,IGF1R,CSF1R,ISG15,SOCS1,PKN1,CCN2,MAPK3,CTSB,IL5,CTSS,SOD2,IL10,MYCN,MYD88,ZBTB16,MCM8,GAPDH,…
C0016057	Fibrosarcoma	DisGeNET Curated	1.005e-41	2.039e-39	66	297	CDKN1A,CDKN2A,HGF,ERBB2,HIF1A,PDGFB,PDGFRB,RRAS,MDM2,ABCB1,TXN,TYRO3,PIK3CB,PIK3CD,PIK3CG,CCL2,ABCG2,MMP2,HSPA1A,HSPA5,HSPB1,VEGFA,VEGFC,FLNA,FLT1,FOS,IGF1R,CSF1R,SMARCB1,SNAI1,IL10,NES,TNFSF10,FADD,BCL2,ITGA2,ACE,GFAP,STAT1,BGN,GJA1,JUN,JUNB,ARHGEF7,CXCR4,RALBP1,RAC1,FOXP3,RAD51,RAD51B,RAF1,NRAS,CASP2,CAV1,NR3C1,TEK,TGFB1,THBS1,EGFR,TIMP2,EGR1,CD40,SERPINE1,CD44,TNF,TOP1
C0033578	Prostatic Neoplasms	DisGeNET Curated	1.434e-41	2.806e-39	115	1022	CDKN1A,CDKN2A,HGF,ERBB2,HIF1A,PDGFRB,HLA-DRB1,ACP5,MCM7,HMOX1,RRAS,MDM2,ABCB1,TXN,CKS1B,CKS2,PIK3CB,PIK3CD,PIK3CG,PIK3R1,PIN1,CCL2,FGF13,ABCG2,FGFR2,MMP2,HSPA1A,CXCL12,HSPB1,VEGFA,VEGFC,VIM,FLT1,APEX1,POU5F1,FASLG,ATAD2,SKP2,PAICS,CREM,AR,IGF1,ARRB2,PRKACB,CTBP1,PKN1,MAPK3,CTSB,FYN,SOD2,MYC,IL10,ZBTB16,SPINK1,TNFSF10,B2M,INSR,BCL2,ISG20,PTCH1,DCN,ITGAM,ACE,ITGB3,PTGS2,GADD45A,BDNF,PHGDH,GGT1,ITPR…
C0029408	Degenerative polyarthritis	DisGeNET Curated	2.557e-41	4.83e-39	108	904	CDKN1A,CDKN2A,HGF,ERBB2,HIF1A,CEBPB,HLA-A,DDX58,PDGFRA,HLA-DRA,HLA-DRB1,ACP5,ACTB,HMOX1,MDM2,HNRNPD,MGP,PIK3CB,PIK3CD,PIK3CG,PIK3R1,CCL2,AK4,FGF13,FGFR1,PLCG1,MMP2,HSPA5,CXCL12,VCAM1,ALPL,VEGFA,VEGFC,VIM,FLT1,ANGPT1,ANXA2,FOS,WNT5A,ANXA5,RRM2B,FAS,AR,ZAP70,SLC2A1,NCOR2,IGF1,CSF1R,PRKACB,PRKAR2B,SOCS1,CCN2,MAPK3,CTSB,CTSS,SOD2,MYC,IL10,MYD88,GAPDH,TNFSF10,B2M,IRF1,BCL2,ITGA2,PTCH1,ACE,ITGB3,PTGS2,…
C0025286	Meningioma	DisGeNET Curated	3.296e-41	6.019e-39	75	409	CDKN2A,CDKN2B,HGF,ERBB2,HLA-A,PDGFB,PDGFRA,PDGFRB,HLA-DRB1,ACTB,MCM3,MCM4,MCM5,MCM7,MDM2,PGR,ABCB1,CKS2,PIK3CB,PIK3CD,PIK3CG,TXNDC16,CCL2,FGFR1,MMP2,CXCL12,ALPL,VEGFA,FOS,XRCC3,AR,SLC2A1,IGF1,IGF1R,CSTB,SMARCB1,PRKCD,CCN2,MAPK3,CTSB,MYC,MYCN,BCL2,BCL6,GFAP,PTGS2,GGT1,JAK2,JAK3,GJA1,BMP4,PTPRC,HPGDS,CXCR4,RALBP1,NOS3,NOTCH1,RAC1,DNMT1,CAV1,NR3C1,EDN1,TGFB1,THBS1,EGFR,TIMP1,TIMP2,CD34,SERPINE1,CD44…
C0019829	Hodgkin Disease	DisGeNET Curated	6.709e-41	1.186e-38	85	548	CDKN1A,CDKN2A,CDKN2B,HGF,ERBB2,HIF1A,HLA-A,HLA-DPB1,ACTB,HMOX1,MDM2,KLF4,ABCB1,MGP,PIK3CB,PIK3CD,PIK3CG,PIK3R1,CCL2,FGF13,FGFR2,MMP2,CXCL12,PML,VEGFA,VEGFC,MPP1,VIM,FOS,ANXA5,SH3GL1,XRCC3,FAS,AR,ZAP70,NCOR2,RHOH,CSF1R,SOCS1,MAPK3,MAPK7,IL5,MYC,IL10,GAPDH,TNFSF10,PSMB9,FADD,BCL2,ISG20,BCL6,ACE,PTGS2,STAT1,JAK2,PTPRC,HPGDS,ARHGEF7,CXCR4,NFKBIA,KIT,NOTCH1,FOXP3,NRAS,TCOF1,DUSP1,OAS3,E2F3,NUP214,EEF1…
C0079731	B-Cell Lymphomas	DisGeNET Curated	8.288e-41	1.397e-38	94	684	CDKN1A,CDKN1C,CDKN2A,CDKN2B,HGF,ERBB2,CEBPB,ACTB,CARD10,MDM2,KLF4,ABCB1,PIK3CB,PIK3CD,PIK3CG,PIK3R1,PKM,FGFR1,ABCG2,MMP2,HSPA5,VAV1,CXCL12,HSPB1,VCAM1,VEGFA,VIM,FLT1,ANGPT1,ANXA2,WNT5A,ANXA5,FAS,FASLG,ZAP70,SLC2A1,NCOR2,IGF1,IGF1R,CSF1R,SOCS1,IRS2,MAPK3,SOD2,MYC,IL10,MYCN,MYD88,NES,GAPDH,CDK15,TNFSF10,B2M,INSR,GATA1,BCL2,ISG20,BCL6,PTGS2,BDNF,JAK2,PTPRC,CXCR4,RALBP1,GLI2,SYK,KDR,KIT,NOTCH1,DNMT3B…
C0023434	Chronic Lymphocytic Leukemia	DisGeNET Curated	8.416e-41	1.397e-38	117	1077	CDKN1A,CDKN2A,CDKN2B,HGF,ERBB2,HIF1A,CEBPB,HLA-A,HLA-DPB1,HLA-DRB1,MDM2,ABCB1,TXN,PIK3CB,PIK3CD,PIK3CG,PIK3R1,CCL2,ABCG2,FGR,HSPA5,VAV1,CXCL12,HSPB1,VCAM1,VEGFA,ROCK2,VIM,FLT3,FOS,WNT5A,ANXA5,SAMHD1,FAS,FASLG,SKP2,ZAP70,SLC2A1,RHOH,IGF1,IGF1R,SLC25A1,PRKCA,PRKCB,SOCS1,PRKCD,MAPK3,CTPS1,IL5,ALDH7A1,MYC,IL10,MYD88,TNFSF10,B2M,INSR,FADD,BCL2,ISG20,BCL6,PTCH1,ITGAM,ACE,PTGS2,GADD45A,STAT1,ITPR1,JAK2,…
C2931822	Nasopharyngeal carcinoma	DisGeNET Curated	9.974e-41	1.607e-38	98	749	CDKN1A,CDKN1C,CDKN2A,CDKN2B,HGF,ERBB2,HIF1A,UBE2L6,HLA-A,DDX58,MAPT,HLA-DPB1,PDK1,HLA-DRB1,MDM2,KLF4,ABCB1,KITLG,PIK3CB,PIK3CD,PIK3CG,CCL2,FGFR1,ABCG2,MMP2,FGR,HSPA1A,HSPA2,HSPA5,CXCL12,HSPB1,PML,VEGFA,VIM,FLNA,FLT1,ANXA2,WNT5A,ANXA5,XRCC3,FAS,FASLG,SKP2,PPP2R2B,IGF1,CSF1R,ISG15,CCN2,MAPK3,SOD2,MYC,IL10,NES,TNFSF10,B2M,DAB2,PSMB9,PSMD8,BCL2,PTGS2,STAT1,JAK2,GJA1,JUN,HPGDS,ARHGEF7,CXCR4,DHFR,NFKBI…
C0152013	Adenocarcinoma of lung (disorder)	DisGeNET Curated	7.919e-40	1.221e-37	109	955	CDKN1A,CDKN2A,CDKN2B,EPOR,HGF,ERBB2,HIF1A,CEBPB,PDK1,HMOX1,MDM2,HNRNPD,PGR,ABCB1,PIK3CB,PIK3CD,PIK3CG,PIN1,FEN1,PKM,CCL2,AK4,FGF13,FGFR1,ABCG2,FGFR2,MMP2,VAV1,CXCL12,HSPB1,VEGFA,VEGFC,VIM,FLT1,FOS,ANXA5,ID1,SHMT1,APEX1,POU5F1,FAS,ATAD2,AR,SLC2A1,RHOB,IGF1,IGF1R,LAT,PRKCA,CCN2,SNAI1,SOD2,MYC,IL10,TNFSF10,INSR,BCL2,PTGS2,GADD45A,BDNF,JAK2,BMP2,BMP4,JUN,JUNB,HPGDS,ARHGEF7,CXCR4,KLF5,RALBP1,KDR,ADAM1…
C0029463	Osteosarcoma	DisGeNET Curated	8.027e-40	1.221e-37	110	973	CDKN1A,CDKN2A,HGF,ERBB2,HIF1A,PDGFB,PDGFRA,PDGFRB,HLA-DRB1,ACP5,HMOX1,MDM2,ABCB1,KITLG,PIK3CB,PIK3CD,PIK3CG,CCL2,FGF13,FGFR1,FGFR2,MMP2,FGR,TXN2,HSPA5,CXCL12,HSPB1,ALPL,PML,VEGFA,ROCK2,FLT1,VWF,WEE1,ANXA2,FOS,WNT5A,APEX1,POU5F1,FAS,SLC2A1,IGF1,IGF1R,CCN2,SNAI1,MAPK3,MAPK7,CTSB,MYC,IL10,MYCN,NES,TNFSF10,B2M,GATA1,FADD,BCL2,ITGA2,BCL6,DCN,GFAP,PTGS2,GADD45A,PHGDH,BGN,BMP2,JUN,HPGDS,CXCR4,GLI1,GLI2,…
C0001418	Adenocarcinoma	DisGeNET Curated	9.235e-40	1.367e-37	140	1564	CDKN1A,CDKN1C,CDKN2A,EPOR,HGF,ERBB2,HIF1A,HLA-A,HLA-DQA1,ACTB,MCM4,HMOX1,RRM1,MDM2,PGR,ABCB1,TYRO3,KITLG,MGP,AP2A1,PIK3CB,PIK3CD,PIK3CG,PKM,CCL2,FGF13,FGFR1,FGFR2,MMP2,HSPA5,VAV1,CXCL12,HSPB1,VCAM1,PML,VEGFA,MPP1,VIM,VRK1,REM1,ANXA2,FOS,WNT5A,ANXA5,RRM2B,ID1,POU5F1,XRCC3,FAS,FASLG,SKP2,CREM,AR,SLC2A1,IGF1,IGF1R,ARRB2,CSF1R,LAT,SMARCB1,SOCS1,CCN2,MAPK3,MAPK7,CTSB,FYN,STAG2,IL5,SOD2,MYC,IL10,MYCN,N…
C1168401	Squamous cell carcinoma of the head and neck	DisGeNET Curated	9.583e-40	1.382e-37	106	904	CDKN1A,CDKN1C,CDKN2A,CDKN2B,HGF,ERBB2,HIF1A,CEBPB,HLA-A,DDX58,PDGFRA,HMOX1,MDM2,KLF4,ABCB1,TXN,PIK3CB,PIK3CD,PIK3CG,PIN1,CCL2,FGFR1,ABCG2,FGFR2,MMP2,HSPA5,CXCL12,HSPB1,VEGFA,VEGFC,VIM,WEE1,ANXA2,POLD1,FOS,ANXA5,SHMT1,APEX1,POU5F1,XRCC3,FAS,FASLG,SLC2A1,RHOC,IGF1,IGF1R,ZBTB32,CSF1R,MTHFD1,PRKCA,SOCS1,CCN2,MAPK3,SOD2,MYC,GAPDH,TNFSF10,FADD,BCL2,ISG20,ITGA2,PTCH1,PTGS2,GADD45A,BDNF,STAT1,JAK2,JUN,JU…
C0004364	Autoimmune Diseases	DisGeNET Curated	2.203e-39	3.094e-37	113	1038	CDKN1A,CDKN2A,HGF,ERBB2,HLA-A,DDX58,PDGFRA,HLA-DPB1,HLA-DQA1,HLA-DRA,HLA-DRB1,ACP5,ACTB,HMOX1,MDM2,HNRNPD,ABCB1,TXN,TYRO3,PIK3CB,PIK3CD,PIK3CG,PIK3R1,FEN1,CCL2,HSPA1A,VAV1,CXCL12,PML,VEGFA,ROCK2,FLT3,ANXA5,SAMHD1,FAS,FASLG,CREM,AR,ZAP70,IGF1,ISG15,HELZ2,SOCS1,PRKCD,CCN2,CTSB,SOD2,IL10,MYD88,ZBTB16,TNFSF10,B2M,PSMB8,PSMB9,PSMB10,IRF1,BCL2,ISG20,PTCH1,ITGAM,ACE,GFAP,PTGS2,GADD45A,PHGDH,STAT1,GGT1,J…
C4048328	cervical cancer	DisGeNET Curated	5.65e-39	7.738e-37	103	869	CDKN1A,CDKN2A,HGF,ERBB2,HIF1A,HLA-A,DDX58,HLA-DPB1,HLA-DQA1,HLA-DRB1,MCM4,MCM7,MDM2,KLF4,PGR,ABCB1,KITLG,PIK3CB,PIK3CD,PIK3CG,PIN1,CCL2,FGF13,ABCG2,FGFR2,MMP2,PML,VEGFA,VEGFC,VIM,ANGPT1,ANXA2,ANXA5,ID1,APEX1,POU5F1,FAS,FASLG,AR,SLC9A1,IGF1,IGF1R,SOCS1,PRKCD,CCN2,MAPK3,MYC,IL10,NES,GAPDH,TNFSF10,PSMB8,DAB2,PSMB9,BARD1,IRF1,BCL2,PTCH1,ACE,PTGS2,GADD45A,BDNF,JAK2,JAK3,JUN,HPGDS,CXCR4,GLI1,KLF5,GLI3,…
C0025149	Medulloblastoma	DisGeNET Curated	1.276e-37	1.705e-35	82	558	CDKN2A,CDKN2B,EPOR,HGF,ERBB2,HIF1A,PDGFRA,PDGFRB,MCM3,MCM4,MCM7,HMOX1,MDM2,KLF4,CDK14,ABCB1,PIK3CB,PIK3CD,PIK3CG,PKM,CCL2,MMP2,VAV1,CXCL12,VEGFA,VIM,WEE1,POLD1,WNT5A,POU5F1,FAS,FASLG,SKP2,AR,IGF1,IGF1R,CSF1R,SMARCB1,SOCS1,IRS2,SNAI1,MAPK3,MAPK7,CTSB,MYC,MYCN,NES,TNFSF10,IRF1,BCL2,ITGA2,PTCH1,GFAP,BDNF,GJA1,BMP2,HPGDS,CXCR4,GLI1,GLI2,GLI3,DHFR,NFKBIA,KDR,KIT,NOTCH1,RAC1,DNM2,DNMT1,RAD51,NT5E,GSR,T…
C0424295	Hyperactive behavior	DisGeNET Curated	8.788e-37	1.146e-34	100	866	CDKN2A,HGF,ERBB2,HIF1A,MAPT,HLA-DRB1,RPS6KA2,LRRK2,HMOX1,MDM2,HIST1H4I,ADCY5,ABCB1,KITLG,PIK3CB,PIK3CD,PIK3CG,CCL2,ABCG2,VAV1,CXCL12,HSPB1,PML,VEGFA,SELP,VIM,FLNA,FLT1,FLT3,REM1,VWF,FOS,RRM2B,APEX1,FAS,AR,ZAP70,RND3,IGF1,IGF1R,SOCS1,PKN1,MAPK3,IL5,MYC,IL10,MYCN,MYD88,IRF1,BCL2,ISG20,BCL6,PTCH1,ACE,PTGS2,BDNF,STAT1,JAK2,JAK3,GJA1,TUBA1A,HPGDS,GLI3,RAB7A,KDR,KIT,NOS3,RAC1,DNM2,RAC3,DNMT1,DNMT3B,FOX…
C0019693	HIV Infections	DisGeNET Curated	1.097e-36	1.398e-34	96	799	CDKN1A,CDKN2A,HIF1A,CEBPB,HLA-A,DDX58,PDGFB,HLA-DPB1,HLA-DRB1,MCM7,HMOX1,MDM2,ABCB1,TUBA1B,PIK3R1,TMPRSS11D,CCL2,ABCG2,MMP2,RHOF,CXCL12,HSPB1,VCAM1,PML,FLNA,FLT1,ANXA2,FOS,WNT5A,SAMHD1,FAS,FASLG,SKP2,CREM,SLC2A1,NCOR2,SOCS1,PKN1,CTSB,IL5,SOD2,MYC,IL10,TNFSF10,B2M,PSMB10,IRF1,PSMD3,PSMD8,BCL2,ISG20,BCL6,PTCH1,ITGAM,GFAP,PTGS2,GADD45A,STAT1,GJA1,JUN,JUNB,PTPRC,ARHGEF7,CXCR4,GLI2,DLG4,FOXP3,NT5E,DUS…
C0024141	Lupus Erythematosus, Systemic	DisGeNET Curated	3.266e-36	4.066e-34	104	951	CDKN1A,CDKN1C,CDKN2A,HGF,ERBB2,HLA-A,DDX58,HLA-DPB1,HLA-DQA1,HLA-DRA,HLA-DRB1,PGK1,HNRNPD,ABCB1,TYRO3,PIK3CB,PIK3CD,PIK3CG,FEN1,TMPRSS11D,CCL2,HSPA1A,CXCL12,VEGFA,SELP,VWF,ANXA2,FOS,ANXA5,SAMHD1,MSH5,FAS,FASLG,CREM,AR,ZAP70,ISG15,OASL,PRKCB,SOCS1,PRKCD,SNRPA,FYN,IL10,MYD88,B2M,PSMB9,IRF1,BCL2,ISG20,ITGA2,ITGAM,ACE,PTGS2,GADD45A,BDNF,PHGDH,STAT1,GGT1,BGN,JUN,JUNB,PTPRC,HPGDS,CXCR4,RALBP1,GLI3,NFKB…
C0278996	Cancer of Head and Neck	DisGeNET Curated	3.893e-36	4.739e-34	71	426	CDKN1A,CDKN2A,ERBB2,HIF1A,HLA-A,MCM7,MDM2,ABCB1,TXN,FANCD2,PIK3CB,PIK3CD,PIK3CG,MMP2,HSPA5,PLK3,CXCL12,HSPB1,VEGFA,SELP,VIM,WEE1,ANXA2,FOS,APEX1,POU5F1,XRCC3,FASLG,SKP2,AR,IGF1,IGF1R,ZBTB32,CSF1R,CCN2,CTSB,IL10,MYD88,TNFSF10,FADD,BCL2,PTGS2,STAT1,GGT1,JUN,JUNB,RHOBTB1,HPGDS,CXCR4,DHFR,KDR,ADAM17,NOTCH1,RAC1,DNMT1,RAD51,SOCS3,MSH6,EGFR,TIMP2,CD34,CD40,SERPINE1,CD44,H2AFX,PRKN,TNF,ENO1,TNS1,CDK2,TP…
C0023903	Liver neoplasms	DisGeNET Curated	1.505e-35	1.792e-33	122	1318	CDKN1A,CDKN1C,CDKN2A,HGF,ERBB2,HIF1A,CEBPB,HLA-A,DDX58,PDGFRA,PDK4,MCM7,HMOX1,MDM2,PGK1,ABCB1,PIK3CB,PIK3CD,PIK3CG,PKM,CCL2,FGF13,FGFR1,FGFR2,MMP2,HSPA5,CXCL12,HSPB1,PML,VEGFA,VIM,FLT1,ANGPT1,ANXA2,POLD1,FOS,ANXA5,SHC1,ID1,APEX1,FAS,FASLG,SKP2,AR,SLC2A1,IGF1,IGF1R,ISG15,PRKCA,SOCS1,CCN2,IRS2,PRKG1,MAPK3,CTSB,MYC,IL10,MYCN,SPINK1,GAPDH,TNFSF10,INSR,IRF1,BCL2,PTCH1,PTGS2,STAT1,GGT1,BGN,JAK3,GJA1,BM…
C0042769	Virus Diseases	DisGeNET Curated	1.832e-35	2.135e-33	99	879	CDKN1A,CDKN2A,HGF,ERBB2,CEBPB,HLA-A,DDX58,MAPT,HLA-DPA1,HLA-DPB1,HLA-DRB1,RPS6KA2,ACTB,CARD10,MCM7,HMOX1,RRM1,MDM2,TYRO3,PIK3CB,PIK3CD,PIK3CG,CCL2,FGF13,FGFR1,ABCG2,FGFR2,HSPA5,HSPB1,VCAM1,PML,VEGFA,REM1,FOS,ANXA5,SAMHD1,FAS,ISG15,SOCS1,CCN2,MAPK3,CTSB,MYC,IL10,MYD88,NES,ZBTB16,CDK15,TNFSF10,FADD,IRF1,BCL2,ISG20,ITGAM,GFAP,PTGS2,PHGDH,STAT1,GJA1,JUN,JUNB,TXNDC5,CXCR4,DHFR,NFKBIA,SYK,TIMELESS,TALD…
C0476089	Endometrial Carcinoma	DisGeNET Curated	1.902e-35	2.171e-33	94	792	CDKN1A,CDKN2A,CDKN2B,HGF,ERBB2,HIF1A,PDGFRB,MDM2,PGR,ABCB1,FANCD2,TUBA1B,KITLG,PIK3CB,PIK3CD,PIK3CG,PIK3R1,FEN1,CCL2,FGF13,FGFR2,MMP2,PLEK,HSPA5,CXCL12,VEGFA,VIM,ANXA2,POLD1,FOS,POLE,ANXA5,APEX1,POU5F1,FAS,FASLG,ATAD2,AR,RHOC,IGF1,IGF1R,CSF1R,PRKCA,PKN1,SNAI1,MAPK3,MYC,NES,INSR,DAB2,BARD1,BCL2,DCN,PTGS2,BDNF,GGT1,BGN,HPGDS,CXCR4,GLI1,RPS6KA6,KDR,KIT,NOS3,NOTCH1,RAC1,DNMT1,DNMT3B,RAF1,TCF7L2,NT5E,…
C0038356	Stomach Neoplasms	DisGeNET Curated	2.221e-35	2.483e-33	78	537	CDKN1A,CDKN2A,CDKN2B,HGF,ERBB2,HIF1A,PDGFRA,ACTB,HMOX1,MDM2,KLF4,PGK1,HNRNPD,TXN,PIK3CB,PIK3CD,PIK3CG,FGFR2,MMP2,HSPA5,CXCL12,HSPB1,VCAM1,VEGFA,VEGFC,VIM,ANXA2,WNT5A,ANXA5,APEX1,XRCC3,AR,PRKCB,SOCS1,IRS2,SNAI1,MAPK3,FYN,ALDH7A1,SOD2,MYC,MYD88,IRF1,BCL2,PTCH1,ACE,PTGS2,GADD45A,BDNF,BMP2,JUN,PTPRF,CXCR4,GLI3,KIT,NOS3,NOTCH1,DNMT1,DNMT3B,FOXP3,NRAS,NT5E,SOCS3,CAV1,EEF1A2,MSH6,THBS1,EGFR,CD34,TLR2,SE…
C0152018	Esophageal carcinoma	DisGeNET Curated	2.799e-35	3.066e-33	83	615	CDKN1A,CDKN1C,CDKN2A,CDKN2B,HGF,ERBB2,HIF1A,CEBPB,HLA-A,PDK1,HLA-DRB1,MCM5,HMOX1,MDM2,KLF4,CDK14,ABCB1,PIK3CB,PIK3CD,PIK3CG,PIN1,FGF13,FGFR1,ABCG2,FGFR2,MMP2,CXCL12,HSPB1,VEGFA,VEGFC,FLT1,ANGPT1,ANXA2,POU5F1,XRCC3,FAS,FASLG,SKP2,AR,IGF1,IGF1R,CSTB,CCN2,MAPK7,IL5,MYC,TNFSF10,PSMB8,DAB2,BCL2,ACE,PTGS2,GADD45A,GJA1,HPGDS,CXCR4,GLI1,UBE2S,KDR,NOTCH1,RAC3,DNMT1,DNMT3B,RAD51,RAF1,CAV1,NR3C1,TGFB1,EEF1G…
C0549473	Thyroid carcinoma	DisGeNET Curated	5.887e-35	6.323e-33	86	669	CDKN1A,CDKN2A,CDKN2B,HGF,ERBB2,HIF1A,LRRK2,MCM5,MCM7,MDM2,HNRNPD,ABCB1,KITLG,PIK3CB,PIK3CD,PIK3CG,PKM,CCL2,FGF13,FGFR1,FGFR2,MMP2,HSPA5,VCAM1,VEGFA,VEGFC,VIM,FOS,ID1,XRCC3,FAS,CREM,AR,SLC2A1,IGF1,IGF1R,CSF1R,PRKCA,SOCS1,PRKCD,CCN2,SNAI1,MAPK3,CTSB,MYC,IL10,MYCN,CENPJ,GAPDH,TNFSF10,BCL2,PTCH1,PTGS2,STAT1,BGN,JUN,JUNB,HPGDS,CXCR4,KDR,GNB3,NOTCH1,DNM2,RAD51,REC8,RAF1,NRAS,SOCS3,CAV1,TEK,LDHA,EDN1,TG…
C0023487	Acute Promyelocytic Leukemia	DisGeNET Curated	2.751e-34	2.899e-32	72	468	CDKN1A,CDKN2A,CDKN2B,HGF,ERBB2,HIF1A,CEBPB,HLA-DQA1,HLA-DRB1,ABCB1,PIK3CB,PIK3CD,PIK3CG,PIN1,FEN1,FGF13,FGFR1,VAV1,PML,VEGFA,VIM,FLT1,FLT3,ANXA2,POLD1,WNT5A,POU5F1,FASLG,SKP2,NCOR2,ZBTB32,CSF1R,ISG15,PRKCD,MAPK3,MYC,IL10,ZBTB16,TNFSF10,IRF1,BCL2,BCL6,ITGAM,ACE,STAT1,JAK2,BMP2,BMP4,PTPRC,CXCR4,GLI1,KLF5,GLI2,KIT,NOTCH1,NRAS,NUP214,EEF1A2,TFRC,TGFB1,THBS1,EGFR,TIMP1,EGR1,CD34,CD44,PRKN,TNF,LEF1,HCK…
C0014859	Esophageal Neoplasms	DisGeNET Curated	2.938e-34	3.037e-32	79	572	CDKN1A,CDKN1C,CDKN2A,CDKN2B,HGF,ERBB2,HIF1A,CEBPB,HLA-A,PDK1,HLA-DRB1,ACTB,HMOX1,MDM2,KLF4,CDK14,ABCB1,PIK3CB,PIK3CD,PIK3CG,PIN1,FGF13,MMP2,CXCL12,HSPB1,VEGFA,VEGFC,FLT1,ANGPT1,ANXA2,POU5F1,XRCC3,FAS,FASLG,SKP2,AR,IGF1,IGF1R,CCN2,CTSB,IL5,SOD2,MYC,GAPDH,TNFSF10,DAB2,BCL2,ACE,PTGS2,GADD45A,GJA1,HPGDS,CXCR4,GLI1,KLF5,UBE2S,KDR,NOS3,RAC3,DNMT1,DNMT3B,RAD51,RAF1,NR3C1,TGFB1,EGFR,EGR1,CD80,CD34,EIF4EB…
C0004114	Astrocytoma	DisGeNET Curated	4.902e-34	4.973e-32	88	721	CDKN1A,CDKN2A,CDKN2B,HGF,ERBB2,HIF1A,PDGFB,PDGFRA,HLA-DRB1,ACTB,HMOX1,MDM2,KLF4,PGR,TXN,PIK3CB,PIK3CD,PIK3CG,PIK3R1,CCL2,FGFR1,FGFR2,MMP2,HSPA5,CXCL12,VCAM1,VEGFA,VIM,FLT1,ANGPT1,ANXA2,POU5F1,FAS,FASLG,SKP2,AR,ZAP70,SLC2A1,IGF1,IGF1R,CSTB,PRKCA,MAPK3,MYC,NES,GAPDH,B2M,BCL2,GFAP,PTGS2,BDNF,JAK2,GJA1,HPGDS,ARHGEF7,CXCR4,GLI3,PHLPP1,KDR,NOTCH1,RAC1,DNM2,DNMT1,DNMT3B,FOXP3,RAF1,TCF7L2,CAV1,TEK,EDN1,T…
C0006413	Burkitt Lymphoma	DisGeNET Curated	5.402e-34	5.38e-32	66	390	CDKN1A,CDKN2A,CDKN2B,ERBB2,HIF1A,HLA-A,DDX58,PDK1,MDM2,KLF4,ABCB1,TYRO3,TUBA1B,CKS1B,PIK3CB,PIK3CD,PIK3CG,PIK3R1,FGR,HSPA5,PLK3,VAV1,CXCL12,VEGFA,VIM,SKP2,ZAP70,IGF1,MAPK11,MYC,IL10,TNFSF10,INSR,PSMB8,BCL2,BCL6,PTGS2,BDNF,PHGDH,JUNB,HPGDS,CXCR4,GLI1,KIT,NOTCH1,DNMT1,DNMT3B,NUP214,NR3C1,LDHA,GMNN,TFRC,TGFB1,CCND3,EGFR,TIMP1,EGR1,CD40,CD40LG,CD44,TNF,ENO1,LEF1,PCNA,CDK2,TP73
C0023890	Liver Cirrhosis	DisGeNET Curated	3.989e-33	3.902e-31	81	625	CDKN1A,CDKN2A,CDKN2B,HGF,ERBB2,HIF1A,HLA-A,HLA-DPB1,HLA-DQA1,HLA-DRB1,ACTB,HMOX1,MDM2,ABCB1,CKS1B,CKS2,CCL2,ABCG2,FGFR2,MMP2,HSPA5,VEGFA,VIM,FLT1,VWF,ANGPT1,APEX1,FAS,AR,IGF1,IGF1R,ARRB2,CSTB,SOCS1,CCN2,SOD2,MYC,IL10,SPINK1,GAPDH,TNFSF10,BCL2,ACE,PTGS2,STAT1,JAK2,HPGDS,CXCR4,GLI2,NFKBIA,ADAM17,GNB3,TALDO1,NOS3,RAC1,DNMT1,DNMT3B,FOXP3,NT5E,SOCS3,OAS1,CAV1,GMNN,EDN1,TGFB1,MSH6,THBS1,NAMPT,EGFR,TIMP…
C1449563	Cardiomyopathy, Familial Idiopathic	DisGeNET Curated	5.765e-33	5.541e-31	63	365	CDKN2A,HGF,ERBB2,HIF1A,RHOJ,HLA-DPB1,PDK1,HLA-DQA1,HLA-DRB1,MDM2,RHOU,PGR,KITLG,PIK3CB,PIK3CD,PIK3CG,CCL2,MMP2,CXCL12,VEGFA,VIM,ANGPT1,ANXA2,FAS,AR,SLC2A1,IGF1,MT-CYB,CCN2,MAPK7,ALDH7A1,MYC,IL10,GAPDH,IRF1,BCL2,ISG20,ACE,PTGS2,GJA1,PTPRC,CXCR4,SYK,KDR,ADAM17,NOS3,DNM2,DNMT1,FOXP3,RAF1,TEK,EDN1,TGFB1,NAMPT,EGFR,TIMP1,CD34,CD40,SERPINE1,TNF,PAX6,LUM,ENO1
C0020456	Hyperglycemia	DisGeNET Curated	9.399e-33	8.877e-31	69	450	CDKN1A,HGF,HIF1A,PDK4,HLA-DRB1,HMOX1,ADCY5,TXN,PIK3CB,PIK3CD,PIK3CG,PIK3R1,PIN1,CCL2,ABCG2,HSPA1A,HSPA5,CXCL12,VCAM1,VEGFA,VEGFC,VWF,FOS,ANXA5,CREM,SLC2A1,SLC9A1,IGF1,ARRB2,CSF1R,PRKCA,PRKCB,PRKCD,CCN2,IRS2,SOD2,IL10,NES,TNFSF10,INSR,BCL2,PTCH1,ACE,PTGS2,JAK2,JUN,JUNB,NFKBIA,KDR,NOS3,DNMT1,TCF7L2,SOCS3,EDN1,PDHX,PPIF,TFRC,TGFB1,THBS1,NAMPT,TIMP1,EGR1,TKT,TLR2,EIF4EBP1,SERPINE1,TNF,PCNA,CDK2
C0021051	Immunologic Deficiency Syndromes	DisGeNET Curated	1.256e-32	1.167e-30	81	635	HGF,ERBB2,HLA-DRA,ACTB,HMOX1,TXN,PIK3CB,PIK3CD,PIK3CG,PIK3R1,PIN1,CCL2,MMP2,PLEK,HSPA1A,HSPA2,CXCL12,PML,VEGFA,VEGFC,FLT1,FLT3,ANGPT1,POLE,SAMHD1,POU5F1,AR,ZAP70,RHOH,IGF1,ISG15,PRKCD,SNAI1,CTPS1,CTSB,MYC,IL10,MYD88,NES,SPINK1,TNFSF10,GATA1,BCL2,ITGAM,PTGS2,STAT1,JAK2,JAK3,GJA1,BMP2,PTPRC,CXCR4,GLI2,KDR,ADAM17,NOTCH1,RAC1,RAC2,DNMT3B,FOXP3,NRAS,SOCS3,E2F3,LCK,TGFB1,LIG1,THBS1,CD3D,CD3G,WDHD1,EGFR…
C3463824	MYELODYSPLASTIC SYNDROME	DisGeNET Curated	2.96e-32	2.702e-30	82	659	CDKN1A,CDKN1C,CDKN2A,CDKN2B,EPOR,PDGFRB,HLA-DPB1,HLA-DRB1,ACTB,HMOX1,MDM2,PGK1,HNRNPD,ABCB1,FANCD2,KITLG,PIK3CB,PIK3CD,PIK3CG,PLCG1,MMP2,CXCL12,VEGFA,VEGFC,FLT1,FLT3,ANGPT1,ANXA2,FOS,RRM2B,SH3GL1,FAS,IGF1,CSF1R,SOCS1,IRS2,PRKG1,STAG2,MYC,IL10,MYD88,TNFSF10,GATA1,DAB2,FADD,IRF1,BCL2,ISG20,ITGB3,GADD45A,JAK2,BMP2,PTPRC,HPGDS,CXCR4,GLI1,SYK,KIT,RAC1,DNMT1,FOXP3,RAD51,NRAS,NT5E,NUP214,TEK,TFRC,TGFB1,…
C0014175	Endometriosis	DisGeNET Curated	4.588e-32	4.12e-30	82	663	CDKN2A,CDKN2B,HGF,ERBB2,HIF1A,PDGFRA,HLA-DPB1,HLA-DRB1,ACTB,LRRK2,PGR,TXN,CKS1B,KITLG,PIK3CB,PIK3CD,PIK3CG,CCL2,FGFR2,MMP2,CXCL12,VCAM1,VEGFA,VEGFC,FLT1,ANGPT1,ANXA2,POLD1,FOS,POLE,APEX1,POU5F1,FASLG,SKP2,AR,SLC2A1,IGF1,IGF1R,CSF1R,CCN2,IRS2,MAPK3,SOD2,IL10,TNFSF10,B2M,INSR,BCL2,ISG20,ITGA2,DCN,ACE,PTGS2,BDNF,GJA1,BMP4,JUN,HPGDS,CXCR4,KDR,NOS3,NOTCH1,DNMT3B,FOXP3,RAF1,DUSP1,NR3C1,TEK,S1PR1,TGFB1,…
C0024121	Lung Neoplasms	DisGeNET Curated	5.724e-32	5.057e-30	91	820	CDKN1A,CDKN1C,CDKN2A,CDKN2B,HGF,ERBB2,HIF1A,PDGFRB,ACTB,HMOX1,RRM1,MDM2,KLF4,HSPA12B,ABCB1,TYRO3,KITLG,PIK3CB,PIK3CD,PIK3CG,CCL2,FGFR1,PLCG1,FGFR2,MMP2,PLK3,VAV1,CXCL12,HSPB1,VEGFA,MPP1,VIM,VRK1,ANGPT1,ANXA2,FOS,WNT5A,APEX1,FAS,SKP2,SLC2A1,IGF1,LAT,ISG15,PRKCA,PRKCD,CCN2,MAPK3,SOD2,MYC,IL10,NES,GAPDH,TNFSF10,DAB2,IRF1,BCL2,ITGA2,ACE,PTGS2,GADD45A,JAK2,GJA1,JUN,JUNB,CXCR4,KLF5,KIT,NOTCH1,DNMT1,DNM…
C0023470	Myeloid Leukemia	DisGeNET Curated	1.381e-31	1.201e-29	70	484	CDKN1A,CDKN2A,CDKN2B,HIF1A,CEBPB,PDGFB,PDGFRA,MDM2,KLF4,ABCB1,FANCD2,PIK3CB,PIK3CD,PIK3CG,ABCG2,FGFR2,PML,VEGFA,VIM,FLNA,FLT1,FLT3,ANGPT1,LAT2,ANXA2,FOS,WNT5A,FASLG,SKP2,IGF1,CSF1R,SOCS1,MAPK7,STAG2,IL5,MYC,IL10,GATA1,IRF1,BCL2,ITGAM,PTGS2,GADD45A,STAT1,JAK2,JAK3,JUN,JUNB,HPGDS,GLI3,DHFR,KIT,RAC1,RAF1,NRAS,DUSP1,NUP214,TEK,TFRC,THBS1,NAMPT,EGR1,EGR2,CD34,CD40LG,CD44,PRKN,TNF,LYN,TP73
C0004096	Asthma	DisGeNET Curated	1.547e-31	1.324e-29	108	1155	CDKN1A,CDKN1C,HIF1A,HLA-A,PDGFB,PDGFRA,PDGFRB,HLA-DPA1,HLA-DPB1,HLA-DQA1,HLA-DRA,HLA-DRB1,ACTB,CARD10,HMOX1,HSPA12B,HIST1H4I,TYRO3,KITLG,PIK3CB,PIK3CD,PIK3CG,PIN1,TMPRSS11D,CCL2,MMP2,PLEK,TXN2,CXCL12,HSPB1,VCAM1,ALPL,VEGFA,SELP,FLT1,ANXA2,FOS,FAS,FASLG,AR,CSF1R,LAT,SOCS1,CCN2,MAPK3,FYN,IL5,CTSS,ALDH7A1,SOD2,IL10,MYD88,GAPDH,TNFSF10,GATA1,IRF1,BCL2,ISG20,PTAFR,PTCH1,ITGAM,ACE,ITGB3,PTGS2,BDNF,STAT…
C0279626	Squamous cell carcinoma of esophagus	DisGeNET Curated	1.723e-31	1.452e-29	98	961	CDKN1A,CDKN2A,CDKN2B,HGF,ERBB2,HIF1A,CEBPB,PDGFRB,HLA-DQA1,HLA-DRB1,HMOX1,MDM2,KLF4,CDK14,HIST1H4I,ABCB1,PIK3CB,PIK3CD,PIK3CG,PIK3R1,PIN1,PKM,FGFR1,ABCG2,FGFR2,MMP2,HSPA5,CXCL12,HSPB1,VEGFA,VEGFC,VIM,ANXA2,POLD2,WNT5A,ANXA5,RRM2B,SHMT1,POU5F1,XRCC3,FAS,FASLG,SKP2,CREM,AR,RHOC,IGF1,IGF1R,CSTB,CCN2,MAPK3,CTSB,IL5,ALDH7A1,SOD2,MYC,IL10,GAPDH,TNFSF10,B2M,FADD,BCL2,ITGAM,PTGS2,GADD45A,BDNF,STAT1,JUN,H…
C0008479	Chondrosarcoma	DisGeNET Curated	3.512e-31	2.874e-29	50	230	CDKN1A,CDKN2A,CDKN2B,HGF,ERBB2,HIF1A,PDGFRB,ABCB1,PIK3CB,PIK3CD,PIK3CG,FGFR1,FGFR2,MMP2,CXCL12,VCAM1,CARD14,VEGFA,ANGPT1,ANXA5,IGF1,SMARCB1,CCN2,MAPK3,MYC,TNFSF10,BCL2,PTCH1,DCN,GFAP,PTGS2,BDNF,BMP2,JUNB,CXCR4,GLI1,GLI2,KIT,NRAS,LDHA,EDN1,TGFB1,EGFR,TIMP1,CYCS,SERPINE1,CD44,TNF,ENG,CDK2
C0919267	ovarian neoplasm	DisGeNET Curated	3.546e-31	2.874e-29	83	699	CDKN1A,CDKN1C,CDKN2A,CDKN2B,HGF,ERBB2,HIF1A,DDX58,PDGFRA,PDGFRB,RRM1,MDM2,PGR,ABCB1,FANCD2,PIK3CB,PIK3CD,PIK3CG,PIK3R1,ABCG2,FGFR2,MMP2,VEGFA,FLT1,ID1,APEX1,POU5F1,FAS,SKP2,AR,SLC2A1,RHOB,RHOC,CSF1R,ISG15,SLC25A1,CCN2,SNAI1,MAPK3,SOD2,MYC,IL10,TNFSF10,B2M,DAB2,PSMB9,BARD1,BCL2,PTCH1,DCN,PTGS2,GADD45A,BMP4,JUN,HPGDS,CXCR4,GLI1,GLI3,KDR,KIT,NOTCH1,RAC1,VMP1,AKT3,NRAS,NT5E,DUSP1,CAV1,EDN1,EEF1A2,TGF…
C0035412	Rhabdomyosarcoma	DisGeNET Curated	3.568e-31	2.874e-29	63	391	CDKN1A,CDKN1C,CDKN2A,CDKN2B,EPOR,HGF,ERBB2,HIF1A,PDGFRA,PDGFRB,HLA-DRB1,RPS6KA2,MDM2,ABCB1,KITLG,AP2A1,PIK3CB,PIK3CD,PIK3CG,CCL2,FGFR1,ABCG2,MMP2,CXCL12,VEGFA,VIM,SLC2A1,IGF1,IGF1R,SMARCB1,PKN1,MAPK3,MYC,MYCN,NES,TNFSF10,INSR,FADD,BCL2,ITGA2,PTCH1,ITGAM,STAT1,BMP2,BMP4,PTPRC,CXCR4,GLI1,GLI2,GLI3,KIT,NOTCH1,NRAS,CAV1,TFRC,TGFB1,MSH6,EGFR,EGR1,SERPINE1,TNF,PCNA,TP73
C0238463	Papillary thyroid carcinoma	DisGeNET Curated	3.952e-31	3.137e-29	70	492	CDKN1A,CDKN2A,HGF,HIF1A,CEBPB,HLA-A,PDGFRA,PDGFRB,HLA-DRB1,MDM2,PGR,CKS2,PIK3CB,PIK3CD,PIK3CG,PKM,ABCG2,CXCL12,VEGFA,VEGFC,VIM,FLT1,FOS,WNT5A,ID1,XRCC3,FAS,CREM,SLC2A1,IGF1,IGF1R,CSF1R,MAPK3,CTSB,MYC,CENPJ,B2M,INSR,BCL2,ISG20,PTCH1,PTGS2,GGT1,CXCR4,KDR,KIT,NOS3,NOTCH1,DNMT1,FOXP3,RAF1,AKT3,NRAS,DUSP1,CASP2,TEK,LDHA,EDN1,TGFB1,THBS1,EGFR,TIMP1,EGR2,EPHA2,EIF4EBP1,SERPINE1,CD44,TNF,ENG,PCNA
C0009375	Colonic Neoplasms	DisGeNET Curated	4.687e-31	3.668e-29	73	539	CDKN1A,CDKN2A,HGF,ERBB2,HIF1A,HLA-A,RHOJ,ACTB,MDM2,KLF4,PGK1,ABCB1,KITLG,PIK3CB,PIK3CD,PIK3CG,CCL2,MMP2,HSPA2,HSPA5,HSPB1,VEGFA,FLT1,APEX1,XRCC3,FAS,YWHAH,AR,SLC2A1,IGF1,IGF1R,PRKCB,PRKCD,CCN2,SNAI1,PRKG1,SOD2,MYC,IL10,GAPDH,TNFSF10,B2M,BCL2,DCN,PTGS2,STAT1,BGN,GJA1,JUN,GLI2,GLI3,PHLPP1,KDR,KIT,NOTCH1,DNMT1,DNMT3B,TCF7L2,CAV1,TGFB1,MSH6,EGFR,TIMP1,TIMP2,EGR1,CD44,PRKN,TNF,ENG,LEF1,PCNA,SMAD3,CDK2
C0042373	Vascular Diseases	DisGeNET Curated	6.704e-31	5.173e-29	61	368	CDKN2A,HGF,HIF1A,HLA-DRB1,HMOX1,KLF4,TXN,MGP,CCL2,ABCG2,HSPA1A,CXCL12,VCAM1,VEGFA,SELP,FLNA,VWF,ANGPT1,ANXA2,FOS,IGF1,PKN1,MAPK7,CTSB,SOD2,GAPDH,ACE,ITGB3,PTGS2,STAT1,GGT1,BGN,BMP4,JUN,JUNB,CXCR4,KDR,GNB3,NOS3,NOTCH1,DNM2,SOCS3,CAV1,S1PR1,EDN1,EEF1A2,TGFB1,THBS1,NAMPT,EGFR,TIMP1,EGR1,MYH14,CD40,SERPINE1,CD40LG,PRKN,TNF,ENG,SMAD3,TP73
C0023493	Adult T-Cell Lymphoma/Leukemia	DisGeNET Curated	7.541e-31	5.738e-29	70	497	CDKN1A,CDKN1C,CDKN2A,CDKN2B,EPOR,HGF,HLA-A,HLA-DRB1,ACP5,HMOX1,MDM2,KLF4,ABCB1,TXN,TUBA1B,PIK3CB,PIK3CD,PIK3CG,CCL2,PLCG1,MMP2,VAV1,VCAM1,VEGFA,VIM,FOS,WNT5A,FAS,FASLG,ZAP70,SLC2A1,LAT,PRKCB,SOCS1,FYN,IL5,MYC,IL10,TNFSF10,B2M,BCL2,ISG20,STAT1,JAK2,JAK3,JUN,JUNB,PTPRC,CXCR4,SYK,KIT,NOTCH1,FOXP3,LCK,TGFB1,MSH6,THBS1,CD3D,CD3G,EGR1,CD86,CD34,CD40LG,CD44,TNF,PCNA,SMAD3,CDK2,TP73,CDK6
C0042133	Uterine Fibroids	DisGeNET Curated	8.459e-31	6.347e-29	59	343	CDKN1A,CDKN2A,CEBPB,PDGFRA,ACTB,MDM2,PGR,TXN,PIK3CB,PIK3CD,PIK3CG,CCL2,MMP2,FGR,HSPA5,VEGFA,FOS,POLE,ANXA5,APEX1,FAS,AR,NCOR2,IGF1,IGF1R,SMARCB1,PRKCB,CCN2,NES,PSMB9,BCL2,ITGA2,BCL6,PTCH1,PTGS2,GJA1,BMP2,HPGDS,GLI1,KIT,DNMT1,RAD51B,CAV1,NR3C1,EDN1,TGFB1,CCNG1,EGFR,TIMP2,EGR1,EGR2,CD34,SERPINE1,CD44,TNF,ENG,PCNA,SMAD3,CDK2
C0038454	Cerebrovascular accident	DisGeNET Curated	1.502e-30	1.112e-28	81	679	CDKN2A,CDKN2B,HIF1A,HLA-A,HLA-DPB1,HLA-DRB1,HMOX1,ABCB1,TXN,TUBB1,PIK3CB,PIK3CD,PIK3CG,PIK3R1,PIN1,CCL2,ABCG2,MMP2,HSPA1A,HSPA2,CXCL12,HSPB1,VCAM1,VEGFA,SELP,FLNA,FLT1,VWF,ANGPT1,SHC1,SHMT1,APEX1,SAMHD1,FAS,FASLG,IGF1,ALDH7A1,SOD2,IL10,NES,ZBTB16,TNFSF10,IRF1,BCL2,ITGA2,ACE,ITGB3,GFAP,PTGS2,BDNF,STAT1,JAK2,GJA1,HPGDS,CXCR4,KDR,ADAM17,GNB3,NOS3,NOTCH1,RAC1,TCF7L2,DVL1,RFC2,TEK,EDN1,GSR,EEF1A2,TGFB…
C1261473	Sarcoma	DisGeNET Curated	1.685e-30	1.231e-28	78	630	CDKN1A,CDKN1C,CDKN2A,CDKN2B,HGF,ERBB2,HIF1A,PDGFB,PDGFRA,PDGFRB,MAPT,HLA-DPB1,MDM2,KLF4,ABCB1,KITLG,PIK3CB,PIK3CD,PIK3CG,CCL2,FGFR1,MMP2,HSPB1,VEGFA,VEGFC,VIM,FLT1,ANGPT1,ANXA2,FOS,ANXA5,POU5F1,AR,RND3,IGF1,IGF1R,CSF1R,SMARCB1,IRS2,SNAI1,MAPK3,IL5,SOD2,MYC,IL10,MYCN,NES,TNFSF10,BCL2,ITGAM,GADD45A,STAT1,BMP2,JUN,CXCR4,GLI1,DHFR,NFKBIA,KIT,RAC1,RAD51,RAF1,NRAS,CAV1,LCK,TEK,CCND3,CCNG1,EGFR,CD34,TLR…
C1378703	Renal carcinoma	DisGeNET Curated	2.105e-30	1.518e-28	68	475	CDKN1A,CDKN2A,EPOR,HGF,ERBB2,HIF1A,HMOX1,MDM2,KLF4,ABCB1,KITLG,PIK3CB,PIK3CD,PIK3CG,PIK3R1,PIN1,ABCG2,MMP2,CXCL12,PML,VEGFA,VEGFC,VIM,FLT1,ANXA2,ANXA5,SLC2A1,IGF1,IGF1R,MT-CYB,CCN2,SNAI1,MYC,IL10,SPINK1,TNFSF10,B2M,IRF1,PSMD8,BCL2,ISG20,ACE,ITPR1,CXCR4,RALBP1,RPS6KA6,KDR,ADAM17,RAF1,VMP1,NUP214,CAV1,NR3C1,TEK,LDHA,EDN1,THBS1,EGFR,EGR1,CD40,CD44,PRKN,TNF,ENG,TNS1,PCNA,CDK2,TP73
C0015230	Exanthema	DisGeNET Curated	3.737e-30	2.659e-28	64	421	CDKN2A,ERBB2,HLA-A,PDGFRA,PDGFRB,HLA-DPB1,PDK1,HLA-DRB1,ACTB,TXN,FANCD2,PIK3CB,PIK3CD,PIK3CG,PIK3R1,FGFR2,MMP2,HSPB1,VEGFA,VIM,FLT1,AR,RHOH,IGF1R,CSF1R,MT-CYB,SMARCB1,CTSB,IL5,SOD2,IL10,MYCN,NES,B2M,PSMB8,BCL2,BCL6,PTCH1,GFAP,PTGS2,STAT1,JAK3,GJA1,HPGDS,KLF5,DLG2,KDR,KIT,NOTCH1,NRAS,TEK,TGFB1,MSH6,EGFR,PEBP1,CD34,PRDX1,CD44,PRKN,TNF,LYZ,ENG,ENO1,CDK2
C0011881	Diabetic Nephropathy	DisGeNET Curated	4.193e-30	2.945e-28	71	526	CDKN2A,HGF,HIF1A,HLA-DRB1,TXN,PIK3CB,PIK3CD,PIK3CG,PIK3R1,CCL2,FGF13,MMP2,HSPA5,VEGFA,SELP,FLT1,REM1,VWF,ANGPT1,FASLG,CREM,SLC2A1,IGF1,ARRB2,PRKCA,PRKCB,CCN2,IRS2,SNAI1,MAPK3,CTSB,SOD2,IL10,TNFSF10,INSR,BCL2,ITGA1,DCN,ACE,ITGB3,PTGS2,STAT1,BGN,JAK2,GJA1,BMP2,BMP4,HPGDS,CXCR4,SYK,KDR,ADAM17,TALDO1,NOS3,FOXP3,TCF7L2,CAV1,EDN1,TGFB1,THBS1,EGFR,TIMP1,TIMP2,TKT,TLR2,SERPINE1,CD44,TNF,LYZ,ENG,PCNA
C0001430	Adenoma	DisGeNET Curated	5.422e-30	3.759e-28	96	964	CDKN1A,CDKN1C,CDKN2A,CDKN2B,ERBB2,HIF1A,CEBPB,PDGFRB,HLA-DPB1,MDM2,KLF4,PGR,ABCB1,CCL2,FGF13,ABCG2,MMP2,HSPA5,CXCL12,VEGFA,VEGFC,VIM,POLD1,FOS,ID1,SHMT1,APEX1,FAS,FASLG,SKP2,AR,SLC2A1,RND3,IGF1,IGF1R,MAPK15,PRKACA,PRKAR2B,PRKCA,CTBP1,PRKG1,MAPK3,MAPK7,CTSB,FYN,MYC,IL10,NES,SPINK1,GAPDH,B2M,INSR,BCL2,PTCH1,ITGAM,ACE,PTGS2,GJA1,BMP4,HPGDS,CXCR4,GLI1,KLF5,RPS6KA6,PHLPP1,GNB3,KIT,NOTCH1,DNM2,DNMT3B,R…
C0025500	Mesothelioma	DisGeNET Curated	8.022e-30	5.493e-28	59	357	CDKN1A,CDKN2A,CDKN2B,HGF,PDGFB,HMOX1,MDM2,PGR,ABCB1,TXN,FANCD2,PIK3CB,PIK3CD,PIK3CG,CCL2,FGF13,FGFR1,ABCG2,MMP2,VCAM1,VEGFA,VEGFC,VIM,FLT1,XRCC3,FAS,IGF1R,CSF1R,PRKCD,PKN1,CCN2,MAPK3,MAPK7,FYN,SOD2,TNFSF10,PSMD8,BCL2,PTGS2,STAT1,GJA1,BMP2,GLI1,SYK,KDR,NOS3,NOTCH1,SOCS3,EGFR,EGR1,EPHA2,SERPINE1,CD40LG,CD44,TNF,LYN,PCNA,SMAD3,CDK2
C0032285	Pneumonia	DisGeNET Curated	1.662e-29	1.124e-27	67	476	HIF1A,HLA-DPB1,HLA-DRB1,ACP5,HMOX1,KLF4,TXN,PIK3CB,PIK3CD,PIK3CG,PIN1,CCL2,HSPA1A,HSPA5,CXCL12,VCAM1,VEGFA,SELP,VIM,FOS,ANXA5,ZAP70,IGF1,MT-CYB,PRKCD,MAPK3,IL5,ALDH7A1,IL10,MYD88,TNFSF10,BCL2,ISG20,PTAFR,ACE,PTGS2,JAK3,BMP4,JUN,JUNB,HPGDS,ARHGEF7,CXCR4,DHFR,TIMELESS,ADAM17,NOS3,DNMT3B,FOXP3,DUSP1,SOCS3,NUP214,CAV1,NR3C1,TEK,S1PR1,TGFB1,NAMPT,TIMP1,PEBP1,CD86,TLR2,CD40,SERPINE1,CD40LG,CD44,TNF
C0036220	Kaposi Sarcoma	DisGeNET Curated	1.96e-29	1.309e-27	56	323	CDKN1A,CDKN2A,HGF,HIF1A,CEBPB,HLA-A,PDGFB,HLA-DRB1,HMOX1,MDM2,ABCB1,PIK3CB,PIK3CD,PIK3CG,PIN1,FGFR1,CXCL12,VCAM1,VEGFA,VEGFC,ANXA2,SKP2,AR,IGF1,IGF1R,CTSB,MYC,TNFSF10,INSR,FADD,IRF1,BCL2,BCL6,ITGB3,PTGS2,CXCR4,DHFR,KDR,KIT,NOS3,RAC1,NR3C1,TEK,EDN1,THBS1,EGR1,CD80,CD86,CD34,EIF4EBP1,CD40,CD40LG,H2AFX,TNF,PCNA,CDK6
C0028754	Obesity	DisGeNET Curated	2.545e-29	1.68e-27	134	1803	CDKN1A,CDKN2A,HGF,ERBB2,HIF1A,CEBPB,PDK1,PDK4,HLA-DRB1,ACP5,ACTB,HMOX1,KLF4,ADCY3,ADCY5,PGR,ABCB1,TXN,PIK3CB,PIK3CD,PIK3CG,PIN1,PPM1L,PKM,CCL2,FGFR1,ABCG2,MMP2,PLEK,HSPA1A,HSPA2,HSPA5,HSPB1,VCAM1,VEGFA,SELP,VIM,FLNA,FLT1,FLT3,REM1,VWF,ANGPT1,FOS,WNT5A,SHC1,POU5F1,FAS,CREM,AR,SLC2A1,NCOR2,IGF1,IGF1R,CSF1R,MT-CYB,MTHFD1,HELZ2,PRKAR2B,SOCS1,PRKCD,CTBP1,CCN2,IRS2,SNAI1,PRKG1,MAPK3,CTSB,FYN,CTSS,SOD2,…
C0334634	Malignant lymphoma, lymphocytic, intermediate differentiation, diffuse	DisGeNET Curated	5.948e-29	3.879e-27	57	343	CDKN1A,CDKN2A,CDKN2B,MDM2,PIK3CB,PIK3CD,PIK3CG,AK1,ABCG2,HSPA5,CXCL12,FLT1,WEE1,FAS,SKP2,ZAP70,IGF1,PRKCD,MYC,IL10,MYCN,MYD88,TNFSF10,PSMB9,FADD,BCL2,BCL6,STAT1,JAK3,PTPRC,HPGDS,CXCR4,GLI1,GLI2,SYK,KIT,NOTCH1,RAD51,SOCS3,CASP2,LCK,GMNN,CCND3,CCNG1,CD34,EIF4EBP1,PRDX1,CD40,CD40LG,CD44,PRKN,TNF,LEF1,PCNA,SMAD3,CDK2,CDK6
C0007138	Carcinoma, Transitional Cell	DisGeNET Curated	7.554e-29	4.868e-27	58	358	CDKN1A,CDKN2A,CDKN2B,ERBB2,HIF1A,PDGFRB,MDM2,ABCB1,PIK3CB,PIK3CD,PIK3CG,PIK3R1,FGFR1,FGFR2,MMP2,HSPA1A,HSPA2,HSPA5,VEGFA,POU5F1,FAS,AR,IGF1,LAT,STAG2,MYC,TNFSF10,DAB2,BCL2,PTCH1,PTGS2,BDNF,BGN,HPGDS,GLI2,KDR,NOTCH1,DNMT1,DNMT3B,RAF1,NRAS,DUSP1,E2F3,NR3C1,TGFB1,MSH6,THBS1,EGFR,EPHA2,CD34,CD40,CD40LG,CD44,TNF,ENG,PCNA,SMAD3,CDK2
C0011854	Diabetes Mellitus, Insulin-Dependent	DisGeNET Curated	8.066e-29	5.138e-27	88	845	CDKN2A,CDKN2B,HGF,HLA-A,DDX58,HLA-DPA1,HLA-DPB1,HLA-DQA1,HLA-DRA,HLA-DRB1,ACTB,HMOX1,ABCB1,TXN,CCL2,ABCG2,FGR,HSPA1A,HSPA2,HSPA5,CXCL12,VCAM1,VEGFA,VEGFC,MPP1,SELP,FLNA,VWF,ANGPT1,FOS,ANXA5,MSH5,FAS,FASLG,AR,SLC2A1,IGF1,PRKCB,SOCS1,CCN2,CTSB,FYN,SOD2,MYC,IL10,NES,SPINK1,TNFSF10,B2M,INSR,PSMB8,PSMB9,FADD,BCL2,ISG20,DCN,ITGAM,ACE,GFAP,PTGS2,BDNF,STAT1,GGT1,JAK2,BMP2,PTPRC,TXNDC5,HPGDS,CXCR4,NFKBIA,…
C0010054	Coronary Arteriosclerosis	DisGeNET Curated	1.216e-28	7.658e-27	81	723	CDKN2A,CDKN2B,HGF,HIF1A,HLA-DRB1,HMOX1,ABCB1,MGP,PIK3CB,PIK3CD,PIK3CG,FEN1,CCL2,FGFR1,MMP2,HSPA1A,HSPA5,CXCL12,HSPB1,VEGFA,VEGFC,SELP,FLNA,FLT1,VWF,ANGPT1,MTHFD1L,ANXA2,POLD1,FOS,ANXA5,FAS,AR,IGF1,CCN2,IRS2,MAPK3,IL5,SOD2,IL10,NES,GAPDH,INSR,BCL2,ITGA2,ITGAM,ACE,ITGB3,PTGS2,BDNF,JAK2,BMP2,BMP4,HPGDS,ARHGEF7,CXCR4,KLF5,NFKBIA,KDR,GNB3,NOS3,FOXP3,TCF7L2,CAV1,NR3C1,EDN1,EEF1A2,TGFB1,THBS1,NAMPT,EGR1…
C0023267	Fibroid Tumor	DisGeNET Curated	2.998e-28	1.862e-26	52	288	CDKN1A,CDKN2A,PDGFRA,ACTB,MDM2,PGR,TXN,CCL2,MMP2,FGR,HSPA5,FOS,APEX1,FAS,AR,NCOR2,IGF1,IGF1R,SMARCB1,PRKCB,CCN2,NES,GAPDH,PSMB9,BCL2,ITGA2,BCL6,PTCH1,PTGS2,GJA1,BMP2,HPGDS,GLI1,KIT,DNMT1,RAD51B,CAV1,NR3C1,EDN1,TGFB1,CCNG1,EGFR,TIMP2,EGR1,EGR2,CD34,SERPINE1,CD44,TNF,PCNA,SMAD3,CDK2
C1561643	Chronic Kidney Diseases	DisGeNET Curated	3.025e-28	1.862e-26	56	340	CDKN2A,HGF,HIF1A,HLA-DRB1,HMOX1,ABCB1,MGP,PIN1,CCL2,FGFR1,ABCG2,MMP2,HSPA1A,CXCL12,VCAM1,VEGFA,FLT1,VWF,ANXA5,IGF1,SOCS1,CCN2,IRS2,CTSS,SOD2,IL10,AVPR2,INSR,BCL2,ITGA2,ITGAM,ACE,PTGS2,GJA1,BMP2,HPGDS,CXCR4,GLI2,KDR,NOS3,RAC1,TCF7L2,NT5E,SOCS3,EDN1,EEF1A2,TGFB1,NAMPT,EGFR,TIMP1,EGR1,MYH14,CD40,SERPINE1,TNF,SMAD3
C0002893	Refractory anemias	DisGeNET Curated	3.569e-28	2.173e-26	52	289	CDKN1A,CDKN2A,CDKN2B,CEBPB,HLA-DRB1,PIK3CB,PIK3CD,PIK3CG,CCL2,VCAM1,PML,VIM,FLT3,POLD1,FOS,FAS,AR,CSF1R,ISG15,PKN1,IL5,IL10,MYCN,ZBTB16,FADD,BCL2,ISG20,GFAP,BDNF,STAT1,JAK2,JUN,JUNB,ALDH1A2,HPGDS,CXCR4,KIT,NOS3,RAC1,FOXP3,NRAS,CASP7,TGFB1,CCND3,EGFR,CD34,EIF4EBP1,CYCS,TNF,PCNA,CDK2,CDK6
C0019163	Hepatitis B	DisGeNET Curated	4.607e-28	2.773e-26	83	773	CDKN1A,CDKN2A,CDKN2B,ERBB2,HLA-A,DDX58,HLA-DPA1,HLA-DPB1,HLA-DRB1,ACTB,HMOX1,MDM2,ABCB1,PIN1,TMPRSS11D,CCL2,MMP2,HSPA5,PML,VIM,FLNA,ANXA2,ANXA5,POU5F1,FAS,SKP2,AR,IGF1,IGF1R,ISG15,SOCS1,CCN2,SNAI1,MYC,IL10,MYD88,SPINK1,TNFSF10,INSR,PSMB8,PSMD8,BCL2,ISG20,BCL6,ACE,GFAP,PTGS2,STAT1,JUN,HPGDS,CXCR4,GLI1,GLI3,NFKBIA,RAB7A,ADAM17,KIT,NOTCH1,RAC1,DNM2,DNMT1,FOXP3,RAF1,SOCS3,NUP214,CAV1,TFRC,TGFB1,CCNG1…
C0036421	Systemic Scleroderma	DisGeNET Curated	4.872e-28	2.901e-26	68	519	HGF,HIF1A,HLA-A,PDGFRA,PDGFRB,HLA-DPB1,HLA-DQA1,HLA-DRB1,MCM7,HIST1H4I,PIK3CB,PIK3CD,PIK3CG,CCL2,MMP2,CXCL12,VEGFA,FLT1,VWF,FOS,FAS,RHOB,IGF1,OASL,PRKCD,CCN2,MAPK3,MYC,IL10,TNFSF10,BCL2,ISG20,ITGA2,ITGAM,ACE,ITGB3,PTGS2,JUN,JUNB,PTPRC,HPGDS,CXCR4,KLF5,GLI3,KDR,ADAM17,NOS3,DNMT1,FOXP3,OAS2,CAV1,EDN1,TGFB1,THBS1,EGFR,TIMP1,TIMP2,EGR1,EGR2,TLR2,CD40,SERPINE1,CD40LG,CD44,TNF,ENG,TOP1,SMAD3
C0220633	Uveal melanoma	DisGeNET Curated	5.903e-28	3.477e-26	46	220	CDKN2A,CDKN2B,HGF,HIF1A,HLA-A,PDK1,MDM2,ABCB1,FANCD2,PIK3CB,PIK3CD,PIK3CG,CCL2,FGFR1,CXCL12,HSPB1,VEGFA,VIM,FLT1,IGF1,PRKCA,MAPK3,MYC,IL10,TNFSF10,BCL2,CXCR4,GLI1,ADAM17,KIT,NOTCH1,FOXP3,RAD51,RAF1,NRAS,CENPS,TGFB1,EGFR,CD80,SERPINE1,CD44,TNF,PCNA,CDK2,CDK6,TPI1
C0032580	Adenomatous Polyposis Coli	DisGeNET Curated	6.057e-28	3.53e-26	59	386	CDKN1A,CDKN2A,CDKN2B,ERBB2,HIF1A,HLA-A,PDGFB,MAPT,HLA-DRB1,ACTB,KLF4,ABCB1,PPM1L,FEN1,PLEK,HSPA5,VCAM1,VEGFA,POLD1,FOS,AR,SLC2A1,CTBP1,IRS2,MAPK3,SOD2,MYC,IL10,NES,B2M,DAB2,IRF1,BCL2,PTCH1,PTGS2,PHGDH,GGT1,BGN,HPGDS,KIT,RAC1,DNMT1,DNMT3B,TCF7L2,NUP214,CAV1,TGFB1,MSH6,EEF1G,EGFR,CD44,H2AFX,PRKN,TNF,PAX6,LYZ,LEF1,PCNA,SMAD3
C0376545	Hematologic Neoplasms	DisGeNET Curated	9.594e-28	5.477e-26	65	478	CDKN1A,CDKN2A,CDKN2B,ERBB2,HLA-A,DDX58,PDGFRA,PDGFRB,HLA-DRB1,MDM2,KLF4,ABCB1,FANCD2,PIK3CB,PIK3CD,PIK3CG,FGFR1,ABCG2,MMP2,HSPA5,RHOF,PLK3,VEGFA,FLT1,FLT3,FAS,FASLG,CSF1R,SNAI1,PRKG1,MYC,IL10,MYD88,TNFSF10,B2M,BCL2,PTGS2,GGT1,JAK2,JAK3,PTPRC,CXCR4,SYK,KDR,KIT,NOTCH1,NRAS,NT5E,NUP214,NR3C1,TGFB1,MSH6,EGFR,EGR1,CD34,CD40,CD44,TNF,ENG,LEF1,TOP1,PCNA,CDK2,TP73,CDK6
C0027051	Myocardial Infarction	DisGeNET Curated	9.599e-28	5.477e-26	82	763	CDKN1A,CDKN1C,CDKN2A,CDKN2B,HGF,HIF1A,HMOX1,MDM2,KLF4,ABCB1,TXN,MGP,PIK3CB,PIK3CD,PIK3CG,CCL2,MMP2,TXN2,HSPA5,CXCL12,HSPB1,VEGFA,SELP,FLT1,REM1,VWF,ANGPT1,MTHFD1L,ANXA5,APEX1,FAS,CREM,AR,IGF1,CCN2,MAPK3,CTSB,SOD2,IL10,NES,BCL2,ITGA2,ITGAM,ACE,ITGB3,GFAP,PTGS2,BDNF,GGT1,BGN,JAK2,GJA1,HPGDS,ARHGEF7,CXCR4,GLI3,NFKBIA,ADAM17,GNB3,KIT,NOS3,SOCS3,CASP7,CAV1,NR3C1,LDHA,EDN1,EEF1A2,TGFB1,THBS1,NAMPT,TIMP…
C0004135	Ataxia Telangiectasia	DisGeNET Curated	1.531e-27	8.645e-26	60	407	CDKN1A,CDKN2A,HGF,ERBB2,HIF1A,HLA-DPB1,HLA-DRB1,ACTB,MCM5,MCM7,MDM2,HIST1H4I,FANCD2,PIK3CB,PIK3CD,PIK3CG,CCL2,ABCG2,CXCL12,PML,VIM,ANGPT1,POLD1,FAS,AR,NCOR2,ISG15,IRS2,MAPK3,SOD2,NES,SPTBN2,PSMB9,IRF1,PTCH1,GADD45A,JAK3,CXCR4,GLI1,GLI3,DHFR,NFKBIA,DLG4,TIMELESS,KIT,NOTCH1,NRAS,CAV1,EDN1,TFRC,EGFR,PEBP1,H1F0,CD40,CD40LG,H2AFX,ENG,TOP1,PCNA,CDK2
C0024305	Lymphoma, Non-Hodgkin	DisGeNET Curated	2.98e-27	1.666e-25	66	503	CDKN1A,CDKN2A,CDKN2B,ERBB2,HIF1A,HLA-A,HLA-DRB1,MDM2,ABCB1,FGFR1,MMP2,CXCL12,VCAM1,PML,VEGFA,FLT3,SHMT1,MSH5,SMC2,FAS,AR,NCOR2,RHOH,MTHFD1,MAPK3,SOD2,MYC,IL10,MYCN,ZBTB16,TNFSF10,INSR,PSMB9,BCL2,ISG20,BCL6,ACE,ITGB3,HPGDS,CXCR4,SYK,KIT,NOS3,RAC2,FOXP3,RAF1,NRAS,SMC4,TFRC,CCND3,MSH6,TIMP1,TIMP2,PEBP1,CD34,TLR2,CD40,CD40LG,CD44,H2AFX,TNF,LEF1,PCNA,CDK2,TP73,CDK6
C0009324	Ulcerative Colitis	DisGeNET Curated	4.491e-27	2.485e-25	81	762	NPL,CDKN1A,CDKN2A,HGF,HLA-A,DDX58,PDGFRB,HLA-DRA,HLA-DRB1,HMOX1,MDM2,ABCB1,CCL2,ABCG2,MMP2,HSPA1A,HSPA2,CXCL12,VCAM1,VEGFA,FLT1,FOS,RRM2B,APEX1,XRCC3,FAS,SLC9A1,ARRB2,SOCS1,CCN2,IL5,SOD2,IL10,MYD88,B2M,INSR,IRF1,BCL2,ISG20,ITGAM,ACE,PTGS2,STAT1,JAK2,HPGDS,CXCR4,GLI1,NFKBIA,KDR,NOS3,NOTCH1,RAC1,DNM2,FOXP3,RAD51,TCF7L2,NT5E,DUSP1,SOCS3,NR3C1,TGFB1,EGFR,TIMP1,EGR1,CD80,CD86,CD34,TLR2,H1F0,CD40,SERPI…
C0020538	Hypertensive disease	DisGeNET Curated	4.648e-27	2.546e-25	99	1112	CDKN1A,CDKN2A,CDKN2B,EPOR,HGF,HIF1A,PDGFRB,HMOX1,KLF4,ADCY5,HNRNPD,ABCB1,TXN,TUBB1,PIK3CB,PIK3CD,PIK3CG,CCL2,FGFR2,MMP2,TXN2,VCAM1,VEGFA,ROCK2,SELP,FLNA,FLT1,VWF,ANGPT1,RHOD,FOS,SHMT1,APEX1,POU5F1,AR,SLC2A1,SLC9A1,IGF1,IGF1R,MT-CYB,PRKACA,PRKCD,CCN2,IRS2,SNAI1,PRKG1,ALDH7A1,SOD2,IL10,MYD88,B2M,INSR,IRF1,BCL2,ITGA2,DCN,ITGAM,ACE,PTGS2,BDNF,GGT1,BGN,JAK2,GJA1,BMP2,BMP4,JUN,JUNB,HPGDS,CXCR4,KLF5,RAL…
C0345967	Malignant mesothelioma	DisGeNET Curated	4.832e-27	2.621e-25	54	331	CDKN1A,CDKN2A,CDKN2B,EPOR,HGF,PDGFB,PDK1,RRM1,MDM2,ABCB1,TXN,PIK3CB,PIK3CD,PIK3CG,MMP2,CXCL12,VCAM1,VEGFA,VEGFC,VIM,FLT1,ANXA2,AR,SLC2A1,IGF1,CCN2,MAPK3,MAPK7,SOD2,TNFSF10,BCL2,PTCH1,PTGS2,BMP2,JUN,PTPRF,CXCR4,GLI2,SYK,KDR,KIT,NOS3,RAF1,EEF1A2,TGFB1,EGFR,TIMP2,EPHA2,SERPINE1,CD40LG,TNF,TNS1,CDK2,CDK6
C0002793	Anaplasia	DisGeNET Curated	4.978e-27	2.674e-25	50	279	CDKN2A,HGF,ERBB2,HIF1A,KLF4,KITLG,TMPRSS11D,CCL2,FGF13,FGFR1,ABCG2,VEGFA,VIM,ANGPT1,POLD2,ID1,POU5F1,FASLG,SKP2,AR,IGF1R,SMARCB1,PRKCD,CCN2,SNAI1,MYC,MYCN,NES,BCL2,PTCH1,DCN,GFAP,BMP2,JUN,KLF5,KIT,NOTCH1,RAC1,RAD51,RAF1,DUSP1,SOCS3,CAV1,TEK,TGFB1,EGFR,SERPINE1,CD44,ENG,ENO2
C1961102	Precursor Cell Lymphoblastic Leukemia Lymphoma	DisGeNET Curated	5.165e-27	2.747e-25	65	492	CDKN1A,CDKN1C,CDKN2A,CDKN2B,EPOR,PDGFRA,HMOX1,MDM2,ABCB1,PIK3CB,PIK3CD,PIK3CG,CCL2,FGFR1,ABCG2,VAV1,CXCL12,HSPB1,PML,VEGFA,FLT1,FLT3,FAS,ZAP70,IGF1,IGF1R,CCN2,MYC,ZBTB16,TNFSF10,BCL2,BCL6,GADD45A,JAK2,JAK3,PTPRC,HPGDS,CXCR4,GLI3,DHFR,SYK,KIT,NOTCH1,DNM2,DNMT1,NRAS,SOCS3,CASP2,LCK,NR3C1,CD80,CD86,CD34,CD40,SERPINE1,CD40LG,CD44,H2AFZ,TNF,LEF1,TOP1,HCK,CDK2,TP73,CDK6
C0033860	Psoriasis	DisGeNET Curated	5.356e-27	2.821e-25	73	623	CDKN1A,CDKN2A,HLA-A,DDX58,HLA-DPB1,HLA-DQA1,HLA-DRB1,HMOX1,ABCB1,PIK3CB,PIK3CD,PIK3CG,CCL2,ABCG2,MMP2,CXCL12,VCAM1,CARD14,VEGFA,FLT1,FLT3,ANGPT1,ANXA2,FOS,WNT5A,ID1,POU5F1,FAS,FASLG,IGF1,IGF1R,ISG15,PRKCB,SOCS1,SOD2,IL10,GAPDH,TNFSF10,IRF1,BCL2,ISG20,ITGAM,ACE,JAK2,JUN,JUNB,HPGDS,CXCR4,NFKBIA,KDR,ADAM17,NOTCH1,FOXP3,DUSP1,SOCS3,OAS2,CAV1,TEK,EDN1,EEF1A2,TGFB1,EGFR,TIMP1,EGR1,CD34,TLR2,CD40,CD40LG…
C0206698	Cholangiocarcinoma	DisGeNET Curated	8.28e-27	4.32e-25	59	405	CDKN2A,CDKN2B,EPOR,HGF,ERBB2,PDGFRB,HMOX1,MDM2,ABCB1,CKS2,PIK3CB,PIK3CD,PIK3CG,ABCG2,FGFR2,MMP2,HSPA5,PLK3,CXCL12,VEGFA,VEGFC,FLT1,ANXA5,RRM2B,POU5F1,FAS,FASLG,SKP2,LAT,PRKACA,PRKACB,MAPK3,IL10,TNFSF10,BCL2,PTGS2,GADD45A,STAT1,CXCR4,KDR,GNB3,KIT,NOTCH1,DNMT1,FOXP3,RAF1,NRAS,SOCS3,EDN1,TGFB1,EGFR,TIMP1,CD34,CD40,CD40LG,CD44,TNF,PCNA,TP73
C0151744	Myocardial Ischemia	DisGeNET Curated	9.81e-27	5.07e-25	60	421	HGF,ERBB2,HIF1A,PDK4,HLA-DRB1,ACTB,HMOX1,KLF4,KITLG,PIK3CB,PIK3CD,PIK3CG,CCL2,AK1,MMP2,HSPA1A,HSPA2,HSPA5,CXCL12,HSPB1,VCAM1,VEGFA,VEGFC,SELP,VWF,ANGPT1,ANXA5,ID1,RHOC,IGF1,CCN2,MAPK3,SOD2,IL10,IRF1,BCL2,DCN,ACE,PTGS2,JAK2,GJA1,JUNB,TUBA1A,RALBP1,NFKBIA,RAB7A,KDR,NOS3,DUSP1,SOCS3,EDN1,EEF1A2,TFRC,TGFB1,EGR1,EGR2,PEBP1,TLR2,SERPINE1,TNF
C0011860	Diabetes Mellitus, Non-Insulin-Dependent	DisGeNET Curated	1.207e-26	6.177e-25	113	1427	CDKN1A,CDKN1C,CDKN2A,CDKN2B,EPOR,HIF1A,CEBPB,HLA-A,HLA-DQA1,PDK4,HLA-DRA,HLA-DRB1,ACTB,HMOX1,ADCY3,ADCY5,ABCB1,TXN,FANCD2,PIK3CB,PIK3CD,PIK3CG,PIK3R1,PDIA2,CCL2,FGFR1,ABCG2,PLCG1,MMP2,PLEK,TXN2,HSPA1A,HSPA2,HSPA5,CXCL12,VCAM1,VEGFA,VEGFC,SELP,VWF,SHC1,ID1,POU5F1,FAS,CREM,AR,SLC2A1,NCOR2,SLC9A1,IGF1,IGF1R,ARRB2,MTHFD1,PRKCB,SOCS1,CCN2,IRS2,CTSB,IL5,SOD2,IL10,SPINK1,GAPDH,TNFSF10,INSR,BCL2,ISG20,IT…
C0079773	Lymphoma, T-Cell, Cutaneous	DisGeNET Curated	1.222e-26	6.199e-25	47	247	CDKN1C,CDKN2A,CDKN2B,HLA-DRB1,MDM2,ABCB1,PIK3CB,PIK3CD,PIK3CG,PLCG1,MMP2,VEGFA,FOS,ANXA5,FAS,FASLG,PRKCB,IL5,MYC,IL10,TNFSF10,BCL2,ISG20,ITGAM,PTGS2,STAT1,JAK2,JAK3,JUNB,PTPRC,ARHGEF7,CXCR4,KIT,NOTCH1,DNMT1,FOXP3,NRAS,SOCS3,TGFB1,THBS1,CD80,CD40,CD40LG,PRKN,TNF,CDK2,TP73
C0149925	Small cell carcinoma of lung	DisGeNET Curated	2.166e-26	1.089e-24	73	637	CDKN1A,CDKN2A,CDKN2B,HGF,ERBB2,HIF1A,HLA-A,ACTB,RRM1,ABCB1,PIK3CB,PIK3CD,PIK3CG,FEN1,PKM,CCL2,FGF13,FGFR1,ABCG2,MMP2,HSPA1A,HSPA5,CXCL12,VEGFA,VEGFC,VIM,ANXA2,FAS,SKP2,AR,IGF1,IGF1R,CSF1R,PRKCB,MAPK3,MYC,MYCN,NES,TNFSF10,B2M,BCL2,ISG20,PTGS2,BDNF,JAK2,HPGDS,CXCR4,GLI1,RALBP1,KDR,TIMELESS,KIT,NOTCH1,RAC1,DNMT3B,RAD51,RAF1,AKT3,NRAS,CASP2,CAV1,NR3C1,TGFB1,EGFR,SERPINE1,CD44,H2AFX,TNF,ENO2,TOP1,PCNA…
C0085110	Severe Combined Immunodeficiency	DisGeNET Curated	2.304e-26	1.148e-24	44	215	CDKN2A,HGF,ERBB2,HIF1A,ACTB,KLF4,PIK3CB,PIK3CD,PIK3CG,PIK3R1,VEGFA,MTHFD1L,ANXA2,ZAP70,MTHFD1,PRKG1,IL5,IL10,B2M,FADD,BCL2,PTGS2,STAT1,JAK2,JAK3,PTPRC,CXCR4,SYK,NOTCH1,FOXP3,LCK,TEK,PDHX,TFRC,CD3D,CD3G,EPHA2,CD34,CD40,CD40LG,TNF,ENG,PCNA,CDK2
C0018802	Congestive heart failure	DisGeNET Curated	2.697e-26	1.331e-24	80	764	CDKN1A,HGF,ERBB2,HIF1A,PDK1,PDK4,HMOX1,PGK1,RHOU,HNRNPD,ABCB1,TXN,PIK3CB,PIK3CD,PIK3CG,PIN1,CCL2,ABCG2,MMP2,HSPA1A,HSPA2,CXCL12,VEGFA,SELP,FLNA,ANGPT1,RHOD,ANXA2,ANXA5,FASLG,SLC2A1,RND3,SLC9A1,IGF1,ARRB2,ISG15,MT-CYB,PRKCA,CCN2,CTSB,IL5,SOD2,IL10,NES,GAPDH,CDK15,PSMB8,IRF1,ISG20,DCN,ACE,PTGS2,BDNF,ITPR1,GJA1,BMP4,JUP,CXCR4,ADAM17,GNB3,NOS3,RAC2,DNM2,FOXP3,NR3C1,S1PR1,EDN1,GSR,TFRC,TGFB1,THBS1,NAM…
C0035335	Retinoblastoma	DisGeNET Curated	2.852e-26	1.395e-24	67	539	CDKN1A,CDKN1C,CDKN2A,CDKN2B,ERBB2,HIF1A,HLA-A,ACTB,RRAS,MDM2,ABCB1,PIK3CB,PIK3CD,PIK3CG,CCL2,FGFR1,ABCG2,VEGFA,VRK1,EP400,WEE1,POLD1,FOS,APEX1,FAS,SKP2,IGF1,SMARCB1,MYC,MYCN,TNFSF10,GATA1,FADD,BCL2,DCN,PTGS2,BDNF,BGN,BMP4,HPGDS,DHFR,SYK,KDR,KIT,DNMT1,RAF1,E2F3,NUP214,CAV1,LDHA,TGFB1,CCND3,CCNG1,THBS1,EGFR,H1F0,CD40,CD40LG,CD44,H2AFX,TNF,PAX6,PCNA,SMAD3,CDK2,TP73,CDK6
C0279702	Conventional (Clear Cell) Renal Cell Carcinoma	DisGeNET Curated	3.635e-26	1.762e-24	64	493	CDKN1A,CDKN2A,CDKN2B,EPOR,HGF,HIF1A,CEBPB,HLA-A,PDGFRB,MDM2,KLF4,ABCB1,PIK3CB,PIK3CD,PIK3CG,PIN1,ABCG2,MMP2,CXCL12,HSPB1,VCAM1,VEGFA,VIM,ANGPT1,LAT2,ANXA2,AR,IGF1R,CSF1R,LAT,MAPK3,MAPK7,MYC,B2M,GATA1,BCL2,STAT1,JAK3,TXNDC5,CXCR4,KDR,KIT,NOTCH1,DNMT1,TCF7L2,SOCS3,CAV1,NR3C1,LDHA,EDN1,TGFB1,THBS1,EGFR,TIMP2,EGR1,EPHA2,EIF4EBP1,SERPINE1,ELF3,PRKN,TNF,ENO1,PCNA,CDK6
C0023895	Liver diseases	DisGeNET Curated	4.364e-26	2.097e-24	69	576	CDKN1A,CDKN2A,CDKN2B,HGF,HLA-A,PDGFRA,HLA-DPB1,HLA-DQA1,HLA-DRB1,HMOX1,TXN,PIK3CB,PIK3CD,PIK3CG,CCL2,MMP2,HSPA1A,CXCL12,VCAM1,ALPL,VEGFA,FLNA,FLT1,VWF,ANGPT1,ANXA2,APEX1,FAS,IGF1,LAT,SOCS1,CCN2,CTSS,SOD2,IL10,GAPDH,TNFSF10,BCL2,TUBA8,ACE,PTGS2,GGT1,BMP4,JUN,JUP,HPGDS,CXCR4,KDR,TIMELESS,ADAM17,NOS3,RAC1,TCF7L2,SOCS3,EDN1,TGFB1,CD3D,EGFR,TIMP1,CD86,TLR2,CD40,CD40LG,TNF,HADH,LUM,LYZ,ENO3,SMAD3
C0034069	Pulmonary Fibrosis	DisGeNET Curated	5.088e-26	2.424e-24	56	375	HGF,ERBB2,HIF1A,CEBPB,HLA-A,PDGFB,HLA-DPB1,HLA-DRB1,HMOX1,PIK3CB,PIK3CD,PIK3CG,PIN1,CCL2,FGF13,MMP2,CXCL12,VEGFA,ANGPT1,ANXA5,ID1,FAS,IGF1,CCN2,MAPK3,MAPK7,IL5,IL10,BARD1,ISG20,PTCH1,DCN,ACE,PTGS2,BGN,PTPRC,CXCR4,GLI1,RAC1,DNMT1,FOXP3,CAV1,EDN1,TGFB1,THBS1,EGFR,TIMP1,EGR1,TLR2,SERPINE1,CD44,PRKN,TNF,LUM,TOP1,SMAD3
C0007124	Noninfiltrating Intraductal Carcinoma	DisGeNET Curated	5.146e-26	2.43e-24	49	280	CDKN1A,CDKN2A,HGF,ERBB2,HIF1A,ACTB,PGR,TUBA1B,PIK3CB,PIK3CD,PIK3CG,FGFR1,CXCL12,HSPB1,VEGFA,VIM,FLT1,WNT5A,AR,SLC2A1,NCOR2,PPP2R2B,IRS2,MYC,IRF1,BCL2,ISG20,BCL6,PTCH1,PTGS2,STAT1,HPGDS,CXCR4,SYK,NOTCH1,RAC1,FOXP3,CAV1,LDHB,MSH6,EGFR,CD86,CD34,EIF4EBP1,SERPINE1,CD44,ELF3,PAX6,PCNA
C0030297	Pancreatic Neoplasm	DisGeNET Curated	6.589e-26	3.085e-24	60	436	CDKN2A,CDKN2B,ERBB2,HIF1A,PDGFB,HMOX1,MDM2,KLF4,TXN,PIK3CB,PIK3CD,PIK3CG,PKM,FGF13,MMP2,VAV1,CXCL12,VEGFA,SELP,ANXA2,FAS,IGF1R,CCN2,SOD2,MYC,SPINK1,TNFSF10,BCL2,PTCH1,DCN,PTGS2,GADD45A,BGN,CXCR4,GLI1,KLF5,RALBP1,NFKBIA,KDR,PARPBP,NOTCH1,RAC1,DNM2,FOXP3,VMP1,DUSP1,CAV1,LDHA,PDHX,TGFB1,THBS1,EEF1G,EGFR,TIMP1,TIMP2,TLR2,CD44,TNF,PCNA,CDK2
C0008626	Congenital chromosomal disease	DisGeNET Curated	7.223e-26	3.353e-24	64	499	CDKN1C,CDKN2A,CDKN2B,ERBB2,PDGFRA,PDGFRB,MDM2,KLF4,ABCB1,FANCD2,TYRO3,KITLG,PIK3CB,PIK3CD,PIK3CG,FGFR1,HSPA2,PML,VEGFA,VIM,FLT1,FLT3,FOS,XRCC3,FAS,AR,ZAP70,IGF1R,PRKACA,MYC,MYCN,AVPR2,B2M,BCL2,BCL6,PTCH1,ITGAM,ACE,GGT1,JAK2,HPGDS,GLI2,GLI3,KDR,KIT,NOTCH1,RAD51,RAD51B,NRAS,CASP2,CENPS,NUP214,TFRC,TGFB1,MSH6,EGFR,FANCI,CD34,CD40LG,H2AFX,TNF,CDK2,TP73,CDK6
C0032927	Precancerous Conditions	DisGeNET Curated	1.22e-25	5.617e-24	60	441	CDKN1A,CDKN2A,EPOR,HGF,ERBB2,HIF1A,MDM2,ABCB1,TXN,MGP,PIK3CB,PIK3CD,PIK3CG,MMP2,VEGFA,VIM,FOS,ANXA5,IGF1,IGF1R,MAPK15,SNAI1,PRKG1,MAPK3,SOD2,MYC,IL10,MYCN,SPINK1,GATA1,DAB2,BARD1,BCL2,ISG20,DCN,PTGS2,STAT1,HPGDS,KLF5,NFKBIA,KIT,NOTCH1,DNMT1,DNMT3B,FOXP3,NRAS,CAV1,TGFB1,MSH6,THBS1,EGFR,PEBP1,EPHA2,CD44,TNF,HADH,LEF1,PCNA,CDK2,TP73
C0003864	Arthritis	DisGeNET Curated	1.649e-25	7.529e-24	70	606	CDKN1A,CDKN2A,HIF1A,CEBPB,HLA-A,HLA-DPB1,HLA-DQA1,HLA-DRB1,ACP5,TXN,TYRO3,KITLG,PIK3CB,PIK3CD,PIK3CG,PIK3R1,CCL2,MMP2,CXCL12,VCAM1,VEGFA,VIM,ANGPT1,FOS,FAS,AR,ZAP70,ARRB2,CCN2,CTSB,IL10,TNFSF10,B2M,PSMB9,BCL2,ISG20,ITGA2,ITGAM,PTGS2,JAK2,BMP2,JUN,JUNB,TXNDC5,CXCR4,SYK,KDR,TIMELESS,ADAM17,FOXP3,NRAS,SOCS3,CAV1,NR3C1,TEK,S1PR1,THBS1,NAMPT,EGFR,TIMP1,TIMP2,CD80,TLR2,CD40,SERPINE1,CD40LG,CD44,TNF,LYZ…
C0026769	Multiple Sclerosis	DisGeNET Curated	1.758e-25	7.96e-24	87	920	CDKN1C,CDKN2A,HIF1A,HLA-A,PDGFRA,MAPT,HLA-DPB1,HLA-DQA1,HLA-DRA,HLA-DRB1,HMOX1,PGR,TYRO3,CCL2,ABCG2,MMP2,HSPA1A,HSPA2,HSPA5,CXCL12,VCAM1,CARD14,PML,VEGFA,ANXA5,FAS,FASLG,AR,IGF1,CSF1R,PRKCA,SOCS1,FYN,IL5,SOD2,IL10,MYD88,TNFSF10,B2M,PSMB9,IRF1,BCL2,ISG20,PTAFR,DCN,ITGAM,ACE,GFAP,BDNF,STAT1,GGT1,JAK2,JAK3,GJA1,BMP2,BMP4,PTPRC,HPGDS,CXCR4,GLI1,TIMELESS,ADAM17,TALDO1,NOTCH1,FOXP3,SOCS3,OAS1,CAV1,NR3C…
C0085669	Acute leukemia	DisGeNET Curated	1.776e-25	7.976e-24	63	491	CDKN2A,CDKN2B,HLA-A,PDGFRA,HLA-DPB1,PDK1,HLA-DRB1,HMOX1,MDM2,ABCB1,FANCD2,PIK3CB,PIK3CD,PIK3CG,FGFR1,ABCG2,MMP2,PML,VEGFA,FLT1,FLT3,ANGPT1,SH3GL1,CSF1R,SOCS1,CTPS1,IL5,MYC,ZBTB16,TNFSF10,INSR,GATA1,IRF1,BCL2,BCL6,BDNF,STAT1,JAK2,JAK3,PTPRC,HPGDS,CXCR4,RALBP1,DHFR,KIT,NOTCH1,DNMT1,FOXP3,RAD51,NRAS,NUP214,TFRC,TIMP2,CD34,TLR2,CD40LG,H2AFX,TNF,LYN,LEF1,PCNA,SMAD3,TP73
C0279628	Adenocarcinoma Of Esophagus	DisGeNET Curated	3.121e-25	1.39e-23	49	291	CDKN1A,CDKN2A,HGF,ERBB2,PDGFRB,ACTB,MDM2,PGR,PIK3CB,FGF13,MMP2,HSPB1,VEGFA,ROCK2,VIM,FLT1,POLD1,XRCC3,FAS,FASLG,AR,IGF1,IGF1R,CTSB,MYC,TNFSF10,IRF1,BCL2,PTGS2,JAK2,ALDH1A2,ARHGEF7,GLI1,KDR,NOS3,RAC1,DNMT1,CASP7,RFC3,S1PR1,EGFR,TIMP1,TLR2,CD40,H2AFX,TNF,ENG,PCNA,TP73
C1961099	Precursor T-Cell Lymphoblastic Leukemia-Lymphoma	DisGeNET Curated	4.343e-25	1.919e-23	56	391	CDKN1A,CDKN2A,CDKN2B,HIF1A,PDGFRB,KLF4,ABCB1,FANCD2,CKS1B,CKS2,PIK3CB,PIK3CD,PIK3CG,FGFR1,ABCG2,CXCL12,FLT3,SKP2,IGF1,IGF1R,MYC,MYCN,TNFSF10,GATA1,BCL2,BCL6,STAT1,JAK2,JAK3,ALDH1A2,PTPRC,ARHGEF7,CXCR4,GLI3,DHFR,KIT,TALDO1,NOTCH1,NRAS,TCOF1,NT5E,DUSP1,SMC4,NUP214,LCK,NR3C1,TFRC,CCND3,CD34,CD40,CD44,TNF,LEF1,PCNA,SMAD3,CDK2
C0024301	Lymphoma, Follicular	DisGeNET Curated	5.192e-25	2.275e-23	53	349	CDKN1A,CDKN1C,CDKN2A,CDKN2B,HLA-DPB1,HLA-DRB1,MDM2,ABCB1,TYRO3,KITLG,PIK3CB,PIK3CD,PIK3CG,CCL2,RHOF,VEGFA,VIM,FLT3,XRCC3,FAS,SKP2,ZAP70,RHOH,SOCS1,MAPK3,MYC,IL10,MYD88,TNFSF10,B2M,BCL2,ISG20,BCL6,STAT1,HPGDS,KDR,ADAM17,KIT,NOTCH1,DNMT3B,NRAS,SOCS3,TGFB1,CCND3,CD34,EIF4EBP1,CD40,CD40LG,CD44,TNF,PCNA,TP73,CDK3
C0040136	Thyroid Neoplasm	DisGeNET Curated	6.025e-25	2.619e-23	52	336	CDKN1A,CDKN2A,CDKN2B,EPOR,ERBB2,HIF1A,PDGFB,MCM5,MCM7,MDM2,PIK3CB,PIK3CD,PIK3CG,PIN1,CCL2,ABCG2,FGFR2,VEGFA,VEGFC,SELP,FLT1,FOS,ID1,FAS,AR,SLC2A1,IGF1,IGF1R,PRKCA,CTSB,NES,CENPJ,BCL2,PTCH1,PTGS2,JUN,JUP,CXCR4,KDR,GNB3,NRAS,TGFB1,CCND3,EGFR,TIMP1,EGR1,CD40,CD40LG,CD44,TNF,PCNA,TP73
C0238198	Gastrointestinal Stromal Tumors	DisGeNET Curated	7.039e-25	3.036e-23	47	270	CDKN2A,CDKN2B,ERBB2,HIF1A,PDGFRA,PDGFRB,HMOX1,MDM2,KITLG,PIK3CB,PIK3CD,PIK3CG,PKM,FGFR1,ABCG2,MMP2,VEGFA,FLT3,ANXA5,SKP2,IGF1,IGF1R,FYN,NES,INSR,BCL2,BCL6,GJA1,GLI1,KDR,ADAM17,KIT,RAD51,NRAS,LDHA,TFRC,CCND3,EGFR,PEBP1,CD34,CD44,H2AFX,LYZ,ENG,PCNA,CDK2,CDK6
C0023492	Leukemia, T-Cell	DisGeNET Curated	1.195e-24	5.115e-23	53	355	CDKN1A,CDKN1C,CDKN2A,CDKN2B,HGF,HLA-A,ACP5,MDM2,KLF4,ABCB1,TXN,PIK3CB,PIK3CD,PIK3CG,CCL2,MMP2,PLEK,VCAM1,VEGFA,FOS,WNT5A,FAS,FASLG,SOCS1,IL5,MYC,IL10,BCL2,ISG20,STAT1,JAK2,JAK3,JUN,JUNB,CXCR4,SYK,TALDO1,NOTCH1,RAC1,FOXP3,NRAS,LCK,TGFB1,MSH6,THBS1,CD3D,CD34,CD40LG,CD44,TNF,LYN,PCNA,CDK6
C0010068	Coronary heart disease	DisGeNET Curated	1.766e-24	7.499e-23	78	776	CDKN2A,CDKN2B,HIF1A,HLA-DRB1,HMOX1,ABCB1,MGP,PIK3CG,FEN1,CCL2,MMP2,HSPA1A,CXCL12,VEGFA,SELP,FLNA,VWF,MTHFD1L,ANXA2,POLD1,FOS,APEX1,POU5F1,FAS,AR,IGF1,IRS2,MAPK3,IL5,SOD2,IL10,NES,SPINK1,GAPDH,INSR,BCL2,ITGA2,ITGAM,ACE,ITGB3,PTGS2,BDNF,BMP4,PTPRC,HPGDS,ARHGEF7,CXCR4,KLF5,NFKBIA,KDR,GNB3,NOS3,NOTCH1,RAC1,FOXP3,TCF7L2,RIPK4,CAV1,NR3C1,EDN1,EEF1A2,TGFB1,THBS1,NAMPT,WDHD1,EGFR,TIMP1,EGR1,CD86,CD34,TLR…
C1956346	Coronary Artery Disease	DisGeNET Curated	1.937e-24	8.161e-23	79	796	CDKN2A,CDKN2B,HIF1A,HLA-DRB1,HMOX1,ABCB1,MGP,PIK3CG,FEN1,CCL2,ABCG2,MMP2,HSPA1A,HSPA2,HSPA5,CXCL12,VEGFA,ROCK2,SELP,FLNA,REM1,VWF,MTHFD1L,ANXA2,POLD1,FOS,ANXA5,FAS,AR,IGF1,IRS2,PRKG1,IL5,SOD2,IL10,NES,GAPDH,INSR,IRF1,BCL2,ITGA1,ITGA2,ITGAM,ACE,ITGB3,PTGS2,BDNF,STAT1,BMP4,JUP,HPGDS,ARHGEF7,CXCR4,KLF5,NFKBIA,KDR,ADAM17,GNB3,NOS3,FOXP3,TCF7L2,CAV1,NR3C1,EDN1,EEF1A2,TGFB1,THBS1,NAMPT,EGR1,CD86,CD34,T…
C0007222	Cardiovascular Diseases	DisGeNET Curated	3.274e-24	1.369e-22	76	746	CDKN2A,CDKN2B,EPOR,HGF,HIF1A,CEBPB,MAPT,HLA-DRB1,HMOX1,MDM2,TXN,TUBB1,MGP,PIK3CB,PIK3CD,PIK3CG,CCL2,MMP2,TXN2,HSPA1A,CXCL12,HSPB1,VCAM1,VEGFA,ROCK2,SELP,FLNA,FLT1,VWF,RHOD,FOS,ANXA5,SHC1,SHMT1,SLC9A1,IGF1,MT-CYB,MAPK7,CTSB,IL5,CTSS,SOD2,IL10,TNFSF10,INSR,ACE,ITGB3,PTGS2,BDNF,BGN,JAK3,JUN,JUNB,HPGDS,CXCR4,KLF5,GNB3,NOS3,TCF7L2,CAV1,NR3C1,EDN1,PPIF,EEF1A2,TGFB1,THBS1,NAMPT,CD86,CD34,TLR2,CD40,SERPI…
C0009319	Colitis	DisGeNET Curated	3.7e-24	1.536e-22	66	569	HGF,HIF1A,HLA-DRB1,ACTB,LRRK2,HMOX1,ABCB1,TXN,PIK3CB,PIK3CD,PIK3CG,PIK3R1,PKM,CCL2,VCAM1,VEGFA,SELP,VIM,FAS,SLC9A1,IGF1,ARRB2,CSF1R,MAPK3,IL10,MYD88,SPINK1,TNFSF10,B2M,FADD,IRF1,BCL2,ISG20,ITGA1,ITGAM,PTGS2,STAT1,JAK3,PTPRC,HPGDS,GLI1,KLF5,NFKBIA,KDR,ADAM17,NOS3,NOTCH1,RAC1,FOXP3,NT5E,SOCS3,TEK,TFRC,TGFB1,NAMPT,EGFR,TIMP1,CD86,TLR2,CD40,SERPINE1,CD40LG,ELF3,TNF,LYZ,SMAD3
C0553580	Ewings sarcoma	DisGeNET Curated	5.627e-24	2.318e-22	52	352	CDKN2A,CDKN2B,ERBB2,HIF1A,HLA-A,PDGFRB,MDM2,ABCB1,PIK3CB,PIK3CD,PIK3CG,FGFR1,CXCL12,HSPB1,VEGFA,FLT3,WEE1,WNT5A,FAS,IGF1,IGF1R,CSF1R,PRKCB,STAG2,MYC,MYCN,TNFSF10,INSR,BCL2,STAT1,GJA1,PTPRC,CXCR4,GLI1,NFKBIA,KIT,RAC1,E2F3,CAV1,CCND3,MSH6,EGR2,CD86,EPHA2,CD34,CD44,H2AFX,TNF,ENG,ENO2,PCNA,CDK6
C0030567	Parkinson Disease	DisGeNET Curated	6.196e-24	2.533e-22	85	928	CDKN1A,CDKN2A,HGF,HIF1A,CEBPB,HLA-A,MAPT,HLA-DRA,HLA-DRB1,ACTB,LRRK2,HMOX1,ABCB1,TXN,HIST1H3A,PIK3CB,PIK3CD,PIK3CG,PIN1,PDIA2,CCL2,PLEK,HSPA1A,HSPA5,CXCL12,HSPB1,VEGFA,ROCK2,REM1,WNT5A,ANXA5,SHMT1,FAS,AR,SLC2A1,PPP2R2B,IGF1,IGF1R,MT-CYB,PRKCD,MAPK3,FYN,SOD2,IL10,GAPDH,INSR,PSMC4,BCL2,PSMD11,TUBA8,ITGAM,ACE,GFAP,PTGS2,BDNF,TUBA1A,HPGDS,CXCR4,GLI1,GLI2,UBE2S,YWHAQ,TALDO1,NOS3,RAC1,DNMT1,TCOF1,NUP21…
C0009404	Colorectal Neoplasms	DisGeNET Curated	9.666e-24	3.922e-22	72	685	CDKN1A,CDKN2A,ERBB2,HIF1A,HLA-A,ACTB,MDM2,ABCB1,FANCD2,PIK3CB,PIK3CD,PIK3CG,FEN1,PKM,ABCG2,MMP2,HSPA5,VEGFA,VEGFC,VIM,POLD1,FOS,POLE,FASLG,SLC2A1,NCOR2,IGF1,PRKCB,SOCS1,CTBP1,SNAI1,CTSB,SOD2,MYC,SPINK1,TNFSF10,BCL2,PTCH1,ITGAM,PTGS2,PHGDH,BGN,GJA1,BMP4,HPGDS,CXCR4,GLI1,GLI3,DHFR,PHLPP1,KDR,RAC1,DNMT1,DNMT3B,RAF1,TCF7L2,NRAS,CAV1,PDHX,TFRC,TGFB1,MSH6,NAMPT,EGFR,TIMP1,EPHA2,TLR2,CD44,GNB4,TNF,PCNA,…
C0002726	Amyloidosis	DisGeNET Curated	1.111e-23	4.474e-22	84	916	ERBB2,MAPT,PDK1,HLA-DRB1,LRRK2,HMOX1,RRAS,ABCB1,TXN,FANCD2,TYRO3,PIK3CB,PIK3CD,PIK3CG,PIN1,CCL2,MMP2,HSPA1A,HSPA5,CXCL12,HSPB1,VCAM1,VEGFA,ROCK2,FLT1,VWF,POLD1,ANXA5,APEX1,FAS,SLC2A1,IGF1,IGF1R,CSTB,PRKCA,MAPK3,CTSB,SOD2,IL10,GAPDH,TNFSF10,B2M,INSR,BCL2,TUBA8,DCN,ITGAM,ACE,GFAP,PTGS2,BDNF,BGN,ITPR1,PTPRC,ARHGEF7,RALBP1,RAB7A,DLG4,ADAM17,YWHAQ,NOTCH1,DNMT1,SOCS3,NUP214,CAV1,LDHA,EDN1,PPIF,TGFB1,WD…
C0239946	Fibrosis, Liver	DisGeNET Curated	1.345e-23	5.38e-22	57	434	CDKN1A,HGF,PDGFRA,HLA-DRB1,HMOX1,PIK3CB,PIK3CD,PIK3CG,PIN1,CCL2,MMP2,HSPA5,VEGFA,ANGPT1,FAS,IGF1,SOCS1,CCN2,CTSB,IL10,MYCN,TNFSF10,INSR,BCL2,ISG20,ITGA1,DCN,ITGAM,ACE,PTGS2,BDNF,CXCR4,GLI3,NFKBIA,KDR,ADAM17,TALDO1,RAC1,FOXP3,NT5E,SOCS3,OAS1,TGFB1,EGFR,TIMP1,TIMP2,EGR1,CD34,PRDX1,SERPINE1,CD44,H2AFZ,TNF,LUM,ENG,TNS1,SMAD3
C0027708	Nephroblastoma	DisGeNET Curated	1.532e-23	6.081e-22	51	345	CDKN1C,CDKN2A,HGF,ERBB2,HIF1A,HLA-A,PDGFRB,HLA-DRB1,RRM1,PGR,ABCB1,PIK3CB,PIK3CD,PIK3CG,VEGFA,VIM,FLT3,WNT5A,ANXA5,FASLG,AR,SLC2A1,IGF1R,SMARCB1,PRKCA,CCN2,MAPK3,MYCN,NES,GATA1,BCL2,PTCH1,PTGS2,BDNF,STAT1,BMP2,HPGDS,KIT,NRAS,E2F3,TGFB1,THBS1,EGFR,TIMP1,EGR1,EGR2,CD34,PAX6,ENO2,PCNA,TP73
C0018801	Heart failure	DisGeNET Curated	2.038e-23	8.03e-22	73	712	CDKN1A,HGF,ERBB2,HIF1A,PDK1,PDK4,HMOX1,PGK1,RHOU,HNRNPD,ABCB1,TXN,PIK3CB,PIK3CD,PIK3CG,PIN1,CCL2,ABCG2,CXCL12,HSPB1,VEGFA,FLNA,VWF,ANGPT1,ANXA2,ANXA5,SLC2A1,RND3,SLC9A1,IGF1,ARRB2,ISG15,MT-CYB,PRKAR2B,PRKCA,CCN2,CTSB,SOD2,IL10,NES,CDK15,AVPR2,PSMB8,IRF1,DCN,ACE,PTGS2,BDNF,ITPR1,GJA1,BMP4,JUP,CXCR4,GNB3,NOS3,RAC1,DNM2,NR3C1,S1PR1,EDN1,GSR,TFRC,TGFB1,THBS1,NAMPT,EGFR,TIMP1,PEBP1,SERPINE1,CD44,TNF,L…
C0040100	Thymoma	DisGeNET Curated	2.6e-23	1.017e-21	40	204	CDKN2A,HGF,ERBB2,HLA-A,DDX58,HLA-DPB1,HLA-DQA1,HLA-DRB1,PIK3CB,PIK3CD,PIK3CG,VEGFA,AR,IGF1,CSF1R,IRS2,MAPK3,MYC,MYD88,GAPDH,BCL2,ISG20,PTGS2,STAT1,JAK2,BMP2,PTPRC,CXCR4,KIT,DNMT3B,FOXP3,RAD51B,NRAS,LCK,NR3C1,TGFB1,EGFR,CD44,TNF,CDK2
C1800706	Idiopathic Pulmonary Fibrosis	DisGeNET Curated	2.625e-23	1.02e-21	51	349	CDKN1A,CDKN2A,HGF,HLA-A,PDGFB,PDGFRB,HLA-DRB1,HIST1H4I,PIK3CB,PIK3CD,PIK3CG,CCL2,CXCL12,VCAM1,VEGFA,VIM,FLT1,WNT5A,ANXA5,FAS,FASLG,IGF1,IGF1R,CCN2,SNAI1,IL10,ITGA2,PTCH1,DCN,PTGS2,GGT1,BMP4,PTPRC,ARHGEF7,CXCR4,GLI2,GLI3,DNMT1,NT5E,CAV1,EDN1,TGFB1,EGFR,EGR1,CD34,TLR2,CD40,SERPINE1,TNF,LEF1,PCNA
C0022658	Kidney Diseases	DisGeNET Curated	1.057e-22	4.077e-21	64	569	CDKN1A,CDKN1C,CDKN2A,HGF,HIF1A,CEBPB,HLA-A,HLA-DPA1,HLA-DQA1,HLA-DRB1,ACTB,HMOX1,ABCB1,TXN,CCL2,FGF13,MMP2,VEGFA,FLT1,VWF,ANGPT1,RRM2B,ID1,SKP2,SLC2A1,IGF1,PRKCB,CCN2,IRS2,SOD2,IL10,NES,B2M,INSR,BCL2,DCN,ITGAM,ACE,PTGS2,BGN,GJA1,CXCR4,KDR,ADAM17,GNB3,NOS3,CEP97,NOTCH1,RAC1,TCF7L2,SOCS3,EDN1,TGFB1,THBS1,EGFR,EGR1,TLR2,SERPINE1,CD40LG,TNF,LYZ,ENG,ENO1,SMAD3
C0019196	Hepatitis C	DisGeNET Curated	1.085e-22	4.155e-21	74	751	CDKN1A,CDKN2A,CDKN2B,CEBPB,HLA-A,DDX58,HLA-DQA1,HLA-DRB1,ACTB,HMOX1,PIK3CB,PIK3CD,PIK3CG,PI4KA,CCL2,MMP2,HSPA5,CXCL12,VEGFA,FLT1,ANGPT1,WNT5A,FAS,IGF1,ISG15,OASL,PRKCD,CCN2,CTSS,SOD2,MYC,IL10,MYD88,GAPDH,TNFSF10,PSMB8,IRF1,BCL2,ISG20,BCL6,ACE,PTGS2,STAT1,GGT1,PTPRC,HPGDS,CXCR4,GLI3,GNB3,KIT,NOS3,DNMT1,FOXP3,RAF1,DUSP1,SOCS3,OAS1,OAS2,NUP214,EEF1A2,TFRC,TGFB1,EGFR,EPHA2,TLR2,EIF4EBP1,CD40LG,TNF,LU…
C0162871	Aortic Aneurysm, Abdominal	DisGeNET Curated	1.275e-22	4.85e-21	44	263	CDKN2A,HIF1A,HLA-A,HLA-DQA1,HLA-DRB1,KLF4,PGR,CCL2,MMP2,CXCL12,VCAM1,VEGFA,FOS,AR,MTHFD1,MAPK3,CTSB,CTSS,SOD2,IL10,GAPDH,ISG20,DCN,ACE,PTGS2,STAT1,BGN,JUN,JUNB,PTPRC,CXCR4,RALBP1,ADAM17,NOS3,NOTCH1,FOXP3,EEF1A2,TGFB1,TIMP1,TIMP2,TLR2,PRDX1,SERPINE1,TNF
C0948089	Acute Coronary Syndrome	DisGeNET Curated	1.412e-22	5.336e-21	40	213	HLA-DRB1,ABCB1,TUBB1,CCL2,MMP2,CXCL12,VCAM1,VEGFA,SELP,VIM,VWF,MTHFD1L,IGF1,SOCS1,SOD2,IL10,GAPDH,IRF1,BCL2,ISG20,ACE,ITGB3,PTGS2,BDNF,JAK2,JUP,NOS3,FOXP3,LDHB,EEF1A2,TGFB1,TIMP1,TIMP2,CD80,TLR2,CD40,SERPINE1,CD40LG,TNF,ENO1
C0021400	Influenza	DisGeNET Curated	1.826e-22	6.853e-21	66	610	CDKN2A,UBE2L6,HLA-A,DDX58,HLA-DPB1,HLA-DRA,HLA-DRB1,ACTB,CARD10,HMOX1,ABCB1,TXN,PIK3CB,PIK3CD,PIK3CG,TMPRSS11D,CCL2,PPIE,FGFR1,FLNA,REM1,FOS,CREM,ISG15,OASL,SOCS1,PRKCD,IL5,IL10,MYD88,TNFSF10,BCL2,ISG20,ITGAM,PTGS2,STAT1,JAK3,JUN,JUNB,CXCR4,DHFR,RAB7A,HERC6,DNMT3B,FOXP3,RAD51,NT5E,SOCS3,OAS1,OAS2,OAS3,NUP214,S1PR1,TGFB1,EGFR,CD80,PEBP1,CD86,TLR2,CD40,SERPINE1,CD40LG,TNF,ENO1,TOP1,SMAD3
C0036202	Sarcoidosis	DisGeNET Curated	2.989e-22	1.114e-20	39	205	CDKN1A,HGF,HLA-A,HLA-DPB1,HLA-DRA,HLA-DRB1,ACTB,CCL2,HSPA1A,CXCL12,VEGFA,MPP1,FLT1,ANXA2,FOS,FAS,IGF1,SOCS1,IL5,SOD2,GAPDH,ISG20,ACE,PTGS2,STAT1,CXCR4,GLI1,NFKBIA,KDR,TIMELESS,FOXP3,TCOF1,NR3C1,TGFB1,CD3G,CD80,CD86,TLR2,TNF
C0010346	Crohn Disease	DisGeNET Curated	1.012e-21	3.747e-20	71	722	NPL,HGF,HLA-A,DDX58,PDGFRB,HLA-DPB1,HLA-DRA,HLA-DRB1,LRRK2,HMOX1,ABCB1,PKM,CCL2,ABCG2,MMP2,HSPA1A,HSPA2,CXCL12,VEGFA,VIM,FOS,SHC1,POU5F1,FAS,FASLG,IGF1,ARRB2,SOCS1,CCN2,CTSS,IL10,GAPDH,PSMB9,PSMB10,IRF1,BCL2,ISG20,ITGAM,ACE,ITGB3,PTGS2,JAK2,JUN,JUNB,PTPRC,CXCR4,NFKBIA,KDR,ADAM17,NOS3,RAC1,RAC2,FOXP3,TCF7L2,NT5E,SOCS3,NR3C1,TGFB1,CD3D,TIMP1,EGR1,CD86,TLR2,CD40,SERPINE1,CD40LG,TNF,LYZ,ENG,PCNA,SMAD3
C0524910	Hepatitis C, Chronic	DisGeNET Curated	1.74e-21	6.396e-20	50	367	CDKN2A,CEBPB,HLA-A,HLA-DPB1,HLA-DQA1,HLA-DRB1,ACTB,MCM7,HMOX1,MDM2,CCL2,MMP2,CXCL12,VEGFA,MPP1,FOS,FAS,IGF1,IGF1R,ISG15,SOCS1,CCN2,SOD2,IL10,PSMB8,IRF1,PSMD3,BCL2,ISG20,BCL6,PTGS2,STAT1,GGT1,HPGDS,CXCR4,DHFR,FOXP3,SOCS3,OAS1,GSR,EEF1A2,TFRC,TGFB1,TIMP1,CD86,TLR2,CD40LG,TNF,SMAD3,CDK2
C0018923	Hemangiosarcoma	DisGeNET Curated	2.202e-21	8.042e-20	26	81	CDKN2A,HGF,ERBB2,HIF1A,PDK1,MDM2,PIK3CB,PIK3CD,PIK3CG,PLCG1,VEGFA,VEGFC,FLT1,VWF,MYC,JUN,KDR,KIT,NOS3,NOTCH1,RAF1,NRAS,TEK,THBS1,CD34,SERPINE1
C0243026	Sepsis	DisGeNET Curated	2.323e-21	8.428e-20	58	498	HIF1A,HMOX1,HSPA12B,PIK3CB,PIK3CD,PIK3CG,CCL2,MMP2,CXCL12,VEGFA,SELP,VWF,ANGPT1,FOS,WNT5A,FAS,FASLG,PRKCA,CCN2,MAPK3,CTSB,SOD2,IL10,MYD88,GAPDH,BCL2,ISG20,ITGAM,ACE,PTGS2,JUN,JUNB,ARHGEF7,CXCR4,ADAM17,NOS3,FOXP3,DUSP1,SOCS3,CAV1,NR3C1,TEK,EDN1,GSR,TGFB1,CD3D,NAMPT,TIMP1,CD80,CD86,TLR2,CD40,SERPINE1,CD40LG,CD44,PRKN,TNF,ENO2
C0079744	Diffuse Large B-Cell Lymphoma	DisGeNET Curated	5.608e-21	2.021e-19	61	559	CDKN1A,CDKN1C,CDKN2A,CDKN2B,HGF,HIF1A,HLA-DRB1,MDM2,ABCB1,TXN,PIK3CB,PIK3CD,PIK3CG,CCL2,ABCG2,VAV1,VEGFA,VIM,POLD1,FAS,SKP2,RHOH,CSF1R,SOCS1,MAPK11,SOD2,MYC,IL10,MYD88,B2M,FADD,IRF1,BCL2,BCL6,BDNF,STAT1,ITPR1,JAK2,JAK3,PTPRC,CXCR4,GLI1,SYK,KDR,NOTCH1,FOXP3,NRAS,OAS3,RIPK4,CCND3,EIF4EBP1,CD40,CD40LG,CD44,H2AFX,TNF,LEF1,PCNA,CDK2,TP73,CDK3
C0017152	Gastritis	DisGeNET Curated	6.564e-21	2.35e-19	35	174	CDKN2A,HGF,HIF1A,HLA-DQA1,HMOX1,ABCB1,KITLG,CCL2,MMP2,REM1,FOS,WNT5A,APEX1,POU5F1,IL10,BCL2,ACE,PTGS2,JUN,JUNB,TXNDC5,HPGDS,CXCR4,KLF5,FOXP3,NT5E,CAV1,TGFB1,EGFR,PEBP1,TLR2,SERPINE1,CD44,TNF,TP73
C0041582	Ulcer	DisGeNET Curated	8.441e-21	3.003e-19	36	187	CDKN1A,CDKN2A,CDKN2B,HGF,HIF1A,PDGFB,PDGFRA,FGF13,MMP2,CXCL12,VCAM1,VEGFA,WEE1,SAMHD1,SOCS1,SOD2,IL10,BCL2,GFAP,PTGS2,KDR,ADAM17,KIT,NOS3,RAC1,NRAS,SOCS3,TEK,PPIF,TGFB1,TIMP1,TIMP2,EGR1,SERPINE1,TNF,LYZ
C3203102	Idiopathic pulmonary arterial hypertension	DisGeNET Curated	9.367e-21	3.31e-19	43	278	HIF1A,PDGFRA,HLA-DRB1,HMOX1,KLF4,MGP,CCL2,FGFR1,CXCL12,VEGFA,ROCK2,FLNA,ANGPT1,WNT5A,POU5F1,AR,MAPK3,ALDH7A1,SOD2,IL10,BCL2,BGN,JAK2,GJA1,BMP2,BMP4,CXCR4,GLI3,NOS3,NOTCH1,CAV1,TEK,EDN1,TGFB1,THBS1,TIMP1,EGR1,TLR2,CD40LG,H2AFX,TNF,ENG,SMAD3
C0079772	T-Cell Lymphoma	DisGeNET Curated	1.182e-20	4.152e-19	45	308	CDKN2A,CDKN2B,HIF1A,PDGFRA,RHOJ,ABCB1,TXN,TMPRSS11D,FGFR1,VAV1,CXCL12,VEGFA,FAS,FASLG,ZAP70,IL5,MYC,IL10,INCENP,BCL2,BCL6,GADD45A,JAK2,JAK3,CXCR4,SYK,KIT,NOTCH1,SOCS3,CAV1,LCK,TGFB1,CCND3,MSH6,EGFR,EGR1,FURIN,EIF4EBP1,CD40LG,CD44,TNF,LEF1,PCNA,TP73,CDK6
C0238461	Anaplastic thyroid carcinoma	DisGeNET Curated	1.44e-20	5.025e-19	35	178	CDKN1A,CDKN2A,HGF,ERBB2,PDGFRB,ABCB1,PIK3CB,PIK3CD,PIK3CG,PKM,CCL2,ABCG2,CXCL12,HSPB1,VEGFA,IGF1R,CTSB,SOD2,IL10,CENPJ,CDK15,BCL2,PTCH1,CXCR4,GLI1,KDR,KIT,SOCS3,CAV1,LDHA,EGFR,CD44,TNF,PCNA,CDK2
C0021841	Intestinal Neoplasms	DisGeNET Curated	1.696e-20	5.88e-19	33	156	CDKN1A,ERBB2,HIF1A,PDGFRA,KLF4,PIK3CB,PIK3CD,PIK3CG,VEGFA,SELP,WNT5A,SMC2,FAS,ARRB2,PRKCA,PRKCD,MAPK3,MAPK7,MYC,BCL2,DCN,ITGAM,PTGS2,PHGDH,HPGDS,KLF5,KDR,KIT,TCF7L2,MSH6,EGFR,LEF1,CDK2
C0015625	Fanconi Anemia	DisGeNET Curated	2.515e-20	8.663e-19	43	285	CDKN1A,ERBB2,HIF1A,MCM4,HMOX1,TXN,FANCD2,TYRO3,VCAM1,SELP,WEE1,POLD1,XRCC3,AR,ZBTB32,UBE2T,CTBP1,CTSB,SOD2,INSR,BCL6,PTGS2,STAT1,JAK2,HPGDS,DHFR,PARPBP,KIT,NOTCH1,RAC1,RAD51,CENPS,MSH6,EGR1,FANCI,CD34,H2AFX,PRKN,TNF,PAX6,TOP1,PCNA,TP73
C0003504	Aortic Valve Insufficiency	DisGeNET Curated	2.571e-20	8.802e-19	40	244	HGF,ERBB2,HIF1A,PGR,PIK3CB,PIK3CD,PIK3CG,CCL2,MMP2,FGR,HSPB1,VEGFA,FLNA,FOS,APEX1,SKP2,AR,CCN2,PRKG1,MAPK3,MYC,IL10,BCL2,ACE,JUN,JUNB,HPGDS,NT5E,CAV1,EDN1,TGFB1,CCNG1,MSH6,TIMP1,EGR1,EGR2,PRDX1,PCNA,SMAD3,CDK2
C0040034	Thrombocytopenia	DisGeNET Curated	2.786e-20	9.478e-19	44	300	CDKN1C,CDKN2B,HGF,HLA-A,PDGFB,PDGFRB,HLA-DPA1,HLA-DRB1,RRM1,ABCB1,FANCD2,CCL2,FGFR1,ABCG2,FGFR2,PLEK,CXCL12,SELP,FLNA,VWF,RNASEH2A,UBE2T,MTHFD1,B2M,GATA1,BCL2,ITGA2,ITGB3,PHGDH,STAT1,JAK2,DHFR,TALDO1,FOXP3,RAD51,NRAS,SOCS3,FANCI,CD34,TLR2,CYCS,CD40LG,CD44,TNF
C0013080	Down Syndrome	DisGeNET Curated	3.563e-20	1.205e-18	52	425	CDKN1A,CDKN1C,ERBB2,HLA-A,PDGFB,MAPT,ACTB,HMOX1,TXN,PIK3CD,ABCG2,PLEK,VEGFA,FLNA,FLT1,FLT3,APEX1,POU5F1,SLC25A1,CSTB,PRKG1,FYN,SOD2,IL10,GAPDH,GATA1,IRF1,BCL2,ISG20,BCL6,PTCH1,ITGAM,GFAP,PTGS2,BDNF,STAT1,JAK2,JAK3,HPGDS,YWHAQ,KIT,DNMT3B,RIPK4,NUP214,GMNN,EEF1A2,TGFB1,CD34,PRDX1,TNF,ENO2,TP73
C0024138	Lupus Erythematosus, Discoid	DisGeNET Curated	4.153e-20	1.396e-18	44	303	CDKN1A,HGF,ERBB2,HLA-DRB1,PGK1,TYRO3,TMPRSS11D,CCL2,VWF,ANXA2,ANXA5,FAS,FASLG,CREM,AR,PRKCB,PRKCD,SNRPA,IL10,MYD88,BCL2,ITGAM,ACE,GADD45A,PHGDH,STAT1,BGN,PTPRC,HPGDS,CXCR4,DNMT1,DNMT3B,FOXP3,EGFR,EGR2,CD80,TLR2,CD40,SERPINE1,CD40LG,TNF,ENO1,TNS1,PCNA
C0553723	Squamous cell carcinoma of skin	DisGeNET Curated	4.493e-20	1.501e-18	35	184	CDKN1A,CDKN2A,KLF4,CKS1B,PIK3CB,PIK3CD,PIK3CG,CXCL12,CARD14,VEGFA,VEGFC,VIM,FAS,MYC,IL10,BCL2,PTCH1,PTGS2,STAT1,HPGDS,CXCR4,NOTCH1,RAF1,RIPK4,NR3C1,TGFB1,THBS1,EGFR,PEBP1,CD44,PRKN,TNF,PCNA,TP73,CDK6
C0024115	Lung diseases	DisGeNET Curated	4.942e-20	1.641e-18	47	349	CDKN1A,CDKN2A,HGF,HIF1A,PDGFRA,HLA-DPB1,HMOX1,CCL2,MMP2,VEGFA,VEGFC,VIM,FOS,SLC2A1,IGF1,IGF1R,CCN2,MAPK3,CTSB,IL5,CTSS,SOD2,IL10,INSR,BCL2,ISG20,ACE,PTGS2,BMP4,JUN,JUNB,HPGDS,CXCR4,NFKBIA,KIT,NOS3,NR3C1,EDN1,EEF1A2,TGFB1,EGFR,EGR1,TLR2,SERPINE1,CD44,TNF,ENG
C0036690	Septicemia	DisGeNET Curated	8.599e-20	2.838e-18	53	450	HIF1A,HMOX1,HSPA12B,PIK3CB,PIK3CD,PIK3CG,CCL2,MMP2,CXCL12,VEGFA,SELP,VWF,ANGPT1,FOS,WNT5A,FAS,FASLG,PRKCA,CCN2,CTSB,IL10,MYD88,GAPDH,BCL2,ISG20,ITGAM,ACE,PTGS2,JUN,JUNB,ARHGEF7,CXCR4,ADAM17,NOS3,FOXP3,DUSP1,SOCS3,CAV1,NR3C1,TEK,EDN1,TGFB1,CD3D,NAMPT,TIMP1,CD80,CD86,TLR2,CD40,SERPINE1,CD40LG,PRKN,TNF
C0041107	Trisomy	DisGeNET Curated	9.445e-20	3.098e-18	37	213	CDKN2A,ERBB2,MDM2,CXCL12,PML,APEX1,POU5F1,FAS,AR,ZAP70,IGF1,IGF1R,SOD2,MYC,MYCN,MYD88,GAPDH,B2M,GATA1,BCL2,ISG20,BCL6,PTCH1,ITGAM,JAK2,JUNB,PTPRC,GLI1,YWHAQ,KIT,TALDO1,NOS3,NOTCH1,GSR,EGFR,CD34,PCNA
C0037286	Skin Neoplasms	DisGeNET Curated	1.078e-19	3.515e-18	39	240	CDKN2A,CDKN2B,HGF,ERBB2,HIF1A,PDGFB,PDGFRB,MDM2,FANCD2,FGFR2,VCAM1,PML,VEGFA,FLT1,XRCC3,IGF1,IGF1R,PRKCD,SOD2,IRF1,BCL2,PTCH1,PTGS2,GJA1,HPGDS,GLI1,GLI2,ADAM17,KIT,NOTCH1,RAC1,TGFB1,MSH6,EGFR,TIMP2,CD34,CD44,TNF,PCNA
C0024117	Chronic Obstructive Airway Disease	DisGeNET Curated	1.141e-19	3.7e-18	59	557	CDKN1C,CDKN2A,HIF1A,HLA-A,PDGFRB,HLA-DPB1,ACTB,HMOX1,RRM1,TXN,PIK3CB,PIK3CD,PIK3CG,CCL2,MMP2,VEGFA,VIM,ANXA2,MTHFD1,CCN2,SNAI1,CTSS,SOD2,IL10,MYD88,BCL2,PTAFR,DCN,ITGAM,ACE,PTGS2,BDNF,STAT1,HPGDS,ARHGEF7,CXCR4,KDR,NOS3,FOXP3,NT5E,SOCS3,CAV1,NR3C1,OMP,EDN1,EEF1A2,TGFB1,EGFR,TIMP1,TIMP2,EGR1,CD80,TLR2,CD40,SERPINE1,TNF,TNS1,HCK,SMAD3
C0027626	Neoplasm Invasiveness	DisGeNET Curated	1.177e-19	3.792e-18	31	143	CDKN2A,EPOR,HGF,HIF1A,ACTB,HMOX1,TXN,PKM,CCL2,MMP2,CXCL12,ANXA2,XRCC3,IGF1,CSTB,SNAI1,MAPK3,CTSB,CTSS,SOD2,MYD88,ZBTB16,CXCR4,LDHB,TGFB1,EGFR,TIMP1,TKT,TNF,PAX6,ENO1
C0007114	Malignant neoplasm of skin	DisGeNET Curated	1.185e-19	3.797e-18	41	268	CDKN2A,ERBB2,PDGFB,PDGFRB,LRRK2,MDM2,KLF4,ABCB1,PKM,FGFR2,VEGFA,ANGPT1,FOS,XRCC3,FAS,AR,IGF1,PRKCA,SOD2,IL10,BCL2,PTCH1,PTGS2,GGT1,JUN,JUNB,PTPRC,HPGDS,DHFR,SYK,TALDO1,NOTCH1,RAC1,RAF1,EGFR,CD34,CD44,TNF,PCNA,SMAD3,CDK2
C0002871	Anemia	DisGeNET Curated	1.38e-19	4.394e-18	52	438	CDKN1A,CDKN2A,EPOR,HGF,ERBB2,HIF1A,PDGFB,PDGFRB,HMOX1,PGK1,ABCB1,FANCD2,CCL2,ALPL,VEGFA,VWF,SAMHD1,AR,SLC2A1,RHOC,IGF1,UBE2T,SOD2,IL10,TNFSF10,B2M,GATA1,BCL2,BCL6,ACE,ITGB3,STAT1,JAK2,BMP4,KDR,KIT,TALDO1,NOS3,DNMT3B,HIST1H2BJ,OAS1,CAV1,LCK,GSR,TFRC,EGFR,EGR1,CD34,H2AFX,TNF,ENG,TOP1
C0017661	IGA Glomerulonephritis	DisGeNET Curated	1.819e-19	5.726e-18	37	217	CDKN1C,HGF,HLA-A,PDGFB,HLA-DPB1,HLA-DRA,HLA-DRB1,HMOX1,PIK3CB,PIK3CD,PIK3CG,CCL2,VWF,FASLG,IGF1,MAPK3,IL5,IL10,MYD88,GAPDH,BCL2,DCN,ACE,BDNF,STAT1,BGN,JAK3,CXCR4,GNB3,NOS3,TFRC,TGFB1,TIMP1,CD80,CD86,CD44,TNF
C0206180	Ki-1+ Anaplastic Large Cell Lymphoma	DisGeNET Curated	1.819e-19	5.726e-18	37	217	CDKN1A,CDKN2A,CDKN2B,CEBPB,PDGFRA,PDGFRB,HNRNPD,ABCB1,PIK3CB,PIK3CD,PIK3CG,HSPA1A,VEGFA,FLT3,FAS,FASLG,ZAP70,CSF1R,MAPK3,MYC,IL10,INSR,BCL2,BCL6,JAK3,JUN,JUNB,PTPRC,ARHGEF7,GLI3,KIT,NOTCH1,SOCS3,TIMP1,CD40,TNF,CDK6
C0007785	Cerebral Infarction	DisGeNET Curated	2.382e-19	7.457e-18	40	259	HGF,HIF1A,HMOX1,HSPA12B,PIK3CB,PIK3CD,PIK3CG,CCL2,HSPA1A,CXCL12,HSPB1,VEGFA,SELP,VWF,ANGPT1,FOS,POU5F1,IGF1,PRKG1,IL10,BCL2,ACE,GFAP,PTGS2,BDNF,PHGDH,JUN,JUNB,ARHGEF7,DLG4,KDR,NOS3,RAC1,NUP214,TGFB1,NAMPT,CD40,SERPINE1,H2AFX,TNF
C0917798	Cerebral Ischemia	DisGeNET Curated	2.851e-19	8.874e-18	38	233	HIF1A,HLA-DPB1,HSPA12B,PIK3CB,PIK3CD,PIK3CG,HSPA1A,HSPA2,CXCL12,HSPB1,VEGFA,SELP,VWF,ANGPT1,FOS,POU5F1,IGF1,IL10,BCL2,GFAP,PTGS2,BDNF,PHGDH,JAK2,JUN,JUNB,ARHGEF7,DLG4,KDR,NOS3,RAC1,NUP214,RFC2,NAMPT,CD40,SERPINE1,H2AFX,TNF
C0039101	synovial sarcoma	DisGeNET Curated	3.423e-19	1.059e-17	36	208	CDKN1A,CDKN2A,HGF,ERBB2,MCM7,MDM2,ABCB1,KITLG,PIK3CB,PIK3CD,PIK3CG,FGFR2,MMP2,VEGFA,VIM,FASLG,IGF1,IGF1R,SMARCB1,MAPK3,IL5,MYCN,NES,TNFSF10,BCL2,BCL6,CXCR4,KIT,RAC1,CAV1,EGFR,EGR1,CD34,ELF3,TNF,ENO2
C0398650	Immune thrombocytopenic purpura	DisGeNET Curated	4.125e-19	1.27e-17	33	172	CDKN2B,HLA-A,HLA-DRB1,ACP5,CXCL12,VWF,FAS,FASLG,AR,PRKCD,IL5,IL10,TNFSF10,ISG20,BCL6,ITGB3,STAT1,PTPRC,CXCR4,TIMELESS,NOTCH1,DNMT3B,FOXP3,NRAS,NR3C1,TGFB1,WDHD1,CD86,CD34,CD40,CD40LG,CD44,TNF
C0011853	Diabetes Mellitus, Experimental	DisGeNET Curated	4.19e-19	1.282e-17	27	107	PDK4,HMOX1,MMP2,VEGFA,ID1,FAS,YWHAH,SLC9A1,IGF1,PRKCA,PRKCD,IRS2,SOD2,INSR,BCL2,ACE,PTGS2,NOS3,CAV1,EDN1,GSR,TGFB1,TIMP1,TIMP2,SERPINE1,TNF,PAX6
C0032463	Polycythemia Vera	DisGeNET Curated	4.539e-19	1.381e-17	35	197	CDKN2A,EPOR,HGF,DDX58,PDGFRB,MDM2,KLF4,KITLG,VEGFA,FLT1,FLT3,FAS,AR,IGF1,IGF1R,SOCS1,PRKG1,MYC,TNFSF10,GATA1,BCL2,STAT1,JAK2,JAK3,JUNB,HPGDS,ARHGEF7,KIT,NRAS,SOCS3,NR3C1,CD34,EIF4EBP1,CD40,H2AFX
C0151779	Cutaneous Melanoma	DisGeNET Curated	4.76e-19	1.441e-17	39	250	CDKN2A,CDKN2B,HGF,HLA-A,PDK1,HLA-DRB1,MCM3,MCM4,MCM7,MDM2,VEGFA,VEGFC,VIM,APEX1,XRCC3,FAS,FASLG,AR,IGF1,MAPK3,MYC,IL10,BCL2,ISG20,PTGS2,JAK3,BMP4,CXCR4,KIT,RAC1,FOXP3,RAF1,AKT3,NRAS,CD44,TNF,PCNA,CDK2,CDK6
C0021390	Inflammatory Bowel Diseases	DisGeNET Curated	5.504e-19	1.657e-17	68	747	NPL,HGF,HIF1A,HLA-A,PDGFB,HLA-DPB1,HLA-DRB1,ACTB,LRRK2,HMOX1,ABCB1,CCL2,ABCG2,FGFR2,MMP2,HSPA1A,HSPA2,CXCL12,VCAM1,VEGFA,FAS,SLC9A1,IGF1R,ARRB2,CCN2,IL10,MYD88,GAPDH,IRF1,BCL2,ISG20,PTCH1,ACE,PTGS2,JAK2,JAK3,HPGDS,CXCR4,GLI1,GLI3,NFKBIA,ADAM17,NOS3,RAC1,RAC2,DNMT1,FOXP3,TCF7L2,TCOF1,SOCS3,NR3C1,TEK,EDN1,EEF1A2,TGFB1,EGFR,TIMP1,TIMP2,TLR2,CD40,SERPINE1,CD40LG,CD44,TNF,LYZ,ENO1,SMAD3,TPI1
C3469521	FANCONI ANEMIA, COMPLEMENTATION GROUP A (disorder)	DisGeNET Curated	6.349e-19	1.9e-17	39	252	CDKN1A,ERBB2,HIF1A,HMOX1,TXN,FANCD2,TYRO3,VCAM1,SELP,WEE1,POLD1,AR,ZBTB32,UBE2T,CTBP1,CTSB,SOD2,INSR,BCL6,PTGS2,STAT1,JAK2,DHFR,PARPBP,KIT,NOTCH1,RAC1,RAD51,MSH6,EGR1,FANCI,CD34,H2AFX,PRKN,TNF,PAX6,TOP1,PCNA,TP73
C0024314	Lymphoproliferative Disorders	DisGeNET Curated	8.897e-19	2.649e-17	35	201	CDKN2A,ERBB2,HLA-DRB1,MCM4,ABCB1,PIK3CB,PIK3CD,PIK3CG,ABCG2,FGR,FAS,FASLG,LAT,SOCS1,IL5,MYC,IL10,MYD88,TNFSF10,BCL2,ISG20,BCL6,ITGAM,JAK2,PTPRC,CXCR4,SYK,KIT,DNMT1,NRAS,LCK,CD44,TNF,TP73,CDK6
C1134719	Invasive Ductal Breast Carcinoma	DisGeNET Curated	1.06e-18	3.14e-17	36	215	CDKN1A,CDKN2A,HGF,ERBB2,HIF1A,MDM2,PGR,CCL2,HSPA5,CXCL12,VEGFA,SKP2,AR,CTBP1,SOD2,MYC,IRF1,BCL2,PTGS2,HPGDS,CXCR4,GLI1,GLI2,SYK,KIT,NOTCH1,DNMT1,RAD51,CAV1,TGFB1,THBS1,EGFR,CD34,CD44,ENO1,PCNA
C0010674	Cystic Fibrosis	DisGeNET Curated	2.569e-18	7.567e-17	59	594	CDKN1A,CDKN2A,HGF,HIF1A,PDK1,HLA-DQA1,ACTB,HMOX1,HIST1H4I,ABCB1,TXN,PIK3CB,PIK3CD,PIK3CG,ABCG2,FGFR2,MMP2,VEGFA,FLNA,FLT1,FOS,ANXA5,IGF1,ARRB2,CSF1R,CTSB,CTSS,MYC,IL10,MYD88,SPINK1,IRF1,BCL2,ACE,PTGS2,STAT1,JUN,JUNB,HPGDS,GLI3,NOS3,DNMT3B,RAD51,TCF7L2,OAS1,NUP214,CAV1,NR3C1,EEF1A2,TGFB1,THBS1,EGFR,TIMP1,TLR2,SERPINE1,CD40LG,H2AFX,TNF,SMAD3
C3714948	PACHYONYCHIA CONGENITA 3	DisGeNET Curated	3.666e-18	1.074e-16	29	137	CDKN1A,HGF,ERBB2,HIF1A,HMOX1,MDM2,ABCB1,CCL2,MMP2,HSPA5,HSPB1,VEGFA,VIM,ANGPT1,AR,IGF1,TNFSF10,BCL2,GJA1,RALBP1,GLI2,KDR,DNMT1,TFRC,TGFB1,CD44,TNF,ENO1,CDK2
C0282612	Prostatic Intraepithelial Neoplasias	DisGeNET Curated	4.535e-18	1.322e-16	31	161	CDKN2A,EPOR,ERBB2,HIF1A,MCM7,HMOX1,PIK3CB,PIK3CD,PIK3CG,PIN1,PML,VIM,FLT1,ANXA2,RRM2B,FAS,AR,IGF1,ARRB2,IRS2,FYN,MYC,BCL2,PTGS2,HPGDS,DNMT1,FOXP3,DUSP1,CAV1,EGFR,TIMP1
C0011884	Diabetic Retinopathy	DisGeNET Curated	5.256e-18	1.523e-16	34	199	HGF,HIF1A,HLA-A,CCL2,MMP2,TXN2,VEGFA,VEGFC,SELP,FLT1,REM1,VWF,ANGPT1,ANXA2,SLC2A1,IGF1,PRKCD,SOD2,ITGA2,ACE,PTGS2,GGT1,KDR,NOS3,RAF1,TCF7L2,EDN1,TGFB1,THBS1,TIMP1,CD34,CD40,SERPINE1,TNF
C0268621	Hepatic methionine adenosyltransferase deficiency	DisGeNET Curated	5.354e-18	1.544e-16	26	107	CDKN2A,HGF,ERBB2,HLA-DRB1,LRRK2,KLF4,PIK3CB,PIK3CD,PIK3CG,VEGFA,FLNA,FLT3,POU5F1,AR,MAPK7,ITGA2,PTGS2,GJA1,CXCR4,CAV1,TGFB1,EGFR,TIMP1,CD44,TNF,ENG
C0022665	Kidney Neoplasm	DisGeNET Curated	6.635e-18	1.903e-16	36	227	CDKN1A,CDKN2A,ERBB2,HIF1A,HLA-A,PDGFRB,HMOX1,RHOU,PGR,ABCB1,PIK3CB,PIK3CD,PIK3CG,MMP2,VCAM1,VEGFA,VIM,IGF1R,CSF1R,SMARCB1,MAPK3,SOD2,GAPDH,TNFSF10,BCL2,PTCH1,PTGS2,CXCR4,DLG2,KIT,RAF1,E2F3,EGFR,EIF4EBP1,TNS1,SMAD3
C0018939	Hematological Disease	DisGeNET Curated	6.869e-18	1.96e-16	29	140	CDKN2B,PDGFRA,HLA-DRB1,ABCB1,FGFR1,CXCL12,VEGFA,FLT3,VWF,FAS,AR,IGF1R,GATA1,FADD,BCL2,ITGAM,JAK2,JAK3,CXCR4,NFKBIA,KIT,RAC2,NRAS,TEK,TFRC,EGFR,EGR1,CD34,PCNA
C0032000	Pituitary Adenoma	DisGeNET Curated	6.909e-18	1.961e-16	40	284	CDKN2A,CDKN2B,HIF1A,ACTB,PIK3CB,PIK3CD,PIK3CG,FGFR2,MMP2,CXCL12,VEGFA,WEE1,CREM,IGF1,ARRB2,PRKCA,SOCS1,MAPK3,FYN,MYC,NES,BMP4,PTPRF,CXCR4,GLI1,PARPBP,KIT,DNMT1,NR3C1,TFRC,TGFB1,MSH6,EGFR,TIMP1,TIMP2,CD34,CD44,TNF,ENO2,SMAD3
C0022548	Keloid	DisGeNET Curated	7.929e-18	2.239e-16	31	164	HIF1A,HLA-DQA1,HLA-DRB1,PIK3CB,PIK3CD,PIK3CG,CCL2,ABCG2,FGFR2,HSPB1,VEGFA,VIM,ANXA2,ANXA5,FASLG,IGF1,IGF1R,CCN2,BCL2,DCN,PHGDH,BGN,CXCR4,NR3C1,TGFB1,EGFR,TIMP1,MYH14,PRDX1,SERPINE1,SMAD3
C0005699	Blast Phase	DisGeNET Curated	8.266e-18	2.322e-16	35	215	CDKN1C,CDKN2A,CDKN2B,HLA-DRB1,HMOX1,MDM2,ABCB1,MMP2,CXCL12,FLT3,ANXA5,IGF1,SLC25A1,SMARCB1,IL5,MYC,SPINK1,GATA1,BCL2,PHGDH,JAK2,CXCR4,KIT,RAC1,RAF1,NRAS,SOCS3,CD34,H2AFX,LYN,LYZ,PCNA,CDK2,TP73,CDK6
C0878544	Cardiomyopathies	DisGeNET Curated	1.244e-17	3.477e-16	49	433	CDKN1C,HGF,ERBB2,HIF1A,RHOJ,PDK4,HMOX1,PGK1,ADCY5,PIK3CB,PIK3CD,PIK3CG,CCL2,HSPB1,VEGFA,FAS,FASLG,YWHAH,CREM,RND3,IGF1,PRKCA,MAPK3,MAPK11,SOD2,IL10,AVPR2,ISG20,DCN,ACE,PTGS2,GJA1,JUP,PTPRC,KDR,GNB3,NOS3,RAD51,NUP214,LDHA,EDN1,EEF1A2,NAMPT,EGFR,TIMP1,MYH14,CD34,TLR2,TNF
C1269683	Major Depressive Disorder	DisGeNET Curated	1.475e-17	4.1e-16	53	505	CDKN2A,HIF1A,ADCY3,ADCY5,ADCY7,ABCB1,HSPA12A,CCL2,FGF13,FGFR1,FGFR2,HSPA1A,VEGFA,REM1,FOS,CREM,SLC2A1,PRKCB,MAPK3,ALDH7A1,SOD2,IL10,ZBTB16,BCL2,ISG20,ACE,GFAP,PTGS2,BDNF,GJA1,JUN,JUNB,DLG2,DLG4,KDR,GNB3,NOS3,NOTCH1,RAC1,DNMT1,DNMT3B,RAF1,DUSP1,OAS2,NR3C1,LDHA,EDN1,EGFR,EGR1,PEBP1,CD34,SERPINE1,TNF
C1861305	TARSAL-CARPAL COALITION SYNDROME	DisGeNET Curated	1.956e-17	5.413e-16	31	169	CDKN1A,CDKN1C,CDKN2A,CDKN2B,ERBB2,HIF1A,ABCB1,VEGFA,POLD1,AR,IGF1,DAB2,BCL2,ISG20,PTCH1,PTGS2,BDNF,JUP,HPGDS,GLI1,DNMT1,DNMT3B,E2F3,TGFB1,MSH6,EGFR,CD80,CD86,CD44,PCNA,CDK2
C0175754	Agenesis of corpus callosum	DisGeNET Curated	2.694e-17	7.417e-16	39	280	CDKN2A,ERBB2,ACTB,RRM1,PGR,PIK3CB,PIK3CD,PIK3CG,FGFR1,FGFR2,VEGFA,VEGFC,VIM,FOS,SKP2,IGF1R,SLC25A1,PRKACA,NDE1,BARD1,PTCH1,GFAP,PHGDH,BMP4,JUN,JUNB,TUBA1A,CXCR4,GLI3,KIT,NOTCH1,AKT3,NR3C1,EGFR,EIF4EBP1,ENG,PCNA,CDK2,CDK6
C0042900	Vitiligo	DisGeNET Curated	3.31e-17	9.067e-16	31	172	HGF,HLA-A,PDGFRA,PDGFRB,HLA-DQA1,HLA-DRB1,ACP5,HMOX1,MDM2,KITLG,HSPA1A,APEX1,FAS,FASLG,MAPK3,SOD2,IL10,BCL2,ACE,PTGS2,TXNDC5,HPGDS,KIT,FOXP3,CASP7,EDN1,TGFB1,CD80,TLR2,CD44,TNF
C0035126	Reperfusion Injury	DisGeNET Curated	3.395e-17	9.252e-16	23	85	CDKN1A,HGF,HMOX1,CCL2,HSPA1A,HSPB1,VIM,FOS,SLC9A1,SOCS1,SOD2,IL10,MYD88,BCL2,PTGS2,JUN,KDR,NOS3,EDN1,THBS1,EGR1,TLR2,TNF
C0281361	Adenocarcinoma of pancreas	DisGeNET Curated	3.535e-17	9.587e-16	43	344	CDKN1A,CDKN2A,CDKN2B,ERBB2,HIF1A,ACTB,MDM2,PIK3CB,PIK3CD,PIK3CG,PKM,FGF13,FGFR1,ABCG2,VEGFA,ANXA2,WNT5A,ID1,XRCC3,RHOC,IGF1,IGF1R,IRS2,SPINK1,GAPDH,BCL2,ISG20,PTGS2,CXCR4,GLI1,KDR,FOXP3,RAD51,PDHX,TGFB1,THBS1,NAMPT,EGFR,PEBP1,CD40,SERPINE1,CD44,LUM
C2717836	Steroid Sulfatase Deficiency Disease	DisGeNET Curated	3.93e-17	1.06e-15	24	95	CDKN2A,ERBB2,HIF1A,MDM2,ABCB1,CCL2,HSPB1,VEGFA,VEGFC,VIM,ANXA5,IGF1,MYC,TNFSF10,BCL2,GADD45A,BMP2,HPGDS,KDR,KIT,DNMT3B,EGFR,SERPINE1,TNF
C0027022	Myeloproliferative disease	DisGeNET Curated	4.089e-17	1.098e-15	37	254	CDKN2A,CDKN2B,PDGFRA,PDGFRB,MDM2,ABCB1,KITLG,PIK3CB,PIK3CD,PIK3CG,FGFR1,PML,VEGFA,FLT1,FLT3,AR,SLC2A1,IGF1R,SOCS1,IRS2,PRKG1,IL5,GATA1,ISG20,JAK2,JAK3,JUNB,NFKBIA,SYK,ADAM17,KIT,SOCS3,TEK,CD34,PRDX1,CD44,TNF
C0036572	Seizures	DisGeNET Curated	4.122e-17	1.102e-15	76	982	HGF,PDGFB,PDGFRB,MAPT,ACTB,MDM2,PGK1,TUBB2A,PGR,ABCB1,MGP,PIK3CB,PIK3CD,PIK3CG,PDIA2,FGF13,FGFR1,FGFR2,PLK3,ALPL,FLNA,ANGPT1,FOS,RRM2B,APEX1,CREM,SLC2A1,PDP1,SLC25A1,CSTB,SMARCB1,PRKCA,PRKCD,CTBP1,MAPK3,ALDH7A1,SOD2,IL10,NES,NDE1,AVPR2,FADD,BCL2,TUBA8,PTCH1,ACE,GFAP,PTGS2,BDNF,PHGDH,JAK2,GJA1,TUBA1A,ARHGEF7,RALBP1,GLI2,GLI3,GNB3,RAD51,AKT3,NRAS,NT5E,EDN1,PDHX,EEF1A2,MSH6,EGFR,TIMP1,CD40,SERPINE1,…
C0220668	Congenital contractural arachnodactyly	DisGeNET Curated	4.624e-17	1.23e-15	34	213	CDKN2A,ERBB2,PDGFRA,PDGFRB,HMOX1,ABCB1,PIK3CB,PIK3CD,PIK3CG,PKM,FGFR1,FGFR2,HSPA5,PLK3,CXCL12,VIM,POLD1,POU5F1,SKP2,IGF1,PRKAR2B,MAPK3,TNFSF10,BCL2,PTGS2,CXCR4,NOTCH1,DNMT1,EGFR,EIF4EBP1,SERPINE1,CD44,TNF,TP73
C0018213	Graves Disease	DisGeNET Curated	5.248e-17	1.389e-15	41	316	CDKN2A,HIF1A,HLA-A,HLA-DPB1,HLA-DQA1,HLA-DRB1,PIK3CB,PIK3CD,PIK3CG,HSPA1A,HSPA2,CARD14,VEGFA,FLNA,FLT1,ID1,FAS,FASLG,IGF1,IGF1R,IL5,MYC,IL10,PSMB8,PSMB9,BCL2,ISG20,PTCH1,ITGAM,CXCR4,NOS3,RAC2,DNMT1,FOXP3,SOCS3,EDN1,TGFB1,CD34,CD40,TNF,PCNA
C0022660	Kidney Failure, Acute	DisGeNET Curated	5.7e-17	1.501e-15	33	201	CDKN2A,CDKN2B,HGF,HIF1A,HLA-DRB1,HMOX1,MDM2,ABCB1,PIK3CB,CCL2,MMP2,HSPA1A,CXCL12,VEGFA,VEGFC,FAS,IGF1,IGF1R,IL10,NES,BCL2,ACE,BGN,BMP2,CXCR4,NFKBIA,NOTCH1,EDN1,TGFB1,TIMP2,TLR2,TNF,PCNA
C0008312	Primary biliary cirrhosis	DisGeNET Curated	6.34e-17	1.662e-15	38	272	CDKN1A,CDKN2A,HGF,HIF1A,HLA-A,PDGFB,HLA-DPB1,PDK4,HLA-DRB1,ABCB1,ABCG2,VCAM1,PML,APEX1,FAS,FASLG,PDP1,IL5,IL10,MYD88,TNFSF10,BCL2,ISG20,PTGS2,GGT1,HPGDS,CXCR4,NOS3,FOXP3,PDHX,TGFB1,CD80,TLR2,CD40,CD40LG,TNF,PCNA,SMAD3
C0024419	Waldenstrom Macroglobulinemia	DisGeNET Curated	6.493e-17	1.694e-15	25	107	CDKN2A,PIK3CD,CXCL12,ANXA5,IGF1,PRKCD,MYC,IL10,MYD88,TNFSF10,BCL2,ISG20,BCL6,ITGAM,PTPRC,CXCR4,GLI2,SYK,RAF1,NT5E,CCND3,CD40LG,TNF,LEF1,TP73
C0008487	Chordoma	DisGeNET Curated	8.497e-17	2.206e-15	22	79	CDKN2A,CDKN2B,ERBB2,HIF1A,PDGFRA,PDGFRB,PGR,ABCB1,PIK3CB,PIK3CD,PIK3CG,FGFR1,FGFR2,SMARCB1,CCN2,BCL6,GFAP,GGT1,KIT,DVL1,EGFR,TNF
C0007570	Celiac Disease	DisGeNET Curated	1.088e-16	2.812e-15	36	247	CDKN2A,ERBB2,HIF1A,HLA-A,PDGFB,HLA-DPB1,HLA-DQA1,HLA-DRB1,HNRNPD,ABCB1,CCL2,PML,MSH5,FAS,PRKCD,CCN2,CTSB,IL5,IL10,MYD88,IRF1,BCL2,ISG20,STAT1,PTPRC,GLI1,FOXP3,NT5E,TFRC,EGFR,TIMP1,CD80,CD34,TLR2,TNF,LYZ
C0027809	Neurilemmoma	DisGeNET Curated	1.128e-16	2.9e-15	26	120	CDKN2A,ERBB2,PDGFRB,MDM2,ABCB1,TYRO3,PIK3CB,PIK3CD,PIK3CG,VEGFA,FOS,MSH4,IGF1,IGF1R,SMARCB1,MAPK3,NES,GFAP,GLI1,KIT,RAC1,EGFR,CD34,CD44,PRKN,TP73
C0024143	Lupus Nephritis	DisGeNET Curated	1.274e-16	3.261e-15	31	180	HGF,ERBB2,PDGFB,PDGFRA,HLA-DRB1,CCL2,MMP2,VCAM1,VEGFA,ANXA2,PRKCB,IL10,PSMB8,BCL2,ACE,STAT1,BGN,CXCR4,NOS3,FOXP3,NR3C1,TGFB1,CD80,CD34,CD40,SERPINE1,CD40LG,CD44,TNF,ENO1,PCNA
C0002736	Amyotrophic Lateral Sclerosis	DisGeNET Curated	1.61e-16	4.101e-15	58	629	CDKN2A,HGF,HIF1A,DDX58,MAPT,HLA-DRB1,LRRK2,HMOX1,TXN,KITLG,PIN1,CCL2,AK4,HSPB1,VEGFA,APEX1,FAS,AR,IGF1,PKN1,MAPK3,SOD2,IL10,NES,GAPDH,BCL2,GFAP,PTGS2,BDNF,PHGDH,HPGDS,ARHGEF7,CXCR4,GLI3,DHFR,UBE2S,KDR,YWHAQ,NOTCH1,DNM2,DNMT1,FOXP3,AKT3,NUP214,EDN1,GSR,PPIF,CCNF,EGFR,TIMP2,TLR2,CD40LG,PRKN,TNF,LUM,TNS1,CDK2,TP73
C0022661	Kidney Failure, Chronic	DisGeNET Curated	1.73e-16	4.387e-15	43	359	EPOR,HGF,HIF1A,HLA-A,HLA-DRB1,HMOX1,HNRNPD,ABCB1,MGP,RHOV,CCL2,FGF13,MMP2,VEGFA,VWF,ANXA5,SLC9A1,IGF1,PRKCB,CTSS,SOD2,IL10,BCL2,ISG20,ACE,PTGS2,BMP4,CXCR4,KDR,GNB3,NOS3,RAC1,FOXP3,CAV1,EDN1,TGFB1,TIMP1,TIMP2,MYH14,CD40,SERPINE1,TNF,LUM
C0524851	Neurodegenerative Disorders	DisGeNET Curated	1.783e-16	4.488e-15	62	710	HGF,ERBB2,HIF1A,MAPT,LRRK2,HMOX1,KLF4,ABCB1,TXN,PIK3CB,PIK3CD,PIK3CG,PIN1,CCL2,AK4,HSPA1A,HSPA5,VEGFA,MPP1,VIM,FOS,APEX1,AR,KIF20B,PPP2R2B,IGF1,CSF1R,CSTB,FYN,SOD2,IL10,GAPDH,SPTBN2,BCL2,BCL6,ACE,GFAP,PTGS2,BDNF,ITPR1,JUN,JUNB,TXNDC5,CXCR4,GLI3,DLG4,YWHAQ,NOS3,RAC1,DNM2,DNMT1,SOCS3,NR3C1,GSR,PPIF,EGFR,CD40,CD40LG,PRKN,TNF,PCNA,CDK6
C0032460	Polycystic Ovary Syndrome	DisGeNET Curated	1.786e-16	4.488e-15	50	480	CDKN1A,HLA-A,HLA-DRB1,ACTB,MCM7,PGR,CKS2,KITLG,PIK3R1,CCL2,HSPA1A,HSPB1,VCAM1,VEGFA,VIM,FOS,WNT5A,ANXA5,AR,SLC2A1,IGF1,IRS2,MAPK3,MAPK7,IL10,INSR,BCL2,PTAFR,ACE,BMP4,ARHGEF7,DLG4,NOS3,FOXP3,TCF7L2,SOCS3,CAV1,NR3C1,TFRC,TGFB1,THBS1,NAMPT,EGFR,TLR2,PRDX1,SERPINE1,CD44,TNF,TOP1,PCNA
C0334579	Anaplastic astrocytoma	DisGeNET Curated	1.797e-16	4.495e-15	28	145	CDKN2A,CDKN2B,HIF1A,PDGFRA,PDGFRB,MDM2,PGR,ABCB1,PIK3CB,PIK3CD,PIK3CG,FGFR2,MMP2,VEGFA,VIM,ANXA2,MSH4,CCN2,MYCN,BCL2,GFAP,KIT,CAV1,EGFR,TIMP1,PRDX1,SERPINE1,CDK2
C0019158	Hepatitis	DisGeNET Curated	2.088e-16	5.2e-15	39	297	CDKN2A,HGF,HLA-DRB1,ACTB,HMOX1,MDM2,ABCB1,TXN,CXCL12,PML,SELP,FAS,FASLG,ARRB2,SOCS1,CCN2,IL5,MYC,IL10,MYCN,MYD88,TNFSF10,BCL2,ITGAM,PTGS2,STAT1,JUN,JUNB,HPGDS,FOXP3,SOCS3,NR3C1,TGFB1,NAMPT,TLR2,CD40LG,TNF,PCNA,TP73
C0030354	Papilloma	DisGeNET Curated	2.752e-16	6.822e-15	32	198	CDKN1A,CDKN2A,ERBB2,HLA-DRB1,MDM2,TXN,PIK3CB,PIK3CD,PIK3CG,VEGFA,AR,ZAP70,IGF1,SMARCB1,PRKG1,SOD2,BCL2,ISG20,DCN,PTGS2,KIT,NOTCH1,RAC1,FOXP3,NRAS,CAV1,TGFB1,THBS1,EGFR,CD34,PRKN,TP73
C0017658	Glomerulonephritis	DisGeNET Curated	2.79e-16	6.884e-15	30	172	HGF,ERBB2,HLA-A,PDGFB,PDGFRB,ABCB1,CCL2,MMP2,HSPA5,VEGFA,SELP,FOS,FAS,IGF1,SNRPA,IL10,MYD88,BCL2,ITGA2,DCN,ACE,STAT1,JUN,JUNB,CXCR4,TGFB1,TIMP1,SERPINE1,CD40LG,TNF
C0018790	Cardiac Arrest	DisGeNET Curated	3.2e-16	7.86e-15	32	199	CDKN1A,CDKN2A,ERBB2,HLA-A,HMOX1,CCL2,FGFR2,HSPA5,SELP,AR,PPP2R2B,IL10,TNFSF10,AVPR2,SPTBN2,ACE,PTGS2,GADD45A,STAT1,ITPR1,HPGDS,ARHGEF7,PHLPP1,LDHB,GMNN,EDN1,TFRC,EGFR,CD40,H2AFZ,TNF,ENO2
C0026691	Mucocutaneous Lymph Node Syndrome	DisGeNET Curated	3.266e-16	7.987e-15	26	125	HIF1A,HLA-DPB1,HLA-DRB1,HMOX1,CCL2,MMP2,VCAM1,VEGFA,FLT1,ANGPT1,IL10,INSR,ISG20,ACE,STAT1,CXCR4,KDR,FOXP3,TFRC,TIMP2,TLR2,CD40,SERPINE1,CD40LG,TNF,SMAD3
C0948008	Ischemic stroke	DisGeNET Curated	4.303e-16	1.048e-14	43	368	CDKN2A,CDKN2B,HMOX1,HSPA12B,ABCB1,PIN1,FGF13,ABCG2,HSPA1A,VCAM1,VEGFA,SELP,REM1,VWF,ANGPT1,SHC1,SHMT1,AR,IGF1,IGF1R,IL5,IL10,BARD1,ITGA2,ACE,ITGB3,PTGS2,BDNF,KDR,GNB3,NOS3,NOTCH1,DVL1,EEF1A2,TGFB1,NAMPT,TIMP2,EGR1,CD40,SERPINE1,CD40LG,TNF,ENG
C0751688	Malignant Squamous Cell Neoplasm	DisGeNET Curated	4.448e-16	1.078e-14	27	138	CDKN2A,HMOX1,MDM2,ABCB1,FANCD2,PIK3CB,PIK3CD,PIK3CG,PIN1,FGFR1,ABCG2,MMP2,HSPB1,AR,IGF1R,IL10,BCL2,PTGS2,GLI1,KLF5,NOTCH1,FOXP3,TGFB1,EGFR,CD34,CDK2,TP73
C0023893	Liver Cirrhosis, Experimental	DisGeNET Curated	5.041e-16	1.216e-14	64	767	CDKN1A,HGF,PDGFRA,PDGFRB,ACP5,HMOX1,ABCB1,MGP,CCL2,MMP2,FGR,PLEK,VAV1,CXCL12,VEGFA,VIM,FLNA,ANXA2,FOS,ANXA5,SMC2,NCOR2,IGF1,ARRB2,CSF1R,PRKCB,SOCS1,PRKCD,CCN2,FYN,CTSS,MYC,IL10,PSMB8,PSMB9,PSMB10,ISG20,PTAFR,ITGB3,PTGS2,BGN,JAK2,TUBB6,GJA1,PTPRC,HPGDS,NFKBIA,ADAM17,NOS3,RAC2,NT5E,CASP7,CAV1,LDHB,S1PR1,EDN1,TGFB1,CCNG1,TIMP1,TIMP2,CD86,TNF,LUM,HCK
C0524620	Metabolic Syndrome X	DisGeNET Curated	5.149e-16	1.237e-14	51	511	HGF,PDK4,HLA-DRB1,ACTB,HMOX1,PIK3CB,PIK3CD,PIK3CG,PIK3R1,CCL2,ABCG2,PLCG1,HSPA5,VEGFA,VWF,ANGPT1,AR,IGF1,IGF1R,CTBP1,IRS2,SNAI1,MAPK3,MAPK11,SOD2,IL10,SPINK1,INSR,IRF1,ACE,PTGS2,BDNF,JAK3,ARHGEF7,GNB3,NOS3,TCF7L2,SOCS3,CAV1,NR3C1,RFC2,EEF1A2,THBS1,TIMP1,CD34,TLR2,CD40,SERPINE1,CD40LG,TNF,PAX6
C0040028	Thrombocythemia, Essential	DisGeNET Curated	5.385e-16	1.288e-14	27	139	EPOR,PDGFB,MDM2,CXCL12,VEGFA,SELP,FLT1,ANXA5,AR,SOCS1,IRS2,MYC,GATA1,ITGAM,ITGB3,STAT1,JAK2,CXCR4,NOS3,NRAS,SOCS3,NR3C1,TGFB1,THBS1,CD34,H2AFX,PCNA
C0339143	Thyroid associated opthalmopathies	DisGeNET Curated	6.176e-16	1.471e-14	22	86	HLA-A,CCL2,HSPA1A,CCN2,IL5,MYC,IL10,MYD88,GAPDH,BCL2,PTGS2,STAT1,SOCS3,NR3C1,TGFB1,CD80,CD86,CD34,CD40,CD40LG,CD44,TNF
C0007193	Cardiomyopathy, Dilated	DisGeNET Curated	6.565e-16	1.557e-14	40	323	HGF,ERBB2,PDK1,ACTB,KITLG,PIK3CB,PIK3CD,PIK3CG,CCL2,VEGFA,FAS,FASLG,AR,RND3,IGF1,MT-CYB,MAPK3,CTSB,SOD2,GAPDH,IRF1,ISG20,ACE,GFAP,JUP,KDR,ADAM17,NOS3,RAC1,RAF1,LDHA,EDN1,NAMPT,EGFR,TIMP1,MYH14,CD40,SERPINE1,TNF,HADH
C0024232	Lymphatic Metastasis	DisGeNET Curated	7.364e-16	1.739e-14	26	129	CDKN2A,HGF,ERBB2,HIF1A,PDGFRB,PGR,CXCL12,VEGFA,VEGFC,ANGPT1,MAPK3,SOD2,DAB2,BCL2,PTGS2,CXCR4,KDR,NOS3,DNMT3B,TEK,TGFB1,EGFR,EGR1,SERPINE1,CD44,TNF
C0079588	Ichthyosis, X-Linked	DisGeNET Curated	7.465e-16	1.755e-14	24	107	CDKN2A,ERBB2,HIF1A,MDM2,ABCB1,CCL2,HSPB1,VEGFA,VEGFC,VIM,ANXA5,IGF1,MYC,TNFSF10,BCL2,GADD45A,BMP2,HPGDS,KDR,KIT,DNMT3B,EGFR,SERPINE1,TNF
C0497327	Dementia	DisGeNET Curated	8.566e-16	2.005e-14	44	392	CDKN1A,CEBPB,PDGFB,MAPT,LRRK2,FANCD2,PIK3CB,PIK3CD,PIK3CG,CCL2,CXCL12,VCAM1,FAS,PPP2R2B,IGF1,IGF1R,CSF1R,MT-CYB,CTSB,FYN,SOD2,GAPDH,BCL2,ACE,GFAP,PTGS2,BDNF,STAT1,GGT1,HPGDS,CXCR4,YWHAQ,NOS3,DNM2,DNMT1,NR3C1,EEF1A2,THBS1,TIMP1,PEBP1,SERPINE1,PRKN,TNF,ENO2
C0010701	Phyllodes Tumor	DisGeNET Curated	1.091e-15	2.543e-14	19	61	CDKN2A,ERBB2,PDGFRA,PIK3CB,PIK3CD,PIK3CG,MMP2,CXCL12,FLNA,AR,IGF1R,PRKG1,MYC,DCN,CXCR4,KIT,NRAS,NR3C1,EGFR
C0238462	Medullary carcinoma of thyroid	DisGeNET Curated	1.139e-15	2.644e-14	34	236	CDKN2A,CDKN2B,ERBB2,PDGFRB,MDM2,PIK3CB,PIK3CD,PIK3CG,ABCG2,VEGFA,VEGFC,FLT1,FOS,ID1,MYC,MYCN,CDK15,TNFSF10,BCL2,PTCH1,PTGS2,BDNF,JUN,JUNB,PTPRF,CXCR4,GLI2,KDR,KIT,NOTCH1,RAF1,TGFB1,EGFR,PCNA
C0006287	Bronchopulmonary Dysplasia	DisGeNET Curated	1.188e-15	2.746e-14	30	181	NPL,PDGFRA,PDGFRB,HMOX1,TXN,FGFR2,CXCL12,VEGFA,ANGPT1,IGF1,CCN2,SOD2,IL10,BCL2,ACE,PTGS2,BDNF,CXCR4,NFKBIA,KDR,NOS3,DNMT1,NR3C1,TGFB1,EGFR,TLR2,CD44,TNF,ENG,PCNA
C0004763	Barrett Esophagus	DisGeNET Curated	1.254e-15	2.886e-14	39	313	CDKN2A,HGF,ERBB2,ACTB,MDM2,KLF4,PIK3CB,PPIE,HSPB1,VCAM1,VEGFA,ROCK2,VIM,FAS,FASLG,SLC9A1,IGF1,IGF1R,MYC,IL10,NES,BCL2,PTGS2,BMP4,ALDH1A2,HPGDS,NOTCH1,CAV1,RFC3,S1PR1,TGFB1,EGFR,TIMP1,CD44,H2AFX,TNF,ENG,PCNA,CDK2
C0034067	Pulmonary Emphysema	DisGeNET Curated	1.362e-15	3.121e-14	33	223	CDKN2A,HGF,HIF1A,HMOX1,TXN,CCL2,MMP2,VEGFA,FOS,FAS,MAPK3,CTSS,IL10,MYD88,ITGAM,JUN,JUNB,HPGDS,ARHGEF7,CXCR4,KDR,NOS3,FOXP3,CAV1,TGFB1,TIMP2,EGR1,TLR2,CD40,SERPINE1,H2AFX,TNF,SMAD3
C0751690	Malignant Peripheral Nerve Sheath Tumor	DisGeNET Curated	1.388e-15	3.168e-14	30	182	CDKN2A,CDKN2B,HGF,ERBB2,HIF1A,PDGFRA,PDGFRB,MDM2,ABCB1,MMP2,VEGFA,IGF1R,CSF1R,SMARCB1,MAPK3,MYCN,NES,SPTBN2,BCL2,BCL6,BMP2,KDR,KIT,RAC1,RAF1,NRAS,EGFR,CD44,TNF,PCNA
C0024530	Malaria	DisGeNET Curated	1.634e-15	3.715e-14	48	470	HLA-DRB1,HMOX1,ABCB1,FANCD2,TMPRSS11D,CCL2,ABCG2,RHOF,VCAM1,MPP1,FLNA,FLT1,ANGPT1,ANXA2,FOS,FAS,IGF1,MT-CYB,SMARCB1,PRKG1,CTSB,MYC,IL10,MYD88,GAPDH,IRF1,BCL2,ISG20,ACE,PTGS2,HPGDS,CXCR4,DHFR,TIMELESS,NOS3,FOXP3,NUP214,EDN1,GSR,TFRC,TGFB1,EPHA2,TLR2,CD40,CD40LG,TNF,PCNA,TPI1
C0032019	Pituitary Neoplasms	DisGeNET Curated	1.719e-15	3.891e-14	36	269	CDKN2A,ERBB2,HIF1A,PGK1,PIK3CB,PIK3CD,PIK3CG,FGF13,FGFR2,MMP2,VEGFA,FLT1,VWF,WEE1,POLD1,IGF1,IGF1R,PRKACA,SMARCB1,PRKCA,CTBP1,NES,GAPDH,GFAP,GADD45A,BMP4,CXCR4,KDR,DNMT1,E2F3,NR3C1,TGFB1,CCNG1,EGFR,TNF,PCNA
C0041296	Tuberculosis	DisGeNET Curated	1.761e-15	3.97e-14	54	584	CEBPB,HLA-A,HLA-DQA1,HLA-DRB1,ACTB,HMOX1,ABCB1,TXN,PIK3CB,PIK3CD,PIK3CG,TMPRSS11D,CCL2,ABCG2,MMP2,RHOF,VIM,WNT5A,ANXA5,ISG15,SOCS1,PRKCD,IL5,IL10,MYD88,GAPDH,CDK15,PSMB8,PSMB9,IRF1,BCL2,ISG20,GFAP,STAT1,HPGDS,CXCR4,GLI3,NFKBIA,FOXP3,NT5E,SOCS3,NR3C1,GSR,PPIF,TGFB1,WDHD1,TIMP1,CD86,TLR2,CD40LG,ELF3,TNF,PCNA,SMAD3
C0020179	Huntington Disease	DisGeNET Curated	1.821e-15	4.088e-14	55	604	CDKN1A,CDKN2A,MAPT,HMOX1,RRAS,ABCB1,KITLG,MGP,PIK3CB,PIK3CD,PIK3CG,FEN1,CCL2,FGF13,FGFR2,CXCL12,VEGFA,VWF,APEX1,AR,SLC2A1,SLC9A1,IGF1,MT-CYB,PRKCA,IRS2,ALDH7A1,IL10,GAPDH,SPTBN2,DAB2,BCL2,ACE,GFAP,BDNF,PHGDH,ITPR1,HPGDS,PHLPP1,DLG4,RAC1,RAF1,CASP2,NUP214,CAV1,EEF1A2,TFRC,TGFB1,PDIA6,EGR1,CD40,H2AFX,PRKN,TNF,PCNA
C0013274	Patent ductus arteriosus	DisGeNET Curated	2.65e-15	5.924e-14	33	228	CDKN2A,HGF,ERBB2,ACTB,HMOX1,KLF4,PIK3CB,PIK3CD,PIK3CG,CCL2,VAV1,VEGFA,FLNA,WEE1,ANXA2,IGF1,MYCN,TNFSF10,ITGAM,ACE,PTGS2,PHGDH,GJA1,HPGDS,GLI1,GLI3,TALDO1,NOS3,RAC1,RAF1,EDN1,PDHX,TNF
C0206624	Hepatoblastoma	DisGeNET Curated	3.02e-15	6.725e-14	33	229	CDKN1A,CDKN1C,CDKN2A,CDKN2B,EPOR,HGF,ERBB2,ACTB,RRM1,MDM2,ABCB1,PIK3CB,PIK3CD,PIK3CG,HSPA5,VEGFA,POLD1,POU5F1,FAS,IGF1,IGF1R,MYC,INSR,BCL2,PTCH1,GLI1,GLI3,EGFR,EIF4EBP1,SERPINE1,CD44,TNF,PCNA
C0001175	Acquired Immunodeficiency Syndrome	DisGeNET Curated	3.043e-15	6.748e-14	28	161	HLA-A,HLA-DRB1,ABCB1,CCL2,MMP2,CXCL12,FAS,AR,IGF1,SOCS1,IL5,MYC,IL10,MYD88,NES,TNFSF10,B2M,PSMD8,BCL2,BCL6,CXCR4,DHFR,NR3C1,THBS1,TIMP1,CD34,TNF,SMAD3
C1840264	IMMUNE SUPPRESSION	DisGeNET Curated	3.697e-15	8.166e-14	22	93	HMOX1,PIK3CB,PIK3CD,PIK3CG,VEGFA,MAPK3,IL10,ISG20,ITGAM,PTGS2,BDNF,PHGDH,STAT1,FOXP3,DUSP1,TGFB1,EGFR,CD80,CD34,TLR2,CD40LG,TNF
C0035222	Respiratory Distress Syndrome, Adult	DisGeNET Curated	4.224e-15	9.293e-14	29	176	HGF,HMOX1,CCL2,HSPA1A,VEGFA,ANGPT1,ANXA2,FAS,FASLG,IGF1,CCN2,SOD2,IL10,ITGAM,ACE,HPGDS,NFKBIA,NOS3,NR3C1,TEK,EDN1,TGFB1,NAMPT,TIMP1,PRDX1,CD40,SERPINE1,CD40LG,TNF
C0162309	Adrenoleukodystrophy	DisGeNET Curated	4.702e-15	1.03e-13	27	151	ACTB,HMOX1,CCL2,ABCG2,HSPA5,ANXA2,FAS,IGF1,MAPK3,SOD2,IL10,MYD88,SPINK1,BCL2,TUBA8,TCF7L2,SOCS3,PPIF,TFRC,TGFB1,WDHD1,CD34,SERPINE1,CD44,TNF,HADH,PCNA
C0019189	Hepatitis, Chronic	DisGeNET Curated	4.928e-15	1.076e-13	29	177	CDKN2A,CDKN2B,HGF,HLA-DRB1,MDM2,CKS1B,CKS2,MMP2,VWF,ANXA2,FAS,MT-CYB,CSTB,IL5,MYC,IL10,SPINK1,TNFSF10,B2M,BCL2,PTGS2,STAT1,DNMT1,DNMT3B,SOCS3,TGFB1,CD40LG,TNF,SMAD3
C0041956	Ureteral obstruction	DisGeNET Curated	5.817e-15	1.265e-13	25	128	HIF1A,PDGFRB,HMOX1,PIK3CB,PIK3CD,PIK3CG,CCL2,HSPB1,VEGFA,VEGFC,FLNA,ID1,SKP2,IGF1,CCN2,MAPK3,PTGS2,BMP2,KDR,TGFB1,THBS1,SERPINE1,LYZ,ENG,SMAD3
C0036341	Schizophrenia	DisGeNET Curated	5.844e-15	1.265e-13	96	1561	NPL,CDKN1C,HIF1A,HLA-A,PDGFB,PDGFRB,HLA-DPB1,HLA-DRB1,ACTB,LRRK2,HMOX1,MDM2,ADCY7,ABCB1,HSPA12A,PIK3CB,PIK3CD,PIK3CG,PI4KA,CCL2,FGFR1,FGFR2,HSPA1A,CXCL12,PML,VEGFA,VRK1,SHMT1,FAS,YWHAH,CREM,AR,PPP2R2B,IGF1,ARRB2,MTHFD1,SLC25A1,PRKCA,MAPK3,FYN,ALDH7A1,SOD2,IL10,NES,NDE1,GAPDH,CDK15,B2M,SPTBN2,INSR,BCL2,ITGAM,ACE,ITGB3,GFAP,PTGS2,BDNF,JUN,ALDH1A2,TXNDC5,HPGDS,ARHGEF7,CXCR4,KLF5,DHFR,DLG2,DLG4,KDR,G…
C0001339	Acute pancreatitis	DisGeNET Curated	5.977e-15	1.289e-13	22	95	ERBB2,HMOX1,CCL2,FGFR1,HSPA1A,HSPA2,CTSB,IL10,SPINK1,BCL2,ACE,PTGS2,JAK2,PTPRC,NFKBIA,RAC1,VMP1,EDN1,TGFB1,TLR2,SERPINE1,TNF
C0085390	Li-Fraumeni Syndrome	DisGeNET Curated	6.742e-15	1.448e-13	17	50	CDKN1A,CDKN2A,ERBB2,MDM2,SKP2,AR,B2M,BCL2,DCN,RALBP1,RAF1,CAV1,EGFR,CD44,H2AFX,PCNA,CDK2
C0011644	Scleroderma	DisGeNET Curated	7.774e-15	1.664e-13	29	180	HGF,HLA-A,PDGFRB,HLA-DPB1,HLA-DQA1,HLA-DRB1,PIK3CB,PIK3CD,PIK3CG,CCL2,PRKCD,CCN2,MYC,ITGB3,PTGS2,DNMT1,CAV1,EDN1,TGFB1,THBS1,EGFR,TIMP1,EGR1,EGR2,CD44,TNF,ENG,TOP1,SMAD3
C0151468	Thyroid Gland Follicular Adenoma	DisGeNET Curated	8.124e-15	1.732e-13	23	107	CDKN1A,CDKN2B,ERBB2,ACTB,PIK3CB,PIK3CD,PIK3CG,FGFR2,CXCL12,VEGFA,CREM,IGF1,PRKACA,CENPJ,BCL2,PTCH1,DCN,PTGS2,CXCR4,RAB7A,GNB3,H2AFX,PCNA
C0677607	Hashimoto Disease	DisGeNET Curated	9.404e-15	1.997e-13	28	168	ERBB2,HIF1A,HLA-A,HLA-DPB1,HLA-DRB1,PGR,VEGFA,FAS,FASLG,MAPK3,CTSB,MYC,IL10,PSMB9,BCL2,ISG20,PTCH1,PTGS2,BDNF,NFKBIA,FOXP3,NRAS,EDN1,TGFB1,EGR1,CD40,TNF,PCNA
C0497406	Overweight	DisGeNET Curated	9.499e-15	2.006e-13	33	238	HLA-DQA1,ADCY3,PGR,CCL2,ABCG2,MMP2,VEGFA,APEX1,FAS,AR,SLC2A1,IGF1,IRS2,IL10,INSR,ACE,PTGS2,BDNF,CXCR4,NOS3,TCF7L2,NR3C1,EDN1,TGFB1,THBS1,WDHD1,EGR1,TLR2,SERPINE1,H2AFX,PRKN,TNF,ENO2
C0002895	Anemia, Sickle Cell	DisGeNET Curated	9.523e-15	2.006e-13	31	209	HIF1A,HLA-A,HLA-DRB1,HMOX1,CCL2,VCAM1,VEGFA,SELP,VWF,ANXA2,FOS,ANXA5,IGF1R,IL5,IL10,GAPDH,GGT1,BMP4,JUN,JUNB,HPGDS,TALDO1,NOS3,EDN1,TFRC,TGFB1,EGR1,CD34,SERPINE1,TNF,PCNA
C0039483	Giant Cell Arteritis	DisGeNET Curated	9.619e-15	2.019e-13	24	119	CDKN2A,ERBB2,HLA-DRB1,MDM2,CCL2,MMP2,VEGFA,SHMT1,FAS,FASLG,IL10,ITGAM,ITGB3,PTGS2,GADD45A,CXCR4,NOS3,DNMT3B,THBS1,PEBP1,CD40,PRKN,TNF,PCNA
C0027962	Melanocytic nevus	DisGeNET Curated	1.097e-14	2.293e-13	30	196	CDKN1A,CDKN1C,CDKN2A,CDKN2B,HGF,ERBB2,HIF1A,MDM2,FGF13,FGFR2,FOS,ANXA5,XRCC3,SLC2A1,IGF1R,PRKCB,SOCS1,MYC,BCL2,PTCH1,PTGS2,KIT,RAC1,RAF1,NRAS,TGFB1,EGFR,PCNA,TP73,CDK6
C1847835	VITILIGO-ASSOCIATED MULTIPLE AUTOIMMUNE DISEASE SUSCEPTIBILITY 1 (finding)	DisGeNET Curated	1.283e-14	2.672e-13	27	157	HGF,HLA-A,PDGFRA,PDGFRB,HLA-DQA1,HLA-DRB1,HMOX1,MDM2,KITLG,HSPA1A,APEX1,FAS,FASLG,MAPK3,SOD2,IL10,BCL2,ACE,PTGS2,TXNDC5,HPGDS,KIT,FOXP3,EDN1,TGFB1,TLR2,TNF
C0206638	Giant Cell Tumor of Bone	DisGeNET Curated	1.313e-14	2.725e-13	18	60	HGF,HIF1A,CEBPB,HLA-DRB1,ACP5,CCL2,MMP2,CXCL12,VEGFA,ANXA2,AR,MYC,DCN,GJA1,NR3C1,EGFR,LUM,PCNA
C1834582	MYELOPROLIFERATIVE SYNDROME, TRANSIENT	DisGeNET Curated	1.817e-14	3.757e-13	18	61	ABCB1,CCL2,VEGFA,VIM,IGF1,MAPK3,MYC,IL10,MYCN,GATA1,BCL2,PTGS2,JAK3,KIT,TGFB1,EGFR,PCNA,CDK2
C0268398	Familial lichen amyloidosis	DisGeNET Curated	2.001e-14	4.12e-13	26	147	ERBB2,HMOX1,KLF4,CCL2,VEGFA,POU5F1,FAS,AR,IGF1R,MAPK3,SOD2,IL10,MYCN,SPINK1,PSMC4,BCL2,PTGS2,BDNF,HPGDS,NOS3,DNM2,DNMT1,AKT3,EGFR,PRKN,TNF
C0033036	Atrial Premature Complexes	DisGeNET Curated	2.348e-14	4.817e-13	22	101	CDKN2A,KLF4,PPM1L,VCAM1,CTBP1,MYC,IL10,NES,IRF1,BCL2,PTCH1,PTGS2,GLI1,GLI3,RAC1,TCF7L2,CAV1,SERPINE1,CD44,H2AFX,TNF,LEF1
C0002940	Aneurysm	DisGeNET Curated	2.368e-14	4.84e-13	26	148	CDKN2B,KLF4,CCL2,MMP2,VCAM1,VEGFA,VIM,ANGPT1,IL10,FADD,DCN,ACE,STAT1,BGN,PTPRC,NOS3,NOTCH1,RAC1,TGFB1,TIMP1,TIMP2,CD34,SERPINE1,TNF,ENG,SMAD3
C0018133	Graft-vs-Host Disease	DisGeNET Curated	2.408e-14	4.904e-13	31	216	HLA-A,HLA-DPB1,HLA-DRB1,FANCD2,CCL2,HSPA1A,VCAM1,VEGFA,FLT3,FASLG,IL10,TNFSF10,ISG20,PTAFR,STAT1,JAK2,JAK3,PTPRC,CXCR4,DNMT1,FOXP3,CAV1,NR3C1,TGFB1,NAMPT,EGFR,CD34,CD40,CD40LG,TNF,TP73
C0178664	Glomerulosclerosis (disorder)	DisGeNET Curated	2.691e-14	5.46e-13	21	91	CDKN1C,CDKN2A,HGF,CCL2,MMP2,VEGFA,SLC2A1,CCN2,BCL2,ITGA2,ACE,GJA1,CXCR4,KDR,NOS3,RAC1,EDN1,TGFB1,SERPINE1,TNF,ENG
C0004238	Atrial Fibrillation	DisGeNET Curated	2.844e-14	5.748e-13	32	232	HIF1A,PDGFRA,PDGFRB,HMOX1,CCL2,MMP2,HSPA5,CXCL12,HSPB1,VCAM1,VEGFA,VWF,SHC1,CCN2,MAPK3,IL10,TNFSF10,ACE,ITGB3,GJA1,GNB3,KIT,NOS3,RAC1,CAV1,EDN1,TGFB1,TIMP1,TIMP2,TNF,PCNA,SMAD3
C0013264	Muscular Dystrophy, Duchenne	DisGeNET Curated	2.886e-14	5.813e-13	29	189	CDKN1C,HLA-A,PDGFRA,CCL2,MMP2,ANGPT1,AR,CTSB,IL10,INSR,BCL2,DCN,ACE,ITPR1,GJA1,BMP4,HPGDS,CXCR4,DHFR,NOTCH1,DNM2,NR3C1,PPIF,TGFB1,TIMP1,TIMP2,SERPINE1,TNF,ENO1
C0023269	leiomyosarcoma	DisGeNET Curated	2.92e-14	5.859e-13	22	102	CDKN2A,MDM2,ABCB1,TYRO3,PIK3CB,PIK3CD,PIK3CG,VEGFA,VIM,APEX1,IGF1,SMARCB1,IRS2,MYC,BCL2,BCL6,PTGS2,GGT1,BGN,KIT,SOCS3,SERPINE1
C0027430	Nasal Polyps	DisGeNET Curated	3.291e-14	6.579e-13	30	204	PDGFB,KITLG,AP2A1,CCL2,MMP2,VCAM1,VEGFA,SELP,VIM,FOS,MT-CYB,SOCS1,IL5,IL10,PTGS2,JUN,JUNB,PTPRC,HPGDS,FOXP3,SOCS3,NR3C1,TGFB1,EGFR,PEBP1,TLR2,EIF4EBP1,CD40,TNF,TP73
C0032002	Pituitary Diseases	DisGeNET Curated	3.801e-14	7.572e-13	48	510	CDKN2A,CDKN2B,ERBB2,ACTB,KLF4,PIK3CB,PIK3CD,PIK3CG,FGF13,FGFR1,ABCG2,FGFR2,VEGFA,REM1,WEE1,SKP2,PAICS,CREM,AR,IGF1,IGF1R,SMARCB1,CTBP1,CTSB,IL5,IL10,GAPDH,AVPR2,B2M,BDNF,BMP4,CXCR4,GLI2,KDR,PARPBP,SOCS3,NUP214,NR3C1,TGFB1,EGFR,CYCS,CD44,TNF,PAX6,ENO1,ENO3,PCNA,CDK2
C0035309	Retinal Diseases	DisGeNET Curated	3.87e-14	7.681e-13	38	330	HGF,HIF1A,HLA-A,PDGFB,HLA-DRB1,HMOX1,CCL2,FGF13,MMP2,CXCL12,VEGFA,VEGFC,SELP,VIM,ANGPT1,ANXA2,SLC2A1,IGF1,ARRB2,CCN2,NES,INSR,BCL2,PTCH1,ACE,PTGS2,BMP4,PTPRC,NOS3,RAC1,TCF7L2,CAV1,TEK,EDN1,CD40,SERPINE1,TNF,ENO2
C0014457	Eosinophilia	DisGeNET Curated	4.268e-14	8.44e-13	28	178	PDGFRA,PDGFRB,FGFR1,FLT3,FAS,FASLG,AR,IL5,IL10,MYD88,GATA1,BCL2,ISG20,ITGAM,PTGS2,BDNF,JAK2,HPGDS,ADAM17,KIT,FOXP3,NR3C1,TGFB1,CD80,CD86,TLR2,EIF4EBP1,TNF
C0013537	Eclampsia	DisGeNET Curated	4.391e-14	8.653e-13	29	192	CDKN1C,HIF1A,HLA-DRB1,ACTB,TXN,MMP2,CXCL12,VEGFA,VEGFC,ROCK2,FLT1,ANGPT1,ANXA5,FAS,SLC2A1,IL10,GAPDH,ACE,KDR,NOS3,FOXP3,LDHA,LDHB,EDN1,TGFB1,TLR2,SERPINE1,TNF,ENG
C0410207	Tubular Aggregate Myopathy	DisGeNET Curated	4.491e-14	8.817e-13	14	33	ABCB1,VEGFA,VIM,IGF1,MAPK3,MYC,IL10,GATA1,BCL2,PTGS2,TGFB1,EGFR,PCNA,CDK2
C3495559	Juvenile arthritis	DisGeNET Curated	4.844e-14	9.478e-13	35	283	HIF1A,HLA-A,HLA-DPB1,HLA-DRB1,KLF4,TUBB2A,ADCY7,ABCB1,VEGFA,SELP,VIM,FOS,FAS,CREM,AR,IGF1R,IL10,PSMB9,IRF1,ISG20,ACE,GADD45A,STAT1,BMP4,JUN,RHOBTB1,CXCR4,FOXP3,TCF7L2,DUSP1,THBS1,EGR1,TNF,SMAD3,CDK6
C0011581	Depressive disorder	DisGeNET Curated	5.749e-14	1.121e-12	57	697	CDKN2A,PDGFB,PDGFRB,MAPT,ADCY5,ADCY7,ABCB1,FGF13,FGFR1,FGFR2,ALPL,VEGFA,SELP,FLNA,REM1,MTHFD1L,FOS,RRM2B,FAS,FASLG,AR,SLC2A1,PPP2R2B,IGF1,ARRB2,CSF1R,MTHFD1,PRKACA,PRKCB,MAPK3,ALDH7A1,SOD2,IL10,BCL2,ACE,ITGB3,GFAP,PTGS2,BDNF,DLG4,KDR,TIMELESS,GNB3,KIT,NOS3,RAC1,DNMT1,DUSP1,OAS2,NR3C1,RFC2,EDN1,TGFB1,MSH6,EGFR,SERPINE1,TNF
C0349639	Juvenile Myelomonocytic Leukemia	DisGeNET Curated	6.252e-14	1.214e-12	23	117	CDKN2A,CDKN2B,PDGFRB,RRAS,PIK3CB,PIK3CD,PIK3CG,PIK3R1,FLT3,AR,IRF1,JAK2,JAK3,ARHGEF7,CXCR4,KIT,RAC2,RAF1,NRAS,TEK,CD34,PRKN,TNF
C0024668	Mammary Neoplasms, Experimental	DisGeNET Curated	7.401e-14	1.433e-12	26	155	ERBB2,ACTB,HMOX1,MDH2,ADCY5,PGR,KITLG,MGP,PIK3R1,PKM,ABCG2,ID1,XRCC3,IGF1,SOD2,IL10,TNFSF10,GGT1,S1PR1,EGFR,PEBP1,TKT,FURIN,CD44,ENO1,CDK6
C0340288	Stable angina	DisGeNET Curated	9.679e-14	1.867e-12	19	76	CCL2,MMP2,CXCL12,VEGFA,SELP,IGF1,MYD88,ITGAM,ACE,BDNF,STAT1,CXCR4,FOXP3,TGFB1,TIMP1,CD80,TLR2,TNF,PCNA
C0278601	Inflammatory Breast Carcinoma	DisGeNET Curated	1.048e-13	2.014e-12	21	97	ERBB2,PGR,PIK3CB,PIK3CD,PIK3CG,FGFR1,VEGFA,REM1,ATAD2,RHOC,CTSB,MYC,TNFSF10,BCL2,PTGS2,CXCR4,GLI1,CAV1,EGFR,CD44,TP73
C0014474	Ependymoma	DisGeNET Curated	1.105e-13	2.117e-12	23	120	CDKN2A,CDKN2B,ERBB2,PDGFRA,MDM2,ABCB1,PIK3CB,PIK3CD,PIK3CG,ABCG2,VEGFA,FLT1,SMARCB1,MYCN,GFAP,JAK2,KIT,NOTCH1,RAC2,CAV1,MSH6,EGFR,TP73
C0000768	Congenital Abnormality	DisGeNET Curated	1.165e-13	2.224e-12	52	605	CDKN1C,ERBB2,ACTB,KLF4,PGR,ABCB1,TXN,FANCD2,PIK3CB,PIK3CD,PIK3CG,FGFR1,FGFR2,VEGFA,FLNA,VWF,MTHFD1L,WNT5A,TECR,AR,IGF1,IGF1R,ISG15,MAPK3,MYC,IL10,INSR,BCL2,PTCH1,BDNF,STAT1,GGT1,GJA1,BMP2,BMP4,TUBA1A,GLI3,ADAM17,KIT,NOS3,NOTCH1,DNM2,DNMT3B,NRAS,TCOF1,RIPK4,NUP214,TEK,TGFB1,CD34,PAX6,ENG
C0029453	Osteopenia	DisGeNET Curated	1.269e-13	2.414e-12	34	276	HIF1A,PDGFRB,PDK4,ACP5,HMOX1,TXN,MGP,FGFR1,FGFR2,MMP2,HSPA1A,HSPA2,CREM,IGF1,PRKACA,IRS2,IL10,GATA1,PSMB8,BCL2,STAT1,GJA1,BMP2,GLI2,NOS3,FOXP3,NRAS,NR3C1,TLR2,CD40,SERPINE1,CD40LG,CD44,TNF
C0018553	Hamartoma Syndrome, Multiple	DisGeNET Curated	1.387e-13	2.629e-12	25	146	HLA-DQA1,PIK3CB,PIK3CD,PIK3CG,FGFR2,VEGFA,VWF,AR,CCN2,MAPK3,SOD2,IL10,MYCN,JAK2,GJA1,ADAM17,CAV1,NR3C1,TGFB1,EGFR,CD86,TLR2,CD40,TNF,TNS1
C0020459	Hyperinsulinism	DisGeNET Curated	1.473e-13	2.783e-12	37	327	CDKN1C,ERBB2,HIF1A,PDK4,HLA-DRB1,HMOX1,PIK3CB,PIK3CD,PIK3CG,CCL2,CXCL12,VCAM1,VEGFA,FOS,IGF1,IGF1R,IRS2,TNFSF10,INSR,TUBA8,ACE,JAK2,HPGDS,RALBP1,NFKBIA,NOS3,TCF7L2,CAV1,NR3C1,EEF1A2,TFRC,TLR2,EIF4EBP1,SERPINE1,TNF,HADH,SMAD3
C0011603	Dermatitis	DisGeNET Curated	1.494e-13	2.813e-12	27	173	HLA-DQA1,HMOX1,AP2A1,PIK3CD,PIK3CG,CCL2,VCAM1,VEGFC,FLT3,MAPK3,IL5,ALDH7A1,IL10,MYD88,ISG20,ITGAM,PTGS2,HPGDS,CXCR4,FOXP3,EDN1,TGFB1,THBS1,EGFR,TLR2,CD40LG,TNF
C0041696	Unipolar Depression	DisGeNET Curated	1.866e-13	3.5e-12	42	418	CDKN2A,HIF1A,ADCY5,ADCY7,ABCB1,HSPA12A,CCL2,FGF13,FGFR1,HSPA1A,VEGFA,REM1,FOS,CREM,SLC2A1,PRKCB,MAPK3,IL10,ZBTB16,BCL2,ISG20,ACE,GFAP,PTGS2,BDNF,GJA1,DLG2,DLG4,KDR,GNB3,NOS3,RAC1,DUSP1,OAS2,NR3C1,LDHA,EDN1,EGFR,PEBP1,CD34,SERPINE1,TNF
C0018916	Hemangioma	DisGeNET Curated	1.922e-13	3.594e-12	20	89	HIF1A,VEGFA,VEGFC,FLT1,ANGPT1,FOS,MT-CYB,CTBP1,GATA1,PTPRC,KDR,NOS3,NRAS,TEK,TGFB1,THBS1,TIMP2,CD34,ENG,PCNA
C2936349	Plaque, Amyloid	DisGeNET Curated	2.486e-13	4.632e-12	31	235	MAPT,ABCB1,FANCD2,CCL2,ABCG2,MMP2,HSPB1,VIM,VWF,WNT5A,SLC2A1,CTSB,SOD2,B2M,BCL2,DCN,ITGAM,ACE,GFAP,PTGS2,BDNF,BGN,PTPRC,GNAI1,NUP214,TGFB1,SERPINE1,CD44,TNF,LYZ,ENO2
C0023440	Acute Erythroblastic Leukemia	DisGeNET Curated	2.53e-13	4.699e-12	30	220	CDKN1A,EPOR,HGF,ERBB2,PDGFB,ABCB1,PIK3CB,PIK3CD,PIK3CG,PML,VEGFA,CSF1R,SLC25A1,IL5,GATA1,BCL2,PTGS2,JAK2,KIT,NOTCH1,RAF1,NRAS,TFRC,TGFB1,EGFR,CD34,CD44,TNF,PCNA,TPI1
C0042109	Urticaria	DisGeNET Curated	3.015e-13	5.579e-12	20	91	PDGFRA,HLA-DPB1,HLA-DRB1,PIK3CB,PIK3CD,PIK3CG,PLCG1,VCAM1,VEGFA,SELP,FAS,FASLG,ISG20,ACE,PTGS2,KIT,FOXP3,TGFB1,TNF,PCNA
C0151514	Atrophic condition of skin	DisGeNET Curated	3.912e-13	7.216e-12	26	166	CDKN2A,ERBB2,ACTB,CCL2,FGFR2,HSPA5,VEGFA,VIM,POLD1,AR,SLC2A1,IGF1,CCN2,TNFSF10,BCL2,DCN,PTGS2,BGN,BMP4,KDR,TGFB1,WDHD1,CD34,EIF4EBP1,CD44,PRKN
C0007621	Neoplastic Cell Transformation	DisGeNET Curated	3.979e-13	7.314e-12	22	115	MDM2,VIM,WNT5A,SLC2A1,IGF1R,SNAI1,SOD2,MYC,MYCN,MYD88,BCL2,PHGDH,JUN,CXCR4,PHLPP1,NOTCH1,RAC1,EDN1,TFRC,TGFB1,CD34,ENO2
C1704436	Peripheral Arterial Diseases	DisGeNET Curated	4.506e-13	8.256e-12	21	104	HGF,HIF1A,CCL2,MMP2,CXCL12,VEGFA,FLT1,ANGPT1,IL10,ACE,JAK2,BMP2,GNB3,NOS3,TCF7L2,EDN1,EEF1A2,THBS1,CD34,TLR2,TNF
C0037274	Dermatologic disorders	DisGeNET Curated	4.78e-13	8.727e-12	40	393	CDKN2A,DDX58,HLA-DRB1,HMOX1,PIK3CB,PIK3CD,PIK3CG,ABCG2,FGFR2,CXCL12,VCAM1,VEGFA,SELP,FLT3,FOS,FASLG,ZAP70,SOCS1,SOD2,IL10,BCL2,GFAP,PTGS2,JAK2,GJA1,JUN,JUNB,CXCR4,GLI1,RAC1,FOXP3,RAF1,TGFB1,EGFR,CD86,TLR2,CD40,CD40LG,CD44,TNF
C0175697	Van der Woude syndrome	DisGeNET Curated	5.721e-13	1.041e-11	28	197	CDKN1A,HGF,HIF1A,CEBPB,PDK4,HMOX1,PKM,CCL2,VCAM1,MPP1,FOS,CCN2,CTSB,IL10,MYD88,TNFSF10,ITGAM,PTGS2,GJA1,BMP4,RIPK4,EGFR,EGR1,CD86,TLR2,CD40,SERPINE1,TNF
C0036920	Sezary Syndrome	DisGeNET Curated	5.791e-13	1.05e-11	24	142	CDKN2A,ERBB2,MDM2,PLCG1,VIM,ANXA5,FAS,PRKG1,IL5,MYC,IL10,TNFSF10,BCL2,JAK2,JAK3,JUNB,ARHGEF7,CXCR4,FOXP3,NRAS,SOCS3,TGFB1,CD40,TNF
C0206708	Cervical Intraepithelial Neoplasia	DisGeNET Curated	6.664e-13	1.205e-11	29	213	CDKN1A,CDKN2A,ERBB2,HLA-DRB1,MCM5,MDM2,PGR,FGFR2,MMP2,VEGFA,ANXA2,MYC,IL10,NES,BCL2,PTCH1,PTGS2,HPGDS,DNMT1,FOXP3,TGFB1,THBS1,WDHD1,EGFR,CD80,CD86,CD44,TNF,PCNA
C0007129	Merkel cell carcinoma	DisGeNET Curated	8.112e-13	1.462e-11	21	107	CDKN2A,ERBB2,PDGFRA,MCM4,MCM7,MDM2,KITLG,PIK3CB,PIK3CD,PIK3CG,VEGFA,MYC,BCL2,PTPRC,GLI3,KIT,FOXP3,EGFR,PEBP1,ENO2,TP73
C0009447	Common Variable Immunodeficiency	DisGeNET Curated	8.256e-13	1.483e-11	22	119	HLA-A,HLA-DRB1,PIK3CD,VAV1,MSH5,FAS,PRKCD,IL5,IL10,BCL2,ISG20,BCL6,ITGAM,PTPRC,ARHGEF7,FOXP3,TCOF1,CD86,TLR2,CD40,CD40LG,TNF
C0032584	polyps	DisGeNET Curated	8.432e-13	1.51e-11	33	278	CDKN1A,CDKN2A,ERBB2,PDGFRA,HMOX1,MDM2,PPM1L,VCAM1,VIM,WNT5A,POU5F1,IGF1,SOCS1,SNAI1,MAPK3,IL5,IL10,PTGS2,JUN,CXCR4,KIT,DNMT3B,NRAS,TGFB1,MSH6,THBS1,EGFR,EGR1,TLR2,CD40,PRKN,TNF,ENG
C0018799	Heart Diseases	DisGeNET Curated	9.694e-13	1.73e-11	34	296	HGF,HIF1A,ACTB,PIK3CB,PIK3CD,PIK3CG,VEGFA,SELP,VWF,TECR,APEX1,AR,CCN2,PRKG1,SOD2,MYC,MYD88,GAPDH,B2M,IRF1,ACE,GJA1,JUP,HPGDS,NOS3,NOTCH1,RAC2,LCK,EDN1,EEF1A2,TGFB1,EGFR,TIMP1,TNF
C2316810	Chronic kidney disease stage 5	DisGeNET Curated	1.049e-12	1.865e-11	36	331	HIF1A,HLA-A,HLA-DRB1,HMOX1,ABCB1,MGP,RHOV,CCL2,FGF13,MMP2,VEGFA,VWF,SLC9A1,IGF1,PRKCB,SOD2,IL10,BCL2,ISG20,ACE,PTGS2,BMP4,CXCR4,GNB3,NOS3,RAC1,FOXP3,CAV1,EDN1,TGFB1,TIMP1,TIMP2,MYH14,CD40,SERPINE1,TNF
C0006111	Brain Diseases	DisGeNET Curated	1.071e-12	1.898e-11	31	248	DDX58,MAPT,HMOX1,ABCB1,PIK3CB,PIK3CD,PIK3CG,CCL2,ABCG2,CXCL12,ALPL,VEGFA,RRM2B,SAMHD1,SLC2A1,LAT,PDP1,IL10,ACE,GFAP,BDNF,PTPRC,CXCR4,RAD51,NUP214,EDN1,PDHX,TGFB1,SERPINE1,TNF,ENO1
C1176475	Ductal Carcinoma	DisGeNET Curated	1.074e-12	1.898e-11	28	202	CDKN2A,ERBB2,HIF1A,ACTB,PGR,FGF13,MMP2,VEGFA,FLT1,WNT5A,ID1,AR,SLC2A1,SOCS1,PRKCD,SOD2,MYC,BCL2,PTCH1,PTGS2,TXNDC5,HPGDS,DNMT1,CAV1,EGFR,EPHA2,CD44,PCNA
C0279680	Transitional cell carcinoma of bladder	DisGeNET Curated	1.084e-12	1.91e-11	24	146	CDKN2A,ERBB2,HIF1A,HSPA1A,HSPA2,VEGFA,VIM,POU5F1,AR,IGF1,MAPK3,BCL2,PTCH1,PTGS2,HPGDS,KDR,NRAS,CAV1,TGFB1,MSH6,EGFR,CD44,ENO2,PCNA
C0079774	Peripheral T-Cell Lymphoma	DisGeNET Curated	1.176e-12	2.064e-11	22	121	PDGFRA,RHOJ,ABCB1,ANGPT1,ZAP70,SMARCB1,FYN,B2M,BCL2,BCL6,ARHGEF7,CXCR4,SYK,TCOF1,CAV1,TEK,EGR1,CD40,CD44,TNF,LEF1,CDK6
C0242647	Mucosa-Associated Lymphoid Tissue Lymphoma	DisGeNET Curated	1.205e-12	2.105e-11	26	174	CDKN1C,CDKN2A,ACTB,MDM2,PIK3CB,PIK3CD,PIK3CG,CXCL12,VCAM1,VIM,FAS,MYC,MYD88,TNFSF10,BCL2,BCL6,HPGDS,ARHGEF7,CXCR4,UBE2S,FOXP3,NUP214,TGFB1,WDHD1,CD40,TNF
C0036631	Seminoma	DisGeNET Curated	1.21e-12	2.105e-11	29	218	ACTB,MDM2,KLF4,PGR,KITLG,APEX1,POU5F1,AR,IL10,GAPDH,BCL2,ACE,GGT1,GJA1,BMP2,HPGDS,KIT,NOTCH1,DNMT1,DNMT3B,NRAS,EGFR,EGR1,SERPINE1,CD44,ELF3,TNF,CDK2,CDK6
C0524909	Hepatitis B, Chronic	DisGeNET Curated	1.21e-12	2.105e-11	29	218	HLA-A,HLA-DPA1,HLA-DPB1,HLA-DQA1,HLA-DRB1,ACP5,MDM2,ABCB1,TXN,CCL2,MMP2,EP400,SOCS1,CCN2,IL10,MYD88,ISG20,ACE,PTGS2,STAT1,ADAM17,NR3C1,TGFB1,CD80,CD34,TLR2,CD40,TNF,PCNA
C3887524	Skin Erosion	DisGeNET Curated	1.721e-12	2.984e-11	21	111	CDKN1A,CDKN2A,HLA-DPB1,HLA-DRB1,ACP5,TYRO3,MMP2,VCAM1,VEGFA,VIM,MAPK3,CTSB,BCL2,ITGA2,JAK3,JUP,TIMP1,TLR2,CD44,H2AFX,TNF
C1565489	Renal Insufficiency	DisGeNET Curated	1.809e-12	3.125e-11	30	237	HIF1A,HLA-DRB1,HMOX1,ABCB1,MMP2,HSPA1A,VEGFA,SELP,FLT1,VWF,IGF1,PRKCB,IL10,SPINK1,AVPR2,B2M,BCL2,ISG20,ACE,PTGS2,RFC2,LDHA,EDN1,EEF1A2,TGFB1,WDHD1,TIMP1,CD40,SERPINE1,TNF
C0001815	Primary Myelofibrosis	DisGeNET Curated	1.814e-12	3.126e-11	25	163	CDKN2A,CDKN2B,EPOR,PDGFRB,CXCL12,VEGFA,SELP,FLT1,FLT3,CSF1R,SOCS1,CCN2,GATA1,JAK2,JAK3,CXCR4,KIT,NOS3,NRAS,SOCS3,NR3C1,TGFB1,THBS1,CD34,LEF1
C0149521	Pancreatitis, Chronic	DisGeNET Curated	1.869e-12	3.209e-11	33	286	CDKN2A,ERBB2,HLA-A,HLA-DRB1,ACTB,ABCB1,TXN,CCL2,PLCG1,HSPA1A,HSPA2,HSPA5,VEGFA,FAS,FASLG,IL10,SPINK1,GAPDH,TNFSF10,ISG20,PTCH1,DCN,GGT1,GLI1,FOXP3,DUSP1,EDN1,PDHX,TGFB1,THBS1,EGFR,TNF,LUM
C0085655	Polymyositis	DisGeNET Curated	1.931e-12	3.306e-11	18	78	HGF,HLA-A,DDX58,HLA-DRB1,CCL2,CXCL12,ISG20,PTPRC,HPGDS,CXCR4,ADAM17,NR3C1,TGFB1,THBS1,TIMP1,CD40,CD40LG,TNF
C0282160	Aplasia Cutis Congenita	DisGeNET Curated	1.942e-12	3.314e-11	27	192	CDKN2A,ERBB2,RRM1,PGR,PIK3CB,PIK3CD,PIK3CG,VEGFA,VEGFC,VIM,FOS,SKP2,IGF1R,PRKACA,BARD1,GFAP,JUN,JUNB,CXCR4,KIT,NOTCH1,NR3C1,EGFR,EIF4EBP1,ENG,PCNA,CDK2
C0007786	Brain Ischemia	DisGeNET Curated	2.053e-12	3.493e-11	23	137	HGF,HIF1A,CEBPB,HLA-DPB1,TXN,CCL2,VEGFA,MAPK3,SOD2,TNFSF10,ACE,GFAP,PTGS2,BDNF,JAK2,GJA1,JUN,NFKBIA,PHLPP1,RFC2,EGR1,CYCS,TNF
C0149721	Left Ventricular Hypertrophy	DisGeNET Curated	2.356e-12	3.996e-11	26	179	KITLG,VCAM1,VEGFA,AR,SLC9A1,IGF1,IGF1R,MT-CYB,CCN2,PRKG1,MYC,IL10,ACE,BMP4,GNB3,NOS3,EDN1,TGFB1,WDHD1,TIMP1,TIMP2,TLR2,SERPINE1,TNF,ENO1,SMAD3
C1527336	Sjogren's Syndrome	DisGeNET Curated	2.421e-12	4.093e-11	29	224	CDKN2A,HLA-A,HLA-DRB1,TXN,MMP2,CXCL12,FAS,FASLG,CTSB,IL5,MYC,IL10,PSMB8,PSMB9,IRF1,BCL2,BCL6,STAT1,ITPR1,CXCR4,NFKBIA,ADAM17,TGFB1,THBS1,WDHD1,EGFR,CD40,TNF,PAX6
C0007095	Carcinoid Tumor	DisGeNET Curated	2.496e-12	4.206e-11	27	194	CDKN2A,ERBB2,HLA-A,ABCB1,PIK3CB,PIK3CD,PIK3CG,MMP2,VEGFA,FOS,IGF1,MAPK3,MYC,BCL2,JUN,JUNB,CXCR4,GLI1,KIT,NOTCH1,RAF1,THBS1,EGFR,CD44,LUM,PCNA,CDK6
C0011570	Mental Depression	DisGeNET Curated	3.104e-12	5.216e-11	47	554	CDKN2A,HIF1A,ADCY5,ADCY7,ABCB1,FGF13,FGFR1,FGFR2,ALPL,VEGFA,FLNA,REM1,MTHFD1L,FOS,FAS,FASLG,AR,SLC2A1,IGF1,ARRB2,MTHFD1,PRKCB,MAPK3,ALDH7A1,SOD2,IL10,ACE,ITGB3,GFAP,PTGS2,BDNF,PTPRC,DLG4,TIMELESS,GNB3,KIT,NOS3,RAC1,DUSP1,OAS2,NR3C1,LDHA,EDN1,TGFB1,EGFR,SERPINE1,TNF
C0399440	Hereditary gingival fibromatosis	DisGeNET Curated	3.165e-12	5.303e-11	19	91	CDKN1A,CDKN2A,HGF,HIF1A,PDGFRB,PIK3CB,PIK3CD,PIK3CG,MMP2,VCAM1,VEGFA,IGF1,CCN2,CTSB,CAV1,EGFR,TIMP1,PCNA,CDK2
C0031117	Peripheral Neuropathy	DisGeNET Curated	3.966e-12	6.624e-11	32	277	CDKN2A,ABCB1,TUBB1,CCL2,HSPB1,FAS,AR,IGF1,IGF1R,CSF1R,MT-CYB,CTSS,SOD2,IL10,MYD88,INSR,BCL2,ACE,GFAP,BDNF,JUN,GLI1,RAB7A,DNM2,NT5E,EGFR,EGR2,MYH14,PRKN,TNF,SMAD3,TPI1
C0003872	Arthritis, Psoriatic	DisGeNET Curated	4.606e-12	7.67e-11	27	199	HLA-A,HLA-DRB1,ABCB1,PIK3CB,PIK3CD,PIK3CG,MMP2,PLEK,CARD14,VEGFA,VIM,SOCS1,IL10,ITGA1,ACE,PTGS2,BMP4,NFKBIA,RFC2,TEK,TGFB1,TIMP1,TIMP2,CD80,CD86,SERPINE1,TNF
C0206682	Follicular thyroid carcinoma	DisGeNET Curated	4.746e-12	7.878e-11	25	170	CDKN2A,CDKN2B,HGF,PIK3CB,PIK3CD,PIK3CG,MMP2,VEGFA,VEGFC,VIM,FLT1,SLC2A1,IGF1R,MAPK3,PTCH1,PTGS2,KDR,NOTCH1,NRAS,CAV1,TGFB1,THBS1,EGFR,SERPINE1,H2AFX
C0026985	Myelodysplasia	DisGeNET Curated	4.771e-12	7.895e-11	19	93	CDKN2B,HLA-DPB1,ABCB1,KITLG,FLT3,IGF1,CSF1R,IRS2,IL5,GATA1,IRF1,JAK2,HPGDS,KIT,DNMT1,NUP214,TFRC,CD34,TNF
C0027765	nervous system disorder	DisGeNET Curated	5.032e-12	8.303e-11	40	423	CDKN2B,CEBPB,PDGFB,PDGFRB,MAPT,HLA-DRB1,ABCB1,TXN,CCL2,ABCG2,HSPB1,VEGFA,FLNA,REM1,FOS,SHMT1,AR,SLC2A1,CSF1R,CSTB,CTSB,IL10,NDE1,ISG20,ACE,GFAP,PTGS2,BDNF,CXCR4,DHFR,YWHAQ,NOTCH1,DNM2,DNMT1,EEF1A2,THBS1,SERPINE1,TNF,PCNA,TPI1
C0334583	Pilocytic Astrocytoma	DisGeNET Curated	5.141e-12	8.458e-11	20	105	CDKN2A,ERBB2,HIF1A,TXN,PIK3CB,PIK3CD,PIK3CG,FGFR1,VEGFA,FLT1,SMARCB1,KDR,KIT,RAF1,SOCS3,EGFR,TIMP1,CD34,TNF,TP73
C0020443	Hypercholesterolemia	DisGeNET Curated	5.274e-12	8.65e-11	29	231	HMOX1,ABCB1,CCL2,CXCL12,VCAM1,VEGFA,SELP,FLNA,FLT1,VWF,AR,IGF1,IL10,BCL2,ITGAM,ACE,BGN,PTPRC,CXCR4,KDR,GNB3,NOS3,FOXP3,CAV1,NR3C1,EDN1,EEF1A2,SERPINE1,TNF
C0346153	Breast Cancer, Familial	DisGeNET Curated	6.002e-12	9.815e-11	23	144	ERBB2,HIF1A,MDM2,ABCB1,FANCD2,FGFR2,VEGFA,ANGPT1,WNT5A,XRCC3,IGF1,MYC,BARD1,GADD45A,JAK2,HPGDS,RAD51,TCF7L2,CAV1,TEK,MSH6,EGFR,CD44
C0242852	Proliferative vitreoretinopathy	DisGeNET Curated	6.829e-12	1.113e-10	16	63	HGF,MDM2,ABCB1,PIK3CG,CCL2,VEGFA,PRKCA,CCN2,BCL2,GFAP,NRAS,EDN1,TGFB1,CD44,TNF,PCNA
C0010823	Cytomegalovirus Infections	DisGeNET Curated	6.906e-12	1.123e-10	31	266	HLA-A,PDGFRA,PDK1,PGR,CCL2,PML,VEGFA,VIM,FOS,PRKCD,MAPK3,IL10,STAT1,GJA1,JUN,JUNB,PTPRC,GLI3,ADAM17,NOS3,FOXP3,NT5E,E2F3,NUP214,TGFB1,THBS1,CD34,TLR2,CD40,TNF,PCNA
C0031511	Pheochromocytoma	DisGeNET Curated	7.07e-12	1.146e-10	32	283	CDKN2A,EPOR,ERBB2,HIF1A,ACTB,MDH2,MDM2,PIK3CB,PIK3CD,PIK3CG,CXCL12,VEGFA,FLT1,IGF1,IGF1R,SNAI1,MAPK7,IL5,MYC,MYCN,INSR,BCL2,PTPRF,KDR,KIT,RAC1,RAF1,DUSP1,NR3C1,TGFB1,CD44,TNF
C0014170	Endometrial Neoplasms	DisGeNET Curated	7.444e-12	1.199e-10	18	84	CDKN1A,CDKN1C,PGR,PIK3R1,CCL2,FGFR2,MMP2,VEGFA,POLD1,IGF1R,MYC,TNFSF10,DCN,CXCR4,SOCS3,CAV1,MSH6,TNF
C0242350	Erectile dysfunction	DisGeNET Curated	7.444e-12	1.199e-10	18	84	FGFR1,VEGFA,ANGPT1,AR,IGF1,PRKG1,ALDH7A1,PSMB9,BCL2,PTAFR,ACE,BDNF,GNB3,NOS3,TEK,EDN1,TGFB1,CD40
C2711227	Steatohepatitis	DisGeNET Curated	7.544e-12	1.212e-10	43	487	CDKN1A,HGF,CEBPB,DDX58,ACTB,HMOX1,PIN1,CCL2,HSPA5,VEGFA,ANGPT1,POLD1,SHC1,FAS,AR,IGF1,IRS2,MAPK3,SOD2,IL10,GAPDH,INSR,BCL2,ITGA1,DCN,PTGS2,BDNF,GGT1,CXCR4,DNMT1,TCF7L2,CAV1,EDN1,EEF1A2,TFRC,TGFB1,NAMPT,EGFR,EGR1,CD44,TNF,HADH,LUM
C0206754	Neuroendocrine Tumors	DisGeNET Curated	8.851e-12	1.418e-10	30	252	CDKN2A,ERBB2,HIF1A,PDGFRA,PIK3CB,PIK3CD,PIK3CG,CXCL12,VEGFA,FLNA,IGF1,IGF1R,SOCS1,PRKCD,CCN2,MYC,MYCN,BCL2,BDNF,KIT,NOTCH1,DNMT1,RAF1,AKT3,TEK,EGFR,CD44,TNF,ENO2,PCNA
C0162557	Liver Failure, Acute	DisGeNET Curated	8.878e-12	1.418e-10	20	108	HGF,CCL2,CXCL12,FAS,FASLG,AR,SLC2A1,IL10,BCL2,ITGAM,GFAP,PTGS2,CXCR4,TIMELESS,NOS3,PEBP1,CD86,CD44,TNF,HADH
C0007682	CNS disorder	DisGeNET Curated	9.814e-12	1.563e-10	21	121	ERBB2,HLA-DRB1,HMOX1,ABCB1,TXN,CCL2,VIM,SAMHD1,IGF1,SOD2,BCL2,GFAP,BDNF,RAC2,SOCS3,OAS2,OAS3,TIMP1,CD34,TNF,ENO1
C1857276	Trichohepatoenteric Syndrome	DisGeNET Curated	1.022e-11	1.622e-10	31	270	CCL2,FGFR1,FGFR2,CXCL12,PML,FLT1,VWF,AR,IGF1,INSR,GATA1,BCL2,PTCH1,ACE,CXCR4,GLI3,KIT,RAC2,DNMT3B,FOXP3,RAD51,TCOF1,NR3C1,TFRC,LIG1,MSH6,TKT,CD34,PRKN,TNF,ENG
C0029456	Osteoporosis	DisGeNET Curated	1.025e-11	1.622e-10	37	376	ERBB2,HIF1A,ADCY5,ABCB1,TUBA1B,MGP,PKM,FGFR1,MMP2,PLEK,ALPL,ANXA2,POLD1,AR,IGF1,CSF1R,PRKACA,FYN,ALDH7A1,SOD2,GAPDH,ITGA1,STAT1,BMP2,BMP4,PTPRF,HPGDS,CASP7,GSR,EEF1A2,TGFB1,TIMP2,CD40,CD44,TNF,ENO1,TPI1
C1336708	Testicular Germ Cell Tumor	DisGeNET Curated	1.137e-11	1.794e-10	18	86	CDKN1A,HLA-DRB1,KITLG,PIK3CB,PIK3CD,PIK3CG,MMP2,POU5F1,AR,CSF1R,ALDH7A1,MYCN,JUP,HPGDS,KIT,DNMT1,TGFB1,TNF
C0206743	Rhabdoid Tumor	DisGeNET Curated	1.15e-11	1.81e-10	16	65	CDKN1A,CDKN1C,CDKN2A,CDKN2B,MDM2,PIK3CB,PIK3CD,PIK3CG,VIM,ANGPT1,SMARCB1,MYC,GLI1,EGFR,SERPINE1,PCNA
C0023462	Acute Megakaryocytic Leukemias	DisGeNET Curated	1.156e-11	1.815e-10	21	122	EPOR,PDGFB,ABCB1,ABCG2,PML,FLT3,ANGPT1,CSF1R,SLC25A1,MYCN,GATA1,ITGAM,ITGB3,JAK2,JAK3,CXCR4,NRAS,TEK,TFRC,TGFB1,CD34
C0017668	Focal glomerulosclerosis	DisGeNET Curated	1.343e-11	2.102e-10	22	136	HLA-A,RHOV,CCL2,PLCG1,MMP2,CCN2,IL10,NES,ACE,JAK3,CXCR4,NOTCH1,RAC1,EDN1,TGFB1,THBS1,TIMP1,CD80,SERPINE1,TNF,PCNA,SMAD3
C0162739	HELLP Syndrome	DisGeNET Curated	1.434e-11	2.238e-10	13	39	CDKN1C,ACTB,ABCG2,VEGFA,VEGFC,FLT1,FAS,GAPDH,HPGDS,NOS3,NR3C1,TLR2,TNF
C0005586	Bipolar Disorder	DisGeNET Curated	1.458e-11	2.269e-10	54	730	NPL,HIF1A,MAPT,HLA-DRB1,ACTB,ADCY3,ABCB1,CCL2,FGFR1,PLCG1,FGFR2,HSPA5,VEGFA,YWHAH,CREM,NCOR2,IGF1,ARRB2,MTHFD1,MAPK3,FYN,SOD2,BCL2,TUBA8,ITGAM,ACE,GFAP,BDNF,ITPR1,HPGDS,ARHGEF7,DLG2,DLG4,TIMELESS,GNAZ,GNB3,NOS3,RAC1,DNMT1,FOXP3,TCF7L2,NRAS,CAV1,NR3C1,LDHA,S1PR1,TGFB1,EGFR,EGR1,EGR2,TLR2,EIF4EBP1,CD40,TNF
C0013595	Eczema	DisGeNET Curated	1.499e-11	2.326e-10	40	438	NPL,HLA-DRB1,CCL2,VCAM1,CARD14,VEGFA,SELP,FOS,ZAP70,SOCS1,CTSB,IL5,IL10,BCL2,ISG20,PTGS2,BDNF,STAT1,JUN,JUNB,PTPRC,HPGDS,CXCR4,TIMELESS,ADAM17,NOTCH1,FOXP3,DUSP1,SOCS3,OAS2,NR3C1,EDN1,TGFB1,CD3G,EGFR,CD80,TLR2,CD40,TNF,TPI1
C1868682	Paroxysmal kinesigenic choreoathetosis	DisGeNET Curated	1.505e-11	2.328e-10	20	111	ERBB2,ABCB1,PIK3CB,PIK3CD,PIK3CG,VCAM1,VEGFA,FOS,WNT5A,SLC2A1,BCL2,ACE,PTGS2,BGN,JAK2,JUN,JUNB,CAV1,EGFR,EGR1
C0027697	Nephritis	DisGeNET Curated	1.561e-11	2.409e-10	22	137	HLA-DRB1,CCL2,VEGFA,ANGPT1,ANXA2,FAS,SOCS1,CCN2,SNRPA,IL5,MYD88,ITGAM,ACE,PTGS2,CXCR4,TGFB1,CD34,CD40,SERPINE1,CD40LG,TNF,PCNA
C0023448	Lymphoid leukemia	DisGeNET Curated	1.728e-11	2.659e-10	26	195	CDKN2A,CDKN2B,PDGFRA,ABCB1,CXCL12,FLT3,CSF1R,MYC,MYCN,BCL2,ISG20,BCL6,JAK2,PTPRC,HPGDS,CXCR4,NOTCH1,LCK,NR3C1,CD34,CD40,CD44,TNF,TOP1,CDK2,TP73
C0023485	Precursor B-Cell Lymphoblastic Leukemia-Lymphoma	DisGeNET Curated	1.846e-11	2.832e-10	19	100	CDKN2A,CDKN2B,HIF1A,KLF4,CXCL12,FLT3,CCN2,INSR,BCL2,PTGS2,PTPRC,CXCR4,NOTCH1,DUSP1,NR3C1,TGFB1,ENG,CDK2,TP73
C0027960	Nevus	DisGeNET Curated	2.146e-11	3.274e-10	17	78	CDKN1A,CDKN1C,CDKN2A,CDKN2B,ERBB2,MDM2,FGF13,FOS,ANXA5,XRCC3,MYC,BCL2,PTCH1,KIT,NRAS,EGFR,CDK6
C0025289	Meningitis	DisGeNET Curated	2.146e-11	3.274e-10	17	78	HLA-A,CCL2,FLNA,FAS,IL10,MYD88,TNFSF10,JAK3,RAC1,OAS2,OAS3,TGFB1,THBS1,TIMP1,TLR2,SERPINE1,TNF
C0266929	Chronic Periodontitis	DisGeNET Curated	2.429e-11	3.697e-10	22	140	CDKN2A,CDKN2B,HLA-A,HLA-DRB1,MMP2,CXCL12,WNT5A,IL5,IL10,ITGAM,ACE,PTGS2,BDNF,NOS3,FOXP3,EDN1,TGFB1,TIMP1,TIMP2,TLR2,SERPINE1,TNF
C0262584	Carcinoma, Small Cell	DisGeNET Curated	2.506e-11	3.802e-10	20	114	CDKN2A,ERBB2,PDGFRA,ACTB,PIK3CB,PIK3CD,PIK3CG,FGFR1,POU5F1,AR,IGF1R,SMARCB1,BCL2,KIT,DNMT3B,RAF1,AKT3,MSH6,EGFR,CD44
C3714757	Juvenile rheumatoid arthritis	DisGeNET Curated	2.562e-11	3.877e-10	21	127	HLA-A,HLA-DPB1,HLA-DQA1,HLA-DRB1,ABCB1,CCL2,VEGFA,SELP,VIM,ANGPT1,FAS,IL10,PSMB8,PSMB9,IRF1,ISG20,ACE,CXCR4,FOXP3,TNF,ENG
C0392784	Dermatofibrosarcoma Protuberans	DisGeNET Curated	2.705e-11	4.082e-10	12	33	CDKN2A,PDGFB,PDGFRA,PDGFRB,MDM2,VIM,PRKCA,INSR,TGFB1,EGFR,CD34,TP73
C0026896	Myasthenia Gravis	DisGeNET Curated	2.729e-11	4.107e-10	24	169	CDKN2A,HLA-A,DDX58,HLA-DPB1,HLA-DQA1,HLA-DRB1,ABCB1,HSPA5,FAS,IGF1R,CCN2,MAPK3,CTSS,IL10,ISG20,PTPRC,CXCR4,KIT,DNMT3B,FOXP3,CD86,CD40,CD40LG,TNF
C0019562	Von Hippel-Lindau Syndrome	DisGeNET Curated	2.959e-11	4.44e-10	20	115	EPOR,HIF1A,PIK3CB,PIK3CD,PIK3CG,CXCL12,SEC13,VEGFA,FLT1,AR,IGF1,IGF1R,MYC,PTGS2,CXCR4,RAF1,NR3C1,EGFR,SERPINE1,PRKN
C1861453	Pseudohyperkalemia Cardiff	DisGeNET Curated	2.99e-11	4.475e-10	21	128	DDX58,HLA-DQA1,HLA-DRB1,VCAM1,SLC2A1,IGF1,IGF1R,SOCS1,IL5,IL10,IRF1,BCL6,STAT1,KDR,SOCS3,EEF1A2,TGFB1,WDHD1,CD34,TLR2,TNF
C0268731	Renal glomerular disease	DisGeNET Curated	3.1e-11	4.627e-10	24	170	CDKN1C,HGF,HIF1A,HLA-DPB1,CCL2,VEGFA,FAS,SLC2A1,CCN2,IL10,GAPDH,BCL2,DCN,ACE,BGN,JAK3,PTPRC,NOS3,EDN1,TGFB1,EGFR,TNF,LYZ,PCNA
C0026948	Mycosis Fungoides	DisGeNET Curated	3.484e-11	5.186e-10	21	129	CDKN2A,CDKN2B,HLA-A,HLA-DRB1,PIK3CB,PIK3CD,PIK3CG,MMP2,VEGFC,IL10,ITGAM,PTGS2,PTPRC,NOTCH1,FOXP3,SOCS3,LDHA,TGFB1,CD40,CD40LG,TNF
C0595989	Carcinoma of larynx	DisGeNET Curated	3.518e-11	5.222e-10	24	171	CDKN1A,CDKN2A,HIF1A,MDM2,ABCB1,PIK3CB,PIK3CD,PIK3CG,ABCG2,ANXA5,SLC2A1,IGF1,IGF1R,MAPK3,INSR,BCL2,PTGS2,HPGDS,KLF5,NOS3,EGFR,CD80,CD44,TNF
C0206687	Carcinoma, Endometrioid	DisGeNET Curated	3.796e-11	5.62e-10	19	104	CDKN2A,ERBB2,HIF1A,HMOX1,PGR,PIK3CB,PIK3CD,PIK3CG,POLE,SLC2A1,SMARCB1,BCL2,KIT,DNMT1,DNMT3B,TGFB1,MSH6,EGFR,ENO2
C1960397	Philadelphia chromosome-positive acute lymphoblastic leukemia	DisGeNET Curated	3.888e-11	5.74e-10	16	70	CDKN2A,HMOX1,PIK3CB,PIK3CD,PIK3CG,WNT5A,GAPDH,BCL2,ISG20,BCL6,JAK2,CD34,TNF,LYN,CDK2,CDK6
C1847319	PARAGANGLIOMA AND GASTRIC STROMAL SARCOMA	DisGeNET Curated	4.079e-11	6.007e-10	12	34	PDGFRA,PDGFRB,MMP2,VEGFA,IGF1R,BCL2,ADAM17,KIT,EGFR,PEBP1,CD34,CD44
C0338656	Impaired cognition	DisGeNET Curated	6.083e-11	8.933e-10	48	625	HGF,PDGFB,PDGFRB,MAPT,HLA-DRB1,LRRK2,HMOX1,ABCB1,PIK3CB,PIK3CD,PIK3CG,CCL2,VEGFA,SELP,FLNA,FAS,SLC2A1,IGF1,CSF1R,PRKCA,FYN,IL10,MYD88,SPTBN2,INSR,BCL2,ACE,ITGB3,GFAP,PTGS2,BDNF,ITPR1,GJA1,BMP2,BMP4,KDR,YWHAQ,NOS3,RAC1,NR3C1,S1PR1,PPIF,EEF1A2,TGFB1,EGR1,TLR2,TNF,ENO2
C0001206	Acromegaly	DisGeNET Curated	6.141e-11	8.995e-10	16	72	CDKN1A,CDKN2B,TXN,CCL2,VEGFA,FOS,IGF1,IGF1R,PRKACB,MYC,INSR,PTCH1,PTPRF,RAF1,CAV1,NAMPT
C0007194	Hypertrophic Cardiomyopathy	DisGeNET Curated	6.726e-11	9.826e-10	29	256	HIF1A,HLA-A,PIK3CB,PIK3CD,PIK3CG,HSPB1,VEGFA,FOS,AR,SLC9A1,IGF1,MT-CYB,MAPK3,MYC,IL10,GAPDH,ACE,ADAM17,NOS3,DNM2,RAF1,CAV1,EDN1,TGFB1,MYH14,PRKN,TNF,HADH,LUM
C0037579	Soft Tissue Neoplasms	DisGeNET Curated	7.533e-11	1.097e-09	17	84	CDKN1A,CDKN2A,HGF,ERBB2,PDGFB,MDM2,ABCB1,POU5F1,SMARCB1,CCN2,BCL2,GLI1,KIT,EGFR,CD34,SERPINE1,TNF
C0043119	Werner Syndrome	DisGeNET Curated	7.951e-11	1.155e-09	18	96	CDKN1A,CDKN2A,FANCD2,FEN1,POLD1,SLC2A1,MYC,INSR,DCN,ACE,RAD51,EEF1A2,TFRC,TGFB1,TIMP1,SERPINE1,H2AFX,PCNA
C0520680	Sleep Apnea, Central	DisGeNET Curated	8.054e-11	1.167e-09	14	53	CDKN1A,HLA-DRB1,HMOX1,ABCB1,REM1,MAPK3,IL10,NES,ACE,BDNF,STAT1,NOS3,FOXP3,SERPINE1
C1848490	Protruding eyes	DisGeNET Curated	9.524e-11	1.369e-09	18	97	CDKN1C,PDGFRB,FGFR1,FGFR2,MMP2,ALPL,FLNA,POLD1,WNT5A,CTBP1,NDE1,INSR,PHGDH,BMP4,RAF1,NRAS,DVL1,TGFB1
C1862425	Prominent globes	DisGeNET Curated	9.524e-11	1.369e-09	18	97	CDKN1C,PDGFRB,FGFR1,FGFR2,MMP2,ALPL,FLNA,POLD1,WNT5A,CTBP1,NDE1,INSR,PHGDH,BMP4,RAF1,NRAS,DVL1,TGFB1
C1837760	Prominent eyes	DisGeNET Curated	9.524e-11	1.369e-09	18	97	CDKN1C,PDGFRB,FGFR1,FGFR2,MMP2,ALPL,FLNA,POLD1,WNT5A,CTBP1,NDE1,INSR,PHGDH,BMP4,RAF1,NRAS,DVL1,TGFB1
C0038358	Gastric ulcer	DisGeNET Curated	9.55e-11	1.37e-09	16	74	HGF,CCL2,FGFR2,MMP2,VCAM1,VEGFA,SOD2,IL10,SPINK1,ACE,PTGS2,NOS3,TEK,TLR2,SERPINE1,TNF
C0149931	Migraine Disorders	DisGeNET Curated	9.679e-11	1.384e-09	28	243	PDGFB,HLA-DRB1,PGK1,PGR,CCL2,VEGFA,VWF,FAS,MT-CYB,MTHFD1,SMARCB1,SOD2,IL10,NES,INSR,GATA1,ACE,PTGS2,BDNF,PTPRC,CXCR4,GNB3,NOS3,EDN1,TGFB1,MSH6,TNF,ENG
C0525045	Mood Disorders	DisGeNET Curated	1.012e-10	1.444e-09	32	313	HIF1A,ADCY3,ADCY7,PIK3CB,PIK3CD,PIK3CG,PIK3R1,VEGFA,REM1,AR,ARRB2,SOD2,ACE,GFAP,PTGS2,BDNF,HPGDS,ARHGEF7,GLI2,DLG4,TIMELESS,GNB3,NOS3,DNMT1,DNMT3B,NRAS,NR3C1,LDHA,EDN1,TGFB1,TNF,PAX6
C0017563	Gingival Diseases	DisGeNET Curated	1.051e-10	1.495e-09	19	110	HIF1A,HLA-DRB1,PIN1,CCL2,MMP2,CXCL12,VEGFA,CTSB,IL10,IRF1,ISG20,PTGS2,BDNF,STAT1,CXCR4,NOS3,CD80,TLR2,TNF
C1851585	MYELOPROLIFERATIVE DISORDER, CHRONIC, WITH EOSINOPHILIA	DisGeNET Curated	1.113e-10	1.579e-09	13	45	ERBB2,HIF1A,PDGFRB,PKM,CCL2,VEGFA,ANXA5,ID1,CXCR4,KIT,EGFR,TKT,TNF
C0031090	Periodontal Diseases	DisGeNET Curated	1.237e-10	1.751e-09	19	111	HIF1A,HLA-DRB1,PIN1,CCL2,MMP2,CXCL12,VEGFA,CTSB,IL10,IRF1,ISG20,PTGS2,BDNF,STAT1,CXCR4,NOS3,CD80,TLR2,TNF
C0011991	Diarrhea	DisGeNET Curated	1.406e-10	1.98e-09	32	317	CDKN1A,CDKN2B,ERBB2,ABCB1,PIK3R1,ABCG2,VEGFA,ZAP70,SLC9A1,CTSB,IL10,ACE,PTGS2,BDNF,STAT1,JAK3,PTPRC,DHFR,ADAM17,KIT,DNMT3B,FOXP3,NRAS,CAV1,LCK,THBS1,CD3D,EGFR,SERPINE1,CD40LG,TNF,LYZ
C0400966	Non-alcoholic Fatty Liver Disease	DisGeNET Curated	1.406e-10	1.98e-09	32	317	HIF1A,HMOX1,CCL2,PLCG1,HSPA5,VEGFA,FOS,FAS,SLC2A1,IGF1,IRS2,MAPK3,SOD2,IL10,MYD88,SPINK1,INSR,ITGAM,ACE,JUN,JUNB,HPGDS,ADAM17,TCF7L2,CAV1,TEK,S1PR1,TGFB1,NAMPT,TLR2,SERPINE1,TNF
C0031154	Peritonitis	DisGeNET Curated	1.419e-10	1.993e-09	20	125	HIF1A,CCL2,VCAM1,VEGFA,FOS,AR,CSF1R,CCN2,IL5,IL10,MYD88,BCL2,ITGAM,PTGS2,DUSP1,SOCS3,TGFB1,TLR2,SERPINE1,TNF
C0392386	Decreased platelet count	DisGeNET Curated	1.453e-10	2.036e-09	19	112	PDGFB,PDGFRB,HLA-DRB1,FANCD2,FLNA,VWF,RNASEH2A,UBE2T,GATA1,ITGA2,PHGDH,JAK2,DHFR,TALDO1,FOXP3,RAD51,FANCI,CYCS,CD40LG
C0035235	Respiratory Syncytial Virus Infections	DisGeNET Curated	1.704e-10	2.375e-09	19	113	DDX58,HLA-DPB1,CCL2,FAS,ISG15,IL5,IL10,MYD88,IRF1,ACE,PTGS2,STAT1,CXCR4,NFKBIA,RAF1,NR3C1,CD80,TLR2,TNF
C0022408	Arthropathy	DisGeNET Curated	1.704e-10	2.375e-09	19	113	HLA-DRB1,HMOX1,CCL2,MMP2,VEGFA,FLT1,IL10,B2M,PSMB9,ISG20,DCN,PTGS2,KDR,FOXP3,NT5E,TGFB1,THBS1,PRKN,TNF
C0002170	Alopecia	DisGeNET Curated	2.103e-10	2.923e-09	24	186	ERBB2,HLA-DRA,HLA-DRB1,PGR,FGFR1,PLK3,POLD1,SHMT1,FAS,FASLG,AR,PRKACA,CTBP1,IL10,BCL2,PTGS2,GJA1,JUP,NOS3,FOXP3,NRAS,TGFB1,EGFR,TNF
C0566602	Primary sclerosing cholangitis	DisGeNET Curated	2.203e-10	3.055e-09	20	128	CDKN2A,HIF1A,HLA-A,HLA-DPB1,HLA-DRB1,ABCB1,PIK3CD,MMP2,MAPK3,IL10,TNFSF10,ISG20,PTGS2,CXCR4,NOTCH1,FOXP3,EGFR,CD80,CD40LG,TNF
C0015300	Exophthalmos	DisGeNET Curated	2.27e-10	3.14e-09	18	102	CDKN1C,PDGFRB,FGFR1,FGFR2,MMP2,ALPL,FLNA,POLD1,WNT5A,CTBP1,NDE1,INSR,PHGDH,BMP4,RAF1,NRAS,DVL1,TGFB1
C1275122	Familial multiple trichoepitheliomata	DisGeNET Curated	2.416e-10	3.333e-09	22	157	CDKN2A,CDKN2B,ERBB2,MDM2,PGR,PIK3CB,PIK3CD,PIK3CG,PPIE,VEGFA,IGF1,MYC,PTGS2,ALDH1A2,PTPRC,GLI1,RAC1,RFC3,EGFR,TNF,ENG,CDK6
C0023530	Leukopenia	DisGeNET Curated	2.481e-10	3.415e-09	27	236	HLA-DRB1,RRM1,MDM2,ABCB1,FANCD2,ABCG2,MMP2,CXCL12,FLT3,UBE2T,MTHFD1,IL10,PSMD3,BCL2,STAT1,CXCR4,DHFR,DNM2,RAD51,SOCS3,MSH6,FANCI,CD34,CD40LG,TNF,LEF1,TOP1
C0079474	Hallopeau-Siemens Disease	DisGeNET Curated	2.521e-10	3.461e-09	11	31	CDKN2A,PIK3CB,PIK3CD,PIK3CG,MMP2,VEGFA,DCN,THBS1,TIMP1,TIMP2,CD44
C0026640	Mouth Neoplasms	DisGeNET Curated	2.742e-10	3.755e-09	15	68	CDKN2A,CCL2,HSPB1,VIM,ANXA2,ANXA5,SOD2,MYC,GAPDH,PTGS2,BDNF,NRAS,EGFR,ENO1,TPI1
C0020550	Hyperthyroidism	DisGeNET Curated	2.849e-10	3.892e-09	17	91	HLA-A,HLA-DPB1,HLA-DRB1,ACTB,VWF,SOD2,ITGAM,ACE,NOS3,FOXP3,EDN1,GSR,CD86,CD34,CD40,CD40LG,TNF
C0242596	Neoplasm, Residual	DisGeNET Curated	2.905e-10	3.958e-09	26	221	CDKN1C,CDKN2A,CDKN2B,ERBB2,ABCG2,PML,FLT3,FASLG,ZAP70,PRKCA,MYC,MYCN,TNFSF10,B2M,GATA1,BCL2,ITGAM,JAK2,PTPRC,CXCR4,KIT,NOTCH1,NT5E,NUP214,CD34,TNF
C0038002	Splenomegaly	DisGeNET Curated	2.94e-10	3.996e-09	24	189	PDGFRA,MAPT,HLA-DRB1,MCM4,PIK3CD,RNASEH2A,FAS,FASLG,ZAP70,SLC2A1,PRKCD,B2M,GATA1,PSMB8,BCL2,BCL6,JAK2,PTPRC,TALDO1,NOTCH1,NRAS,CD40LG,LYZ,TPI1
C4020899	Autosomal recessive predisposition	DisGeNET Curated	3.352e-10	4.545e-09	80	1445	HGF,ERBB2,ACP5,ACTB,MCM4,HMOX1,PGR,FANCD2,MGP,PIK3R1,AK1,FGFR2,MMP2,ALPL,VRK1,VWF,RNASEH2A,POLE,RRM2B,TECR,SAMHD1,ZAP70,SLC9A1,IGF1,IGF1R,UBE2T,ISG15,PDP1,SLC25A1,CSTB,PRKCD,CTPS1,ALDH7A1,ZBTB16,SPINK1,NDE1,B2M,SPTBN2,INSR,PSMB8,FADD,IRF1,TUBA8,ACE,ITGB3,PHGDH,STAT1,ITPR1,JAK3,GJA1,JUP,PTPRC,PTPRF,DHFR,ADAM17,TALDO1,DNM2,DNMT3B,NT5E,RIPK4,CAV1,LCK,LDHA,EDN1,PDHX,MSH6,CD3D,CD3G,EGFR,EGR2,FANCI,CD4…
C0033999	Pterygium	DisGeNET Curated	3.418e-10	4.623e-09	15	69	CDKN2A,MMP2,CXCL12,VEGFA,VEGFC,FLT1,MYC,BCL2,ACE,PHGDH,CXCR4,KDR,RIPK4,EGFR,TIMP2
C0014544	Epilepsy	DisGeNET Curated	3.545e-10	4.784e-09	61	962	HLA-A,PDGFB,PDGFRB,MAPT,ACTB,PGK1,TUBB2A,ABCB1,MGP,PIK3CB,PIK3CD,PIK3CG,FGF13,FGFR1,ABCG2,PLCG1,FGFR2,PLK3,HSPB1,ALPL,VIM,FLNA,FOS,RRM2B,SLC2A1,SLC9A1,PDP1,SLC25A1,CSTB,SMARCB1,CTBP1,SOD2,NES,NDE1,AVPR2,FADD,BCL2,TUBA8,PTCH1,GFAP,BDNF,PHGDH,GJA1,BMP4,TUBA1A,RALBP1,GLI2,GLI3,DLG4,AKT3,NRAS,PDHX,EEF1A2,MSH6,EGR1,CD34,PRDX1,PAX6,ENG,TOP1,TP73
C0085584	Encephalopathies	DisGeNET Curated	3.662e-10	4.929e-09	24	191	DDX58,ABCB1,CCL2,ABCG2,CARD14,ALPL,VEGFA,RRM2B,SAMHD1,SLC2A1,MT-CYB,PDP1,SLC25A1,IL10,FADD,ACE,GFAP,PTPRC,CXCR4,RAD51,PDHX,SERPINE1,TNF,ENO1
C1855900	HYPERTRICHOSIS, CONGENITAL GENERALIZED	DisGeNET Curated	4.178e-10	5.61e-09	10	25	ERBB2,FGF13,FGFR1,VEGFA,POLD1,IGF1,BCL2,BDNF,KDR,PCNA
C0014038	Encephalitis	DisGeNET Curated	4.455e-10	5.966e-09	20	133	PDGFB,ABCB1,CCL2,VCAM1,CTSB,IL10,NES,BCL2,ITGAM,GFAP,PTGS2,STAT1,ARHGEF7,CXCR4,EDN1,TIMP1,EGR1,CD40,TNF,ENO2
C0004943	Behcet Syndrome	DisGeNET Curated	4.999e-10	6.679e-09	25	210	HLA-A,HLA-DPB1,HLA-DRB1,HMOX1,CCL2,VCAM1,VEGFA,ROCK2,ANXA2,FAS,FASLG,MAPK3,SOD2,IL10,BCL2,ACE,JAK2,CXCR4,NOS3,FOXP3,TLR2,CD40,SERPINE1,TNF,ENO1
C0162678	Neurofibromatoses	DisGeNET Curated	5.25e-10	6.997e-09	15	71	CDKN2A,CDKN2B,HGF,PDGFRA,PGR,VEGFA,AR,IGF1R,SMARCB1,NES,KIT,RAC1,EGFR,CD44,PAX6
C0339543	Epiretinal Membrane	DisGeNET Curated	5.487e-10	7.296e-09	11	33	HGF,HLA-A,ABCB1,PML,VEGFA,ANGPT1,IGF1R,GFAP,PTPRC,TEK,EDN1
C0243038	Carcinoma, Lewis Lung	DisGeNET Curated	6.013e-10	7.956e-09	18	108	HGF,MMP2,VEGFA,FLT1,POU5F1,IL10,PTGS2,CXCR4,KDR,TGFB1,THBS1,WDHD1,EGFR,TIMP2,H1F0,CD40LG,TNF,PCNA
C0023443	Hairy Cell Leukemia	DisGeNET Curated	6.013e-10	7.956e-09	18	108	CDKN2A,CDKN2B,ERBB2,HLA-DRB1,ACP5,PIK3CB,PIK3CD,PIK3CG,FLT3,ANXA5,RHOH,IL10,BCL2,ISG20,RAF1,CD40,CD44,TNF
C0242383	Age related macular degeneration	DisGeNET Curated	6.213e-10	8.201e-09	32	336	HIF1A,HLA-A,HLA-DRB1,MDM2,TXN,CCL2,ABCG2,MMP2,PLEK,VEGFA,VEGFC,FLT1,ANGPT1,ANXA2,POU5F1,IGF1,IGF1R,SOD2,ISG20,ACE,BMP4,HPGDS,CXCR4,KDR,RAC1,RAD51B,RFC2,EEF1A2,TGFB1,TIMP1,SERPINE1,TNF
C0684337	Ewings sarcoma-primitive neuroectodermal tumor (PNET)	DisGeNET Curated	6.764e-10	8.885e-09	12	42	CDKN2A,ERBB2,PDGFRA,MDM2,FLT3,B2M,ITGA2,KIT,EGFR,TNF,ENO2,CDK2
C0007140	Carcinosarcoma	DisGeNET Curated	6.764e-10	8.885e-09	12	42	CDKN2A,ERBB2,PDGFRA,MDM2,FGFR2,VEGFA,VIM,SMARCB1,PTCH1,KIT,TGFB1,EGFR
C0032227	Pleural effusion disorder	DisGeNET Curated	6.827e-10	8.947e-09	17	96	CDKN2A,HGF,HLA-DRB1,CCL2,VEGFA,SLC2A1,IL5,IL10,SPINK1,ISG20,ACE,EGFR,TIMP1,CD44,TNF,LUM,ENO2
C0017601	Glaucoma	DisGeNET Curated	7.416e-10	9.695e-09	29	283	CDKN1A,CDKN2A,CDKN2B,CEBPB,DDX58,HLA-DRB1,TXN,MGP,PIK3R1,VEGFA,FAS,IGF1,CCN2,MAPK3,PTCH1,BDNF,GJA1,BMP4,HPGDS,PDIA5,NOS3,DNMT1,CAV1,NR3C1,EDN1,TFRC,THBS1,TNF,PAX6
C0334590	Anaplastic Oligodendroglioma	DisGeNET Curated	8.149e-10	1.063e-08	13	52	CDKN2A,CDKN2B,PDGFB,PDGFRA,MDM2,ABCB1,VEGFA,SLC2A1,BCL2,KIT,MSH6,EGFR,CDK2
C0027831	Neurofibromatosis 1	DisGeNET Curated	8.53e-10	1.11e-08	23	183	CDKN2A,HGF,ERBB2,PDGFRA,PGR,PIK3CB,PIK3CD,PIK3CG,CXCL12,AR,MAPK3,PTCH1,GFAP,JAK2,BMP2,GLI1,KIT,RAF1,NRAS,TGFB1,MSH6,EGFR,TNF
C0041341	Tuberous Sclerosis	DisGeNET Curated	8.56e-10	1.111e-08	24	199	CDKN2A,HGF,PDGFRB,PIK3CB,PIK3CD,PIK3CG,CCL2,MMP2,VEGFA,VEGFC,VIM,FLNA,FLT1,SLC2A1,IGF1,NES,BDNF,GJA1,TFRC,EGFR,TLR2,EIF4EBP1,PRKN,TNF
C0271650	Impaired glucose tolerance	DisGeNET Curated	8.599e-10	1.114e-08	30	303	HIF1A,PGR,PIK3CB,PIK3CD,PIK3CG,PIK3R1,PIN1,PKM,IGF1,IGF1R,IRS2,PRKG1,MAPK3,CTSB,MYD88,INSR,ACE,CXCR4,NOS3,RAC1,DNMT1,TCF7L2,SOCS3,CAV1,NR3C1,THBS1,TLR2,SERPINE1,TNF,PAX6
C0007766	Intracranial Aneurysm	DisGeNET Curated	9.531e-10	1.231e-08	17	98	CDKN2A,CCL2,MMP2,VEGFA,ANGPT1,IL10,ACE,STAT1,DHFR,NOS3,EDN1,TGFB1,TIMP1,TIMP2,SERPINE1,TNF,ENG
C0206663	Neuroectodermal Tumor, Primitive	DisGeNET Curated	1.109e-09	1.429e-08	18	112	CDKN2A,PDGFRA,ABCB1,FLT3,IGF1,IGF1R,SMARCB1,CTSB,MYC,MYCN,PTCH1,BDNF,KDR,KIT,EGFR,PCNA,CDK2,CDK6
C3160718	PARKINSON DISEASE, LATE-ONSET	DisGeNET Curated	1.123e-09	1.444e-08	17	99	ERBB2,MAPT,LRRK2,PIK3CB,PIK3CD,PIK3CG,CCL2,HSPA5,VEGFA,REM1,AR,CCN2,MAPK3,PTGS2,TGFB1,PRKN,PCNA
C0002874	Aplastic Anemia	DisGeNET Curated	1.13e-09	1.45e-08	20	140	HLA-A,HLA-DRB1,FANCD2,FAS,AR,IL10,TNFSF10,B2M,BCL2,HPGDS,CXCR4,KIT,FOXP3,NRAS,TFRC,TGFB1,CD3G,CD34,CD40LG,TNF
C0015923	Fetal Alcohol Syndrome	DisGeNET Curated	1.22e-09	1.561e-08	16	87	PDGFRA,ACTB,PIK3CB,PIK3CD,PIK3CG,MMP2,FAS,FASLG,IL10,TNFSF10,FADD,BCL2,BCL6,TGFB1,CD44,TNF
C0042164	Uveitis	DisGeNET Curated	1.548e-09	1.976e-08	17	101	HLA-A,HLA-DRB1,CCL2,CXCL12,ANGPT1,SOCS1,SOD2,IL10,MYD88,PSMB9,STAT1,GGT1,CXCR4,FOXP3,CAV1,TLR2,TNF
C0033770	Prune Belly Syndrome	DisGeNET Curated	1.584e-09	2.017e-08	11	36	HIF1A,ABCB1,CCL2,VEGFA,IGF1,IL10,ITGAM,CXCR4,CCNG1,SERPINE1,TNF
C0085136	Central Nervous System Neoplasms	DisGeNET Curated	1.746e-09	2.218e-08	15	77	HGF,ERBB2,FGFR1,PML,VEGFA,SMARCB1,MYC,MYCN,NES,BCL2,RAF1,NRAS,TGFB1,EGFR,EPHA2
C0752347	Lewy Body Disease	DisGeNET Curated	1.749e-09	2.218e-08	19	129	MAPT,LRRK2,FANCD2,VCAM1,VEGFA,IGF1,IGF1R,FYN,SOD2,INSR,BCL2,ACE,GFAP,PTGS2,BDNF,GLI3,DNMT1,EDN1,PRKN
C0004623	Bacterial Infections	DisGeNET Curated	1.827e-09	2.311e-08	27	258	HIF1A,HMOX1,ABCB1,VEGFA,SELP,ISG15,CCN2,CTSB,IL10,MYD88,FADD,BCL2,ITGAM,PTGS2,STAT1,JAK3,GJA1,PTPRC,CXCR4,DHFR,NFKBIA,RAC2,EDN1,TLR2,SERPINE1,CD40LG,TNF
C0011615	Dermatitis, Atopic	DisGeNET Curated	1.937e-09	2.445e-08	35	411	NPL,HMOX1,CCL2,VCAM1,CARD14,VEGFA,SELP,FOS,SOCS1,CTSB,IL5,IL10,BCL2,ISG20,PTGS2,BDNF,JUN,JUNB,HPGDS,CXCR4,TIMELESS,ADAM17,NOTCH1,FOXP3,DUSP1,SOCS3,OAS2,NR3C1,EDN1,TGFB1,EGFR,TLR2,CD40,TNF,TPI1
C0011195	Dejerine-Sottas Disease (disorder)	DisGeNET Curated	2.052e-09	2.585e-08	16	90	HLA-A,HLA-DRB1,ABCB1,CCL2,SOCS1,MAPK3,IL10,BCL2,ITGA1,PTGS2,KLF5,TCF7L2,EGR2,TLR2,TNF,PCNA
C1704423	Milroy Disease	DisGeNET Curated	2.199e-09	2.763e-08	11	37	CDKN2A,MDM2,ABCB1,CKS1B,VEGFA,VEGFC,FAS,MYC,B2M,GJA1,CD40
C0598608	Hyperhomocysteinemia	DisGeNET Curated	2.429e-09	3.045e-08	16	91	CDKN1A,ERBB2,TXN,CCL2,MMP2,HSPA5,VCAM1,APEX1,PRKCB,KDR,NOS3,TGFB1,TIMP1,CD34,SERPINE1,TNF
C0242422	Parkinsonian Disorders	DisGeNET Curated	2.992e-09	3.743e-08	23	195	HLA-A,PDGFB,PDGFRB,MAPT,HLA-DRB1,LRRK2,HMOX1,PPP2R2B,CSF1R,MT-CYB,PRKCD,FYN,SOD2,GFAP,BDNF,ALDH1A2,UBE2S,GSR,EEF1A2,PRKN,TNF,TNS1,SMAD3
C0034063	Pulmonary Edema	DisGeNET Curated	3.493e-09	4.349e-08	14	69	HIF1A,KLF4,CCL2,VEGFA,VWF,BCL2,ISG20,PTGS2,HPGDS,NOS3,NT5E,TEK,SERPINE1,TNF
C0020542	Pulmonary Hypertension	DisGeNET Curated	3.493e-09	4.349e-08	14	69	HIF1A,MGP,CCL2,FLNA,PRKG1,SOD2,ACE,GJA1,NOS3,NOTCH1,CAV1,EDN1,CD40LG,TNF
C0085580	Essential Hypertension	DisGeNET Curated	3.502e-09	4.35e-08	28	284	HGF,HLA-A,HLA-DPB1,HLA-DRB1,HMOX1,TXN,CCL2,VEGFA,ROCK2,SELP,APEX1,SLC9A1,IGF1,IGF1R,PRKCA,INSR,ACE,BGN,HPGDS,GNB3,NOS3,DNM2,NR3C1,EDN1,TGFB1,SERPINE1,TNF,ENO1
C0206686	Adrenocortical carcinoma	DisGeNET Curated	3.707e-09	4.595e-08	21	165	CDKN1C,CDKN2A,HLA-DRB1,RRM1,PGR,ABCB1,ABCG2,PML,VIM,IGF1R,SLC25A1,PRKACA,GFAP,BMP2,NOTCH1,NRAS,EDN1,THBS1,EGFR,CD40,TNF
C0011633	Dermatomyositis	DisGeNET Curated	3.975e-09	4.915e-08	16	94	HGF,HLA-A,DDX58,HLA-DRB1,CCL2,RMI2,ISG15,IL10,ISG20,STAT1,FOXP3,TGFB1,TIMP1,CD40,CD40LG,TNF
C0027726	Nephrotic Syndrome	DisGeNET Curated	3.994e-09	4.928e-08	18	121	HLA-DRB1,ABCB1,CCL2,VEGFA,FLT1,PRKCD,SOD2,B2M,ACE,KDR,NR3C1,EDN1,TGFB1,CD80,SERPINE1,CD44,TNF,LYZ
C0242584	Autoimmune thrombocytopenia	DisGeNET Curated	4.261e-09	5.245e-08	14	70	ACP5,FAS,FASLG,PRKCD,IL10,ITGB3,STAT1,CXCR4,NRAS,NR3C1,CD86,CD40LG,CD44,TNF
C0028945	oligodendroglioma	DisGeNET Curated	5.15e-09	6.325e-08	21	168	CDKN2A,CDKN2B,PDGFRA,MDM2,VEGFA,FLT1,ZAP70,SLC9A1,NES,BCL2,GFAP,PTGS2,NOTCH1,RAC1,CAV1,MSH6,THBS1,EGFR,PCNA,CDK2,TP73
C0030920	Peptic Ulcer	DisGeNET Curated	5.178e-09	6.346e-08	14	71	CDKN1A,CDKN2B,ABCB1,VEGFA,IL10,BCL2,ACE,PTGS2,EDN1,EEF1A2,TGFB1,EGFR,SERPINE1,TNF
C0002965	Angina, Unstable	DisGeNET Curated	5.449e-09	6.663e-08	13	60	HIF1A,CCL2,VEGFA,SELP,IL10,MYD88,ACE,BDNF,CXCR4,EEF1A2,TIMP1,SERPINE1,TNF
C0520679	Sleep Apnea, Obstructive	DisGeNET Curated	5.98e-09	7.28e-08	17	110	TXN,CCL2,MMP2,PLEK,HSPA1A,VCAM1,VEGFA,AR,IRF1,ACE,NOS3,FOXP3,EDN1,TIMP1,TLR2,SERPINE1,TNF
C0027059	Myocarditis	DisGeNET Curated	5.98e-09	7.28e-08	17	110	HMOX1,TXN,CCL2,MMP2,ISG15,MAPK3,IL10,IRF1,ISG20,ITGAM,PTGS2,PTPRC,CXCR4,ADAM17,LCK,EIF4EBP1,TNF
C0751039	Cockayne Syndrome, Type I	DisGeNET Curated	6.106e-09	7.417e-08	12	50	CDKN1A,HLA-DRB1,HMOX1,ABCB1,MAPK3,IL10,NES,ACE,STAT1,NOS3,FOXP3,SERPINE1
C0005411	Biliary Atresia	DisGeNET Curated	6.169e-09	7.476e-08	15	84	HIF1A,RRAS,RHOV,CCL2,MMP2,VEGFA,ANGPT1,IGF1,STAT1,GLI2,DNMT1,TEK,EGFR,TLR2,TNF
C0282607	Vascular Neoplasms	DisGeNET Curated	7.374e-09	8.917e-08	11	41	HIF1A,VEGFA,VEGFC,FLT1,FOS,PRKCA,MYC,CXCR4,NOTCH1,TEK,TIMP1
C0014173	Endometrial Hyperplasia	DisGeNET Curated	7.571e-09	9.136e-08	14	73	CDKN1C,CDKN2A,PGR,AR,NCOR2,BCL2,PTGS2,GJA1,DNMT1,CCND3,TNF,PCNA,CDK2,CDK6
C0038013	Ankylosing spondylitis	DisGeNET Curated	8.518e-09	1.026e-07	24	223	HLA-A,HLA-DPA1,HLA-DPB1,HLA-DRB1,CCL2,HSPA1A,HSPA2,HSPB1,VEGFA,VEGFC,AR,IL10,PSMB8,PSMB9,ACE,PTGS2,JAK2,BMP2,TXNDC5,KDR,TGFB1,TIMP1,TLR2,TNF
C0339573	Glaucoma, Primary Open Angle	DisGeNET Curated	8.977e-09	1.078e-07	19	142	CDKN2A,CDKN2B,HLA-DRB1,CARD10,HSPB1,VEGFC,APEX1,CCN2,PTGS2,HPGDS,PDIA5,NOS3,CAV1,EDN1,PPIF,TGFB1,TIMP1,EGR1,TNF
C0023891	Liver Cirrhosis, Alcoholic	DisGeNET Curated	9.111e-09	1.092e-07	14	74	HLA-A,MDM2,ABCG2,MMP2,FAS,SOD2,IL10,BCL2,CAV1,TGFB1,TIMP1,TLR2,TNF,SMAD3
C0349588	Short stature	DisGeNET Curated	9.667e-09	1.156e-07	40	545	CDKN1C,ACP5,ACTB,FANCD2,FGFR1,FGFR2,MMP2,ALPL,FLNA,POLE,FAS,SLC2A1,IGF1,IGF1R,UBE2T,PRKACA,SMARCB1,CTBP1,ZBTB16,NDE1,AVPR2,INSR,GATA1,BDNF,STAT1,GJA1,BMP2,BMP4,GLI2,GLI3,DNMT3B,RAD51,RAF1,NRAS,CAV1,RFC2,FANCI,PAX6,PCNA,CDK6
C0878684	SHORT syndrome	DisGeNET Curated	9.944e-09	1.187e-07	6	8	PIK3CB,PIK3CD,PIK3CG,PIK3R1,IGF1R,BMP4
C0206704	Carcinoma, Large Cell	DisGeNET Curated	1.026e-08	1.221e-07	13	63	CDKN2A,ERBB2,FGFR1,MMP2,SLC2A1,IGF1,IL10,RAD51,RAF1,NRAS,EGFR,CD44,TNF
C0021368	Inflammation	DisGeNET Curated	1.043e-08	1.24e-07	17	114	HMOX1,CCL2,MMP2,VEGFA,ANGPT1,IL10,MYD88,PTGS2,BDNF,JAK2,EDN1,TFRC,TGFB1,TIMP1,EGR1,TLR2,TNF
C0018800	Cardiomegaly	DisGeNET Curated	1.194e-08	1.416e-07	17	115	CDKN1C,HIF1A,HMOX1,PIK3CG,SHC1,IGF1,PRKCA,PRKCB,PRKG1,SOD2,PSMB8,JUP,NOS3,CAV1,EDN1,TNF,SMAD3
C1848296	DOSAGE-SENSITIVE SEX REVERSAL	DisGeNET Curated	1.197e-08	1.417e-07	15	88	HLA-A,HLA-DRB1,ABCB1,CCL2,SOCS1,MAPK3,IL10,BCL2,ITGA1,PTGS2,KLF5,TCF7L2,TLR2,TNF,PCNA
C0011875	Diabetic Angiopathies	DisGeNET Curated	1.247e-08	1.472e-07	12	53	HMOX1,ADCY3,VEGFA,FASLG,CREM,SOD2,NOS3,EDN1,EEF1A2,THBS1,SERPINE1,TNF
C0018552	Hamartoma	DisGeNET Curated	1.256e-08	1.48e-07	13	64	CDKN1A,CDKN2A,MDM2,PIK3CB,PIK3CD,PIK3CG,VEGFA,PTGS2,KIT,RAD51B,EGFR,TIMP1,CD34
C0016059	Fibrosis	DisGeNET Curated	1.279e-08	1.503e-07	11	43	PDGFB,HMOX1,ADCY5,PIK3CG,ANGPT1,SOD2,DCN,PTGS2,TGFB1,THBS1,TNF
C0349532	Gastric lymphoma	DisGeNET Curated	1.445e-08	1.691e-07	9	26	CDKN2A,FAS,MYC,BCL2,BCL6,JAK2,CCND3,MSH6,PCNA
C0022603	Seborrheic keratosis	DisGeNET Curated	1.445e-08	1.691e-07	9	26	CDKN2A,PIK3CB,PIK3CD,PIK3CG,AR,SLC2A1,EDN1,H2AFX,TNF
C1841972	Glucocorticoid Receptor Deficiency	DisGeNET Curated	1.565e-08	1.828e-07	12	54	CDKN1C,ABCB1,PIK3CB,PIK3CD,PIK3CG,ANXA2,FOS,BCL2,JUN,JUNB,NR3C1,MSH6
C0026987	Myelofibrosis	DisGeNET Curated	1.645e-08	1.913e-07	15	90	CDKN2A,PDGFRB,VEGFA,SELP,FLT1,SOCS1,GATA1,JAK2,CXCR4,KIT,NR3C1,TGFB1,THBS1,CD34,CDK2
C0032962	Pregnancy Complications	DisGeNET Curated	1.645e-08	1.913e-07	15	90	HIF1A,MMP2,HSPA5,ANGPT1,ANXA5,IGF1,MTHFD1,IL10,ITGB3,JAK2,NR3C1,EGFR,PEBP1,SERPINE1,TNF
C0887833	Carcinoma, Pancreatic Ductal	DisGeNET Curated	1.664e-08	1.931e-07	11	44	CDKN2A,HIF1A,KLF4,HSPA1A,VAV1,VEGFA,APEX1,BCL2,NOTCH1,THBS1,PCNA
C0040128	Thyroid Diseases	DisGeNET Curated	1.776e-08	2.057e-07	17	118	HLA-A,HLA-DRB1,ABCB1,CCL2,FOS,CTSB,TNFSF10,INSR,BCL2,PTCH1,JUN,JUNB,GNB3,FOXP3,CD34,CD40,TNF
C0019214	Hepatosplenomegaly	DisGeNET Curated	2.149e-08	2.484e-07	11	45	CDKN2A,RHOJ,MMP2,RNASEH2A,FAS,STAT1,TALDO1,CAV1,TIMP1,TIMP2,CDK2
C0024312	Lymphopenia	DisGeNET Curated	2.297e-08	2.65e-07	17	120	ACTB,FAS,RHOH,PRKCD,CTPS1,IL10,MYD88,ISG20,STAT1,JAK3,CXCR4,RAC2,DNMT3B,FOXP3,CD3D,CD3G,TNF
C0221026	X-linked agammaglobulinemia	DisGeNET Curated	2.426e-08	2.786e-07	12	56	PIK3CB,PIK3CD,PIK3CG,PIK3R1,PLEK,IL10,PTPRC,HPGDS,CD80,TLR2,CD40,CD40LG
C0079218	Fibromatosis, Aggressive	DisGeNET Curated	2.426e-08	2.786e-07	12	56	PDGFB,PDGFRB,VEGFA,AR,BCL2,BCL6,PTGS2,KDR,KIT,SERPINE1,TNF,PCNA
C4020848	Aneurysmal disease	DisGeNET Curated	2.487e-08	2.85e-07	8	20	CDKN2B,MMP2,FOS,JUN,JUNB,PRDX1,SERPINE1,SMAD3
C0162429	Malnutrition	DisGeNET Curated	2.545e-08	2.91e-07	23	218	HIF1A,HMOX1,RHOF,CXCL12,VWF,FAS,SLC2A1,IGF1,IGF1R,ARRB2,IL10,INSR,ACE,STAT1,HPGDS,CXCR4,DNMT3B,NR3C1,LDHA,TLR2,SERPINE1,TNF,TPI1
C0020445	Hypercholesterolemia, Familial	DisGeNET Curated	2.632e-08	3.004e-07	18	136	ABCB1,ABCG2,MMP2,SELP,ANXA5,SLC2A1,IL10,TNFSF10,ACE,ITGB3,PTPRC,NOS3,NR3C1,EDN1,EEF1A2,TIMP1,SERPINE1,TNF
C0751967	Multiple Sclerosis, Relapsing-Remitting	DisGeNET Curated	2.719e-08	3.097e-07	13	68	HLA-DRB1,KLF4,CCL2,VEGFA,POU5F1,FAS,FASLG,MYC,IL10,ISG20,BDNF,FOXP3,TNF
C0042345	Varicosity	DisGeNET Curated	2.999e-08	3.408e-07	12	57	HIF1A,MGP,CCL2,VEGFA,FLT1,FOS,ITGB3,GFAP,JUN,JUNB,KDR,TIMP1
C0030305	Pancreatitis	DisGeNET Curated	3.065e-08	3.469e-07	20	169	CDKN2A,HGF,HLA-DQA1,HLA-DRB1,HMOX1,CCL2,HSPA1A,HSPA2,ANXA2,CCN2,CTSB,IL10,MYD88,SPINK1,ITGAM,PTGS2,VMP1,CAV1,TGFB1,TNF
C0151517	Complete atrioventricular block	DisGeNET Curated	3.065e-08	3.469e-07	20	169	HLA-A,HLA-DPA1,HLA-DPB1,HLA-DQA1,HLA-DRB1,TXN,RRM2B,SOCS1,CCN2,IL10,TNFSF10,PSMB9,ISG20,STAT1,ADAM17,FOXP3,TGFB1,CD34,TLR2,TNF
C0206681	Adenocarcinoma, Clear Cell	DisGeNET Curated	3.12e-08	3.517e-07	16	108	ERBB2,HIF1A,RRM1,MDM2,ABCB1,PIK3CB,PIK3CD,PIK3CG,POU5F1,IGF1,CSTB,BARD1,BCL2,PTGS2,EGFR,SERPINE1
C0003507	Aortic Valve Stenosis	DisGeNET Curated	3.12e-08	3.517e-07	16	108	ACP5,ACTB,MMP2,VWF,FOS,IGF1,IL10,GAPDH,ACE,BGN,JUN,JUNB,NOTCH1,EDN1,TLR2,TNF
C0557874	Global developmental delay	DisGeNET Curated	3.25e-08	3.656e-07	48	757	CDKN2A,MAPT,ACTB,TUBB2A,FANCD2,MGP,FGFR1,FGFR2,FLNA,FLT3,VRK1,WNT5A,SAMHD1,SLC2A1,IGF1,IGF1R,UBE2T,PDP1,SLC25A1,SMARCB1,CTBP1,ALDH7A1,NDE1,SPTBN2,INSR,ISG20,TUBA8,PTCH1,PHGDH,GGT1,ITPR1,GJA1,BMP2,BMP4,GLI2,DHFR,DNMT3B,RAD51,RAF1,DVL1,PDHX,EEF1A2,FANCI,CD44,PAX6,PCNA,CDK6,TPI1
C2931852	Clear-cell metastatic renal cell carcinoma	DisGeNET Curated	3.317e-08	3.723e-07	18	138	ERBB2,HIF1A,ABCB1,VCAM1,VEGFA,ANXA2,SLC2A1,LAT,INSR,BCL2,GGT1,HPGDS,CXCR4,KIT,TEK,EPHA2,CD34,PRKN
C0424688	Small head	DisGeNET Curated	3.342e-08	3.744e-07	31	375	PDGFB,PDGFRB,ACTB,MCM4,FANCD2,KITLG,FGFR1,SLC2A1,IGF1,IGF1R,UBE2T,SMARCB1,CTBP1,MYCN,ZBTB16,NDE1,TUBA8,ACE,BDNF,PHGDH,GJA1,TUBA1A,GLI2,RAD51,RIPK4,RFC2,PDHX,EEF1A2,FANCI,PAX6,CDK6
C0007873	Uterine Cervical Neoplasm	DisGeNET Curated	3.505e-08	3.919e-07	15	95	CDKN1A,CDKN2A,HIF1A,HLA-A,HLA-DPB1,VEGFA,WNT5A,SOCS1,MYC,NOTCH1,EDN1,TGFB1,EGFR,CD80,SERPINE1
C0033375	Prolactinoma	DisGeNET Curated	3.609e-08	4.026e-07	14	82	CDKN1A,CDKN2B,ERBB2,VEGFA,FLNA,FOS,ARRB2,GAPDH,BMP4,CXCR4,TGFB1,MSH6,EGFR,PCNA
C0206726	gliosarcoma	DisGeNET Curated	3.69e-08	4.108e-07	12	58	CDKN2A,HGF,PDGFRA,MDM2,CCL2,FGFR1,VEGFA,GFAP,GJA1,NFKBIA,ADAM17,EGFR
C0011311	Dengue Fever	DisGeNET Curated	3.744e-08	4.16e-07	20	171	CEBPB,HLA-A,DDX58,HLA-DRB1,HMOX1,CCL2,VEGFA,ANXA5,IL10,TNFSF10,BCL2,PTGS2,SYK,RAF1,TCF7L2,OAS1,OAS2,OAS3,NUP214,TNF
C0032461	Polycythemia	DisGeNET Curated	3.918e-08	4.342e-07	13	70	EPOR,HIF1A,PIK3R1,VEGFA,SOCS1,JAK2,ARHGEF7,EDN1,EGFR,CD34,CD40,PRKN,ENG
C0276535	AIDS with Kaposi's sarcoma	DisGeNET Curated	3.923e-08	4.342e-07	8	21	HGF,VEGFA,VEGFC,ANGPT1,TNFSF10,BCL2,KDR,PCNA
C0025362	Mental Retardation	DisGeNET Curated	3.952e-08	4.364e-07	53	885	MAPT,ACTB,PGK1,FANCD2,FGF13,FGFR1,ABCG2,FGFR2,FLNA,VRK1,FOS,WNT5A,RRM2B,TECR,AR,SLC2A1,IGF1,IGF1R,UBE2T,MT-CYB,PDP1,SMARCB1,ALDH7A1,MYCN,ZBTB16,AVPR2,GATA1,PTCH1,BDNF,PHGDH,GGT1,ITPR1,GJA1,TUBA1A,UBE2S,RAC1,DNMT3B,RAD51,REC8,AKT3,NRAS,DVL1,RIPK4,NUP214,CAV1,RFC2,PDHX,EEF1A2,FANCI,PRKN,PAX6,HADH,CDK6
C0019209	Hepatomegaly	DisGeNET Curated	4.04e-08	4.453e-07	25	260	CDKN1C,PDGFB,PDGFRA,PDGFRB,MCM4,HMOX1,RNASEH2A,POLD1,FOS,FAS,FASLG,ZAP70,SLC2A1,PRKCD,B2M,PSMB8,JAK2,PTPRC,DHFR,TALDO1,RAF1,NRAS,CAV1,CD40LG,LYZ
C0025990	Micrognathism	DisGeNET Curated	4.084e-08	4.493e-07	26	279	PDGFRB,PIK3R1,PI4KA,FGFR1,FGFR2,MMP2,FLNA,POLD1,WNT5A,IGF1,IGF1R,CTBP1,MYCN,BDNF,PHGDH,GJA1,BMP4,DNMT3B,RAF1,NRAS,TCOF1,DVL1,RIPK4,RFC2,EDN1,PAX6
C1328840	Autoimmune Lymphoproliferative Syndrome	DisGeNET Curated	4.309e-08	4.731e-07	9	29	FAS,FASLG,PRKCD,IL10,FADD,BCL2,FOXP3,NRAS,TIMP1
C0035305	Retinal Detachment	DisGeNET Curated	4.52e-08	4.95e-07	12	59	MDM2,CCL2,CXCL12,VEGFA,FAS,CCN2,IL10,TNFSF10,ACE,GFAP,TNF,PAX6
C0015695	Fatty Liver	DisGeNET Curated	4.527e-08	4.95e-07	31	380	HGF,CEBPB,HMOX1,PIN1,CCL2,HSPA5,VEGFA,ANGPT1,AR,IGF1,MAPK3,SOD2,MYC,SPINK1,INSR,ITGA1,BDNF,GGT1,CXCR4,KDR,DNMT1,TFRC,TGFB1,NAMPT,EGFR,EGR1,CYCS,SERPINE1,CD44,TNF,ENO2
C0021364	Male infertility	DisGeNET Curated	4.541e-08	4.955e-07	24	243	MDM2,TXN,KITLG,HSPA1A,HSPA2,ANXA5,MSH5,XRCC3,FAS,CREM,AR,SOD2,BCL2,ACE,BDNF,ENO4,HPGDS,PARPBP,KIT,NOS3,DNMT1,DNMT3B,TNF,ENO1
C0035078	Kidney Failure	DisGeNET Curated	4.699e-08	5.118e-07	25	262	CCL2,MMP2,HSPA1A,VEGFA,FLT1,VWF,CCN2,AVPR2,BCL2,ISG20,ACE,PTGS2,CXCR4,NOS3,RAC1,CAV1,RFC2,LDHA,EDN1,TGFB1,EGFR,TIMP1,SERPINE1,PRKN,TNF
C0242339	Dyslipidemias	DisGeNET Curated	4.908e-08	5.334e-07	22	208	HGF,HMOX1,ABCB1,CXCL12,VCAM1,AR,IL10,INSR,ACE,PTGS2,HPGDS,GNB3,NOS3,TCF7L2,SOCS3,CAV1,NR3C1,EEF1A2,THBS1,TLR2,SERPINE1,TNF
C0023787	Lipodystrophy	DisGeNET Curated	5.389e-08	5.846e-07	15	98	HLA-DPB1,PIK3CB,PIK3CD,PIK3CG,PIK3R1,CCL2,POLD1,IGF1R,INSR,PSMB8,PTPRC,CAV1,NR3C1,SERPINE1,TNF
C0017665	Membranous glomerulonephritis	DisGeNET Curated	5.514e-08	5.969e-07	12	60	HLA-A,HLA-DQA1,HLA-DRB1,CCL2,VEGFA,PRKCD,NES,ACE,JAK3,NOS3,SERPINE1,TNF
C0021655	Insulin Resistance	DisGeNET Curated	5.572e-08	5.997e-07	13	72	HMOX1,PIK3R1,POLD1,FOS,AR,IGF1,IRS2,SOD2,INSR,NOS3,CAV1,EGFR,TNF
C0027859	Acoustic Neuroma	DisGeNET Curated	5.572e-08	5.997e-07	13	72	CDKN1A,CDKN2A,HGF,ERBB2,MDM2,VEGFA,SMARCB1,SOD2,PTGS2,BDNF,NOS3,CAV1,EGFR
C0005967	Bone neoplasms	DisGeNET Curated	5.572e-08	5.997e-07	13	72	ERBB2,HIF1A,MDM2,MMP2,VIM,POU5F1,CTSB,TNFSF10,PTGS2,CXCR4,NOTCH1,CAV1,EGFR
C0030521	Parathyroid Neoplasms	DisGeNET Curated	5.598e-08	6.013e-07	11	49	CDKN2A,CDKN2B,MDM2,MMP2,VEGFA,MYC,BCL2,RAD51,EGFR,SMAD3,TP73
C0040147	Thyroiditis	DisGeNET Curated	5.793e-08	6.186e-07	10	39	ERBB2,HLA-DRB1,CCL2,VEGFA,FAS,ISG20,PTCH1,STAT1,EDN1,PRDX1
C0206656	Rhabdomyosarcoma, Embryonal	DisGeNET Curated	5.793e-08	6.186e-07	14	85	CDKN1C,HGF,ERBB2,MDM2,PIK3CB,PIK3CD,PIK3CG,IGF1R,MYCN,PTCH1,GLI1,NOTCH1,NRAS,EGFR
C0011616	Contact Dermatitis	DisGeNET Curated	5.793e-08	6.186e-07	14	85	HMOX1,TXN,CCL2,HSPB1,VEGFA,CCN2,CTSS,IL10,BCL2,DUSP1,GSR,CD86,CD44,TNF
C0020615	Hypoglycemia	DisGeNET Curated	5.83e-08	6.213e-07	22	210	HIF1A,PIK3CB,PIK3CD,PIK3CG,VEGFA,SLC2A1,IGF1,IRS2,SOD2,INSR,ACE,RALBP1,GLI2,KDR,KIT,DNMT1,AKT3,SOCS3,NR3C1,GSR,TNF,SMAD3
C0241910	Hepatitis, Autoimmune	DisGeNET Curated	6.006e-08	6.379e-07	16	113	HLA-A,HLA-DPB1,HLA-DRB1,CARD10,CCL2,CXCL12,FAS,FASLG,IL5,IL10,ISG20,HPGDS,FOXP3,TGFB1,CD40LG,TNF
C0085090	Lymphoma, AIDS-Related	DisGeNET Curated	6.01e-08	6.379e-07	9	30	ABCB1,CXCL12,IL5,MYC,IL10,BCL2,BCL6,CXCR4,CD34
C0002390	Extrinsic allergic alveolitis	DisGeNET Curated	6.021e-08	6.379e-07	8	22	HLA-DRB1,SOD2,IL10,PSMB8,PSMB9,ITGAM,CD34,TNF
C0039590	Testicular Neoplasms	DisGeNET Curated	6.616e-08	6.996e-07	13	73	CDKN2A,PDGFRB,KITLG,FGFR2,HSPB1,VEGFA,FLT1,POU5F1,AR,BCL2,KDR,KIT,PCNA
C0013295	Duodenal Ulcer	DisGeNET Curated	6.699e-08	7.057e-07	12	61	HLA-DQA1,HSPA1A,VEGFA,IL10,ISG20,ACE,PTGS2,TGFB1,TIMP1,EGR1,SERPINE1,TNF
C0206694	Mucoepidermoid Carcinoma	DisGeNET Curated	6.699e-08	7.057e-07	12	61	ERBB2,HMOX1,ABCB1,CXCL12,VEGFA,FLT1,POU5F1,CXCR4,KIT,DNMT1,EGFR,ENG
C0005859	Bloom Syndrome	DisGeNET Curated	6.752e-08	7.085e-07	14	86	CDKN1A,MDM2,TXN,PKM,CCL2,PML,RMI2,SOD2,MYC,PTPRC,RAD51,LIG1,SERPINE1,H2AFX
C0026918	Mycobacterium Infections	DisGeNET Curated	6.752e-08	7.085e-07	14	86	HLA-DRB1,PIK3CB,PIK3CD,PIK3CG,ANXA2,ISG15,IL10,MYD88,STAT1,CXCR4,TGFB1,TLR2,PRKN,TNF
C0238190	Inclusion Body Myositis (disorder)	DisGeNET Curated	7.005e-08	7.337e-07	11	50	DDX58,MAPT,HLA-DRB1,RRM2B,PSMB10,BCL2,PTPRC,FOXP3,NR3C1,TIMP1,H1F0
C0021053	Immune System Diseases	DisGeNET Curated	7.36e-08	7.695e-07	20	178	HLA-DPB1,HLA-DRB1,KLF4,PIK3CB,PIK3CD,PIK3CG,HSPA1A,FAS,IL5,IL10,ISG20,STAT1,CXCR4,SYK,FOXP3,SOCS3,EGFR,TIMP2,CD40LG,TNF
C2937358	Cerebral Hemorrhage	DisGeNET Curated	7.539e-08	7.852e-07	10	40	HMOX1,MMP2,VEGFA,FLT1,BCL2,ACE,ITGB3,JAK2,KDR,ENG
C1258104	Diffuse Scleroderma	DisGeNET Curated	7.539e-08	7.852e-07	10	40	HLA-DQA1,HLA-DRB1,FAS,CCN2,IL10,FOXP3,CAV1,EGFR,TIMP1,TOP1
C0003486	Aortic Aneurysm	DisGeNET Curated	7.832e-08	8.141e-07	13	74	CDKN2B,KLF4,CCL2,MMP2,VEGFA,CTSS,GAPDH,ACE,NOTCH1,EDN1,TGFB1,SERPINE1,SMAD3
C0086438	Hypogammaglobulinemia	DisGeNET Curated	8.106e-08	8.41e-07	12	62	PIK3CD,PIK3R1,CXCL12,PRKCD,IL10,JAK3,CXCR4,DNMT3B,FOXP3,TGFB1,CD40,CD40LG
C0017150	Gastrinoma	DisGeNET Curated	8.269e-08	8.562e-07	9	31	CDKN2A,CDKN2B,HGF,ERBB2,ACTB,IGF1,IGF1R,EGFR,CD44
C0206727	Nerve Sheath Tumors	DisGeNET Curated	8.717e-08	8.993e-07	11	51	CDKN2A,CDKN2B,HGF,PDGFRA,MDM2,PGR,VEGFA,AR,NES,EGFR,CD44
C0020981	Angioimmunoblastic Lymphadenopathy	DisGeNET Curated	8.717e-08	8.993e-07	11	51	HGF,PDGFRA,VEGFA,ANGPT1,BCL2,BCL6,SYK,KDR,TEK,ENG,LEF1
C0032226	Pleural Diseases	DisGeNET Curated	9.015e-08	9.265e-07	8	23	CDKN2A,CCL2,VEGFA,BCL2,TGFB1,TIMP2,SERPINE1,TNF
C0431391	Hemimegalencephaly	DisGeNET Curated	9.015e-08	9.265e-07	8	23	PIK3CB,PIK3CD,PIK3CG,MYC,GFAP,AKT3,NRAS,PCNA
C1859592	ATRICHIA WITH PAPULAR LESIONS	DisGeNET Curated	9.733e-08	9.985e-07	10	41	HLA-DRB1,FGF13,FGFR1,VAV1,PML,FLT3,ZBTB16,ITGAM,KIT,LEF1
C0021670	insulinoma	DisGeNET Curated	1.066e-07	1.092e-06	20	182	CDKN1A,CDKN1C,CDKN2A,CDKN2B,ERBB2,PIK3CG,FGF13,CXCL12,POLD1,FAS,SLC2A1,CTSB,INSR,STAT1,PDHX,GSR,CCND3,EGR1,TKT,SMAD3
C0041948	Uremia	DisGeNET Curated	1.079e-07	1.101e-06	11	52	HMOX1,MGP,VCAM1,FLT1,FAS,ACE,BMP2,KDR,NOS3,TGFB1,EGFR
C0013238	Dry Eye Syndromes	DisGeNET Curated	1.079e-07	1.101e-06	11	52	CCL2,AR,B2M,PTGS2,BDNF,HPGDS,TGFB1,THBS1,EGFR,TNF,PAX6
C0025517	Metabolic Diseases	DisGeNET Curated	1.088e-07	1.107e-06	31	395	CDKN2A,HMOX1,ADCY3,TXN,FANCD2,MGP,PIK3CG,PKM,CCL2,HSPA1A,ALPL,ANGPT1,AR,SLC2A1,NCOR2,SOD2,IL10,INSR,BCL2,BMP4,TALDO1,NOS3,DNM2,DUSP1,NR3C1,MBOAT4,EDN1,TGFB1,SERPINE1,PRKN,TNF
C0206093	Neuroectodermal Tumors	DisGeNET Curated	1.123e-07	1.142e-06	9	32	HGF,FLT3,FAS,IGF1,SMARCB1,MYC,TNFSF10,PTPRF,EGFR
C0027830	neurofibroma	DisGeNET Curated	1.174e-07	1.188e-06	12	64	CDKN2A,CDKN2B,HGF,PDGFRA,MDM2,PGR,VEGFA,AR,NES,KIT,EGFR,CD44
C0280313	Squamous cell carcinoma of oropharynx	DisGeNET Curated	1.174e-07	1.188e-06	12	64	CDKN2A,ERBB2,APEX1,FAS,FASLG,IL10,BCL2,PTGS2,EGFR,CD44,TNF,TP73
C0031099	Periodontitis	DisGeNET Curated	1.225e-07	1.238e-06	21	201	HLA-DRB1,HMOX1,PIN1,MMP2,PLEK,VEGFA,WNT5A,IL10,ISG20,ITGAM,PTGS2,GGT1,FOXP3,CAV1,TGFB1,THBS1,TIMP1,TIMP2,TLR2,SERPINE1,TNF
C0006272	Bronchiolitis Obliterans	DisGeNET Curated	1.247e-07	1.258e-06	10	42	HGF,HIF1A,HLA-A,CCL2,CXCL12,IL10,BMP4,CXCR4,TIMP1,TNF
C1290398	Cerebral arterial aneurysm	DisGeNET Curated	1.278e-07	1.282e-06	13	77	CDKN2A,CCL2,MMP2,IL10,ACE,PTGS2,STAT1,ARHGEF7,NOS3,TGFB1,CD40,TNF,ENG
C0085409	Polyendocrinopathies, Autoimmune	DisGeNET Curated	1.278e-07	1.282e-06	13	77	HLA-DRB1,CCL2,MMP2,VIM,ANXA5,ISG20,ACE,DNMT1,FOXP3,EDN1,TLR2,SERPINE1,TNF
C0018681	Headache	DisGeNET Curated	1.278e-07	1.282e-06	13	77	EPOR,VEGFA,VWF,ALDH7A1,SOD2,ACE,PTGS2,JAK2,CXCR4,GNB3,NOS3,TGFB1,TNF
C1857130	Hypoplastic mandible condyle	DisGeNET Curated	1.297e-07	1.299e-06	25	276	PDGFRB,PIK3R1,PI4KA,FGFR1,FGFR2,MMP2,FLNA,POLD1,WNT5A,IGF1,CTBP1,MYCN,BDNF,PHGDH,GJA1,BMP4,DNMT3B,RAF1,NRAS,TCOF1,DVL1,RIPK4,RFC2,EDN1,PAX6
C0035328	Retinal Vein Occlusion	DisGeNET Curated	1.531e-07	1.531e-06	6	11	MMP2,VEGFA,ITGA2,ACE,JAK2,SERPINE1
C0240295	Mandibular hypoplasia	DisGeNET Curated	1.597e-07	1.594e-06	25	279	PDGFRB,PIK3R1,PI4KA,FGFR1,FGFR2,MMP2,FLNA,POLD1,WNT5A,IGF1,CTBP1,MYCN,BDNF,PHGDH,GJA1,BMP4,DNMT3B,RAF1,NRAS,TCOF1,DVL1,RIPK4,RFC2,EDN1,PAX6
C0151811	Subcutaneous nodule	DisGeNET Curated	1.629e-07	1.62e-06	11	54	PDGFB,PDGFRB,MDM2,FGFR2,MMP2,FAS,IL10,INSR,PSMB8,KIT,TEK
C0746926	Multiple, subcutaneous nodules	DisGeNET Curated	1.629e-07	1.62e-06	11	54	PDGFB,PDGFRB,MDM2,FGFR2,MMP2,FAS,IL10,INSR,PSMB8,KIT,TEK
C0262587	Parathyroid Adenoma	DisGeNET Curated	1.747e-07	1.731e-06	13	79	CDKN1A,CDKN2A,CDKN2B,ACTB,ABCB1,FGFR2,PRKG1,GAPDH,RAD51,CAV1,PCNA,SMAD3,TP73
C0023479	Acute myelomonocytic leukemia	DisGeNET Curated	1.747e-07	1.731e-06	13	79	PDK1,MDM2,FGFR1,FLT3,IGF1,CSF1R,IRF1,DHFR,KIT,TFRC,CCND3,EGR1,CD34
C0080178	Spina Bifida	DisGeNET Curated	1.992e-07	1.97e-06	12	67	PDGFRA,CCL2,FGFR2,TXN2,FOS,SLC25A1,IL10,PTCH1,PHGDH,JUN,JUNB,DHFR
C0011206	Delirium	DisGeNET Curated	2.004e-07	1.974e-06	10	44	ABCB1,PIK3CB,PIK3CD,PIK3CG,CCL2,ABCG2,IGF1,IL10,NR3C1,TNF
C0206138	CREST Syndrome	DisGeNET Curated	2.004e-07	1.974e-06	10	44	HLA-DRB1,FAS,CCN2,FYN,IL10,GADD45A,JAK2,CAV1,TIMP1,PCNA
C0030193	Pain	DisGeNET Curated	2.035e-07	2.002e-06	34	472	HGF,ERBB2,MAPT,HLA-DRB1,HMOX1,MDH2,PGR,ABCB1,PIK3CG,CCL2,CXCL12,VEGFA,REM1,AR,SLC9A1,IGF1,CTSS,SOD2,IL10,ACE,PTGS2,BDNF,BGN,CXCR4,NFKBIA,RAB7A,GNB3,NOS3,NR3C1,EDN1,EEF1A2,TGFB1,EGFR,TNF
C0017154	Gastritis, Atrophic	DisGeNET Curated	2.244e-07	2.203e-06	16	124	CDKN2A,HLA-DQA1,HLA-DRB1,MDM2,CCL2,HSPB1,VEGFA,SOD2,IL10,BCL2,PTGS2,DNMT1,EGFR,TLR2,CD44,TNF
C0206655	Alveolar rhabdomyosarcoma	DisGeNET Curated	2.361e-07	2.313e-06	12	68	CDKN2A,ERBB2,PDGFRA,MDM2,FGFR1,IGF1R,MYC,MYCN,RAC1,CAV1,EGFR,TP73
C0023531	Leukoplakia	DisGeNET Curated	2.414e-07	2.349e-06	11	56	CDKN2A,MDM2,FGFR2,BCL2,GFAP,PTGS2,HPGDS,NOTCH1,CASP7,EGFR,TP73
C0035344	Retinopathy of Prematurity	DisGeNET Curated	2.414e-07	2.349e-06	11	56	HGF,HIF1A,VEGFA,FLT1,IGF1,IL5,BDNF,KDR,NOS3,EDN1,TNF
C0027659	Neoplasms, Experimental	DisGeNET Curated	2.414e-07	2.349e-06	11	56	HGF,ERBB2,HIF1A,VEGFA,FLT3,TNFSF10,KDR,NRAS,TNF,ENO2,PCNA
C1136033	Cutaneous Mastocytosis	DisGeNET Curated	2.414e-07	2.349e-06	11	56	MDM2,KITLG,CXCL12,VEGFA,SOCS1,BCL2,ISG20,KIT,EGR2,H2AFX,TNF
C0027719	Nephrosclerosis	DisGeNET Curated	2.433e-07	2.359e-06	7	18	HIF1A,FGFR2,CXCL12,VEGFA,DCN,ACE,BGN
C2937220	Congenital abnormality of vein	DisGeNET Curated	2.433e-07	2.359e-06	7	18	PIK3CB,PIK3CD,PIK3CG,VEGFA,SLC2A1,STAT1,TEK
C0006663	Calcinosis	DisGeNET Curated	2.515e-07	2.43e-06	10	45	PDGFB,PDGFRB,CCL2,MMP2,ALPL,JAK2,NOTCH1,TGFB1,TIMP1,TIMP2
C0040053	Thrombosis	DisGeNET Curated	2.515e-07	2.43e-06	10	45	HGF,HMOX1,KLF4,TYRO3,SELP,FLT3,VWF,PTGS2,SERPINE1,TNF
C0038874	Supratentorial Neoplasms	DisGeNET Curated	2.8e-07	2.7e-06	5	7	CDKN2A,CDKN2B,PDGFRA,VIM,GFAP
C0020429	Hyperalgesia	DisGeNET Curated	2.912e-07	2.803e-06	15	111	CCL2,FOS,IGF1,MAPK3,MAPK7,CTSS,IL10,INSR,ITGA2,GFAP,PTGS2,BDNF,RAF1,EDN1,TNF
C2607914	Allergic rhinitis (disorder)	DisGeNET Curated	3.13e-07	3.003e-06	17	143	HIF1A,ACTB,PIK3CB,PIK3CD,PIK3CG,VIM,IL5,IL10,ISG20,ACE,BDNF,CXCR4,FOXP3,NR3C1,EGR1,SERPINE1,TNF
C0024667	Animal Mammary Neoplasms	DisGeNET Curated	3.13e-07	3.003e-06	17	143	ERBB2,ACTB,MDH2,ADCY5,PGR,KITLG,MGP,PIK3R1,PKM,ANXA2,GGT1,S1PR1,EGFR,PEBP1,TKT,FURIN,ENO1
C0042571	Vertigo	DisGeNET Curated	3.137e-07	3.004e-06	10	46	EPOR,PDGFB,PGR,ABCB1,CCL2,MYD88,B2M,ITGB3,JAK2,JUP
C0020217	Hydatidiform Mole	DisGeNET Curated	3.176e-07	3.031e-06	13	83	CDKN1C,ERBB2,HLA-DRB1,MMP2,HSPA5,POU5F1,IGF1,CSF1R,ZBTB16,PSMB9,BCL2,BDNF,EGFR
C0751072	Frontotemporal Lobar Degeneration	DisGeNET Curated	3.176e-07	3.031e-06	14	97	MAPT,HLA-DRB1,LRRK2,PIN1,CCL2,VEGFA,SOD2,DCN,GFAP,BDNF,YWHAQ,NOS3,H2AFX,TNF
C0949690	Spondylarthritis	DisGeNET Curated	3.285e-07	3.124e-06	12	70	HLA-A,HLA-DRB1,CCL2,CXCL12,IL10,PSMB9,IRF1,BDNF,STAT1,TLR2,TNF,ENO1
C0023290	Leishmaniasis, Visceral	DisGeNET Curated	3.285e-07	3.124e-06	12	70	HLA-DQA1,HLA-DRB1,HMOX1,HSPA1A,HSPA2,CTSB,IL10,MYD88,ISG20,FOXP3,TGFB1,TNF
C3714756	Intellectual Disability	DisGeNET Curated	3.365e-07	3.195e-06	60	1131	MAPT,ACTB,HIST3H3,PGK1,FANCD2,FGF13,FGFR1,ABCG2,FGFR2,FLNA,VRK1,FOS,WNT5A,RRM2B,TECR,AR,SLC2A1,PPP2R2B,IGF1,IGF1R,UBE2T,MT-CYB,PDP1,SMARCB1,STAG2,ALDH7A1,SOD2,MYCN,ZBTB16,AVPR2,GATA1,PTCH1,BDNF,PHGDH,GGT1,ITPR1,GJA1,JUN,TUBA1A,UBE2S,RAC1,DNMT3B,RAD51,REC8,AKT3,NRAS,TCOF1,DVL1,CASP2,RIPK4,NUP214,CAV1,RFC2,PDHX,EEF1A2,FANCI,PRKN,PAX6,HADH,CDK6
C0265338	Coffin-Siris syndrome	DisGeNET Curated	3.425e-07	3.241e-06	9	36	HLA-DRB1,MMP2,FAS,FASLG,SMARCB1,IL5,IL10,TGFB1,TNF
C0740302	5q-syndrome	DisGeNET Curated	3.425e-07	3.241e-06	9	36	KITLG,ANXA5,CSF1R,IL5,MYD88,IRF1,JAK2,EGR1,CD34
C0023343	Leprosy	DisGeNET Curated	3.493e-07	3.299e-06	16	128	ERBB2,HLA-DQA1,HLA-DRB1,LRRK2,CCL2,ANXA2,SOCS1,IL5,IL10,ISG20,FOXP3,TLR2,CD40,CD40LG,PRKN,TNF
C0010709	Cyst	DisGeNET Curated	3.575e-07	3.371e-06	18	161	HGF,PGR,ABCB1,MMP2,VCAM1,VEGFA,AR,BCL2,PTCH1,ITPR1,RAC1,FOXP3,DVL1,CAV1,CD34,CD44,TNF,PCNA
C0022876	Premature Obstetric Labor	DisGeNET Curated	3.615e-07	3.397e-06	14	98	PGR,CCL2,MMP2,ANGPT1,PKN1,IL10,IRF1,PTGS2,PHGDH,BMP2,KLF5,NAMPT,EGFR,TNF
C0026837	Muscle Rigidity	DisGeNET Curated	3.615e-07	3.397e-06	14	98	ERBB2,PDGFB,PDGFRB,MAPT,LRRK2,CSF1R,PRKG1,ACE,ITGB3,BMP2,GLI2,NOS3,LDHA,PRKN
C1843367	Poor school performance	DisGeNET Curated	3.862e-07	3.61e-06	41	649	ACTB,PGK1,FANCD2,FGFR1,FGFR2,FLNA,VRK1,FOS,WNT5A,RRM2B,TECR,SLC2A1,IGF1,IGF1R,UBE2T,PDP1,SMARCB1,ALDH7A1,MYCN,ZBTB16,AVPR2,GATA1,PTCH1,BDNF,PHGDH,ITPR1,GJA1,DNMT3B,RAD51,AKT3,NRAS,DVL1,RIPK4,CAV1,RFC2,PDHX,EEF1A2,FANCI,PAX6,HADH,CDK6
C4020876	Dull intelligence	DisGeNET Curated	3.862e-07	3.61e-06	41	649	ACTB,PGK1,FANCD2,FGFR1,FGFR2,FLNA,VRK1,FOS,WNT5A,RRM2B,TECR,SLC2A1,IGF1,IGF1R,UBE2T,PDP1,SMARCB1,ALDH7A1,MYCN,ZBTB16,AVPR2,GATA1,PTCH1,BDNF,PHGDH,ITPR1,GJA1,DNMT3B,RAD51,AKT3,NRAS,DVL1,RIPK4,CAV1,RFC2,PDHX,EEF1A2,FANCI,PAX6,HADH,CDK6
C0423903	Low intelligence	DisGeNET Curated	3.862e-07	3.61e-06	41	649	ACTB,PGK1,FANCD2,FGFR1,FGFR2,FLNA,VRK1,FOS,WNT5A,RRM2B,TECR,SLC2A1,IGF1,IGF1R,UBE2T,PDP1,SMARCB1,ALDH7A1,MYCN,ZBTB16,AVPR2,GATA1,PTCH1,BDNF,PHGDH,ITPR1,GJA1,DNMT3B,RAD51,AKT3,NRAS,DVL1,RIPK4,CAV1,RFC2,PDHX,EEF1A2,FANCI,PAX6,HADH,CDK6
C0029458	Osteoporosis, Postmenopausal	DisGeNET Curated	3.89e-07	3.624e-06	10	47	HIF1A,ACP5,VEGFA,MAPK3,BMP4,RAC1,RAC2,TGFB1,CD34,TNF
C2937421	Prostatic Hyperplasia	DisGeNET Curated	3.89e-07	3.624e-06	10	47	ERBB2,HIF1A,CCL2,FGFR2,MMP2,AR,FOXP3,EDN1,TGFB1,EGR1
C0027947	Neutropenia	DisGeNET Curated	3.924e-07	3.649e-06	18	162	HLA-DRB1,RRM1,MDM2,ABCB1,ABCG2,MMP2,FLT3,PSMD3,BCL2,CXCR4,DNM2,SOCS3,MSH6,CD34,CD40LG,TNF,LEF1,TOP1
C0162820	Dermatitis, Allergic Contact	DisGeNET Curated	4.109e-07	3.815e-06	14	99	CCL2,CREM,SOCS1,IL5,IL10,BCL2,ITGAM,ACE,SOCS3,CD3D,NAMPT,EGFR,CD80,TNF
C0018798	Congenital Heart Defects	DisGeNET Curated	4.136e-07	3.833e-06	21	216	HIF1A,KLF4,ABCB1,FANCD2,FGFR2,VEGFA,POU5F1,MTHFD1,MAPK3,GGT1,GJA1,HPGDS,NOS3,NOTCH1,RAF1,TEK,EDN1,EGFR,TNF,ENG,ENO1
C0025267	Multiple Endocrine Neoplasia Type 1	DisGeNET Curated	4.146e-07	3.837e-06	15	114	CDKN1A,CDKN2B,ACTB,PIK3CB,PIK3CD,PIK3CG,VEGFA,PPP2R5B,IGF1,GAPDH,PTCH1,GFAP,NRAS,PCNA,SMAD3
C0917816	Mental deficiency	DisGeNET Curated	4.186e-07	3.867e-06	41	651	ACTB,PGK1,FANCD2,FGFR1,FGFR2,FLNA,VRK1,FOS,WNT5A,RRM2B,TECR,SLC2A1,IGF1,IGF1R,UBE2T,PDP1,SMARCB1,ALDH7A1,MYCN,ZBTB16,AVPR2,GATA1,PTCH1,BDNF,PHGDH,ITPR1,GJA1,DNMT3B,RAD51,AKT3,NRAS,DVL1,RIPK4,CAV1,RFC2,PDHX,EEF1A2,FANCI,PAX6,HADH,CDK6
C0031106	Periodontitis, Juvenile	DisGeNET Curated	4.224e-07	3.895e-06	13	85	CDKN2A,CDKN2B,HLA-DRB1,MMP2,VCAM1,IGF1R,IL10,ISG20,ITGAM,PTGS2,STAT1,TIMP2,TNF
C2609414	Acute kidney injury	DisGeNET Curated	4.518e-07	4.159e-06	12	72	HMOX1,HSPA1A,VEGFA,IGF1,IL10,B2M,NOS3,EDN1,TGFB1,EGFR,CD44,TNF
C0018824	Heart valve disease	DisGeNET Curated	4.796e-07	4.408e-06	10	48	CCL2,FLNA,ACE,JAK2,BMP2,NOS3,NOTCH1,TGFB1,TIMP1,TNF
C0398623	Thrombophilia	DisGeNET Curated	4.855e-07	4.455e-06	13	86	VWF,ANXA2,ANXA5,MYD88,ACE,ITGB3,JAK2,NOS3,TGFB1,EGFR,SERPINE1,ELF3,TNF
C0010278	Craniosynostosis	DisGeNET Curated	5.137e-07	4.698e-06	17	148	PDGFRA,FGFR1,FGFR2,VCAM1,ALPL,VIM,FLNA,IGF1R,SNAI1,PTGS2,BMP2,HPGDS,GLI1,GLI3,EGFR,PRDX1,TNF
C0006625	Cachexia	DisGeNET Curated	5.137e-07	4.698e-06	17	148	KITLG,CCL2,SELP,RRM2B,IGF1,SLC25A1,IL10,INSR,PTGS2,BDNF,NFKBIA,SOCS3,TGFB1,EGFR,EGR1,PRKN,TNF
C1333990	Hereditary Nonpolyposis Colorectal Cancer	DisGeNET Curated	5.835e-07	5.327e-06	15	117	CDKN2A,ERBB2,MDM2,IGF1,SOCS1,PTGS2,DNMT3B,RAF1,CASP2,TGFB1,MSH6,EGFR,TIMP2,MYH14,ENG
C0003857	Congenital arteriovenous malformation	DisGeNET Curated	6.004e-07	5.463e-06	11	61	MDM2,MGP,VEGFA,GFAP,BDNF,NOTCH1,TEK,EDN1,THBS1,TNF,ENG
C0024899	Mastocytosis	DisGeNET Curated	6.004e-07	5.463e-06	11	61	PDGFRA,KITLG,AR,TNFSF10,BCL2,ISG20,BDNF,JAK2,KIT,NRAS,CD34
C0349204	Nonorganic psychosis	DisGeNET Curated	6.047e-07	5.494e-06	21	221	NPL,PDGFRB,MAPT,ABCB1,PI4KA,FGFR2,FOS,SMC2,IGF1R,PRKCA,SOD2,IL10,NDE1,BDNF,PTPRC,ARHGEF7,DNMT1,NR3C1,TGFB1,CD34,CD40
C0220756	Niemann-Pick Disease, Type C	DisGeNET Curated	6.146e-07	5.565e-06	12	74	CDKN2A,HLA-A,DDX58,MAPT,ABCB1,VEGFA,CCN2,PSMB9,PTGS2,KDR,EGR1,TNF
C0266464	Polymicrogyria	DisGeNET Curated	6.146e-07	5.565e-06	12	74	TUBA1B,PIK3CB,PIK3CD,PIK3CG,PI4KA,FLNA,IGF1,CTSB,TUBA8,TUBA1A,AKT3,PAX6
C0265783	Congenital hypoplasia of lung	DisGeNET Curated	6.522e-07	5.896e-06	15	118	ERBB2,FLNA,FASLG,PRKCA,MAPK3,TNFSF10,ACE,PHGDH,RAC1,RAD51,LCK,NR3C1,EGFR,CD44,TNF
C4020875	Mental and motor retardation	DisGeNET Curated	6.581e-07	5.929e-06	39	614	ACTB,TUBB2A,FANCD2,MGP,FGFR1,FGFR2,FLNA,VRK1,WNT5A,SAMHD1,SLC2A1,UBE2T,PDP1,SLC25A1,SMARCB1,CTBP1,ALDH7A1,NDE1,SPTBN2,INSR,TUBA8,PTCH1,ITPR1,GJA1,BMP2,BMP4,GLI2,DHFR,DNMT3B,RAD51,RAF1,DVL1,PDHX,EEF1A2,FANCI,PAX6,PCNA,CDK6,TPI1
C1864897	Cognitive delay	DisGeNET Curated	6.581e-07	5.929e-06	39	614	ACTB,TUBB2A,FANCD2,MGP,FGFR1,FGFR2,FLNA,VRK1,WNT5A,SAMHD1,SLC2A1,UBE2T,PDP1,SLC25A1,SMARCB1,CTBP1,ALDH7A1,NDE1,SPTBN2,INSR,TUBA8,PTCH1,ITPR1,GJA1,BMP2,BMP4,GLI2,DHFR,DNMT3B,RAD51,RAF1,DVL1,PDHX,EEF1A2,FANCI,PAX6,PCNA,CDK6,TPI1
C0020503	Hyperparathyroidism, Secondary	DisGeNET Curated	6.845e-07	6.137e-06	8	29	CEBPB,ACP5,PIN1,FGFR1,ALPL,IGF1,PTGS2,ADAM17
C0000889	Acanthosis Nigricans	DisGeNET Curated	6.845e-07	6.137e-06	8	29	FGFR1,FGFR2,FOS,IGF1R,INSR,KDR,CAV1,PCNA
C3809250	ESTROGEN RESISTANCE	DisGeNET Curated	6.845e-07	6.137e-06	8	29	ERBB2,PIK3CB,PIK3CD,PIK3CG,AR,INSR,BCL2,EGFR
C0010606	Adenoid Cystic Carcinoma	DisGeNET Curated	6.934e-07	6.207e-06	19	186	CDKN2A,ERBB2,HIF1A,TXN,VEGFC,ID1,MYCN,TNFSF10,GGT1,CXCR4,KIT,NOTCH1,TGFB1,EGFR,CD44,ENG,PCNA,CDK2,TP73
C0086132	Depressive Symptoms	DisGeNET Curated	7.264e-07	6.491e-06	16	135	LRRK2,ABCB1,AR,IL10,GATA1,ACE,BDNF,KDR,GNB3,NOS3,NR3C1,TGFB1,TIMP1,CD34,SERPINE1,TNF
C0472817	WHIM syndrome	DisGeNET Curated	7.301e-07	6.503e-06	5	8	CXCL12,FLNA,MYD88,CXCR4,RAC2
C0265205	Robinow Syndrome	DisGeNET Curated	7.301e-07	6.503e-06	5	8	WNT5A,IGF1,PTCH1,SYK,DVL1
C0745103	Hyperlipoproteinemia Type IIa	DisGeNET Curated	7.518e-07	6.685e-06	17	152	ABCB1,ABCG2,MMP2,VEGFC,SELP,ANXA5,IL10,MYCN,ACE,ITGB3,NOS3,NR3C1,EDN1,EEF1A2,TIMP1,SERPINE1,TNF
C0003467	Anxiety	DisGeNET Curated	7.736e-07	6.868e-06	31	432	CDKN2A,PDGFB,MAPT,LRRK2,ADCY5,ABCB1,FGFR1,ALPL,CREM,AR,PPP2R2B,IGF1,IGF1R,ARRB2,FYN,MYD88,ACE,PTGS2,BDNF,GLI2,DLG4,DNM2,NR3C1,RFC2,EDN1,MSH6,EGR1,EIF4EBP1,SERPINE1,PRKN,TNF
C0206062	Lung Diseases, Interstitial	DisGeNET Curated	8.12e-07	7.186e-06	15	120	HGF,PDGFB,HLA-DPB1,HLA-DRB1,WNT5A,FAS,IGF1,IGF1R,CCN2,SOD2,IL10,KIT,TGFB1,EGFR,TNF
C0027121	Myositis	DisGeNET Curated	8.12e-07	7.186e-06	15	120	HLA-A,MAPT,HLA-DQA1,HLA-DRB1,HSPA5,IGF1,MYD88,TNFSF10,BCL2,ADAM17,FOXP3,NR3C1,EEF1A2,TGFB1,TNF
C0038525	Subarachnoid Hemorrhage	DisGeNET Curated	8.275e-07	7.309e-06	12	76	HMOX1,ANGPT1,IGF1,ACE,ITGB3,BDNF,NOS3,EDN1,TIMP1,SERPINE1,TNF,ENG
C0175699	Saethre-Chotzen Syndrome	DisGeNET Curated	8.286e-07	7.309e-06	7	21	PIK3CB,PIK3CD,PIK3CG,FGFR2,GLI3,CASP2,PRKN
C0036323	Schistosomiasis	DisGeNET Curated	8.424e-07	7.419e-06	11	63	CDKN2A,ERBB2,TXN,PRKG1,IL5,IL10,GAPDH,EGFR,PRDX1,PCNA,CDK2
C0870082	Hyperkeratosis	DisGeNET Curated	8.562e-07	7.528e-06	14	105	CDKN2A,CDKN2B,DDX58,PDGFRB,KITLG,AP2A1,APEX1,FAS,INSR,BCL2,KLF5,NOTCH1,NRAS,CAV1
C2020284	Stickler syndrome, type 1	DisGeNET Curated	9.115e-07	8.002e-06	8	30	KLF4,ZAP70,IL10,BCL2,PTGS2,CXCR4,TGFB1,TNF
C0007120	Bronchioloalveolar Adenocarcinoma	DisGeNET Curated	9.567e-07	8.372e-06	12	77	CDKN2A,HGF,ERBB2,MDH2,FGFR1,VAV1,VEGFA,IRF1,RAD51,CAV1,EGFR,PRKN
C0021831	Intestinal Diseases	DisGeNET Curated	9.567e-07	8.372e-06	12	77	HGF,CCN2,IL5,IL10,BCL2,ADAM17,FOXP3,PPIF,TGFB1,SERPINE1,CD44,TNF
C0003862	Arthralgia	DisGeNET Curated	9.626e-07	8.396e-06	14	106	EPOR,HLA-DPB1,HLA-DRB1,MMP2,FAS,PRKCD,CCN2,IL10,PSMB8,PTGS2,JAK2,CAV1,RFC2,TNF
C0039103	Synovitis	DisGeNET Curated	9.626e-07	8.396e-06	14	106	MDM2,KITLG,VCAM1,VEGFA,VEGFC,CSF1R,IL10,STAT1,EDN1,CD40,SERPINE1,CD40LG,CD44,TNF
C0041408	Turner Syndrome	DisGeNET Curated	9.916e-07	8.633e-06	17	155	HLA-A,HLA-DRB1,MMP2,VWF,POU5F1,PAICS,IGF1,SOD2,ACE,BGN,KIT,NOS3,FOXP3,NR3C1,SERPINE1,H2AFX,TNF
C1862382	SVEINSSON CHORIORETINAL ATROPHY	DisGeNET Curated	9.929e-07	8.633e-06	11	64	CDKN2A,ERBB2,HLA-DRB1,CXCL12,VEGFA,AR,MAPK3,BCL2,GLI1,EGFR,TNF
C0038220	Status Epilepticus	DisGeNET Curated	1.006e-06	8.734e-06	15	122	CDKN2A,PDGFRB,HMOX1,CCL2,HSPB1,VEGFA,FOS,ALDH7A1,PTGS2,BDNF,JUN,JUNB,CD86,CD40,TNF
C0018995	Hemochromatosis	DisGeNET Curated	1.103e-06	9.564e-06	12	78	HLA-A,MDM2,MMP2,SOD2,IL10,GAPDH,B2M,BMP2,HPGDS,TFRC,TIMP1,TNF
C0086543	Cataract	DisGeNET Curated	1.117e-06	9.667e-06	29	395	CDKN2A,HLA-A,RHOJ,ACTB,ABCB1,PIK3R1,HSPB1,VIM,APEX1,FAS,SLC2A1,CCN2,SOD2,BCL2,PTCH1,ACE,PTGS2,BDNF,PHGDH,GJA1,BMP4,HPGDS,NOTCH1,DNM2,TGFB1,EGFR,EPHA2,SERPINE1,PAX6
C0020877	Ileitis	DisGeNET Curated	1.187e-06	1.026e-05	7	22	IGF1,IL5,IL10,ITGAM,CXCR4,TLR2,TNF
C0019069	Hemophilia A	DisGeNET Curated	1.22e-06	1.053e-05	13	93	HLA-DRB1,ACTB,HMOX1,SELP,VWF,IL10,ISG20,CXCR4,FOXP3,TGFB1,WDHD1,SERPINE1,TNF
C0015397	Disorder of eye	DisGeNET Curated	1.241e-06	1.069e-05	15	124	HLA-A,HLA-DPB1,HLA-DQA1,HLA-DRB1,VEGFA,PSMB9,ITGAM,BMP4,DLG4,KDR,EDN1,TNF,PAX6,ENO1,ENO2
C4277682	Chemical and Drug Induced Liver Injury	DisGeNET Curated	1.256e-06	1.08e-05	20	212	HLA-A,PDK4,HLA-DRB1,HMOX1,ABCB1,CCL2,MMP2,VIM,FLT1,ANXA2,IGF1,SOD2,PTGS2,GADD45A,ITPR1,DHFR,TALDO1,GSR,TNF,ENO1
C0042170	Uveomeningoencephalitic Syndrome	DisGeNET Curated	1.366e-06	1.173e-05	11	66	HLA-A,HLA-DRB1,CCL2,VEGFA,FAS,BCL2,JAK2,FOXP3,EGR2,TLR2,CD40
C0007130	Mucinous Adenocarcinoma	DisGeNET Curated	1.382e-06	1.183e-05	13	94	CDKN2A,ERBB2,HIF1A,MDM2,PGR,VEGFA,MYC,BCL2,RAF1,GMNN,MSH6,EGFR,SMAD3
C0271183	Severe myopia	DisGeNET Curated	1.382e-06	1.183e-05	13	94	HGF,VEGFA,FOS,IGF1,IL10,DCN,JUN,TGFB1,TIMP1,TIMP2,EGR1,PAX6,LUM
C0521573	Coloboma of eyelid	DisGeNET Curated	1.513e-06	1.291e-05	6	15	FGFR1,RNASEH2A,SAMHD1,TCOF1,RIPK4,PAX6
C0027439	Nasopharyngeal Neoplasms	DisGeNET Curated	1.513e-06	1.291e-05	6	15	ERBB2,MMP2,VEGFC,BCL2,GJA1,EGFR
C0042384	Vasculitis	DisGeNET Curated	1.524e-06	1.298e-05	15	126	HLA-DPB1,HLA-DRB1,MMP2,VCAM1,VEGFA,VWF,FAS,FASLG,IL10,CXCR4,NOS3,NUP214,CAV1,TNF,ENO1
C0398689	Hyper-IgM Immunodeficiency Syndrome, Type 1	DisGeNET Curated	1.562e-06	1.325e-05	8	32	PIK3CD,PRKG1,IL10,ISG20,CD80,CD40,CD40LG,TNF
C0340100	High altitude pulmonary edema	DisGeNET Curated	1.562e-06	1.325e-05	8	32	ACTB,HSPA1A,VEGFA,VWF,GAPDH,ACE,NOS3,EDN1
C0040997	Trigeminal Neuralgia	DisGeNET Curated	1.562e-06	1.325e-05	8	32	ERBB2,HSPA5,FOS,MAPK3,GFAP,EGFR,SERPINE1,TNF
C0026269	Mitral Valve Stenosis	DisGeNET Curated	1.596e-06	1.351e-05	11	67	HLA-DPB1,HLA-DQA1,HLA-DRB1,HMOX1,CCL2,VEGFA,IL10,NOTCH1,FOXP3,TNF,TP73
C0267941	Pancreatitis, Acute Necrotizing	DisGeNET Curated	1.606e-06	1.358e-05	5	9	CCN2,IL10,TGFB1,TLR2,SERPINE1
C0017185	Gastrointestinal Neoplasms	DisGeNET Curated	1.67e-06	1.41e-05	12	81	ERBB2,PDGFRA,HMOX1,CXCL12,VEGFA,MAPK7,PTGS2,CXCR4,EGFR,SERPINE1,CD44,TP73
C1855179	CATARACT, ANTERIOR POLAR	DisGeNET Curated	1.735e-06	1.463e-05	9	43	AR,IL10,ACE,BDNF,EGFR,TIMP1,SERPINE1,CD44,TNF
C0008924	Cleft Lip	DisGeNET Curated	1.763e-06	1.484e-05	13	96	ACTB,FGFR1,FGFR2,CTBP1,MYC,PTCH1,PHGDH,GJA1,BMP4,JUP,GLI3,NOS3,RIPK4
C0162872	Aortic Aneurysm, Thoracic	DisGeNET Curated	1.812e-06	1.522e-05	10	55	ERBB2,HIF1A,MMP2,PRKG1,IL10,ACE,NOTCH1,TGFB1,SERPINE1,SMAD3
C0221013	Mastocytosis, Systemic	DisGeNET Curated	1.858e-06	1.559e-05	11	68	PDGFRA,HMOX1,FLT3,IL5,BCL2,ISG20,JAK2,PTPRC,KIT,NRAS,CD34
C0032131	Plasmacytoma	DisGeNET Curated	1.888e-06	1.582e-05	14	112	CDKN2A,CDKN2B,EPOR,IGF1,SOCS1,MAPK3,MYC,IL10,BCL2,STAT1,KIT,EEF1A2,TNF,PCNA
C0085413	Polycystic Kidney, Autosomal Dominant	DisGeNET Curated	1.903e-06	1.592e-05	16	145	ERBB2,HMOX1,VEGFA,FOS,MYC,AVPR2,ACE,JUN,JUNB,NOS3,EDN1,EGFR,TIMP1,SERPINE1,TNF,PCNA
C0015672	Fatigue	DisGeNET Curated	2.009e-06	1.677e-05	23	278	EPOR,PDGFRA,HLA-DPB1,HLA-DRB1,ABCB1,PIK3R1,REM1,POU5F1,FAS,PRKACA,IL10,GATA1,BCL2,BCL6,ACE,JAK2,GLI2,TIMELESS,KIT,NT5E,NR3C1,MSH6,TNF
C0029422	Osteochondrodysplasias	DisGeNET Curated	2.058e-06	1.716e-05	15	129	PDGFRA,ACP5,FGFR2,ALPL,VEGFA,FLNA,FLT1,BCL2,STAT1,GJA1,BMP2,KDR,TCOF1,NUP214,EGFR
C3806482	Recurrent respiratory infections	DisGeNET Curated	2.085e-06	1.736e-05	16	146	HLA-DPB1,ACP5,MCM4,PIK3R1,ALPL,FLNA,POLE,SMARCB1,INSR,STAT1,NFKBIA,DNMT3B,LCK,TGFB1,CD3D,CD3G
C0039538	Teratoma	DisGeNET Curated	2.103e-06	1.748e-05	14	113	HIF1A,KLF4,KITLG,PIN1,FGFR1,POU5F1,AR,SNAI1,MYC,KIT,NOTCH1,EGR1,CD34,PCNA
C0206734	Hemangioblastoma	DisGeNET Curated	2.13e-06	1.768e-05	9	44	HIF1A,CXCL12,VEGFA,SLC2A1,NES,PTPRC,CXCR4,EGFR,SERPINE1
C0024796	Marfan Syndrome	DisGeNET Curated	2.153e-06	1.785e-05	10	56	MMP2,VEGFA,SOD2,DCN,TGFB1,THBS1,TIMP2,CD34,CD44,SMAD3
C0239234	Low set ears	DisGeNET Curated	2.174e-06	1.797e-05	18	182	CDKN1C,ACP5,ACTB,FGFR1,FGFR2,FLNA,RNASEH2A,MYCN,INSR,PTCH1,BDNF,GJA1,TALDO1,DNMT3B,RAF1,NRAS,RIPK4,EEF1A2
C1175175	Severe Acute Respiratory Syndrome	DisGeNET Curated	2.179e-06	1.797e-05	12	83	HLA-A,HLA-DRB1,TMPRSS11D,CCL2,ANXA2,IL10,GAPDH,B2M,ACE,ADAM17,OAS1,TNF
C0030421	Paraganglioma	DisGeNET Curated	2.179e-06	1.797e-05	12	83	CDKN2A,ERBB2,HIF1A,PDGFRA,MDH2,PGR,FGFR1,VEGFA,FLT1,SNAI1,MYC,KIT
C0002878	Anemia, Hemolytic	DisGeNET Curated	2.34e-06	1.927e-05	14	114	HMOX1,PGK1,AK1,SLC2A1,PRKCD,PRKG1,GATA1,PTGS2,HPGDS,NRAS,NT5E,GSR,CD40LG,TPI1
C0022104	Irritable Bowel Syndrome	DisGeNET Curated	2.374e-06	1.953e-05	17	165	HIF1A,HLA-DRB1,CXCL12,SLC9A1,IL10,ISG20,BDNF,NFKBIA,GNB3,NOS3,RAC2,FOXP3,NR3C1,TGFB1,EGR1,TLR2,TNF
C4280614	Angle class 2 malocclusion	DisGeNET Curated	2.549e-06	2.091e-05	10	57	PIK3R1,FGFR2,FLNA,FAS,PTCH1,GJA1,GLI2,DVL1,RFC2,SMAD3
C4280613	Angle class 3 malocclusion	DisGeNET Curated	2.549e-06	2.091e-05	10	57	PIK3R1,FGFR2,FLNA,FAS,PTCH1,GJA1,GLI2,DVL1,RFC2,SMAD3
C3714976	ACTIVATED PI3K-DELTA SYNDROME	DisGeNET Curated	2.554e-06	2.091e-05	4	5	PIK3CB,PIK3CD,PIK3CG,PIK3R1
C0004779	Basal Cell Nevus Syndrome	DisGeNET Curated	2.6e-06	2.126e-05	9	45	HLA-DRB1,MYC,BCL2,PTCH1,HPGDS,GLI1,GLI2,TNF,PCNA
C0266617	Congenital anomaly of face	DisGeNET Curated	2.817e-06	2.3e-05	13	100	MAPT,FGFR1,FGFR2,FLNA,VWF,POLE,IGF1,IGF1R,INSR,BMP4,DNMT3B,RAF1,CAV1
C0027498	Nausea and vomiting	DisGeNET Curated	2.885e-06	2.352e-05	14	116	PDGFRA,HLA-DPB1,HLA-DRB1,RRM1,ABCB1,FAS,SMARCB1,CCN2,IL10,AVPR2,KIT,CAV1,RFC2,MSH6
C0015934	Fetal Growth Retardation	DisGeNET Curated	2.97e-06	2.418e-05	18	186	CDKN1C,PDGFB,PDGFRB,MCM4,PIK3R1,FGFR1,RNASEH2A,IGF1,IGF1R,SMARCB1,CTBP1,INSR,PHGDH,GLI3,TALDO1,NOS3,RAF1,RIPK4
C0011269	Dementia, Vascular	DisGeNET Curated	3.007e-06	2.444e-05	10	58	PLEK,HSPA1A,VEGFA,IGF1,ACE,BDNF,SYK,TGFB1,PEBP1,TNF
C0032914	Pre-Eclampsia	DisGeNET Curated	3.12e-06	2.532e-05	7	25	HMOX1,FLT1,ANXA5,ACE,NOS3,EDN1,SERPINE1
C0265535	Trigonocephaly	DisGeNET Curated	3.141e-06	2.534e-05	5	10	ACTB,FGFR1,PTCH1,GLI3,PDHX
C4280665	Wedge shaped head	DisGeNET Curated	3.141e-06	2.534e-05	5	10	ACTB,FGFR1,PTCH1,GLI3,PDHX
C0038505	Sturge-Weber Syndrome	DisGeNET Curated	3.141e-06	2.534e-05	5	10	HIF1A,VEGFA,KDR,TEK,EDN1
C4280666	Triangular head shape	DisGeNET Curated	3.141e-06	2.534e-05	5	10	ACTB,FGFR1,PTCH1,GLI3,PDHX
C1853118	Severe congenital neutropenia	DisGeNET Curated	3.156e-06	2.539e-05	9	46	CEBPB,CSF1R,BCL2,CXCR4,RAC2,NAMPT,CD34,CD40LG,LEF1
C0206693	Medullary carcinoma	DisGeNET Curated	3.156e-06	2.539e-05	9	46	ERBB2,MDM2,SMARCB1,TNFSF10,BCL2,PTCH1,PTGS2,TNF,PCNA
C0085084	Motor Neuron Disease	DisGeNET Curated	3.198e-06	2.568e-05	14	117	HLA-A,MAPT,LRRK2,PIN1,HSPB1,VEGFA,VIM,AR,IGF1,SOD2,BCL2,GFAP,BDNF,NT5E
C0020473	Hyperlipidemia	DisGeNET Curated	3.237e-06	2.596e-05	19	206	HIF1A,CCL2,VCAM1,VEGFA,HELZ2,SOD2,ACE,GGT1,CXCR4,NOS3,NT5E,EEF1A2,NAMPT,WDHD1,CD40,SERPINE1,ELF3,TNF,LYZ
C0011303	Demyelinating Diseases	DisGeNET Curated	3.325e-06	2.663e-05	11	72	HLA-DRB1,FGFR1,ABCG2,CXCL12,PML,IGF1,SOD2,IL10,CXCR4,EGFR,TNF
C0020534	Orbital separation excessive	DisGeNET Curated	3.422e-06	2.737e-05	21	246	ACTB,FGFR1,FGFR2,MMP2,FLNA,WNT5A,CTBP1,INSR,PTCH1,PHGDH,GJA1,BMP2,BMP4,GLI3,DNMT3B,RAF1,AKT3,NRAS,DVL1,PDHX,SMAD3
C0747078	Generalized osteopenia	DisGeNET Curated	3.529e-06	2.818e-05	13	102	PDGFRB,FGFR1,FGFR2,MMP2,IGF1,PRKACA,GATA1,PSMB8,STAT1,GLI2,NRAS,TGFB1,CD44
C0024636	Malocclusion	DisGeNET Curated	3.535e-06	2.819e-05	10	59	PIK3R1,FGFR2,FLNA,FAS,PTCH1,GJA1,GLI2,DVL1,RFC2,SMAD3
C0025958	Microcephaly	DisGeNET Curated	3.549e-06	2.825e-05	16	152	PIK3R1,FLNA,VRK1,POLE,SLC2A1,IGF1,IGF1R,MYCN,NES,CENPJ,NDE1,PTCH1,PHGDH,TUBA1A,AKT3,PAX6
C0085215	Ovarian Failure, Premature	DisGeNET Curated	3.578e-06	2.845e-05	17	170	HLA-DRB1,KITLG,MMP2,CXCL12,POU5F1,MSH4,MSH5,SKP2,AR,ACE,BDNF,KDR,KIT,NOS3,NUP107,SERPINE1,TNF
C0554972	Large auricle	DisGeNET Curated	3.62e-06	2.845e-05	12	87	MGP,PIK3R1,FGFR2,FLNA,NDE1,INSR,PSMB8,PTCH1,PHGDH,BMP4,GLI2,RFC2
C1848570	Large, floppy ears	DisGeNET Curated	3.62e-06	2.845e-05	12	87	MGP,PIK3R1,FGFR2,FLNA,NDE1,INSR,PSMB8,PTCH1,PHGDH,BMP4,GLI2,RFC2
C0152421	Macrotia	DisGeNET Curated	3.62e-06	2.845e-05	12	87	MGP,PIK3R1,FGFR2,FLNA,NDE1,INSR,PSMB8,PTCH1,PHGDH,BMP4,GLI2,RFC2
C1835581	Large protruding ears	DisGeNET Curated	3.62e-06	2.845e-05	12	87	MGP,PIK3R1,FGFR2,FLNA,NDE1,INSR,PSMB8,PTCH1,PHGDH,BMP4,GLI2,RFC2
C1855062	Large dysplastic ears	DisGeNET Curated	3.62e-06	2.845e-05	12	87	MGP,PIK3R1,FGFR2,FLNA,NDE1,INSR,PSMB8,PTCH1,PHGDH,BMP4,GLI2,RFC2
C1850189	Large pinnae	DisGeNET Curated	3.62e-06	2.845e-05	12	87	MGP,PIK3R1,FGFR2,FLNA,NDE1,INSR,PSMB8,PTCH1,PHGDH,BMP4,GLI2,RFC2
C1860838	Large prominent ears	DisGeNET Curated	3.62e-06	2.845e-05	12	87	MGP,PIK3R1,FGFR2,FLNA,NDE1,INSR,PSMB8,PTCH1,PHGDH,BMP4,GLI2,RFC2
C0001624	Adrenal Gland Neoplasms	DisGeNET Curated	3.62e-06	2.845e-05	12	87	CDKN1A,CDKN1C,CDKN2A,IGF1R,SLC25A1,PRKACA,PRKACB,MYC,AVPR2,BCL2,PTGS2,CD44
C0266470	Cerebellar Hypoplasia	DisGeNET Curated	3.821e-06	2.999e-05	11	73	PI4KA,FGFR1,FGFR2,FLNA,VRK1,SLC25A1,NDE1,PHGDH,ITPR1,TUBA1A,PAX6
C0005940	Bone Diseases	DisGeNET Curated	3.867e-06	3.03e-05	16	153	CDKN1A,HGF,ERBB2,HIF1A,MMP2,ALPL,CCN2,FYN,ALDH7A1,TNFSF10,BMP2,BMP4,CXCR4,EGFR,ELF3,TNF
C0541764	Delayed bone age	DisGeNET Curated	4.005e-06	3.134e-05	15	136	CDKN1C,PDGFRB,PIK3R1,FGFR1,WNT5A,IGF1,IGF1R,CTBP1,ZBTB16,INSR,STAT1,GJA1,RAF1,NRAS,DVL1
C1306214	ACTH-Secreting Pituitary Adenoma	DisGeNET Curated	4.089e-06	3.183e-05	8	36	CDKN2A,PRKACA,MAPK3,GAPDH,BMP4,NR3C1,EGFR,PCNA
C1292754	Mediastinal (Thymic) Large B-Cell Lymphoma	DisGeNET Curated	4.089e-06	3.183e-05	8	36	PIK3CB,PIK3CD,PIK3CG,SOCS1,MYC,BCL2,BCL6,JAK2
C1519176	Salivary Gland Pleomorphic Adenoma	DisGeNET Curated	4.089e-06	3.183e-05	8	36	ERBB2,HIF1A,MDM2,FGF13,AR,ISG20,CD44,TNF
C0020437	Hypercalcemia	DisGeNET Curated	4.091e-06	3.183e-05	12	88	CDKN1A,CDKN1C,CDKN2B,HLA-DPB1,HLA-DRB1,ALPL,VIM,WNT5A,SPINK1,RFC2,EGFR,TNF
C1836735	hypopigmented skin patch	DisGeNET Curated	4.141e-06	3.218e-05	10	60	HLA-DRB1,FANCD2,KITLG,FAS,UBE2T,CCN2,KIT,RAD51,CAV1,FANCI
C1708350	Hereditary Leiomyomatosis and Renal Cell Cancer	DisGeNET Curated	4.17e-06	3.227e-05	7	26	CDKN2B,HIF1A,IL10,BCL2,KIT,LDHA,TNF
C2613439	Extramedullary Hematopoiesis (disorder)	DisGeNET Curated	4.17e-06	3.227e-05	7	26	FGFR2,VEGFA,FLT1,FLT3,JAK2,CD34,TNF
C0020507	Hyperplasia	DisGeNET Curated	4.17e-06	3.227e-05	7	26	HIF1A,HMOX1,HSPB1,MYCN,PTGS2,TCF7L2,TGFB1
C0040822	Tremor	DisGeNET Curated	4.661e-06	3.601e-05	18	192	PDGFB,PDGFRB,MAPT,LRRK2,RRAS,FLNA,AR,SLC2A1,PPP2R2B,PRKCD,IL10,ACE,GFAP,ITPR1,RFC2,EGR2,PRKN,TPI1
C0008149	Chlamydia Infections	DisGeNET Curated	4.835e-06	3.72e-05	10	61	HLA-A,HLA-DRB1,MMP2,SHC1,IL10,MYD88,BCL2,FURIN,TLR2,TNF
C0239174	Late tooth eruption	DisGeNET Curated	4.835e-06	3.72e-05	10	61	PDGFRB,PIK3R1,FGFR2,MMP2,FLNA,WNT5A,IGF1,PTCH1,GJA1,DVL1
C0041755	Adverse reaction to drug	DisGeNET Curated	4.835e-06	3.72e-05	10	61	HMOX1,ABCB1,KITLG,ABCG2,SHMT1,IGF1,PTGS2,DHFR,TLR2,TOP1
C0023480	Leukemia, Myelomonocytic, Chronic	DisGeNET Curated	4.896e-06	3.762e-05	13	105	CDKN2B,PDGFRA,PDGFRB,KITLG,FGFR1,FLT3,CSF1R,IL10,JAK2,KIT,NRAS,EGR2,CD34
C0026010	Microphthalmos	DisGeNET Curated	4.91e-06	3.767e-05	17	174	ACP5,FANCD2,FGFR1,BCL2,PTCH1,PHGDH,GJA1,BMP4,GLI2,GLI3,KIT,NOTCH1,NRAS,TNF,PAX6,PCNA,CDK2
C1850900	Familial primary gastric lymphoma	DisGeNET Curated	5.011e-06	3.839e-05	11	75	CDKN2A,ACTB,CXCL12,MYC,BCL2,BCL6,HPGDS,CXCR4,NUP214,TNF,PCNA
C3887938	COLORBLINDNESS, PARTIAL, DEUTAN SERIES	DisGeNET Curated	5.095e-06	3.893e-05	8	37	MAPT,HLA-DPB1,HLA-DRB1,ROCK2,ACE,CXCR4,TGFB1,TNF
C0149630	Bicuspid aortic valve	DisGeNET Curated	5.095e-06	3.893e-05	8	37	ACTB,PDIA2,VEGFA,FLNA,NOTCH1,TGFB1,EGFR,ENG
C1332079	Anaplastic Large Cell Lymphoma, ALK-Positive	DisGeNET Curated	5.238e-06	3.996e-05	6	18	CEBPB,MYC,STAT1,JAK3,NUP214,TNF
C0004352	Autistic Disorder	DisGeNET Curated	5.305e-06	4.042e-05	38	644	HLA-A,HLA-DRB1,ACTB,PIK3CB,PIK3CD,PIK3CG,VEGFA,AR,IGF1,MT-CYB,MTHFD1,SLC25A1,PRKCB,MAPK3,IL5,IL10,AVPR2,DAB2,BCL2,ACE,ITGB3,PTGS2,BDNF,GJA1,BMP4,HPGDS,DHFR,DLG4,NOTCH1,RAC1,NRAS,NT5E,RFC2,EGR2,SERPINE1,PRKN,TNF,PAX6
C0003469	Anxiety Disorders	DisGeNET Curated	5.35e-06	4.07e-05	27	382	CDKN2A,LRRK2,ABCB1,ALPL,REM1,FOS,CREM,AR,IGF1,ARRB2,FYN,MYD88,BCL2,ACE,PTGS2,BDNF,GLI2,DLG4,DNM2,DNMT1,NR3C1,EDN1,EGR1,EIF4EBP1,SERPINE1,PRKN,TNF
C0152021	Congenital heart disease	DisGeNET Curated	5.446e-06	4.138e-05	13	106	CDKN2A,FANCD2,FGFR2,CXCL12,VEGFA,POU5F1,SOD2,HPGDS,CXCR4,NOTCH1,TGFB1,EGR1,SMAD3
C0042961	Intestinal Volvulus	DisGeNET Curated	5.5e-06	4.173e-05	7	27	ABCB1,IL5,IL10,HPGDS,TEK,TLR2,ENO1
C0751674	Lymphangioleiomyomatosis	DisGeNET Curated	5.628e-06	4.255e-05	10	62	HIF1A,CCL2,MMP2,IGF1,ACE,PTGS2,GJA1,SERPINE1,CD44,TNF
C0005138	Berylliosis	DisGeNET Curated	5.632e-06	4.255e-05	5	11	HLA-DPB1,HLA-DRB1,ACE,TGFB1,TNF
C0021847	Intestinal Pseudo-Obstruction	DisGeNET Curated	5.632e-06	4.255e-05	5	11	HGF,PIK3CB,PIK3CD,PIK3CG,FLNA
C0027794	Neural Tube Defects	DisGeNET Curated	5.873e-06	4.432e-05	16	158	HLA-A,PDGFRA,RRM1,TUBA3C,TXN,CCL2,MTHFD1L,ANXA5,ID1,SHMT1,MTHFD1,IL10,PTCH1,BMP4,GLI3,TCF7L2
C0021296	Infant, Small for Gestational Age	DisGeNET Curated	6.184e-06	4.654e-05	17	177	CDKN1C,PDGFB,PDGFRB,MCM4,PIK3R1,FGFR1,RNASEH2A,IGF1,IGF1R,SMARCB1,CTBP1,INSR,PHGDH,GLI3,TALDO1,RAF1,RIPK4
C1386048	Intrauterine retardation	DisGeNET Curated	6.184e-06	4.654e-05	17	177	CDKN1C,PDGFB,PDGFRB,MCM4,PIK3R1,FGFR1,RNASEH2A,IGF1,IGF1R,SMARCB1,CTBP1,INSR,PHGDH,GLI3,TALDO1,RAF1,RIPK4
C0206651	Sarcoma, Clear Cell	DisGeNET Curated	6.303e-06	4.73e-05	8	38	CDKN2A,HIF1A,PDGFRB,FOS,KIT,NRAS,MSH6,EGFR
C0002986	Fabry Disease	DisGeNET Curated	6.303e-06	4.73e-05	8	38	ERBB2,ABCB1,MGP,VEGFA,IL10,BMP2,NOS3,ELF3
C0151747	Renal tubular disorder	DisGeNET Curated	6.512e-06	4.868e-05	11	77	HGF,HIF1A,TXN,CCL2,MMP2,VIM,CSF1R,B2M,NOS3,EDN1,CD34
C0034013	Precocious Puberty	DisGeNET Curated	6.523e-06	4.868e-05	9	50	FOS,AR,IGF1,CTBP1,INSR,PTGS2,GLI3,CAV1,CD44
C1839259	Bulbo-Spinal Atrophy, X-Linked	DisGeNET Curated	6.531e-06	4.868e-05	10	63	HIF1A,MAPT,VEGFA,AR,IGF1,SOD2,INSR,STAT1,SERPINE1,TNF
C0013384	Dyskinetic syndrome	DisGeNET Curated	6.531e-06	4.868e-05	10	63	PDGFB,LRRK2,ADCY5,VEGFA,SLC2A1,BDNF,DLG4,RAC2,EEF1A2,TPI1
C0020541	Hypertension, Portal	DisGeNET Curated	6.531e-06	4.868e-05	10	63	VEGFA,CCN2,ACE,GGT1,JAK2,NOS3,NOTCH1,EDN1,TNF,ENG
C0025007	Measles	DisGeNET Curated	6.84e-06	5.091e-05	15	142	ERBB2,HLA-A,DDX58,HLA-DRB1,HSPA1A,IL10,MYD88,STAT1,EDN1,EGFR,TLR2,PRDX1,CD40LG,TNF,ENO2
C0022116	Ischemia	DisGeNET Curated	7.164e-06	5.311e-05	7	28	HMOX1,CXCL12,SOD2,NOS3,EGR1,CYCS,PCNA
C2931618	Gestational trophoblastic disease	DisGeNET Curated	7.164e-06	5.311e-05	7	28	CDKN1C,POU5F1,DAB2,BCL2,RFC2,EGFR,TNF
C0020455	Hypergammaglobulinemia	DisGeNET Curated	7.164e-06	5.311e-05	7	28	FAS,B2M,PSMB8,BCL2,NRAS,CD40LG,TNF
C0017168	Gastroesophageal reflux disease	DisGeNET Curated	7.191e-06	5.32e-05	17	179	HLA-DRB1,MDM2,HSPB1,VEGFA,FLNA,FLT1,XRCC3,IGF1R,CTBP1,CCN2,NES,ACE,PTGS2,GNB3,CAV1,THBS1,EGFR
C0010417	Cryptorchidism	DisGeNET Curated	7.196e-06	5.32e-05	23	300	CDKN1C,ACTB,FANCD2,FGFR1,FGFR2,FLNA,POLD1,WNT5A,AR,SMARCB1,ZBTB16,BDNF,PHGDH,BMP4,GLI2,GLI3,PARPBP,KIT,RAF1,NRAS,DVL1,CD44,PAX6
C0017205	Gaucher Disease	DisGeNET Curated	7.348e-06	5.425e-05	12	93	ACP5,LRRK2,HSPB1,SLC25A1,CTSB,AVPR2,ACE,CXCR4,RALBP1,CD34,PRKN,TNF
C0027666	Neoplasms, Radiation-Induced	DisGeNET Curated	7.482e-06	5.516e-05	6	19	CTSS,MYC,IRF1,PTCH1,H2AFX,PCNA
C0027686	Pathologic Neovascularization	DisGeNET Curated	7.496e-06	5.519e-05	4	6	VEGFA,TNFSF10,KDR,TEK
C0019187	Hepatitis, Alcoholic	DisGeNET Curated	7.556e-06	5.556e-05	10	64	CDKN2B,ACTB,CCL2,MYD88,GAPDH,CXCR4,DNMT1,DNMT3B,CAV1,TNF
C0949664	Tauopathies	DisGeNET Curated	7.687e-06	5.645e-05	14	126	MAPT,LRRK2,HMOX1,PIN1,HSPA1A,HSPB1,IL10,BDNF,DLG4,YWHAQ,NUP214,PRKN,TNF,PCNA
C0751781	Dentatorubral-Pallidoluysian Atrophy	DisGeNET Curated	7.735e-06	5.656e-05	9	51	HMOX1,VWF,AR,PPP2R2B,PPP2R5B,NES,SPTBN2,ITPR1,TNF
C0029443	Osteomyelitis	DisGeNET Curated	7.735e-06	5.656e-05	9	51	PIK3R1,CCL2,ITGA2,STAT1,NOS3,DNMT1,TIMP1,TLR2,SERPINE1
C0029172	Oral Submucous Fibrosis	DisGeNET Curated	7.744e-06	5.656e-05	8	39	ERBB2,FGFR2,MMP2,PTGS2,TGFB1,TIMP1,SERPINE1,TNF
C1280433	Lipoatrophy	DisGeNET Curated	7.744e-06	5.656e-05	8	39	PDGFRB,PIK3R1,FLNA,FOS,INSR,PSMB8,CAV1,TNF
C0014378	Enterovirus Infections	DisGeNET Curated	8.221e-06	5.997e-05	12	94	HLA-A,HLA-DRB1,HNRNPD,CCL2,VIM,SOCS1,PTGS2,NT5E,NUP214,CAV1,EGR1,TNF
C0015967	Fever	DisGeNET Curated	8.431e-06	6.142e-05	14	127	HLA-DPB1,HLA-DRB1,PIK3R1,ALPL,FAS,SOD2,IL10,SPINK1,AVPR2,BCL2,BCL6,PTGS2,JAK2,TNF
C0948216	ovarian adenocarcinoma	DisGeNET Curated	8.718e-06	6.342e-05	10	65	ERBB2,ABCB1,CCL2,CXCL12,ANGPT1,SKP2,PTGS2,CXCR4,NR3C1,TP73
C0017181	Gastrointestinal Hemorrhage	DisGeNET Curated	9.133e-06	6.635e-05	9	52	PDGFRA,VWF,FAS,IL10,B2M,ITGB3,JAK2,KIT,MSH6
C0239849	Harlequin Fetus	DisGeNET Curated	9.226e-06	6.676e-05	7	29	HLA-A,ABCB1,ABCG2,FGFR2,B2M,NRAS,CD44
C0162539	IgG Deficiency	DisGeNET Curated	9.226e-06	6.676e-05	7	29	HLA-A,IL5,IL10,B2M,CXCR4,CD40,CD40LG
C2749463	Radial aplasia/hypoplasia	DisGeNET Curated	9.226e-06	6.676e-05	7	29	FANCD2,FGFR1,UBE2T,ZBTB16,RAD51,TGFB1,FANCI
C1868193	PNEUMOTHORAX, PRIMARY SPONTANEOUS	DisGeNET Curated	9.44e-06	6.813e-05	5	12	HIF1A,MAPT,LRRK2,HMOX1,TIMP2
C1540912	Hypereosinophilic syndrome	DisGeNET Curated	9.44e-06	6.813e-05	5	12	PDGFRA,PDGFRB,FGFR1,IL5,JAK2
C0993582	Arthritis, Experimental	DisGeNET Curated	9.454e-06	6.814e-05	8	40	ABCB1,VEGFA,IL10,STAT1,TXNDC5,DNMT1,EGFR,TNF
C0853193	Bipolar I disorder	DisGeNET Curated	1.003e-05	7.221e-05	10	66	CCL2,HSPA5,SOD2,BCL2,TUBA8,BDNF,TIMELESS,EGR1,EGR2,EIF4EBP1
C3888088	SMITH-MCCORT DYSPLASIA 1	DisGeNET Curated	1.045e-05	7.49e-05	6	20	KLF4,PGR,IL10,BMP2,TGFB1,TNF
C0264423	Asthma, Occupational	DisGeNET Curated	1.045e-05	7.49e-05	6	20	HLA-DPB1,HLA-DRB1,PTGS2,HPGDS,TGFB1,TNF
C0221052	Chronic berylliosis	DisGeNET Curated	1.045e-05	7.49e-05	6	20	HLA-DPB1,HLA-DRB1,ACE,CXCR4,TGFB1,TNF
C0007282	Carotid Stenosis	DisGeNET Curated	1.147e-05	8.204e-05	8	41	HIF1A,HMOX1,HSPA1A,HSPA2,VEGFA,IGF1,IL10,ACE
C0014335	Enteritis	DisGeNET Curated	1.147e-05	8.204e-05	8	41	FOS,IL10,JUN,JUNB,DUSP1,TIMP1,SERPINE1,CD40LG
C0016412	Folic Acid Deficiency	DisGeNET Curated	1.176e-05	8.385e-05	7	30	ABCG2,HSPA5,SHMT1,MTHFD1,BCL2,DHFR,DNMT1
C0162359	Christ-Siemens-Touraine syndrome	DisGeNET Curated	1.176e-05	8.385e-05	7	30	PGK1,FAS,PTGS2,RAC1,EGFR,TNF,LEF1
C0149871	Deep Vein Thrombosis	DisGeNET Curated	1.209e-05	8.604e-05	11	82	HLA-DPB1,SELP,VWF,ACE,GGT1,ARHGEF7,KDR,NOS3,FURIN,CD40,SERPINE1
C0085129	Bronchial Hyperreactivity	DisGeNET Curated	1.209e-05	8.604e-05	11	82	HLA-DRB1,CCL2,VEGFA,IL5,SOD2,IL10,IRF1,ITGB3,HPGDS,SERPINE1,TNF
C0033975	Psychotic Disorders	DisGeNET Curated	1.294e-05	9.192e-05	23	311	NPL,PDGFB,PDGFRB,MAPT,ABCB1,PI4KA,FGFR2,SMC2,IGF1R,PRKCA,SOD2,IL10,NDE1,BDNF,PTPRC,HPGDS,ARHGEF7,DNMT1,NR3C1,TGFB1,EGR1,CD34,CD40
C0014556	Epilepsy, Temporal Lobe	DisGeNET Curated	1.319e-05	9.359e-05	14	132	ABCB1,VEGFA,FAS,SLC2A1,TNFSF10,BCL2,ACE,BDNF,GJA1,KDR,TEK,EGR2,PRDX1,TNF
C0442874	Neuropathy	DisGeNET Curated	1.366e-05	9.68e-05	21	269	HGF,MAPT,ACTB,ABCB1,PIN1,CCL2,MMP2,HSPB1,AR,IL10,INSR,BDNF,HPGDS,RPS6KA6,RAB7A,DNM2,EGR2,CD80,CD86,TNF,TPI1
C0205824	Liposarcoma, Dedifferentiated	DisGeNET Curated	1.384e-05	9.795e-05	8	42	CDKN2A,CDKN2B,HGF,MDM2,IGF1R,JUN,NUP107,CD34
C3887645	Job Syndrome	DisGeNET Curated	1.429e-05	0.000101	6	21	CCL2,IL5,IL10,STAT1,JAK3,TLR2
C0011882	Diabetic Neuropathies	DisGeNET Curated	1.469e-05	0.0001037	9	55	EPOR,HGF,MMP2,VEGFA,SOD2,INSR,RALBP1,TGFB1,ENO2
C0085083	Ovarian Hyperstimulation Syndrome	DisGeNET Curated	1.484e-05	0.0001045	7	31	VEGFA,FLT1,VWF,SOCS1,PTGS2,KDR,CD44
C0008311	Cholangitis	DisGeNET Curated	1.484e-05	0.0001045	7	31	CDKN1A,HGF,RRAS,TNFSF10,TIMP1,EGR1,TLR2
C0018843	Heat Stroke	DisGeNET Curated	1.5e-05	0.0001052	5	13	ALPL,FOS,IL10,JUN,TNF
C3160738	FANCONI ANEMIA, COMPLEMENTATION GROUP D2	DisGeNET Curated	1.5e-05	0.0001052	5	13	FANCD2,RAD51,FANCI,PRKN,PCNA
C1834060	Short middle phalanx of the 5th finger	DisGeNET Curated	1.5e-05	0.0001052	5	13	WNT5A,GATA1,GJA1,BMP2,DVL1
C0018818	Ventricular Septal Defects	DisGeNET Curated	1.608e-05	0.0001126	16	171	MGP,FGFR2,VEGFA,VEGFC,WNT5A,IGF1,IGF1R,CTBP1,FADD,PHGDH,GJA1,GLI3,TALDO1,DNMT3B,AKT3,SMAD3
C0398738	Leukocyte adhesion deficiency type 1	DisGeNET Curated	1.71e-05	0.0001193	9	56	HGF,PIK3CB,PIK3CD,PIK3CG,VCAM1,VIM,NOTCH1,E2F3,EGFR
C0432283	Osteoglophonic dwarfism	DisGeNET Curated	1.712e-05	0.0001193	4	7	CCL2,FGFR1,FGFR2,SERPINE1
C0024441	Macular Holes	DisGeNET Curated	1.712e-05	0.0001193	4	7	HLA-A,VEGFA,FAS,TNFSF10
C0158266	Intervertebral Disc Degeneration	DisGeNET Curated	1.714e-05	0.0001193	11	85	HMOX1,MMP2,CCN2,BGN,BMP2,GLI1,EDN1,TGFB1,TIMP1,TNF,SMAD3
C0206667	Adrenal Cortical Adenoma	DisGeNET Curated	1.714e-05	0.0001193	11	85	CDKN1A,CDKN1C,CDKN2B,PGR,PRKACA,PRKACB,GAPDH,RALBP1,NR3C1,EGFR,EIF4EBP1
C0035334	Retinitis Pigmentosa	DisGeNET Curated	1.763e-05	0.0001226	27	408	HLA-DRB1,HMOX1,PIK3CB,PIK3CD,PIK3CG,ABCG2,MMP2,CXCL12,VEGFA,IGF1,MT-CYB,CTSS,ALDH7A1,MYC,IL10,B2M,BCL2,BDNF,PTPRC,SOCS3,NUP214,CAV1,EEF1A2,THBS1,TIMP2,EIF4EBP1,TNF
C0013336	Dwarfism	DisGeNET Curated	1.797e-05	0.0001248	19	232	CDKN1C,CDKN2A,MCM4,FGF13,FGFR1,FGFR2,POLD1,IGF1,IGF1R,CENPJ,BCL2,STAT1,BGN,GLI2,RAC1,RAF1,GMNN,TGFB1,CDK6
C0376628	Chromosome Breakage	DisGeNET Curated	1.855e-05	0.0001283	7	32	FANCD2,UBE2T,MYC,DNMT3B,RAD51,FANCI,H2AFX
C0678213	Complete hydatidiform mole	DisGeNET Curated	1.855e-05	0.0001283	7	32	CDKN1C,ERBB2,HSPA5,DAB2,PSMB9,BCL2,EGFR
C0027643	Neoplasm Recurrence, Local	DisGeNET Curated	1.855e-05	0.0001283	7	32	ERBB2,VEGFA,AR,PTGS2,KIT,EGFR,H2AFX
C0016382	Flushing	DisGeNET Curated	1.918e-05	0.0001324	11	86	PDGFB,HLA-DRB1,VWF,MAPK3,PSMB8,PTGS2,GJA1,HPGDS,ADAM17,KIT,RAD51
C0149745	Oral Ulcer	DisGeNET Curated	1.921e-05	0.0001324	6	22	HLA-DRB1,FAS,IL10,ITGAM,EDN1,TNF
C0796154	SIMPSON-GOLABI-BEHMEL SYNDROME, TYPE 1	DisGeNET Curated	1.921e-05	0.0001324	6	22	CDKN1C,ACTB,IGF1,MAPK3,NAMPT,CD44
C0162770	Right Ventricular Hypertrophy	DisGeNET Curated	1.982e-05	0.0001359	8	44	CDKN1A,HMOX1,KLF4,ACE,NOS3,NOTCH1,TEK,TGFB1
C0034341	Pyruvate Carboxylase Deficiency Disease	DisGeNET Curated	1.982e-05	0.0001359	8	44	ERBB2,HLA-A,ABCB1,AR,PTGS2,NRAS,EGFR,SERPINE1
C0027766	Nervous System Neoplasms	DisGeNET Curated	1.982e-05	0.0001359	8	44	CDKN2A,ERBB2,MDM2,CCL2,VEGFA,MYC,MYCN,NES
C0001618	Tumors of Adrenal Cortex	DisGeNET Curated	1.982e-05	0.0001359	8	44	CDKN1C,MDM2,BMP2,THBS1,TKT,PCNA,CDK2,CDK3
C2677762	Tall forehead	DisGeNET Curated	2.116e-05	0.0001447	12	103	ACTB,FGFR1,FGFR2,CTBP1,GJA1,BMP4,GLI3,RAF1,AKT3,NRAS,DVL1,RFC2
C0239676	High forehead	DisGeNET Curated	2.116e-05	0.0001447	12	103	ACTB,FGFR1,FGFR2,CTBP1,GJA1,BMP4,GLI3,RAF1,AKT3,NRAS,DVL1,RFC2
C0334529	Hydatidiform Mole, Partial	DisGeNET Curated	2.282e-05	0.0001555	5	14	CDKN1C,HLA-DRB1,PSMB9,BCL2,EGFR
C0024440	Macular Edema, Cystoid	DisGeNET Curated	2.282e-05	0.0001555	5	14	HLA-A,VEGFA,IL10,NOS3,FOXP3
C0235986	Growth hormone excess	DisGeNET Curated	2.282e-05	0.0001555	5	14	CDKN1A,CDKN2B,FOS,INSR,CAV1
C0746102	Chronic lung disease	DisGeNET Curated	2.291e-05	0.0001556	9	58	HLA-DRB1,VEGFA,FLT1,SLC2A1,IGF1,CCN2,BCL2,TGFB1,PRDX1
C0152031	Joint swelling	DisGeNET Curated	2.291e-05	0.0001556	9	58	HLA-DRB1,TXN,CCL2,FAS,IL10,TNFSF10,SOCS3,CD86,TNF
C0280631	Leiomyosarcoma of uterus	DisGeNET Curated	2.3e-05	0.0001556	7	33	ERBB2,MDM2,SMARCB1,PSMB9,BCL2,BDNF,NRAS
C0033847	Pseudoxanthoma Elasticum	DisGeNET Curated	2.3e-05	0.0001556	7	33	MGP,ABCG2,MMP2,VEGFA,VWF,NT5E,EDN1
C0242184	Hypoxia	DisGeNET Curated	2.3e-05	0.0001556	7	33	ACTB,SOD2,GAPDH,BDNF,NOS3,EGR1,TKT
C0026654	Moyamoya Disease	DisGeNET Curated	2.3e-05	0.0001556	7	33	VEGFA,IL10,ALDH1A2,KDR,TGFB1,TIMP1,TIMP2
C1262477	Weight decreased	DisGeNET Curated	2.334e-05	0.0001577	12	104	MAPT,HLA-DPB1,HLA-DRB1,IGF1,IGF1R,IL10,B2M,BCL2,BCL6,JAK2,GJA1,MSH6
C0012833	Dizziness	DisGeNET Curated	2.355e-05	0.0001589	8	45	EPOR,PDGFB,ABCB1,CCL2,MYD88,B2M,JAK2,JUP
C2752013	Prenatal onset	DisGeNET Curated	2.378e-05	0.0001602	14	139	KITLG,VRK1,POLE,IGF1,IGF1R,NDE1,ITGA2,TUBA8,DNM2,NRAS,DVL1,PDHX,EGR2,SERPINE1
C0221354	Frontal bossing	DisGeNET Curated	2.483e-05	0.0001671	15	158	CDKN1C,PIK3R1,FGFR1,FGFR2,MMP2,ALPL,FLNA,WNT5A,PTCH1,GJA1,GLI3,NFKBIA,NRAS,TCOF1,DVL1
C0151786	Muscle Weakness	DisGeNET Curated	2.493e-05	0.0001674	21	280	HLA-DRB1,PKM,CCL2,HSPB1,VRK1,AR,IGF1,PRKACA,SMARCB1,CCN2,PSMB8,BCL2,GJA1,DNM2,RAF1,NRAS,CAV1,EEF1A2,TGFB1,CCND3,PCNA
C0205748	Dysplastic Nevus	DisGeNET Curated	2.497e-05	0.0001674	10	73	CDKN1A,CDKN2A,SMARCB1,BCL2,PTGS2,STAT1,NRAS,EGFR,CDK2,CDK6
C0262655	Recurrent urinary tract infection	DisGeNET Curated	2.497e-05	0.0001674	10	73	HIF1A,HLA-A,CCL2,VEGFA,CSF1R,IL10,ACE,NUP214,TGFB1,TLR2
C0272322	Severe hereditary factor VIII deficiency disease	DisGeNET Curated	2.54e-05	0.0001699	6	23	HLA-DRB1,HMOX1,VWF,MYC,TGFB1,TNF
C0220636	Malignant neoplasm of salivary gland	DisGeNET Curated	2.54e-05	0.0001699	6	23	CDKN1A,ERBB2,CXCL12,VEGFA,CXCR4,EGFR
C1853242	Midface retrusion	DisGeNET Curated	2.572e-05	0.0001712	12	105	PDGFRB,MGP,FGFR1,FGFR2,FLNA,WNT5A,BMP4,GLI2,RAF1,NRAS,TCOF1,DVL1
C4280320	Hypotrophic midface	DisGeNET Curated	2.572e-05	0.0001712	12	105	PDGFRB,MGP,FGFR1,FGFR2,FLNA,WNT5A,BMP4,GLI2,RAF1,NRAS,TCOF1,DVL1
C4280321	Decreased projection of midface	DisGeNET Curated	2.572e-05	0.0001712	12	105	PDGFRB,MGP,FGFR1,FGFR2,FLNA,WNT5A,BMP4,GLI2,RAF1,NRAS,TCOF1,DVL1
C2673410	Small midface	DisGeNET Curated	2.572e-05	0.0001712	12	105	PDGFRB,MGP,FGFR1,FGFR2,FLNA,WNT5A,BMP4,GLI2,RAF1,NRAS,TCOF1,DVL1
C0398791	Nijmegen Breakage Syndrome	DisGeNET Curated	2.64e-05	0.0001755	9	59	CDKN1A,CDKN2A,MDM2,FANCD2,VEGFA,XRCC3,IL5,PHGDH,H2AFX
C0041327	Tuberculosis, Pulmonary	DisGeNET Curated	2.675e-05	0.0001774	15	159	HLA-A,HLA-DPB1,HLA-DQA1,HLA-DRB1,ABCB1,CCL2,RHOF,IL5,IL10,PSMB8,ISG20,CXCR4,EGFR,TLR2,TNF
C0423110	Downward slant of palpebral fissure	DisGeNET Curated	2.675e-05	0.0001774	15	159	PDGFRB,FGFR1,FGFR2,FLNA,WNT5A,PTCH1,BDNF,GJA1,BMP2,BMP4,RAF1,NRAS,TCOF1,DVL1,EEF1A2
C1863753	LIMB-MAMMARY SYNDROME	DisGeNET Curated	2.784e-05	0.0001835	8	46	CDKN2A,TYRO3,CARD14,PSMB9,BCL6,KIT,NUP214,CD34
C0018671	Head and Neck Neoplasms	DisGeNET Curated	2.784e-05	0.0001835	8	46	VEGFA,VIM,XRCC3,MAPK3,BCL2,KDR,RAD51,EGFR
C0002448	Ameloblastoma	DisGeNET Curated	2.784e-05	0.0001835	8	46	FGFR2,MMP2,VIM,TNFSF10,PTCH1,EGFR,TIMP2,CD44
C1851710	LATERAL MENINGOCELE SYNDROME	DisGeNET Curated	2.784e-05	0.0001835	8	46	CDKN2A,TYRO3,CARD14,PSMB9,BCL6,KIT,NUP214,CD34
C0206692	Carcinoma, Lobular	DisGeNET Curated	2.784e-05	0.0001835	8	46	ERBB2,ABCB1,FGFR1,MMP2,VEGFA,WNT5A,AR,PTGS2
C0043346	Xeroderma Pigmentosum	DisGeNET Curated	2.831e-05	0.0001862	12	106	CDKN2A,HGF,XRCC3,MYC,PTAFR,PTCH1,HPGDS,GLI3,KIT,TALDO1,NRAS,PCNA
C0030312	Pancytopenia	DisGeNET Curated	2.831e-05	0.0001862	12	106	RHOJ,HLA-DRB1,FANCD2,RNASEH2A,UBE2T,DHFR,TALDO1,NRAS,CD34,CD40,CD40LG,TNF
C0005779	Blood Coagulation Disorders	DisGeNET Curated	2.88e-05	0.0001892	15	160	HIF1A,HMOX1,PML,FLNA,VWF,ANXA2,GATA1,ITGB3,JAK2,RAF1,NRAS,NUP214,TEK,SERPINE1,ENG
C0033687	Proteinuria	DisGeNET Curated	3.027e-05	0.0001986	13	124	HLA-DPB1,HLA-DQA1,HLA-DRB1,HMOX1,VEGFA,FAS,CTSB,B2M,INSR,PTGS2,RFC2,TGFB1,LYZ
C0949059	Polyp of large intestine	DisGeNET Curated	3.033e-05	0.0001987	9	60	POLD1,IGF1,IL10,PTGS2,DNMT1,MSH6,CD44,TNF,ENG
C0008370	Cholestasis	DisGeNET Curated	3.076e-05	0.0002013	17	200	ABCB1,PIK3CG,ABCG2,VCAM1,POU5F1,IGF1,SNAI1,TNFSF10,B2M,INSR,GGT1,PTPRC,NR3C1,EGR1,SERPINE1,TNF,LYZ
C1853237	Isolated cases	DisGeNET Curated	3.175e-05	0.0002076	10	75	PDGFRA,MAPT,FGFR1,CTBP1,MYC,GATA1,JAK2,GLI2,KIT,NRAS
C0265660	Syndactyly of the toes	DisGeNET Curated	3.277e-05	0.000214	8	47	FGFR1,FGFR2,FLNA,PHGDH,GJA1,BMP4,GLI3,RIPK4
C0030807	Pemphigus	DisGeNET Curated	3.31e-05	0.0002156	6	24	HLA-A,HLA-DPB1,HLA-DRB1,ABCB1,IL5,TNF
C0010072	Coronary Thrombosis	DisGeNET Curated	3.31e-05	0.0002156	6	24	VWF,ITGA2,ACE,ITGB3,SERPINE1,CD44
C0206658	Smooth Muscle Tumor	DisGeNET Curated	3.347e-05	0.0002177	5	15	APEX1,SLC2A1,BCL2,KIT,CD44
C0017925	Glycogen Storage Disease Type VI	DisGeNET Curated	3.351e-05	0.0002177	4	8	CDKN2A,VWF,JAK2,ENO2
C2717961	Thrombotic Microangiopathies	DisGeNET Curated	3.456e-05	0.0002243	7	35	HLA-DRB1,KLF4,PIK3CB,VEGFA,VWF,BCL2,SERPINE1
C0376634	Craniofacial Abnormalities	DisGeNET Curated	3.721e-05	0.000241	16	183	PDGFRA,ACTB,FGFR1,FGFR2,MMP2,FADD,PTCH1,GLI3,NOTCH1,DNMT3B,TCOF1,EDN1,CCNG1,EGFR,PAX6,SMAD3
C0001973	Alcoholic Intoxication, Chronic	DisGeNET Curated	3.722e-05	0.000241	26	402	HLA-DRA,ADCY5,ADCY7,PIK3CB,PIK3CD,PIK3CG,PIK3R1,MMP2,FLNA,VWF,AR,FYN,IL10,GAPDH,ACE,GFAP,BDNF,GGT1,ARHGEF7,GLI2,GNB3,NOS3,EGFR,TKT,CD40,TNF
C0019284	Diaphragmatic Hernia	DisGeNET Curated	3.841e-05	0.0002484	8	48	VCAM1,IGF1,GJA1,BMP4,NOS3,EDN1,TGFB1,TNF
C0035372	Rett Syndrome	DisGeNET Curated	3.901e-05	0.000252	13	127	PDK1,ACTB,HIST1H4I,TUBA1B,VEGFA,NCOR2,IGF1,GFAP,BDNF,GLI3,DNMT3B,EGR2,ENO2
C0029454	Osteopetrosis	DisGeNET Curated	3.968e-05	0.0002561	9	62	HLA-A,ACP5,VEGFA,MYC,BCL2,GJA1,ARHGEF7,CD40,TNF
C0023465	Acute monocytic leukemia	DisGeNET Curated	4.005e-05	0.0002581	10	77	CCL2,MMP2,VCAM1,VEGFA,FLT3,GGT1,TFRC,TIMP2,CD44,TNF
C0008925	Cleft Palate	DisGeNET Curated	4.048e-05	0.0002605	19	246	CDKN1C,PDGFRA,ACTB,FGFR1,FGFR2,FLNA,CTBP1,MYC,GATA1,PTCH1,PHGDH,GJA1,BMP2,BMP4,GLI2,NOS3,RIPK4,TGFB1,TNS1
C0011334	Dental caries	DisGeNET Curated	4.123e-05	0.0002651	14	146	CDKN2A,HLA-DRB1,FGFR2,MMP2,CARD14,ALPL,CCN2,IL10,GFAP,GJA1,CAV1,TGFB1,TIMP2,TNF
C1833921	Familial medullary thyroid carcinoma	DisGeNET Curated	4.192e-05	0.0002683	7	36	VEGFA,FLT1,FOS,MAPK3,GGT1,KIT,EGFR
C0520459	Necrotizing Enterocolitis	DisGeNET Curated	4.192e-05	0.0002683	7	36	HGF,VEGFA,SOD2,NOS3,EGFR,TNF,ENO1
C0545053	Advanced bone age	DisGeNET Curated	4.192e-05	0.0002683	7	36	CDKN1C,FLNA,FOS,INSR,PTCH1,GLI3,CAV1
C0033575	Prostatic Diseases	DisGeNET Curated	4.192e-05	0.0002683	7	36	FOS,FAS,AR,IGF1,BCL2,GADD45A,TGFB1
C0007758	Cerebellar Ataxia	DisGeNET Curated	4.216e-05	0.0002695	28	453	PGK1,AK1,HSPB1,PML,VRK1,POLD1,RRM2B,SLC2A1,PPP2R2B,SLC9A1,MT-CYB,CSTB,SMARCB1,FYN,SPTBN2,GFAP,GGT1,ITPR1,GJA1,TUBA1A,DHFR,DLG4,DNMT1,RAD51,PDHX,PAX6,ENO2,PCNA
C0003855	Arteriovenous fistula	DisGeNET Curated	4.257e-05	0.0002708	6	25	HMOX1,CCL2,VEGFA,BCL2,ACE,TIMP2
C0206731	Angiofibroma	DisGeNET Curated	4.257e-05	0.0002708	6	25	CDKN1A,CDKN2B,MDM2,CCL2,TIMP1,TIMP2
C1864903	Hyperinsulinaemic hypoglycaemia	DisGeNET Curated	4.257e-05	0.0002708	6	25	CDKN1A,CDKN1C,CDKN2B,INSR,HADH,PCNA
C0033581	prostatitis	DisGeNET Curated	4.257e-05	0.0002708	6	25	HIF1A,VEGFA,AR,IL10,PTGS2,TGFB1
C1866862	Highly variable severity	DisGeNET Curated	4.43e-05	0.0002812	15	166	TUBB2A,FGFR2,VEGFC,VWF,MT-CYB,GATA1,PTCH1,GLI2,GLI3,DHFR,FOXP3,CAV1,PDHX,CD3G,EGR2
C1861403	Variable expressivity	DisGeNET Curated	4.43e-05	0.0002812	15	166	TUBB2A,FGFR2,VEGFC,VWF,MT-CYB,GATA1,PTCH1,GLI2,GLI3,DHFR,FOXP3,CAV1,PDHX,CD3G,EGR2
C0017574	Gingivitis	DisGeNET Curated	4.483e-05	0.0002837	8	49	VEGFA,IL10,ISG20,ITGAM,FOXP3,TLR2,CD40LG,TNF
C0030805	Bullous pemphigoid	DisGeNET Curated	4.483e-05	0.0002837	8	49	HLA-DRB1,VEGFA,IL5,BCL2,ISG20,FOXP3,CD40,TNF
C0085762	Alcohol abuse	DisGeNET Curated	4.486e-05	0.0002837	10	78	MMP2,IGF1,FYN,BDNF,AKT3,NR3C1,EGFR,TKT,TLR2,TNF
C0030552	Paresis	DisGeNET Curated	4.494e-05	0.000284	12	111	HGF,HLA-DRB1,PKM,CCL2,HSPB1,AR,IGF1,BCL2,BMP4,DNM2,EEF1A2,CCND3
C0085096	Peripheral Vascular Diseases	DisGeNET Curated	4.521e-05	0.0002853	9	63	HGF,HIF1A,VCAM1,VEGFA,ACE,JAK2,NOS3,THBS1,TNF
C1865992	Short hallux	DisGeNET Curated	4.761e-05	0.0002981	5	16	MGP,FGFR1,FGFR2,FLNA,BMP2
OMIN:211980	LUNG CANCER	OMIM	4.761e-05	0.0002981	5	16	ERBB2,FASLG,IRF1,EGFR,PRKN
cv:C0684249	Lung cancer	Clinical Variations	4.761e-05	0.0002981	5	16	ERBB2,FASLG,IRF1,EGFR,PRKN
C1389280	Basal ganglia calcification	DisGeNET Curated	4.761e-05	0.0002981	5	16	PDGFB,PDGFRB,SAMHD1,PSMB8,GJA1
C0016978	gallbladder neoplasm	DisGeNET Curated	4.761e-05	0.0002981	5	16	CDKN2A,ERBB2,MYC,BCL2,EGFR
C0004045	Asphyxia Neonatorum	DisGeNET Curated	4.761e-05	0.0002981	5	16	VEGFA,FLT1,SOD2,PTGS2,KDR
C1879312	Agyria	DisGeNET Curated	4.761e-05	0.0002981	5	16	ACTB,TUBA1B,NDE1,PHGDH,TUBA1A
C4280651	Hypotrophic malar bone	DisGeNET Curated	4.988e-05	0.0003112	13	130	MGP,FGFR1,FGFR2,FLNA,POLE,WNT5A,GATA1,BMP2,BMP4,GLI2,DNMT3B,TCOF1,DVL1
C1858085	Malar flattening	DisGeNET Curated	4.988e-05	0.0003112	13	130	MGP,FGFR1,FGFR2,FLNA,POLE,WNT5A,GATA1,BMP2,BMP4,GLI2,DNMT3B,TCOF1,DVL1
C0023827	liposarcoma	DisGeNET Curated	4.988e-05	0.0003112	13	130	CDKN2A,MDM2,ABCB1,PIK3CB,PIK3CD,PIK3CG,MMP2,PML,MYC,BCL2,JUN,CAV1,EGFR
C0235833	Congenital diaphragmatic hernia	DisGeNET Curated	5.014e-05	0.0003125	10	79	VEGFA,ANGPT1,IGF1R,CCN2,INSR,ALDH1A2,TCF7L2,TEK,EDN1,ELF3
C0346421	Chronic eosinophilic leukemia	DisGeNET Curated	5.051e-05	0.0003141	7	37	PDGFRA,PDGFRB,FGFR1,SELP,IL5,JAK2,KIT
C0206733	Strawberry nevus of skin	DisGeNET Curated	5.051e-05	0.0003141	7	37	CCL2,VEGFA,FLT1,ANGPT1,SLC2A1,ACE,KDR
C0038868	Progressive supranuclear palsy	DisGeNET Curated	5.137e-05	0.0003187	9	64	MAPT,LRRK2,PIN1,VEGFA,ROCK2,GFAP,BDNF,YWHAQ,PRKN
C0023281	Leishmaniasis	DisGeNET Curated	5.137e-05	0.0003187	9	64	IGF1,MAPK3,CTSB,IL10,FOXP3,CD40,CD40LG,CD44,TNF
C0702166	Acne	DisGeNET Curated	5.213e-05	0.0003227	8	50	FGFR2,FAS,IGF1,PRKACA,IL10,NR3C1,TLR2,TNF
C0677776	Hereditary Breast and Ovarian Cancer Syndrome	DisGeNET Curated	5.213e-05	0.0003227	8	50	CDKN2A,ERBB2,AR,BARD1,RAD51,NRAS,MSH6,CDK2
C0003949	Asbestosis	DisGeNET Curated	5.408e-05	0.000334	6	26	HSPA5,IGF1R,SOD2,RAC1,PRDX1,TNF
C0005694	Bladder neck obstruction	DisGeNET Curated	5.408e-05	0.000334	6	26	HGF,POU5F1,PTGS2,PARPBP,TGFB1,SMAD3
C1856689	FRIEDREICH ATAXIA 1	DisGeNET Curated	5.823e-05	0.0003592	9	65	ERBB2,HIF1A,VCAM1,SELP,POU5F1,AR,SOD2,PTGS2,DNMT1
C0426414	Small nose	DisGeNET Curated	5.851e-05	0.0003601	13	132	CDKN1C,ACTB,FGFR1,FGFR2,FLNA,PTCH1,GJA1,GLI3,DNMT3B,NRAS,DVL1,RIPK4,RFC2
C1854114	Short nose	DisGeNET Curated	5.851e-05	0.0003601	13	132	CDKN1C,ACTB,FGFR1,FGFR2,FLNA,PTCH1,GJA1,GLI3,DNMT3B,NRAS,DVL1,RIPK4,RFC2
C1710096	Sinonasal undifferentiated carcinoma	DisGeNET Curated	5.902e-05	0.0003617	4	9	ERBB2,VEGFA,KIT,EGFR
C0342418	Hypothalamic hamartomas	DisGeNET Curated	5.902e-05	0.0003617	4	9	PLCG1,MAPK3,BDNF,GLI3
C1850938	FUNDUS DYSTROPHY, PSEUDOINFLAMMATORY, OF SORSBY	DisGeNET Curated	5.902e-05	0.0003617	4	9	MMP2,VEGFA,KDR,TIMP1
C0028961	Oliguria	DisGeNET Curated	5.902e-05	0.0003617	4	9	HLA-DRB1,CCN2,AVPR2,CAV1
C0085605	Liver Failure	DisGeNET Curated	5.977e-05	0.0003658	14	151	HLA-DRB1,PIK3CB,PIK3CD,PIK3CG,VEGFA,FOS,IGF1,SOCS1,HPGDS,TIMELESS,TALDO1,CAV1,NR3C1,TNF
C0836924	Thrombocytosis	DisGeNET Curated	6.039e-05	0.0003692	8	51	PDGFRB,CXCL12,AR,JAK2,JAK3,CXCR4,NUP214,TFRC
C0029134	Optic Neuritis	DisGeNET Curated	6.049e-05	0.0003694	7	38	HLA-A,HLA-DQA1,HLA-DRB1,MMP2,IL10,GFAP,TNF
C0004936	Mental disorders	DisGeNET Curated	6.3e-05	0.0003843	22	321	LRRK2,ADCY7,ABCB1,PI4KA,FGFR2,REM1,YWHAH,PPP2R2B,ARRB2,PRKCA,PRKG1,ALDH7A1,ACE,GFAP,BDNF,ARHGEF7,GLI1,DLG4,DNMT1,DNMT3B,NR3C1,CD40
C4280640	Retrusion of upper jaw bones	DisGeNET Curated	6.584e-05	0.0003985	9	66	FGFR1,FGFR2,MMP2,PTCH1,BGN,GJA1,BMP2,GLI2,TCOF1
C4280642	Deficiency of upper jaw bones	DisGeNET Curated	6.584e-05	0.0003985	9	66	FGFR1,FGFR2,MMP2,PTCH1,BGN,GJA1,BMP2,GLI2,TCOF1
C4082243	Maxillary retrognathia	DisGeNET Curated	6.584e-05	0.0003985	9	66	FGFR1,FGFR2,MMP2,PTCH1,BGN,GJA1,BMP2,GLI2,TCOF1
C4280641	Hypotrophic maxilla	DisGeNET Curated	6.584e-05	0.0003985	9	66	FGFR1,FGFR2,MMP2,PTCH1,BGN,GJA1,BMP2,GLI2,TCOF1
C0240310	Hypoplasia of the maxilla	DisGeNET Curated	6.584e-05	0.0003985	9	66	FGFR1,FGFR2,MMP2,PTCH1,BGN,GJA1,BMP2,GLI2,TCOF1
C4280643	Decreased projection of maxilla	DisGeNET Curated	6.584e-05	0.0003985	9	66	FGFR1,FGFR2,MMP2,PTCH1,BGN,GJA1,BMP2,GLI2,TCOF1
C1862939	AMYOTROPHIC LATERAL SCLEROSIS 1	DisGeNET Curated	6.584e-05	0.0003985	9	66	HGF,VIM,FOS,SHC1,LAT,SNAI1,GFAP,JAK3,TNF
C1266119	Solitary fibrous tumor	DisGeNET Curated	6.596e-05	0.0003988	5	17	CDKN2A,BCL2,BCL6,EGR1,CD34
C0027707	Nephritis, Interstitial	DisGeNET Curated	6.796e-05	0.00041	6	27	HLA-DRB1,CCL2,ANGPT1,DCN,ACE,THBS1
C2700553	Omenn Syndrome	DisGeNET Curated	6.796e-05	0.00041	6	27	ZAP70,IL5,IL10,ISG20,FOXP3,CD40LG
C0221357	Brachydactyly	DisGeNET Curated	6.84e-05	0.0004122	13	134	PDGFRB,HLA-DRB1,FGFR2,FLNA,WNT5A,INSR,PTCH1,BGN,BMP2,BMP4,SYK,NOTCH1,DVL1
C0024535	Malaria, Falciparum	DisGeNET Curated	6.929e-05	0.0004171	10	82	HMOX1,ABCB1,FAS,SMARCB1,IL10,PTGS2,DHFR,FOXP3,GSR,TNF
C0017075	Ganglioneuroma	DisGeNET Curated	6.971e-05	0.0004183	8	52	VEGFA,VEGFC,SLC2A1,MYCN,GFAP,BDNF,THBS1,CD44
C0014868	Esophagitis	DisGeNET Curated	6.971e-05	0.0004183	8	52	CDKN1A,CDKN2B,SOD2,IL10,PTGS2,TGFB1,TLR2,TNF
C0013720	Ehlers-Danlos Syndrome	DisGeNET Curated	6.971e-05	0.0004183	8	52	LRRK2,FLNA,REM1,AR,DCN,PTGS2,BGN,TIMP2
C0024790	Paroxysmal nocturnal hemoglobinuria	DisGeNET Curated	7.427e-05	0.0004451	9	67	HLA-DRB1,FLNA,FAS,PTPRC,CXCR4,NRAS,CD34,CD40,TNF
C0019212	Hepatorenal Syndrome	DisGeNET Curated	7.637e-05	0.0004542	3	4	HMOX1,ITPR1,EDN1
C4014733	Follicular hyperplasia	DisGeNET Curated	7.637e-05	0.0004542	3	4	FAS,FASLG,NRAS
C1334615	Malignant Phyllodes Tumor of Prostate	DisGeNET Curated	7.637e-05	0.0004542	3	4	ERBB2,AR,EGFR
C1858969	Defective lymphocyte apoptosis	DisGeNET Curated	7.637e-05	0.0004542	3	4	FAS,FASLG,NRAS
C4023918	Short hard palate	DisGeNET Curated	7.637e-05	0.0004542	3	4	WNT5A,GLI2,DVL1
C0270871	Facial Myokymia	DisGeNET Curated	7.637e-05	0.0004542	3	4	ADCY5,PPP2R2B,SPTBN2
C4020772	Hypoplastic palate	DisGeNET Curated	7.637e-05	0.0004542	3	4	WNT5A,GLI2,DVL1
C0023896	Alcoholic Liver Diseases	DisGeNET Curated	7.692e-05	0.000457	10	83	CDKN2A,HLA-A,CCL2,HSPA5,CCN2,SOD2,IL10,HPGDS,TGFB1,TNF
C0027540	Necrosis	DisGeNET Curated	8.019e-05	0.0004749	8	53	FAS,CTSB,SOD2,MYCN,GAPDH,BCL2,CD40LG,TNF
C0151718	Hypocholesterolemia	DisGeNET Curated	8.019e-05	0.0004749	8	53	PIK3CB,PIK3CD,PIK3CG,CXCR4,CAV1,EEF1A2,CD44,TNF
C0034885	Rectal Neoplasms	DisGeNET Curated	8.019e-05	0.0004749	8	53	CDKN1C,FLT1,BCL2,NRAS,MSH6,EGFR,TNF,PCNA
C0043194	Wiskott-Aldrich Syndrome	DisGeNET Curated	8.358e-05	0.0004939	9	68	FAS,AR,PRKG1,ISG20,ITGB3,DNM2,FOXP3,TIMP1,CD34
C0206677	Adenomatous Polyps	DisGeNET Curated	8.358e-05	0.0004939	9	68	CDKN2A,ERBB2,VEGFA,BCL2,PTGS2,DNMT3B,MSH6,TIMP1,CD44
C0546817	Fluid overload	DisGeNET Curated	8.455e-05	0.0004985	6	28	CDKN1A,MMP2,BCL2,ACE,DUSP1,TNF
C0426891	Broad thumbs	DisGeNET Curated	8.455e-05	0.0004985	6	28	FGFR1,FGFR2,FLNA,WNT5A,GLI3,DVL1
C0037315	Sleep Apnea Syndromes	DisGeNET Curated	8.53e-05	0.0005025	7	40	FGFR2,VEGFA,REM1,AR,ACE,PTGS2,TNF
C0032231	Pleurisy	DisGeNET Curated	8.932e-05	0.0005227	5	18	HLA-DRB1,HMOX1,SELP,IL10,TNF
C0235896	Infiltrate of lung	DisGeNET Curated	8.932e-05	0.0005227	5	18	PDGFRA,HLA-DPB1,HLA-DRB1,CCN2,CAV1
C0021775	Intermittent Claudication	DisGeNET Curated	8.932e-05	0.0005227	5	18	HIF1A,FGF13,VEGFA,SERPINE1,TNF
C0426870	Large hand	DisGeNET Curated	8.932e-05	0.0005227	5	18	PDGFRA,FOS,INSR,KIT,CAV1
C0242488	Acute Lung Injury	DisGeNET Curated	8.932e-05	0.0005227	5	18	TXN,FAS,FASLG,EDN1,TGFB1
C0035854	Rosacea	DisGeNET Curated	8.932e-05	0.0005227	5	18	HLA-DQA1,HLA-DRA,HLA-DRB1,TLR2,TNF
C1843108	Short hands	DisGeNET Curated	9.195e-05	0.0005359	8	54	FGFR1,FGFR2,FLNA,WNT5A,IGF1R,GATA1,BGN,DVL1
C0008677	Bronchitis, Chronic	DisGeNET Curated	9.195e-05	0.0005359	8	54	HLA-A,VEGFA,FLNA,IL5,PTPRC,DNMT3B,NR3C1,TNF
C2919945	Cavernous Hemangioma of Brain	DisGeNET Curated	9.195e-05	0.0005359	8	54	KLF4,VEGFA,VIM,ANGPT1,SLC2A1,MAPK3,PTGS2,GLI3
C0006271	Bronchiolitis	DisGeNET Curated	9.195e-05	0.0005359	8	54	IL5,IL10,ISG20,JUN,NFKBIA,NR3C1,TLR2,TNF
C0027832	Neurofibromatosis 2	DisGeNET Curated	9.387e-05	0.0005459	9	69	CDKN2A,MDM2,VEGFA,FLT1,SMARCB1,CCN2,SYK,RAC1,CD44
C4021107	Non-obstructive azoospermia	DisGeNET Curated	9.387e-05	0.0005459	9	69	HLA-DPB1,HLA-DRA,HLA-DRB1,KITLG,FGFR1,MSH5,AR,GAPDH,BCL2
C0023529	Leukomalacia, Periventricular	DisGeNET Curated	9.628e-05	0.0005593	4	10	CDKN2A,VEGFA,SOD2,TNF
C0002171	Alopecia Areata	DisGeNET Curated	0.0001005	0.0005832	7	41	HLA-DRB1,FAS,FASLG,NOS3,FOXP3,TGFB1,TNF
C0021361	Female infertility	DisGeNET Curated	0.0001042	0.0006021	6	29	CEBPB,PGR,AR,CCN2,MAPK3,DHFR
C0175704	LEOPARD Syndrome	DisGeNET Curated	0.0001042	0.0006021	6	29	PIK3CB,PIK3CD,PIK3CG,MAPK3,RAF1,EPHA2
C0877015	Pelvic Organ Prolapse	DisGeNET Curated	0.0001042	0.0006021	6	29	MMP2,BCL2,DCN,PTGS2,THBS1,LUM
C0014850	Esophageal Atresia	DisGeNET Curated	0.0001042	0.0006021	6	29	FANCD2,FGFR2,VEGFA,MYCN,GLI3,FANCI
C0752120	Spinocerebellar Ataxia Type 1	DisGeNET Curated	0.0001051	0.0006067	8	55	HLA-A,HLA-DPB1,PML,VEGFA,AR,GAPDH,DNMT1,EDN1
C1837249	Malformations of Cortical Development, Group II	DisGeNET Curated	0.0001176	0.0006736	9	71	PDGFB,PDGFRB,TUBA1B,FGF13,FLNA,TUBA8,TUBA1A,LDHA,THBS1
C3495801	Granulomatosis with polyangiitis	DisGeNET Curated	0.0001176	0.0006736	9	71	HLA-DPB1,HLA-DRB1,ACP5,MMP2,IL10,TGFB1,TIMP1,TNF,CDK6
C0206718	Ganglioneuroblastoma	DisGeNET Curated	0.0001178	0.0006736	7	42	SLC2A1,MYCN,GAPDH,BCL2,BDNF,EGFR,CD44
C1636149	Macular dystrophy, corneal type 1	DisGeNET Curated	0.0001178	0.0006736	7	42	HSPA5,VEGFA,BCL2,ISG20,KDR,CD80,TNF
C0001969	Alcoholic Intoxication	DisGeNET Curated	0.0001178	0.0006736	7	42	IGF1,FYN,SOD2,BDNF,ARHGEF7,NR3C1,CD40
C0206634	Liposarcoma, Myxoid	DisGeNET Curated	0.0001178	0.0006736	7	42	CDKN2A,MDM2,FGFR2,PML,FLT1,IGF1R,GLI1
C4280636	Hypertrophy of supraorbital ridge	DisGeNET Curated	0.0001185	0.0006736	5	19	PDGFRB,FGFR1,FLNA,FOS,CAV1
C1842060	Prominent supraorbital ridges	DisGeNET Curated	0.0001185	0.0006736	5	19	PDGFRB,FGFR1,FLNA,FOS,CAV1
C4280639	Hyperplasia of supraorbital margins	DisGeNET Curated	0.0001185	0.0006736	5	19	PDGFRB,FGFR1,FLNA,FOS,CAV1
C0751587	CADASIL Syndrome	DisGeNET Curated	0.0001185	0.0006736	5	19	DCN,GFAP,BGN,NOTCH1,DVL1
C4280638	Hyperplasia of supraorbital ridge	DisGeNET Curated	0.0001185	0.0006736	5	19	PDGFRB,FGFR1,FLNA,FOS,CAV1
C0152264	Familial erythrocytosis	DisGeNET Curated	0.0001185	0.0006736	5	19	EPOR,HIF1A,PIK3R1,JAK2,ARHGEF7
C0694563	Excessive daytime somnolence	DisGeNET Curated	0.0001185	0.0006736	5	19	HLA-DRB1,LRRK2,REM1,DNMT1,TNF
C0271844	Parathyroid hyperplasia	DisGeNET Curated	0.0001185	0.0006736	5	19	CDKN1A,CDKN2B,CEBPB,ADAM17,EGFR
C4280637	Hypertrophy of supraorbital margins	DisGeNET Curated	0.0001185	0.0006736	5	19	PDGFRB,FGFR1,FLNA,FOS,CAV1
C0017639	Gliosis	DisGeNET Curated	0.0001198	0.0006799	8	56	MAPT,CSF1R,MAPK3,ITGA1,ITGA2,ITGB3,GFAP,BDNF
C0018834	Heartburn	DisGeNET Curated	0.0001236	0.0007007	11	105	HLA-DRB1,PIK3CB,PIK3CD,PIK3CG,VEGFA,VEGFC,FLNA,LAT2,CTBP1,CCN2,CAV1
C0010692	Cystitis	DisGeNET Curated	0.0001273	0.0007197	6	30	ERBB2,ISG15,IL10,PTGS2,BDNF,SERPINE1
C0014836	Escherichia coli Infections	DisGeNET Curated	0.0001273	0.0007197	6	30	HIF1A,HMOX1,ABCB1,SOD2,IL10,TNF
C2931384	Moyamoya disease 1	DisGeNET Curated	0.0001273	0.0007197	6	30	VEGFA,IL10,ALDH1A2,KDR,TIMP1,TIMP2
C0039075	Syndactyly	DisGeNET Curated	0.0001313	0.0007399	9	72	FGFR1,FGFR2,GJA1,BMP2,BMP4,GLI3,NOTCH1,RAC1,RIPK4
C0238339	Hereditary pancreatitis	DisGeNET Curated	0.0001313	0.0007399	9	72	CDKN2A,ERBB2,CTSB,SPINK1,IRF1,BCL2,PTGS2,BGN,CDK2
C0042029	Urinary tract infection	DisGeNET Curated	0.0001313	0.0007399	9	72	HIF1A,CCL2,VEGFA,CSF1R,IL10,ACE,CXCR4,TGFB1,TLR2
C3278923	Dilated ventricles (finding)	DisGeNET Curated	0.0001325	0.0007458	12	124	PDGFB,PDGFRB,FGFR2,RNASEH2A,SLC25A1,CTBP1,NDE1,PTCH1,BMP4,TUBA1A,AKT3,CDK6
C0158646	Cleft palate with cleft lip	DisGeNET Curated	0.0001361	0.0007654	8	57	ACTB,KLF4,FGFR1,PTCH1,DCN,BMP4,TGFB1,TIMP2
C1842774	Hyperpigmented macules	DisGeNET Curated	0.0001375	0.0007719	7	43	ACP5,KITLG,MMP2,INSR,GJA1,KIT,MSH6
C0014591	Epistaxis	DisGeNET Curated	0.0001375	0.0007719	7	43	EPOR,HLA-DPB1,VWF,GATA1,ITGB3,JAK2,ENG
C0231341	Premature aging syndrome	DisGeNET Curated	0.0001393	0.000781	10	89	CDKN1A,CDKN2A,PIN1,NCOR2,IGF1,SOD2,RAD51,CAV1,SERPINE1,TOP3A
C0025205	Melanoma, Experimental	DisGeNET Curated	0.0001481	0.0008269	4	11	HIF1A,VEGFA,FLT1,KDR
C0006105	Brain Abscess	DisGeNET Curated	0.0001481	0.0008269	4	11	CCL2,MYD88,TNF,ENG
C0398368	Lymphatic Abnormalities	DisGeNET Curated	0.0001481	0.0008269	4	11	PIK3CB,PIK3CD,PIK3CG,SLC2A1
C1960546	Myxoma of heart	DisGeNET Curated	0.0001481	0.0008269	4	11	VEGFA,IGF1,MAPK3,EGFR
C0011168	Deglutition Disorders	DisGeNET Curated	0.000153	0.0008537	13	145	PDGFRA,MAPT,HLA-DRB1,ACTB,AR,PDP1,CCN2,IL5,BDNF,KIT,RAD51,CAV1,PCNA
C0007273	Carotid Artery Diseases	DisGeNET Curated	0.0001543	0.0008597	6	31	HMOX1,CCL2,FASLG,ACE,NFKBIA,TNF
C0036420	Localized scleroderma	DisGeNET Curated	0.0001546	0.0008597	5	20	CCN2,BCL2,DCN,TGFB1,TNF
C1879321	Acute Myeloid Leukemia (AML-M2)	DisGeNET Curated	0.0001546	0.0008597	5	20	ABCB1,FLT3,FAS,BCL2,KIT
C0023283	Leishmaniasis, Cutaneous	DisGeNET Curated	0.0001598	0.0008869	7	44	CCL2,MMP2,IL10,TGFB1,TLR2,H1F0,TNF
C0162538	Immunoglobulin A deficiency (disorder)	DisGeNET Curated	0.0001598	0.0008869	7	44	MSH5,IL5,IL10,TGFB1,CD40,CD40LG,TNF
C0740277	Bile duct carcinoma	DisGeNET Curated	0.0001742	0.0009661	8	59	CDKN2A,ERBB2,CEBPB,HMOX1,LAT,PTGS2,EGFR,CD44
C1851841	ECTRODACTYLY, ECTODERMAL DYSPLASIA, AND CLEFT LIP/PALATE SYNDROME 1	DisGeNET Curated	0.0001804	0.0009983	9	75	CDKN1A,PIK3CB,PIK3CD,PIK3CG,PIK3R1,PLEK,MYC,ENO1,PCNA
C0006267	Bronchiectasis	DisGeNET Curated	0.0001804	0.0009983	9	75	PIK3CD,PRKCD,CTSB,STAT1,DNMT3B,FOXP3,TGFB1,TLR2,TNF
C0342793	Malonic aciduria	DisGeNET Curated	0.0001849	0.001022	7	45	HSPA5,VEGFA,BCL2,ISG20,KDR,CD80,TNF
C0494261	Combined immunodeficiency	DisGeNET Curated	0.0001856	0.001024	6	32	HLA-A,ACP5,PIK3CD,B2M,STAT1,LCK
C0085702	Monocytosis	DisGeNET Curated	0.0001856	0.001024	6	32	IL10,BCL2,ITGAM,JAK2,NRAS,EGR1
C1842231	Broad metatarsals	DisGeNET Curated	0.0001871	0.001025	3	5	FGFR1,FGFR2,MMP2
C4021910	Narrow foramen obturatorium	DisGeNET Curated	0.0001871	0.001025	3	5	HLA-DRB1,CCN2,CAV1
C0265306	Greig cephalopolysyndactyly syndrome	DisGeNET Curated	0.0001871	0.001025	3	5	GLI1,GLI3,EGFR
20081125:Samani	Coronary disease	GWAS	0.0001871	0.001025	3	5	CXCL12,MTHFD1L,SMAD3
C1844666	Immune dysregulation	DisGeNET Curated	0.0001871	0.001025	3	5	ACP5,STAT1,FOXP3
C1398301	Short palate	DisGeNET Curated	0.0001871	0.001025	3	5	WNT5A,GLI2,DVL1
C1850161	Widened metatarsal shaft	DisGeNET Curated	0.0001871	0.001025	3	5	FGFR1,FGFR2,MMP2
C1839163	THROMBOCYTOPENIA 1 (disorder)	DisGeNET Curated	0.0001984	0.001079	5	21	ERBB2,HMOX1,GATA1,TIMP1,CD34
C0014356	Enterocolitis	DisGeNET Curated	0.0001984	0.001079	5	21	HLA-DRB1,VEGFA,IGF1,IL10,STAT1
C2985290	Fetal Alcohol Spectrum Disorders	DisGeNET Curated	0.0001984	0.001079	5	21	PDGFRA,PIK3CB,PIK3CD,PIK3CG,BCL2
C4024202	Reduced number of teeth	DisGeNET Curated	0.0001984	0.001079	5	21	FGFR1,FGFR2,FLNA,GJA1,TCOF1
C4083050	Agenesis of teeth	DisGeNET Curated	0.0001984	0.001079	5	21	FGFR1,FGFR2,FLNA,GJA1,TCOF1
C0010051	Coronary Aneurysm	DisGeNET Curated	0.0001984	0.001079	5	21	CCL2,MMP2,IL10,GJA1,SMAD3
C0020545	Hypertension, Renovascular	DisGeNET Curated	0.0001984	0.001079	5	21	ACE,PTGS2,STAT1,NOS3,RFC2
C0037019	Shy-Drager Syndrome	DisGeNET Curated	0.0001999	0.001086	9	76	MAPT,LRRK2,FAS,IGF1,FYN,GFAP,BDNF,EIF4EBP1,PCNA
C0206732	Epithelioid hemangioendothelioma	DisGeNET Curated	0.0002174	0.00118	4	12	VEGFA,MYC,KIT,CD34
C0265610	Congenital clinodactyly	DisGeNET Curated	0.0002208	0.001197	8	61	PIK3R1,FGFR2,WNT5A,IGF1,IGF1R,PHGDH,GJA1,DVL1
C0740392	Infarction, Middle Cerebral Artery	DisGeNET Curated	0.0002218	0.001199	6	33	CCL2,FOS,IGF1,SOD2,JUNB,EDN1
C0036349	Paranoid Schizophrenia	DisGeNET Curated	0.0002218	0.001199	6	33	HLA-A,CCL2,HSPA1A,BDNF,TNF,PAX6
C0022593	Keratosis	DisGeNET Curated	0.0002218	0.001199	6	33	CDKN2A,CDKN2B,APEX1,HPGDS,NOTCH1,H2AFX
C0266999	Vesicular Stomatitis	DisGeNET Curated	0.0002228	0.001204	12	131	ERBB2,DDX58,SAMHD1,ISG15,BCL2,ISG20,STAT1,CXCR4,RAB7A,RAF1,CD34,TNF
C4280644	Increased size of mandible	DisGeNET Curated	0.000244	0.001313	9	78	FGFR1,FGFR2,FOS,INSR,PTCH1,GJA1,RAF1,CAV1,TGFB1
C2227134	mandibular excess (physical finding)	DisGeNET Curated	0.000244	0.001313	9	78	FGFR1,FGFR2,FOS,INSR,PTCH1,GJA1,RAF1,CAV1,TGFB1
C0302501	Mandibular hyperplasia	DisGeNET Curated	0.000244	0.001313	9	78	FGFR1,FGFR2,FOS,INSR,PTCH1,GJA1,RAF1,CAV1,TGFB1
C4280645	Hypertrophy of lower jaw	DisGeNET Curated	0.000244	0.001313	9	78	FGFR1,FGFR2,FOS,INSR,PTCH1,GJA1,RAF1,CAV1,TGFB1
C0265325	Turcot syndrome (disorder)	DisGeNET Curated	0.0002446	0.001314	7	47	CDKN2A,HIF1A,PTGS2,FOXP3,TGFB1,MSH6,CD80
C0920350	Autoimmune thyroiditis	DisGeNET Curated	0.0002446	0.001314	7	47	ERBB2,HLA-DRB1,ISG20,PTCH1,PTGS2,FOXP3,TNF
C1839764	Broad flat nasal bridge	DisGeNET Curated	0.0002482	0.00133	17	237	PDGFRB,ACTB,PIK3R1,FGFR1,FLNA,WNT5A,IGF1R,SMARCB1,CTBP1,MYCN,PTCH1,GJA1,GLI3,RAF1,TCOF1,DVL1,RFC2
C1849367	Nasal bridge wide	DisGeNET Curated	0.0002482	0.00133	17	237	PDGFRB,ACTB,PIK3R1,FGFR1,FLNA,WNT5A,IGF1R,SMARCB1,CTBP1,MYCN,PTCH1,GJA1,GLI3,RAF1,TCOF1,DVL1,RFC2
C1449861	Micronuclei, Chromosome-Defective	DisGeNET Curated	0.0002511	0.001341	5	22	CDKN2A,HIF1A,APEX1,RAD51,H2AFX
C0003493	Aortic Diseases	DisGeNET Curated	0.0002511	0.001341	5	22	CDKN2B,MMP2,FLNA,PRKG1,SOD2
C1853737	Prominent occiput	DisGeNET Curated	0.0002511	0.001341	5	22	CDKN1C,FLNA,MYCN,GLI3,NRAS
C4280652	Prominent back of the head	DisGeNET Curated	0.0002511	0.001341	5	22	CDKN1C,FLNA,MYCN,GLI3,NRAS
C0266463	Lissencephaly	DisGeNET Curated	0.0002632	0.001404	6	34	ACTB,TUBA1B,NDE1,PTAFR,PHGDH,TUBA1A
C0023798	Lipoma	DisGeNET Curated	0.0002689	0.00143	9	79	CDKN2A,MDM2,ABCB1,FGFR1,IRF1,DCN,KIT,CAV1,CD34
C0744641	Intermittent migraine headaches	DisGeNET Curated	0.0002689	0.00143	9	79	PDGFB,PGK1,FAS,MT-CYB,SMARCB1,IL10,GATA1,MSH6,ENG
C0020474	Hyperlipidemia, Familial Combined	DisGeNET Curated	0.0002689	0.00143	9	79	CDKN2B,SELP,FASLG,TCF7L2,EEF1A2,EGR1,EIF4EBP1,SERPINE1,TNF
C0026936	Mycoplasma Infections	DisGeNET Curated	0.000277	0.001471	8	63	HNRNPD,MPP1,ANXA2,GAPDH,BMP2,TGFB1,TLR2,TNF
C0042721	Viral hepatitis	DisGeNET Curated	0.000277	0.001471	8	63	CDKN1A,HLA-A,HLA-DPB1,ABCB1,GAPDH,BCL2,TGFB1,TNF
C1385263	facial deformity	DisGeNET Curated	0.0002798	0.001477	7	48	FGFR2,FLNA,POLE,IGF1,IGF1R,INSR,RAF1
C4072833	Funny looking face	DisGeNET Curated	0.0002798	0.001477	7	48	FGFR2,FLNA,POLE,IGF1,IGF1R,INSR,RAF1
C0424503	Dysmorphic facies	DisGeNET Curated	0.0002798	0.001477	7	48	FGFR2,FLNA,POLE,IGF1,IGF1R,INSR,RAF1
C4072832	Distortion of face	DisGeNET Curated	0.0002798	0.001477	7	48	FGFR2,FLNA,POLE,IGF1,IGF1R,INSR,RAF1
C0221352	Syndactyly of fingers	DisGeNET Curated	0.0002798	0.001477	7	48	FGFR1,FGFR2,PHGDH,GJA1,GLI3,NOTCH1,RIPK4
C0853697	Neutrophil count decreased	DisGeNET Curated	0.0002798	0.001477	7	48	FANCD2,PIK3R1,GATA1,CXCR4,NRAS,CD40,CD40LG
C4280625	Decreased size of eyeball	DisGeNET Curated	0.0002846	0.001494	10	97	FANCD2,FGFR1,PTCH1,PHGDH,GJA1,BMP4,GLI2,GLI3,NOTCH1,NRAS
C4280808	Abnormally small eyeball	DisGeNET Curated	0.0002846	0.001494	10	97	FANCD2,FGFR1,PTCH1,PHGDH,GJA1,BMP4,GLI2,GLI3,NOTCH1,NRAS
C1836542	Depressed nasal bridge	DisGeNET Curated	0.0002847	0.001494	15	196	CDKN1C,MGP,FGFR1,FGFR2,FLNA,SMARCB1,INSR,GJA1,GLI2,GLI3,TALDO1,DNMT3B,RAF1,AKT3,EEF1A2
C0013362	Dysarthria	DisGeNET Curated	0.0002847	0.001494	15	196	PDGFB,PDGFRB,MAPT,ADCY5,RRM2B,AR,PPP2R2B,SLC9A1,CSTB,SPTBN2,ITPR1,GJA1,RAF1,NRAS,PCNA
C3550546	Depressed nasal root/bridge	DisGeNET Curated	0.0002847	0.001494	15	196	CDKN1C,MGP,FGFR1,FGFR2,FLNA,SMARCB1,INSR,GJA1,GLI2,GLI3,TALDO1,DNMT3B,RAF1,AKT3,EEF1A2
C4280495	Concave bridge of nose	DisGeNET Curated	0.0002847	0.001494	15	196	CDKN1C,MGP,FGFR1,FGFR2,FLNA,SMARCB1,INSR,GJA1,GLI2,GLI3,TALDO1,DNMT3B,RAF1,AKT3,EEF1A2
C4025860	Hearing abnormality	DisGeNET Curated	0.0003074	0.001597	4	13	FGFR2,INSR,BDNF,PAX6
C0014867	Esophageal Varices	DisGeNET Curated	0.0003074	0.001597	4	13	HMOX1,VEGFA,JAK2,KDR
C0206644	Histiocytoma, Benign Fibrous	DisGeNET Curated	0.0003074	0.001597	4	13	PRKCA,PRKCB,PRKCD,CD34
C2931189	Neural crest tumor	DisGeNET Curated	0.0003074	0.001597	4	13	FLT3,MYCN,BCL2,CD44
C0342288	Insulin-dependent diabetes mellitus secretory diarrhea syndrome	DisGeNET Curated	0.0003074	0.001597	4	13	IL10,ISG20,HPGDS,FOXP3
C0029899	Otosclerosis	DisGeNET Curated	0.0003074	0.001597	4	13	HLA-A,BMP2,BMP4,TGFB1
C0008029	Cherubism	DisGeNET Curated	0.0003074	0.001597	4	13	ACP5,PLEK,SYK,TNF
C0157917	Pauciarticular juvenile rheumatoid arthritis	DisGeNET Curated	0.0003074	0.001597	4	13	HLA-DPB1,HLA-DQA1,HLA-DRB1,FAS
C2063866	Depressive Disorder, Treatment-Resistant	DisGeNET Curated	0.0003074	0.001597	4	13	VEGFA,FAS,BDNF,TNF
C0268238	Triglyceride storage disease with ichthyosis	DisGeNET Curated	0.0003074	0.001597	4	13	CDKN2A,PDGFRB,MDM2,CD40LG
C0022568	Keratitis	DisGeNET Curated	0.0003093	0.001604	8	64	VEGFA,VEGFC,IL10,MYD88,THBS1,TLR2,TNF,PAX6
C0497156	Lymphadenopathy	DisGeNET Curated	0.0003093	0.001604	8	64	HLA-DRB1,ACP5,MCM4,PIK3CD,PRKCD,PSMB8,PTPRC,FOXP3
C0005956	Bone Marrow Diseases	DisGeNET Curated	0.0003105	0.001606	6	35	HIF1A,MYC,BMP4,CXCR4,THBS1,TNF
C0017566	Gingival Hyperplasia	DisGeNET Curated	0.0003105	0.001606	6	35	PDGFB,FGFR2,MMP2,WNT5A,INSR,DVL1
C1279481	X-Linked Combined Immunodeficiency Diseases	DisGeNET Curated	0.0003105	0.001606	6	35	PGK1,ABCB1,JAK3,CD34,CD40,CD40LG
C0426422	Narrow nose	DisGeNET Curated	0.0003138	0.001619	5	23	PDGFRB,ACP5,FGFR2,MMP2,GJA1
C0085632	Apathy	DisGeNET Curated	0.0003138	0.001619	5	23	PDGFB,MAPT,SMARCB1,BDNF,DNMT1
C3149841	POLYCYSTIC KIDNEY DISEASE 1	DisGeNET Curated	0.0003138	0.001619	5	23	ACE,KDR,NOS3,PEBP1,TNF
C0233565	Bradykinesia	DisGeNET Curated	0.000319	0.001642	7	49	PDGFB,PDGFRB,MAPT,LRRK2,CSF1R,SOD2,PRKN
C0025303	Meningococcal Infections	DisGeNET Curated	0.000319	0.001642	7	49	IL10,GAPDH,ACE,CXCR4,TLR2,SERPINE1,TNF
C0020255	Hydrocephalus	DisGeNET Curated	0.0003221	0.001657	14	177	CDKN1C,FGFR1,FGFR2,FLNA,RNASEH2A,RND3,SMARCB1,NES,PTCH1,GFAP,BMP4,GLI2,NOTCH1,AKT3
C0282193	Iron Overload	DisGeNET Curated	0.0003251	0.001671	9	81	HIF1A,HLA-A,ACP5,HMOX1,VEGFA,SOD2,B2M,TFRC,TNF
C0007820	Cerebrovascular Disorders	DisGeNET Curated	0.0003361	0.001726	10	99	HGF,HMOX1,VCAM1,SELP,IL10,ACE,PTGS2,NOS3,EDN1,SERPINE1
C1510586	Autism Spectrum Disorders	DisGeNET Curated	0.0003419	0.001754	25	436	HGF,HLA-A,PIK3CB,PIK3CD,PIK3CG,CCL2,AR,PRKCB,IRS2,SOD2,NDE1,ITGB3,GFAP,BDNF,ITPR1,GLI3,RPS6KA6,DLG4,NOTCH1,DNMT3B,NR3C1,PRKN,TNF,PAX6,TOP1
C0026848	Myopathy	DisGeNET Curated	0.0003424	0.001754	23	386	MAPT,HLA-DRB1,PGK1,TXN,MMP2,HSPA5,ALPL,FLNA,AR,MT-CYB,CTSB,INSR,BCL2,GFAP,PTGS2,DNM2,LDHA,PPIF,EEF1A2,TGFB1,THBS1,MYH14,TPI1
C0004903	Beckwith-Wiedemann Syndrome	DisGeNET Curated	0.0003445	0.001761	8	65	CDKN1C,POU5F1,IGF1,IGF1R,DNMT1,PAX6,PCNA,SMAD3
C0042580	Vesico-Ureteral Reflux	DisGeNET Curated	0.0003445	0.001761	8	65	VEGFA,ACE,GJA1,GNB3,TGFB1,TLR2,TNF,CDK6
C0029882	Otitis Media	DisGeNET Curated	0.0003445	0.001761	8	65	CCL2,IL5,IL10,PTPRC,DUSP1,TLR2,SERPINE1,TNF
C0338480	Common Migraine	DisGeNET Curated	0.0003624	0.001847	7	50	HLA-DRB1,MTHFD1,SOD2,ACE,BDNF,TGFB1,TNF
C1306837	Papillary Renal Cell Carcinoma	DisGeNET Curated	0.0003624	0.001847	7	50	VEGFA,SLC2A1,MYC,UBE2S,KDR,TIMP1,ELF3
C0019100	Severe Dengue	DisGeNET Curated	0.0003624	0.001847	7	50	HLA-A,HLA-DPB1,HLA-DRB1,CCL2,SOCS1,IL10,TNF
C1955869	Malformations of Cortical Development	DisGeNET Curated	0.0003642	0.001849	6	36	TUBB2A,PIK3CB,PIK3CD,PIK3CG,TUBA1A,AKT3
C0155862	Streptococcal pneumonia	DisGeNET Curated	0.0003642	0.001849	6	36	ACTB,MAPK3,PTAFR,PEBP1,TLR2,SERPINE1
C0028960	Oligospermia	DisGeNET Curated	0.0003646	0.001849	10	100	PGR,KITLG,MSH5,FAS,FASLG,CREM,AR,HPGDS,DNMT1,TNF
C0024221	Lymphangioma	DisGeNET Curated	0.0003666	0.001849	3	6	VEGFA,VEGFC,KDR
C0029295	Oropharyngeal Neoplasms	DisGeNET Curated	0.0003666	0.001849	3	6	CDKN2A,HLA-DQA1,HLA-DRB1
C0028081	Night sweats	DisGeNET Curated	0.0003666	0.001849	3	6	HLA-DRB1,BCL2,BCL6
C1845050	PIGMENTARY DISORDER, RETICULATE, WITH SYSTEMIC MANIFESTATIONS	DisGeNET Curated	0.0003666	0.001849	3	6	CCL2,ACE,TNF
C0020225	Hydranencephaly	DisGeNET Curated	0.0003666	0.001849	3	6	NDE1,PHGDH,TUBA1A
C0078982	Arhinencephaly	DisGeNET Curated	0.0003666	0.001849	3	6	RNASEH2A,SAMHD1,GLI3
C0220658	Pfeiffer Syndrome	DisGeNET Curated	0.0003666	0.001849	3	6	FGF13,FGFR1,FGFR2
C0268389	Amyloidosis, familial visceral	DisGeNET Curated	0.0003666	0.001849	3	6	B2M,PTPRC,LYZ
C0152244	Bone Cysts, Aneurysmal	DisGeNET Curated	0.0003877	0.001945	5	24	ERBB2,ABCG2,IGF1,MYD88,GGT1
C0920163	Idiopathic thrombocytopenia	DisGeNET Curated	0.0003877	0.001945	5	24	ACP5,FAS,FASLG,PRKCD,NRAS
C0041466	Typhoid Fever	DisGeNET Curated	0.0003877	0.001945	5	24	HLA-DRB1,MYD88,WDHD1,PRKN,TNF
C0342541	Precocious pubarche	DisGeNET Curated	0.0003877	0.001945	5	24	AR,IGF1,IGF1R,NR3C1,SERPINE1
C0022575	Keratoconjunctivitis Sicca	DisGeNET Curated	0.0003877	0.001945	5	24	KLF4,B2M,THBS1,TNF,PAX6
OMIN:601626	LEUKEMIA, ACUTE MYELOID; AML	OMIM	0.0003877	0.001945	5	24	FLT3,SH3GL1,JAK2,KIT,NUP214
C0030319	Panic Disorder	DisGeNET Curated	0.0003907	0.001956	9	83	NPL,HLA-DRB1,PGR,CREM,IL10,ACE,BDNF,LDHA,LDHB
C1853562	Adult onset	DisGeNET Curated	0.0003907	0.001956	9	83	PDGFB,PDGFRB,MAPT,HSPB1,AR,CSF1R,DNMT1,PRKN,ENO3
C0233514	Abnormal behavior	DisGeNET Curated	0.0003919	0.001961	22	365	HIF1A,MAPT,LRRK2,PI4KA,CCL2,FGFR2,AR,PPP2R2B,ARRB2,PRKCA,STAG2,ALDH7A1,BCL2,ACE,BDNF,GJA1,ARHGEF7,DLG4,NR3C1,EGR1,CD40,TPI1
C0027746	Nerve Degeneration	DisGeNET Curated	0.0004014	0.002006	11	120	EPOR,LRRK2,IGF1,MAPK3,SOD2,BCL2,BDNF,CD44,PRKN,TNF,PCNA
C0558165	Curly hair (finding)	DisGeNET Curated	0.0004212	0.002097	4	14	GJA1,JUP,RAF1,NRAS
C0346326	Optic Nerve Glioma	DisGeNET Curated	0.0004212	0.002097	4	14	PIK3CB,PIK3CD,PIK3CG,CXCL12
C0018922	hemangiopericytoma	DisGeNET Curated	0.0004212	0.002097	4	14	CDKN2A,MDM2,CD34,CDK2
C1318518	Infantile malignant osteopetrosis	DisGeNET Curated	0.0004212	0.002097	4	14	BCL2,RAC1,RAC2,CD34
C0035455	Rhinitis	DisGeNET Curated	0.0004248	0.002109	8	67	HIF1A,VEGFA,AR,IL5,ISG20,ACE,HPGDS,TLR2
C0013491	Ecchymosis	DisGeNET Curated	0.0004248	0.002109	8	67	FANCD2,VWF,PRKACA,GATA1,ITGA2,ITGB3,JAK2,SMAD3
C0423798	Increased tendency to bruise	DisGeNET Curated	0.0004248	0.002109	8	67	FANCD2,VWF,PRKACA,GATA1,ITGA2,ITGB3,JAK2,SMAD3
C1512419	Hereditary Melanoma	DisGeNET Curated	0.000425	0.002109	6	37	CDKN2A,CDKN2B,NRAS,PCNA,CDK2,CDK6
C1839839	MAJOR AFFECTIVE DISORDER 2	DisGeNET Curated	0.0004278	0.002121	10	102	NPL,IGF1,IL10,BCL2,ACE,BDNF,NR3C1,SERPINE1,ENO1,TNS1
C0019569	Hirschsprung Disease	DisGeNET Curated	0.0004311	0.002135	11	121	PLEK,GATA1,PTCH1,BDNF,CXCR4,GLI1,KIT,DNMT3B,TCOF1,CD34,PAX6
C0233794	Memory impairment	DisGeNET Curated	0.0004331	0.002143	16	226	PDGFB,PDGFRB,MAPT,PDK1,CSF1R,PRKCA,PRKG1,MAPK3,CTSB,IL10,GFAP,BDNF,PTPRC,DNMT1,TNF,PCNA
C0007117	Basal cell carcinoma	DisGeNET Curated	0.0004635	0.002292	7	52	ERBB2,XRCC3,MYCN,PTCH1,GLI2,NRAS,MSH6
C0027055	Myocardial Reperfusion Injury	DisGeNET Curated	0.0004667	0.002305	9	85	HIF1A,CCL2,VEGFA,SELP,GJA1,NOS3,CASP7,EDN1,TFRC
C0024421	Macroglossia	DisGeNET Curated	0.0004703	0.002315	8	68	CDKN1C,ACTB,WNT5A,GATA1,PSMB8,DNMT3B,DVL1,RFC2
C0520463	Chronic active hepatitis	DisGeNET Curated	0.0004703	0.002315	8	68	HGF,ERBB2,HLA-A,MDM2,AR,STAT1,NR3C1,PCNA
C0018621	Hay fever	DisGeNET Curated	0.0004703	0.002315	8	68	VEGFA,IL5,IL10,EGFR,TLR2,TNF,LYZ,TNS1
C0154723	Migraine with Aura	DisGeNET Curated	0.0004703	0.002315	8	68	MTHFD1,SOD2,ACE,BDNF,NOS3,EDN1,TGFB1,TNF
C0428791	Aortic valve calcification	DisGeNET Curated	0.000474	0.00232	5	25	MGP,CTSS,ACE,NOTCH1,TNF
C0039263	Takayasu Arteritis	DisGeNET Curated	0.000474	0.00232	5	25	HLA-A,HLA-DRB1,VCAM1,ACE,TNF
C2751260	Macrothrombocytopenia	DisGeNET Curated	0.000474	0.00232	5	25	TUBB1,FLNA,VWF,GATA1,ITGB3
C0234979	Dysdiadochokinesis	DisGeNET Curated	0.000474	0.00232	5	25	PDGFB,PDGFRB,PPP2R2B,SLC9A1,SPTBN2
C0158570	Vascular anomaly	DisGeNET Curated	0.000474	0.00232	5	25	VEGFA,VEGFC,TEK,EDN1,ENG
C0020302	Hydrophthalmos	DisGeNET Curated	0.000474	0.00232	5	25	DDX58,FGFR2,AR,TEK,PAX6
C0423112	Short palpebral fissure	DisGeNET Curated	0.0004933	0.002411	6	38	FANCD2,UBE2T,MYCN,GJA1,RAD51,FANCI
C1836189	Radially deviated fingers	DisGeNET Curated	0.0004933	0.002411	6	38	PIK3R1,WNT5A,IGF1,IGF1R,PHGDH,DVL1
C0399526	Class III malocclusion	DisGeNET Curated	0.0005091	0.002486	9	86	FGFR1,FGFR2,FOS,INSR,PTCH1,GJA1,RAF1,CAV1,TGFB1
C0024032	Low Birth Weights	DisGeNET Curated	0.0005197	0.002531	8	69	ACTB,FANCD2,PIK3R1,IGF1,CTBP1,INSR,TALDO1,DNM2
C0235991	Small for gestational age (disorder)	DisGeNET Curated	0.0005197	0.002531	8	69	ACTB,FANCD2,PIK3R1,IGF1,CTBP1,INSR,TALDO1,DNM2
C0029927	Ovarian Cysts	DisGeNET Curated	0.0005197	0.002531	8	69	ERBB2,PIK3R1,MMP2,INSR,RAF1,EGFR,CD44,PRKN
C0026267	Mitral Valve Prolapse Syndrome	DisGeNET Curated	0.0005218	0.002537	7	53	FLNA,VWF,ACE,BMP4,RAF1,RFC2,SMAD3
C0028326	Noonan Syndrome	DisGeNET Curated	0.0005218	0.002537	7	53	RRAS,AR,MAPK3,RAF1,NRAS,EPHA2,PRKN
C0004610	Bacteremia	DisGeNET Curated	0.0005546	0.002693	9	87	VIM,IGF1R,CTSB,IL10,ITGAM,PTGS2,NOS3,TGFB1,TLR2
C0025309	Meningoencephalitis	DisGeNET Curated	0.0005621	0.002723	4	15	DDX58,IL10,CD40LG,TNF
C3542024	AORTIC VALVE DISEASE 2	DisGeNET Curated	0.0005621	0.002723	4	15	PDIA2,NOTCH1,TGFB1,ENG
C0043515	Zollinger-Ellison syndrome	DisGeNET Curated	0.0005621	0.002723	4	15	CDKN1A,CDKN2B,IGF1R,TNF
C2751492	AMYLOIDOSIS, HEREDITARY, TRANSTHYRETIN-RELATED	DisGeNET Curated	0.0005699	0.002755	6	39	VEGFA,IL10,B2M,PTGS2,BGN,LYZ
C0007787	Transient Ischemic Attack	DisGeNET Curated	0.0005699	0.002755	6	39	HSPA1A,HSPA2,SOD2,ACE,PTGS2,CYCS
C0001080	Achondroplasia	DisGeNET Curated	0.0005739	0.002765	5	26	FGFR2,SNAI1,MAPK3,BCL2,DCN
C0235032	Neurotoxicity Syndromes	DisGeNET Curated	0.0005739	0.002765	5	26	ABCB1,FOS,LAT,PRKCD,CD3D
C0036391	Schwartz-Jampel Syndrome	DisGeNET Curated	0.0005739	0.002765	5	26	HLA-A,HLA-DRB1,ABCG2,FASLG,EGFR
C0001824	Agranulocytosis	DisGeNET Curated	0.0005739	0.002765	5	26	HLA-DRB1,ABCB1,HSPA1A,HSPA2,TNF
C1853246	Everted lower lip vermilion	DisGeNET Curated	0.0005859	0.002818	7	54	IGF1R,MYCN,BDNF,NRAS,RFC2,EEF1A2,PAX6
C1866234	Protruding lower lip	DisGeNET Curated	0.0005859	0.002818	7	54	IGF1R,MYCN,BDNF,NRAS,RFC2,EEF1A2,PAX6
C0234958	muscle degeneration	DisGeNET Curated	0.0005917	0.002843	14	188	HGF,FLNA,RRM2B,AR,PRKACA,IL10,NDE1,INSR,PSMB8,ITGAM,BMP2,PPIF,TGFB1,TPI1
C1840309	Short 4th metacarpal	DisGeNET Curated	0.0006287	0.003005	3	7	FLNA,PTCH1,GLI3
20081125:Raychaudhuri	Rheumatoid arthritis	GWAS	0.0006287	0.003005	3	7	HLA-DRB1,CD40,CDK6
C0270968	Limb-girdle muscular dystrophy type 2H	DisGeNET Curated	0.0006287	0.003005	3	7	UBE2S,PRKN,TNF
C1864954	Hyperinsulinemia, fasting	DisGeNET Curated	0.0006287	0.003005	3	7	CDKN1A,CDKN2B,INSR
C2936380	Neointima	DisGeNET Curated	0.0006287	0.003005	3	7	MMP2,KLF5,CCNG1
C0342783	Deficiency of butyryl-CoA dehydrogenase	DisGeNET Curated	0.0006287	0.003005	3	7	AK4,VEGFA,TGFB1
C0013182	Drug Allergy	DisGeNET Curated	0.0006554	0.003117	6	40	HLA-DRB1,HSPA1A,FASLG,IL10,ACE,TNF
C0162565	Acute intermittent porphyria	DisGeNET Curated	0.0006554	0.003117	6	40	HLA-DRB1,IL10,SPINK1,FOXP3,H2AFX,TNF
C0268135	Xeroderma pigmentosum, group A	DisGeNET Curated	0.0006554	0.003117	6	40	HIF1A,GAPDH,PTGS2,DHFR,H1F0,PCNA
C0039446	Telangiectasis	DisGeNET Curated	0.0006554	0.003117	6	40	POLD1,XRCC3,IGF1,TALDO1,TNF,ENG
C0032269	Pneumococcal Infections	DisGeNET Curated	0.0006554	0.003117	6	40	CCL2,VWF,IL10,PTAFR,TLR2,TNF
C0027873	Neuromyelitis Optica	DisGeNET Curated	0.0006554	0.003117	6	40	HLA-DPB1,HLA-DQA1,HLA-DRB1,ABCG2,IL10,GFAP
C0020676	Hypothyroidism	DisGeNET Curated	0.0006791	0.003227	13	169	ACP5,ACTB,VEGFA,NCOR2,IGF1,GATA1,PSMB9,BCL2,ISG20,STAT1,NOS3,FOXP3,TNF
C1370889	Liposarcoma, well differentiated	DisGeNET Curated	0.0006889	0.003253	5	27	CDKN2A,MDM2,TYRO3,JUN,EGFR
C0872084	Sarcopenia	DisGeNET Curated	0.0006889	0.003253	5	27	IGF1,ACE,GADD45A,NR3C1,TNF
C1859424	Increased chromosomal breakage	DisGeNET Curated	0.0006889	0.003253	5	27	FANCD2,UBE2T,DNMT3B,RAD51,FANCI
C1306889	Peripheral arterial occlusive disease	DisGeNET Curated	0.0006889	0.003253	5	27	VEGFA,VWF,FAS,JAK2,SERPINE1
C0521607	Peritoneal Fibrosis	DisGeNET Curated	0.0006889	0.003253	5	27	VEGFA,CCN2,SNAI1,MAPK3,TGFB1
C1852502	CRANIOMETAPHYSEAL DYSPLASIA, AUTOSOMAL DOMINANT	DisGeNET Curated	0.0006889	0.003253	5	27	PDGFRB,VAV1,BGN,JAK2,GJA1
C0006079	Bowen's Disease	DisGeNET Curated	0.0006889	0.003253	5	27	CDKN1A,BCL2,NOTCH1,CD44,PCNA
C2981150	Uranostaphyloschisis	DisGeNET Curated	0.0007189	0.003392	15	214	CDKN1C,ACTB,FGFR1,FGFR2,FLNA,CTBP1,GATA1,PTCH1,PHGDH,GJA1,BMP2,BMP4,GLI2,RIPK4,TNS1
C0028756	Obesity, Morbid	DisGeNET Curated	0.0007248	0.003417	10	109	HIF1A,NCOR2,MT-CYB,IRS2,INSR,ACE,BDNF,NAMPT,SERPINE1,TNF
C0008031	Chest Pain	DisGeNET Curated	0.0007326	0.003423	7	56	HLA-DPB1,HLA-DRB1,VEGFA,PRKG1,ACE,JAK2,SMAD3
C1522378	Leukemia, Large Granular Lymphocytic	DisGeNET Curated	0.0007326	0.003423	7	56	CDKN2A,MPP1,FOS,FAS,FASLG,CXCR4,TNF
C0566899	Small labia majora	DisGeNET Curated	0.0007337	0.003423	4	16	FGFR2,WNT5A,DVL1,RIPK4
C0037052	Sick Sinus Syndrome	DisGeNET Curated	0.0007337	0.003423	4	16	CCL2,VEGFA,CCN2,THBS1
C0950124	Papillomavirus Infections	DisGeNET Curated	0.0007337	0.003423	4	16	CDKN2A,PML,ZAP70,TGFB1
C0205768	Subependymal Giant Cell Astrocytoma	DisGeNET Curated	0.0007337	0.003423	4	16	HGF,HIF1A,VEGFA,MYC
C1839972	Increased IgM levels	DisGeNET Curated	0.0007337	0.003423	4	16	FAS,FASLG,CD40,CD40LG
C0860904	IgE deficiency	DisGeNET Curated	0.0007462	0.003423	2	2	CD40,CD40LG
C1846339	Externally rotated hips	DisGeNET Curated	0.0007462	0.003423	2	2	ACTB,PI4KA
cv:C1863356	Pfeiffer syndrome	Clinical Variations	0.0007462	0.003423	2	2	FGFR1,FGFR2
OMIN:603933	MICROVASCULAR COMPLICATIONS OF DIABETES, SUSCEPTIBILITY TO, 1; MVCD1	OMIM	0.0007462	0.003423	2	2	VEGFA,ACE
OMIN:101600	PFEIFFER SYNDROME	OMIM	0.0007462	0.003423	2	2	FGFR1,FGFR2
C1849157	Insulin-Like Growth Factor I, Resistance To	DisGeNET Curated	0.0007462	0.003423	2	2	IGF1,IGF1R
OMIN:206700	ANIRIDIA, CEREBELLAR ATAXIA, AND MENTAL RETARDATION	OMIM	0.0007462	0.003423	2	2	ITPR1,PAX6
OMIN:123150	JACKSON-WEISS SYNDROME; JWS	OMIM	0.0007462	0.003423	2	2	FGFR1,FGFR2
cv:C1328840	Autoimmune lymphoproliferative syndrome	Clinical Variations	0.0007462	0.003423	2	2	FAS,FASLG
C2931888	Pfeiffer type acrocephalosyndactyly	DisGeNET Curated	0.0007462	0.003423	2	2	FGFR1,FGFR2
C4072878	Premaxillary retrusion	DisGeNET Curated	0.0007462	0.003423	2	2	PTCH1,GLI2
C0455503	H/O: depression	DisGeNET Curated	0.0007462	0.003423	2	2	ACE,TGFB1
C0040715	Chromosomal translocation	DisGeNET Curated	0.0007462	0.003423	2	2	CDKN2A,ABCB1
C0796068	Oculodigitoesophagoduodenal syndrome	DisGeNET Curated	0.0007462	0.003423	2	2	MYCN,NES
cv:C0795998	Jackson-Weiss syndrome	Clinical Variations	0.0007462	0.003423	2	2	FGFR1,FGFR2
C0795998	JACKSON-WEISS SYNDROME	DisGeNET Curated	0.0007462	0.003423	2	2	FGFR1,FGFR2
C0265910	Congenital hypoplasia of pulmonary artery	DisGeNET Curated	0.0007462	0.003423	2	2	MGP,VEGFA
C0005396	Bile Duct Neoplasms	DisGeNET Curated	0.0007462	0.003423	2	2	PTGS2,EGFR
C4020770	Hypoplasia of the premaxilla	DisGeNET Curated	0.0007462	0.003423	2	2	PTCH1,GLI2
20081125:Helgadottir	Myocardial infarction	GWAS	0.0007462	0.003423	2	2	CDKN2A,CDKN2B
C4024730	Calcaneonavicular fusion	DisGeNET Curated	0.0007462	0.003423	2	2	FGFR1,FGFR2
C2750798	Polymicrogyria With Optic Nerve Hypoplasia	DisGeNET Curated	0.0007462	0.003423	2	2	TUBA1B,TUBA8
C4020853	Ataxic tremor	DisGeNET Curated	0.0007462	0.003423	2	2	PPP2R2B,SLC9A1
C1863363	Cartilaginous trachea	DisGeNET Curated	0.0007462	0.003423	2	2	FGFR1,FGFR2
OMIN:601859	AUTOIMMUNE LYMPHOPROLIFERATIVE SYNDROME; ALPS	OMIM	0.0007462	0.003423	2	2	FAS,FASLG
C0016037	Fibrodysplasia Ossificans Progressiva	DisGeNET Curated	0.0007506	0.003441	6	41	BMP4,ARHGEF7,KDR,CD40,SERPINE1,ENO2
C1848924	Infantile onset	DisGeNET Curated	0.0007602	0.003479	16	238	PIK3R1,MMP2,FLNA,RNASEH2A,PDP1,PRKCD,SPTBN2,GATA1,GFAP,GJA1,CXCR4,NFKBIA,LCK,EEF1A2,CD3D,EGR2
C0029401	Osteitis Deformans	DisGeNET Curated	0.0007608	0.003479	8	73	ERBB2,CEBPB,PML,FOS,SOCS1,BCL2,GJA1,TNF
C3250443	MYOTONIC DYSTROPHY 1	DisGeNET Curated	0.0007608	0.003479	8	73	HGF,ERBB2,FEN1,RMI2,IL10,INSR,MYH14,TNF
C0035220	Respiratory Distress Syndrome, Newborn	DisGeNET Curated	0.0008161	0.003729	7	57	HSPA1A,CCN2,IL10,HPGDS,NOS3,NR3C1,TNF
C0031039	Pericardial effusion	DisGeNET Curated	0.0008203	0.003729	5	28	ERBB2,VEGFA,IGF1,PTGS2,EGFR
C3489413	Lipomatosis, Multiple	DisGeNET Curated	0.0008203	0.003729	5	28	CDKN2A,MDM2,IRF1,DCN,CD34
C0587248	Costello syndrome (disorder)	DisGeNET Curated	0.0008203	0.003729	5	28	PIK3CB,PIK3CD,PIK3CG,RAF1,CD44
C1868675	PARKINSON DISEASE 2, AUTOSOMAL RECESSIVE JUVENILE	DisGeNET Curated	0.0008203	0.003729	5	28	UBE2L6,LRRK2,SOD2,UBE2S,PRKN
C0005944	Metabolic Bone Disorder	DisGeNET Curated	0.0008203	0.003729	5	28	MMP2,ALPL,VEGFA,IGF1,TNF
C0162316	Iron deficiency anemia	DisGeNET Curated	0.0008203	0.003729	5	28	FAS,FASLG,BMP2,TFRC,TNF
C0022521	Kartagener Syndrome	DisGeNET Curated	0.0008354	0.003795	10	111	CDKN2A,CDKN2B,ERBB2,ACTB,TXN,GAPDH,GGT1,PTPRC,DUSP1,NR3C1
C0340643	Dissection of aorta	DisGeNET Curated	0.000856	0.003885	6	42	CCL2,MMP2,CCN2,STAT1,SERPINE1,SMAD3
C0236642	Pick Disease of the Brain	DisGeNET Curated	0.0009026	0.004093	9	93	MAPT,LRRK2,MAPK3,PTCH1,BDNF,HPGDS,NUP214,CCNF,PRDX1
C0206650	Fibroadenoma	DisGeNET Curated	0.0009069	0.004106	7	58	CDKN2A,ERBB2,PGR,MMP2,PRKG1,KIT,DNMT1
C1510502	Oxyphilic Adenoma	DisGeNET Curated	0.0009069	0.004106	7	58	ABCB1,VCAM1,SLC2A1,PTGS2,KIT,NR3C1,CD44
C0035204	Respiration Disorders	DisGeNET Curated	0.0009113	0.004122	8	75	TXN,PIK3CD,VEGFA,IL10,ACE,PTGS2,HPGDS,TNF
C0011880	Diabetic Ketoacidosis	DisGeNET Curated	0.0009391	0.004217	4	17	CDKN2A,HLA-DRB1,MMP2,INSR
C0206735	Melanoma, Amelanotic	DisGeNET Curated	0.0009391	0.004217	4	17	HIF1A,CTSB,RAB7A,CAV1
C1301362	Lymphoma, Primary Cutaneous Anaplastic Large Cell	DisGeNET Curated	0.0009391	0.004217	4	17	CDKN1A,ZAP70,BCL2,JUNB
C0272027	Pyridoxine-responsive sideroblastic anemia	DisGeNET Curated	0.0009391	0.004217	4	17	FANCD2,UBE2T,RAD51,FANCI
C0020564	Hypertrophy	DisGeNET Curated	0.0009391	0.004217	4	17	ANGPT1,CREM,MAPK3,EDN1
C0014742	Erythema Multiforme	DisGeNET Curated	0.0009391	0.004217	4	17	HLA-A,ABCB1,VEGFA,TNF
C0016045	fibroma	DisGeNET Curated	0.0009391	0.004217	4	17	PDGFRB,CCL2,FLNA,PTCH1
C0031256	Petechiae	DisGeNET Curated	0.0009391	0.004217	4	17	HLA-DRB1,GATA1,ITGB3,LYZ
C0038160	Staphylococcal Infections	DisGeNET Curated	0.0009391	0.004217	4	17	CCN2,ACE,EGFR,TLR2
C0240063	Coloboma of iris	DisGeNET Curated	0.0009725	0.004363	6	43	ACTB,FLNA,PTCH1,BMP4,NRAS,TCOF1
cv:C0038356	Neoplasm of stomach	Clinical Variations	0.0009859	0.004384	3	8	ERBB2,FGFR2,IRF1
C0271051	Macular retinal edema	DisGeNET Curated	0.0009859	0.004384	3	8	VEGFA,IL10,NOS3
C0030326	Panniculitis	DisGeNET Curated	0.0009859	0.004384	3	8	RHOJ,PSMB8,LCK
C0030569	Secondary Parkinson Disease	DisGeNET Curated	0.0009859	0.004384	3	8	HLA-A,ABCB1,PRKN
20090507:Takeuchi	Type 2 diabetes	GWAS	0.0009859	0.004384	3	8	CDKN2A,CDKN2B,TCF7L2
C2931826	Potassium aggravated myotonia	DisGeNET Curated	0.0009859	0.004384	3	8	PIK3CB,PIK3CD,PIK3CG
C0265326	Bannayan-Riley-Ruvalcaba Syndrome	DisGeNET Curated	0.0009859	0.004384	3	8	PIK3CB,PIK3CD,PIK3CG
C0748540	Scleroderma, Limited	DisGeNET Curated	0.0009859	0.004384	3	8	HLA-DRB1,CCN2,CAV1
C4021343	Broad hallux phalanx	DisGeNET Curated	0.0009859	0.004384	3	8	FGFR1,FGFR2,GLI3
C0576225	Long foot	DisGeNET Curated	0.0009859	0.004384	3	8	PDGFRB,FLNA,INSR
C0149781	Spontaneous pneumothorax	DisGeNET Curated	0.0009859	0.004384	3	8	HIF1A,HMOX1,TGFB1
C0019294	Hernia, Inguinal	DisGeNET Curated	0.001052	0.004669	9	95	PIK3R1,FGFR1,WNT5A,AR,INSR,PARPBP,DVL1,RFC2,SMAD3
C0041834	Erythema	DisGeNET Curated	0.001052	0.004669	9	95	PDGFB,HLA-DRB1,XRCC3,PSMB8,PTGS2,GJA1,ADAM17,KIT,TNF
C0149516	Chronic sinusitis	DisGeNET Curated	0.001085	0.004804	8	77	MGP,MMP2,IL5,PTGS2,HPGDS,SOCS3,NR3C1,TNF
C0151313	Sensory neuropathy	DisGeNET Curated	0.001085	0.004804	8	77	ABCG2,VEGFA,AR,RAB7A,DNM2,DNMT1,EGR2,TNF
C0751295	Memory Loss	DisGeNET Curated	0.001085	0.004804	8	77	PDGFB,PDGFRB,MAPT,CSF1R,CTSB,BDNF,DNMT1,EGFR
C3463897	HYDATIDIFORM MOLE, RECURRENT, 1	DisGeNET Curated	0.001101	0.004871	6	44	CDKN1C,ERBB2,IGF1,ZBTB16,PSMB9,BDNF
C4280304	Curvature of digit	DisGeNET Curated	0.001112	0.004919	7	60	PIK3R1,WNT5A,IGF1,IGF1R,PHGDH,GJA1,DVL1
C0206684	Sebaceous Adenocarcinoma	DisGeNET Curated	0.001138	0.005015	5	30	CDKN1A,CDKN2A,ERBB2,FGFR1,MSH6
C2830004	Somnolence	DisGeNET Curated	0.001138	0.005015	5	30	HLA-DRB1,LRRK2,REM1,DNMT1,TNF
C1836940	Excess nuchal skin	DisGeNET Curated	0.001138	0.005015	5	30	MAPT,INSR,GATA1,RAF1,NRAS
C0003119	Anophthalmos	DisGeNET Curated	0.001138	0.005015	5	30	IGF1,BMP4,GLI2,TCOF1,PAX6
C0026034	Microstomia	DisGeNET Curated	0.001181	0.00518	8	78	FLNA,POLD1,ZBTB16,PTCH1,GJA1,BMP2,AKT3,RIPK4
C0007789	Cerebral Palsy	DisGeNET Curated	0.001181	0.00518	8	78	PGR,IL10,BCL2,TUBA1A,NOS3,NOTCH1,SERPINE1,TNF
C0014848	Esophageal Achalasia	DisGeNET Curated	0.001182	0.00518	4	18	HLA-DQA1,ACTB,NOS3,TNF
C0431109	Choroid Plexus Carcinoma	DisGeNET Curated	0.001182	0.00518	4	18	SMARCB1,CCN2,CAV1,SMAD3
C0024228	Lymphatic Diseases	DisGeNET Curated	0.001182	0.00518	4	18	CDKN2A,CDKN2B,VEGFC,IL10
C0030848	Peyronie Disease	DisGeNET Curated	0.001182	0.00518	4	18	HIF1A,TGFB1,SERPINE1,SMAD3
C4083212	Alopecia, Male Pattern	DisGeNET Curated	0.001182	0.00518	4	18	CDKN2A,AR,IGF1,CD34
C0751837	Gait Ataxia	DisGeNET Curated	0.001228	0.005373	7	61	RRM2B,PPP2R2B,SLC9A1,PDP1,SPTBN2,ITPR1,CAV1
C0431478	Posteriorly rotated ear	DisGeNET Curated	0.001228	0.005373	7	61	FLNA,WNT5A,MYCN,BDNF,BMP4,GLI3,DVL1
C1317785	Tooth size discrepancy	DisGeNET Curated	0.001242	0.005412	6	45	FGFR1,FGFR2,POLD1,WNT5A,GJA1,DVL1
C0151699	Intracranial Hemorrhages	DisGeNET Curated	0.001242	0.005412	6	45	HIF1A,ALPL,VEGFA,ACE,ITGB3,TNF
C0040433	Tooth Crowding	DisGeNET Curated	0.001242	0.005412	6	45	FGFR1,FGFR2,POLD1,WNT5A,GJA1,DVL1
C4280618	Inadequate arch length for tooth size	DisGeNET Curated	0.001242	0.005412	6	45	FGFR1,FGFR2,POLD1,WNT5A,GJA1,DVL1
C4280617	Tooth mass arch size discrepancy	DisGeNET Curated	0.001242	0.005412	6	45	FGFR1,FGFR2,POLD1,WNT5A,GJA1,DVL1
C0020295	Hydronephrosis	DisGeNET Curated	0.001284	0.00559	8	79	CDKN1C,FGFR1,FGFR2,FLNA,WNT5A,PTGS2,DVL1,EGR1
C0013404	Dyspnea	DisGeNET Curated	0.001313	0.005711	9	98	HLA-DRB1,ARRB2,SLC25A1,CCN2,CAV1,TGFB1,EGFR,EGR2,ENG
C0342384	Idiopathic hypogonadotropic hypogonadism	DisGeNET Curated	0.001327	0.005752	5	31	FGFR1,FASLG,BMP4,GLI1,SERPINE1
C0206061	Pneumonia, Interstitial	DisGeNET Curated	0.001327	0.005752	5	31	ISG20,ACE,GGT1,TNF,PCNA
C0270853	Myoclonic Epilepsy, Juvenile	DisGeNET Curated	0.001327	0.005752	5	31	HLA-DPB1,HLA-DRB1,ABCB1,ABCG2,CSTB
C0030524	Paratuberculosis	DisGeNET Curated	0.001327	0.005752	5	31	IL10,MYD88,GGT1,TLR2,LYZ
C0151529	Bleeding time prolonged	DisGeNET Curated	0.001327	0.005752	5	31	VWF,GATA1,ITGB3,JAK2,TEK
C0031269	Peutz-Jeghers Syndrome	DisGeNET Curated	0.001353	0.005844	7	62	CDKN2A,WNT5A,CENPJ,CDK15,PTGS2,MSH6,EGFR
C0544886	Somatic mutation	DisGeNET Curated	0.001353	0.005844	7	62	ERBB2,PDGFRA,FGFR2,IRF1,JAK2,KIT,PAX6
C0270921	Axonal neuropathy	DisGeNET Curated	0.001353	0.005844	7	62	HSPB1,VRK1,DNM2,CD80,CD86,PRKN,TOP1
C0423113	Telecanthus	DisGeNET Curated	0.001353	0.005844	7	62	PIK3R1,FGFR1,FGFR2,GJA1,GLI3,AKT3,NRAS
C0004509	Azoospermia	DisGeNET Curated	0.001371	0.005917	11	139	HSPA2,MSH5,FAS,FASLG,CREM,AR,BCL2,GJA1,HPGDS,DNMT1,CD44
C0022336	Creutzfeldt-Jakob disease	DisGeNET Curated	0.001393	0.00601	8	80	MAPT,TUBB2A,ABCB1,CARD14,GFAP,BMP4,PRKN,ENO2
C0009376	Colonic Polyps	DisGeNET Curated	0.001396	0.006017	6	46	VEGFA,IGF1,PHGDH,CXCR4,EGFR,PCNA
C0022680	Polycystic Kidney Diseases	DisGeNET Curated	0.00141	0.006073	9	99	HGF,ERBB2,FOS,MYC,BCL2,ACE,JUN,JUNB,TGFB1
C0033774	Pruritus	DisGeNET Curated	0.001426	0.006136	10	119	EPOR,PDGFRA,HLA-DRA,VEGFA,MAPK3,JAK2,UBE2S,KIT,EDN1,EGFR
C0750145	vascular disease occlusive	DisGeNET Curated	0.001449	0.006183	3	9	MYC,ITGB3,JAK2
20081125:Saxena	Type 2 diabetes	GWAS	0.001449	0.006183	3	9	CDKN2A,CDKN2B,TCF7L2
C0348374	Malignant neoplasm of central nervous system	DisGeNET Curated	0.001449	0.006183	3	9	POU5F1,IGF1,SMARCB1
C0265344	Donohue Syndrome	DisGeNET Curated	0.001449	0.006183	3	9	IGF1,INSR,EGFR
C0079770	Lymphoma, Small Noncleaved-Cell	DisGeNET Curated	0.001449	0.006183	3	9	MYC,BCL2,BCL6
C0235752	Port-Wine Stain	DisGeNET Curated	0.001449	0.006183	3	9	CDKN1C,WNT5A,DVL1
C0432123	Interparietal craniosynostosis	DisGeNET Curated	0.001449	0.006183	3	9	FGFR1,FGFR2,BMP2
C4025750	Abnormality of the nasopharynx	DisGeNET Curated	0.001449	0.006183	3	9	FGFR1,FGFR2,GJA1
C1403035	Subcutaneous lipomas	DisGeNET Curated	0.001449	0.006183	3	9	CDKN1A,CDKN2B,FGFR1
C0267663	Congenital secretory diarrhea, sodium type (disorder)	DisGeNET Curated	0.001449	0.006183	3	9	HGF,SLC9A1,CAV1
C1384606	Dyspareunia	DisGeNET Curated	0.001449	0.006183	3	9	HLA-DRB1,CCN2,CAV1
C0042842	Vitamin A Deficiency	DisGeNET Curated	0.001465	0.006223	4	19	BMP4,ALDH1A2,FOXP3,LYZ
C0334287	Fibrolamellar hepatocellular carcinoma	DisGeNET Curated	0.001465	0.006223	4	19	ERBB2,PRKACA,PRKCA,EGFR
C0002382	Alveolar Bone Loss	DisGeNET Curated	0.001465	0.006223	4	19	ALPL,SELP,TLR2,TNF
C1843921	Postural instability	DisGeNET Curated	0.001465	0.006223	4	19	PDGFB,PDGFRB,CSF1R,PRKN
C1860224	ABLEPHARON-MACROSTOMIA SYNDROME	DisGeNET Curated	0.001465	0.006223	4	19	HIF1A,VEGFA,ACE,GNB3
C0426799	Congenital hypoplasia of clavicle	DisGeNET Curated	0.001465	0.006223	4	19	PIN1,FGFR2,FLNA,BGN
C0575158	Kyphoscoliosis deformity of spine	DisGeNET Curated	0.001487	0.006301	7	63	MAPT,ACTB,MMP2,FLNA,PTCH1,NRAS,EGR2
C3469186	HEMOCHROMATOSIS, TYPE 1	DisGeNET Curated	0.001487	0.006301	7	63	HLA-A,MDM2,GAPDH,B2M,HPGDS,TFRC,TNF
C0020517	Hypersensitivity	DisGeNET Curated	0.001487	0.006301	7	63	HLA-DQA1,HLA-DRB1,CCL2,SELP,TGFB1,CD40LG,TNF
C0043094	Weight Gain	DisGeNET Curated	0.001514	0.006407	9	100	MMP2,VIM,ANXA2,ANXA5,PRKACA,ACE,GNB3,CAV1,TNF
C0025322	Premature Menopause	DisGeNET Curated	0.001538	0.006506	11	141	HLA-DRB1,KITLG,CXCL12,POU5F1,MSH4,MSH5,SKP2,AR,BDNF,KDR,NUP107
C0019572	Hirsutism	DisGeNET Curated	0.001565	0.006608	6	47	FGFR2,MMP2,FLNA,PRKACA,CAV1,NR3C1
C0023892	Biliary cirrhosis	DisGeNET Curated	0.001565	0.006608	6	47	HIF1A,ABCG2,IGF1,TGFB1,CD3D,CD80
C1839739	Prominent lower lip	DisGeNET Curated	0.001632	0.006877	7	64	SMARCB1,INSR,PSMB8,PHGDH,RAF1,NRAS,RFC2
C0002875	Cooley's anemia	DisGeNET Curated	0.001632	0.006877	7	64	ACP5,IL10,GATA1,HPGDS,NOS3,TGFB1,CD34
C2053437	Full lower lip	DisGeNET Curated	0.001632	0.006877	7	64	SMARCB1,INSR,PSMB8,PHGDH,RAF1,NRAS,RFC2
C3887499	Renal cyst	DisGeNET Curated	0.001635	0.00688	8	82	EPOR,GLI3,EDN1,EGFR,TIMP2,CD44,TNF,PCNA
C0033626	Protein Deficiency	DisGeNET Curated	0.001635	0.00688	8	82	CDKN2A,FAS,SLC2A1,GATA1,TUBA8,STAT1,GSR,HADH
C0026850	Muscular Dystrophy	DisGeNET Curated	0.001637	0.00688	13	186	KITLG,IGF1,BGN,ITPR1,HPGDS,DNMT3B,NUP214,PPIF,TIMP1,SERPINE1,PRKN,ENO1,SMAD3
C0151889	Hyperreflexia	DisGeNET Curated	0.001648	0.006921	14	209	PDGFB,PDGFRB,VRK1,SLC2A1,PPP2R2B,CSF1R,NDE1,SPTBN2,GJA1,DNMT1,NRAS,RFC2,PRKN,CDK6
C0206081	Hyperandrogenism	DisGeNET Curated	0.001748	0.007332	6	48	FOS,AR,IGF1,INSR,NR3C1,TNF
C0175693	Russell-Silver syndrome	DisGeNET Curated	0.001748	0.007332	6	48	CDKN1C,PGR,IGF1,IGF1R,EGFR,PCNA
C1868684	EAR, PATELLA, SHORT STATURE SYNDROME	DisGeNET Curated	0.001774	0.007406	5	33	VEGFA,CCN2,INSR,GMNN,TGFB1
C1860236	Irregular hyperpigmentation	DisGeNET Curated	0.001774	0.007406	5	33	FANCD2,UBE2T,RAD51,NRAS,FANCI
C0013312	Dupuytren Contracture	DisGeNET Curated	0.001774	0.007406	5	33	HLA-DRB1,MMP2,GAPDH,TGFB1,EGFR
C0234985	Mental deterioration	DisGeNET Curated	0.001774	0.007406	5	33	PDGFB,PDGFRB,ACTB,CSTB,NRAS
C0020635	Hypopituitarism	DisGeNET Curated	0.001774	0.007406	5	33	FLNA,AR,IGF1,GLI2,PAX6
C0376480	Gingival Overgrowth	DisGeNET Curated	0.001774	0.007406	5	33	FGFR2,MMP2,WNT5A,INSR,DVL1
C1858285	Decreased number of large and small myelinated fibers	DisGeNET Curated	0.001793	0.007453	4	20	RAB7A,DNM2,DNMT1,EGR2
C0151632	ESR raised	DisGeNET Curated	0.001793	0.007453	4	20	HLA-DPB1,HLA-DRB1,FAS,PSMB8
C0002888	Anemia, Megaloblastic	DisGeNET Curated	0.001793	0.007453	4	20	MTHFD1L,MTHFD1,PHGDH,DHFR
C0018920	Hemangioma, Cavernous	DisGeNET Curated	0.001793	0.007453	4	20	NOTCH1,NRAS,TEK,ENG
C0011989	Camurati-Engelmann Syndrome	DisGeNET Curated	0.001793	0.007453	4	20	MAPT,VEGFA,MYD88,TGFB1
C0273115	Lung Injury	DisGeNET Curated	0.001793	0.007453	4	20	HMOX1,CCL2,ELF3,TNF
C0876973	Infectious disease of lung	DisGeNET Curated	0.001861	0.007728	9	103	CSF1R,SOCS1,IL10,DCN,CXCR4,EGFR,TLR2,TNF,LYZ
C0005283	beta Thalassemia	DisGeNET Curated	0.001942	0.008061	10	124	HLA-DPB1,HLA-DQA1,HMOX1,FANCD2,ANXA5,GATA1,HPGDS,GSR,TFRC,CD34
C0029434	Osteogenesis Imperfecta	DisGeNET Curated	0.001948	0.008076	6	49	ACP5,ALPL,DCN,BGN,CXCR4,CD44
C0349217	Depressive episode, unspecified	DisGeNET Curated	0.002029	0.00837	3	10	GFAP,BDNF,TLR2
C0206637	Chondrosarcoma, Mesenchymal	DisGeNET Curated	0.002029	0.00837	3	10	PDGFRA,MYC,BCL2
C0011859	Lipoatrophic Diabetes Mellitus	DisGeNET Curated	0.002029	0.00837	3	10	FOS,INSR,CAV1
C0272324	Mild hereditary factor VIII deficiency disease	DisGeNET Curated	0.002029	0.00837	3	10	HLA-DRA,HLA-DRB1,VWF
C0085179	Eosinophilia-Myalgia Syndrome	DisGeNET Curated	0.002029	0.00837	3	10	HLA-DQA1,HLA-DRB1,TGFB1
20081125:Scott	Type 2 diabetes	GWAS	0.002029	0.00837	3	10	CDKN2A,CDKN2B,TCF7L2
C0043124	West Nile Fever	DisGeNET Curated	0.002029	0.00837	3	10	STAT1,CXCR4,TNF
C0037116	Silicosis	DisGeNET Curated	0.002034	0.008378	5	34	CCL2,PTGS2,TGFB1,EGR1,TNF
C0023186	Learning Disorders	DisGeNET Curated	0.002034	0.008378	5	34	MAPT,HMOX1,VEGFA,BCL2,PRKN
C0025521	Inborn Errors of Metabolism	DisGeNET Curated	0.002132	0.008513	7	67	ALPL,SLC2A1,MTHFD1,DHFR,LDHB,TNS1,TPI1
C4024615	Adipose tissue loss	DisGeNET Curated	0.002138	0.008513	2	3	INSR,PSMB8
C1849343	Bifid terminal phalanges	DisGeNET Curated	0.002138	0.008513	2	3	WNT5A,DVL1
C1858973	Increased number of CD4-/CD8- T cells expressing alpha/beta T-cell receptors	DisGeNET Curated	0.002138	0.008513	2	3	FAS,FASLG
C0334580	Protoplasmic astrocytoma	DisGeNET Curated	0.002138	0.008513	2	3	BCL2,PTGS2
C1858971	Increased number of peripheral CD3+ T cells	DisGeNET Curated	0.002138	0.008513	2	3	FAS,FASLG
C1858974	Increased proportion of HLA DR+ and CD57+ T cells	DisGeNET Curated	0.002138	0.008513	2	3	FAS,FASLG
C1858981	Neutrophil antibody positive	DisGeNET Curated	0.002138	0.008513	2	3	FAS,FASLG
C1842528	Impaired Ig class-switch recombination (CSR)	DisGeNET Curated	0.002138	0.008513	2	3	CD40,CD40LG
C0151379	Rheumatoid factor positive (finding)	DisGeNET Curated	0.002138	0.008513	2	3	FAS,FASLG
C4021084	Optic nerve aplasia	DisGeNET Curated	0.002138	0.008513	2	3	BMP4,PAX6
C4025703	Calcification of the small brain vessels	DisGeNET Curated	0.002138	0.008513	2	3	PDGFB,PDGFRB
OMIN:207410	ANTLEY-BIXLER SYNDROME WITHOUT GENITAL ANOMALIES OR DISORDERED STEROIDOGENESIS; ABS2	OMIM	0.002138	0.008513	2	3	FGFR1,FGFR2
OMIN:600802	SEVERE COMBINED IMMUNODEFICIENCY, AUTOSOMAL RECESSIVE, T CELL-NEGATIVE, B CELL-POSITIVE, NK CELL-NEGATIVE	OMIM	0.002138	0.008513	2	3	JAK3,CD3D
C1863402	Broad distal phalanx (thumb)	DisGeNET Curated	0.002138	0.008513	2	3	FGFR2,FLNA
C0000832	Abruptio Placentae	DisGeNET Curated	0.002138	0.008513	2	3	MTHFD1,NOS3
C2676832	MICROVASCULAR COMPLICATIONS OF DIABETES, SUSCEPTIBILITY TO, 1(finding)	DisGeNET Curated	0.002138	0.008513	2	3	VEGFA,ACE
OMIN:133100	ERYTHROCYTOSIS, FAMILIAL, 1	OMIM	0.002138	0.008513	2	3	EPOR,JAK2
C0036503	Sebaceous Gland Neoplasms	DisGeNET Curated	0.002138	0.008513	2	3	MSH6,LEF1
C1858805	Vohwinkel Syndrome, Variant Form	DisGeNET Curated	0.002138	0.008513	2	3	VEGFA,KDR
C1697450	Prominent epicanthal folds	DisGeNET Curated	0.002138	0.008513	2	3	ACTB,GJA1
C0854242	Gastrointestinal angiodysplasia	DisGeNET Curated	0.002138	0.008513	2	3	VWF,ENG
C2931803	Deletion 11p13	DisGeNET Curated	0.002138	0.008513	2	3	BDNF,PAX6
C0271695	Rabson-Mendenhall Syndrome	DisGeNET Curated	0.002138	0.008513	2	3	IGF1,INSR
C1846009	Intrauterine Growth Retardation, Metaphyseal Dysplasia, Adrenal Hypoplasia Congenita, And Genital Anomalies	DisGeNET Curated	0.002138	0.008513	2	3	CDKN1C,PCNA
C1836149	Axial dystonia	DisGeNET Curated	0.002138	0.008513	2	3	MAPT,PPP2R2B
C0431401	Gillespie syndrome	DisGeNET Curated	0.002138	0.008513	2	3	ITPR1,PAX6
C0035619	Ventricular Outflow Obstruction, Right	DisGeNET Curated	0.002138	0.008513	2	3	WNT5A,DVL1
C4021772	Bifid distal phalanx of toe	DisGeNET Curated	0.002138	0.008513	2	3	WNT5A,DVL1
cv:C1851490	Familial erythrocytosis, 1	Clinical Variations	0.002138	0.008513	2	3	EPOR,JAK2
C4025672	Impaired memory B-cell generation	DisGeNET Curated	0.002138	0.008513	2	3	CD40,CD40LG
C1847383	Lymph nodes lack germinal center	DisGeNET Curated	0.002138	0.008513	2	3	CD40,CD40LG
C0546297	Hallux Varus	DisGeNET Curated	0.002138	0.008513	2	3	FGFR1,FGFR2
C1859273	Dense calcifications in the cerebellar dentate nucleus	DisGeNET Curated	0.002138	0.008513	2	3	PDGFB,PDGFRB
C1839454	PROPERDIN DEFICIENCY, X-LINKED	DisGeNET Curated	0.002138	0.008513	2	3	BGN,SERPINE1
C0432222	Spondyloenchondrodysplasia	DisGeNET Curated	0.002138	0.008513	2	3	ACP5,DNMT3B
C0027429	Nasal obstruction present finding	DisGeNET Curated	0.002138	0.008513	2	3	FGFR1,GJA1
C0432122	Interfrontal craniofaciosynostosis	DisGeNET Curated	0.002138	0.008513	2	3	FGFR1,PTCH1
C4021723	Short middle phalanx of toe	DisGeNET Curated	0.002138	0.008513	2	3	FGFR1,FGFR2
C1839888	Decreased activity of the pyruvate dehydrogenase complex	DisGeNET Curated	0.002138	0.008513	2	3	PDP1,PDHX
C0241185	Smooth muscle antibodies positive	DisGeNET Curated	0.002138	0.008513	2	3	FAS,FASLG
C1858501	Spinocerebellar Ataxia 12	DisGeNET Curated	0.002138	0.008513	2	3	PPP2R2B,PPP2R5B
cv:C0393590	Idiopathic basal ganglia calcification 1	Clinical Variations	0.002138	0.008513	2	3	PDGFB,PDGFRB
C1857100	Dyssegmental dysplasia	DisGeNET Curated	0.002138	0.008513	2	3	MMP2,TIMP1
C4020961	Displacement of the external urethral meatus	DisGeNET Curated	0.002138	0.008513	2	3	BDNF,PAX6
C1833275	Severe Combined Immunodeficiency, Autosomal Recessive, T Cell-Negative, B Cell-Positive, NK Cell-Negative	DisGeNET Curated	0.002138	0.008513	2	3	JAK3,CD3D
C0270685	Cerebral calcification	DisGeNET Curated	0.002164	0.008577	6	50	PDGFB,PDGFRB,MGP,RNASEH2A,PTCH1,GJA1
C0030286	Pancreatic Diseases	DisGeNET Curated	0.002164	0.008577	6	50	CDKN2A,HMOX1,PDIA2,FGFR2,VEGFA,SPINK1
C0241961	Angiomyolipoma of kidney	DisGeNET Curated	0.002168	0.008577	4	21	PDGFRB,VIM,IGF1,KIT
C2931038	Pancreatic carcinoma, familial	DisGeNET Curated	0.002168	0.008577	4	21	CDKN1A,CDKN2A,SPINK1,CDK2
cv:C1861028	Tracheoesophageal fistula	Clinical Variations	0.002168	0.008577	4	21	FANCD2,MYCN,GLI3,FANCI
C0028840	Ocular Hypertension	DisGeNET Curated	0.002168	0.008577	4	21	CDKN1A,BDNF,JUN,NR3C1
C2242472	Infection of bone	DisGeNET Curated	0.002168	0.008577	4	21	PIK3R1,CCL2,DNMT1,TLR2
C4020813	Increased gastric cancer	DisGeNET Curated	0.002168	0.008577	4	21	PDGFRA,KIT,NRAS,MSH6
C1535950	Gastrointestinal inflammation	DisGeNET Curated	0.002168	0.008577	4	21	HMOX1,CCL2,VEGFA,IRF1
C0007959	Charcot-Marie-Tooth Disease	DisGeNET Curated	0.002261	0.008936	11	148	PGR,CCL2,PLEK,HSPB1,AR,RAB7A,DNM2,EGR2,PRKN,GNB4,SMAD3
C4048270	Decreased antibody level in blood	DisGeNET Curated	0.002321	0.009142	5	35	PIK3CD,PIK3R1,PRKCD,DNMT3B,TGFB1
C0242343	Panhypopituitarism	DisGeNET Curated	0.002321	0.009142	5	35	FGFR1,IGF1,PTCH1,GLI2,GLI3
C0262361	abnormal growth	DisGeNET Curated	0.002321	0.009142	5	35	PDGFRB,MGP,FGFR2,AR,MT-CYB
C0917796	Optic Atrophy, Hereditary, Leber	DisGeNET Curated	0.002323	0.009142	7	68	MAPT,ACTB,MT-CYB,SOD2,GGT1,GSR,ENO2
C0409959	Osteoarthritis, Knee	DisGeNET Curated	0.002323	0.009142	7	68	AR,RHOB,ACE,PTGS2,SOCS3,TNF,SMAD3
C2700617	Irritation - emotion	DisGeNET Curated	0.002323	0.009142	7	68	MAPT,ALPL,SLC25A1,SMARCB1,AVPR2,DNMT1,MSH6

## Sheet: PPR-mRNA-Disease
* The disease enrichment analysis results for the genes selected by PPR approach but are not in the DEG set
ID	Name	Source	p-value	q-value FDR B&H	Hit Count in Query List	Hit Count in Genome	Hit in Query List
C0024299	Lymphoma	DisGeNET Curated	2.273e-39	8.958e-36	110	1253	MYC,CDKN1A,IL10,CDKN2A,HGF,ERBB2,HIF1A,HLA-A,HLA-C,GAPDH,RHOJ,PDGFRB,HLA-DPB1,HLA-DQA1,HLA-DRB1,B2M,ACTB,IRF1,BCL2,HMOX1,ITGA4,MDM2,ITGAM,PTGS2,STAT1,GGT1,TXN,JAK2,CCR2,CKS1B,JUN,PTPRC,HPGDS,PIK3CB,CXCR4,PIK3CD,PIK3CG,RAD1,C1orf56,SYK,PHLPP1,SYT1,UBE2S,CCL2,CCR5,CCR7,FGFR1,PLCG2,FGR,KIT,HSPA2,HSPA5,RHOF,SDC1,PLK3,VAV1,NOTCH1,CXCL12,VCAM1,RAC1,RAC2,DNMT1,VEGFA,FOXP3,RAD51,RAF1,VIM,FLT1,NRAS,ANXA1,…
C0023418	leukemia	DisGeNET Curated	3.404e-38	8.944e-35	132	1854	MYC,CDKN1A,IL10,CDKN2A,HGF,ERBB2,HIF1A,HLA-A,HLA-B,HLA-C,PDGFB,GAPDH,PDGFRB,HLA-DPB1,HLA-DRB1,B2M,ACTB,IRF1,MCM3,MCM4,BCL2,HMOX1,ITGA4,MDM2,ITGAM,F2R,ITGB3,PTGS2,BDNF,STAT1,TXN,FANCD2,JAK2,BMP4,JUN,ADRB2,PTPRC,KITLG,AP2A1,HPGDS,PIK3CB,CXCR4,PIK3CD,PIK3CG,PIK3R1,SYK,PKM,RAB7A,SYT1,CCL2,C3,KDR,CCR7,FGFR1,TACR1,MMP2,PLEK,KIT,HSPA5,SDC1,VAV1,NOTCH1,CXCL12,RAC1,RAC2,DNMT1,VEGFA,FOXP3,RAD51,RAF1,VIM,FL…
C0023473	Myeloid Leukemia, Chronic	DisGeNET Curated	6.73e-37	1.326e-33	89	858	MYC,CDKN1A,IL10,CDKN2A,HGF,ERBB2,HIF1A,HLA-A,HLA-B,HLA-C,PDGFB,GAPDH,PDGFRB,HLA-DPB1,HLA-DRB1,B2M,ACTB,IRF1,BCL2,ITGA2,HMOX1,ITGA4,MDM2,HIST1H4I,ITGB3,PTH,PTGS2,STAT1,GGT1,TXN,FANCD2,JAK2,KITLG,HPGDS,PIK3CB,CXCR4,PIK3CD,PIK3CG,SYK,PKM,SYT1,KDR,TIMELESS,CCR7,FGFR1,MMP2,PLEK,KIT,HSPA5,NOTCH1,CXCL12,RAC1,RAC2,RAC3,DNMT1,VEGFA,RAD51,RAF1,VIM,NRAS,FOS,SOCS3,E2F3,CAV1,SKP2,ZAP70,TFRC,TGFB1,IGF1,IGF1R,A…
C0023467	Leukemia, Myelocytic, Acute	DisGeNET Curated	6.636e-36	1.046e-32	121	1646	MYC,CDKN1A,IL10,CDKN2A,HGF,ERBB2,HIF1A,HLA-A,HLA-C,PDGFB,PDGFRB,HLA-DRB1,INSR,ACTB,BARD1,IRF1,IRF7,BCL2,HMOX1,ITGA4,RRAS,RRM1,MDM2,ITGAM,PTH,PTGS2,TUBB2A,ADCY7,STAT1,GGT1,JAK2,BMP4,JUN,PTPRC,KITLG,AP2A1,HPGDS,PIK3CB,CXCR4,PIK3CD,PIK3CG,PIK3R1,SYK,PLCB1,SYT1,CCL2,KDR,GNA15,CCR5,CCR7,PLCB4,FGFR1,PLCG1,MMP2,FGR,KIT,VAV1,NOTCH1,CXCL12,RAC1,RAC2,DNMT1,VEGFA,FOXP3,RAD51,RAF1,VIM,FLT1,VWF,NRAS,WEE1,FOS,…
C0346647	Malignant neoplasm of pancreas	DisGeNET Curated	8.299e-36	1.09e-32	124	1730	MYC,CDKN1A,IL10,CDKN2A,HGF,ERBB2,HIF1A,HLA-A,HLA-B,HLA-C,GAPDH,PDGFRB,HLA-DRB1,PAK4,INSR,ACTB,IRF1,MCM7,ACTN4,BCL2,PSMD11,HMOX1,RRM1,MDM2,DCN,ITGAM,F2R,PTH,PTGS2,STAT1,GGT1,TXN,FANCD2,JAK2,CCR2,BMP2,BMP4,JUN,ADRB2,PTPRC,KITLG,AP2A1,HPGDS,PIK3CB,CXCR4,PIK3CD,PIK3CG,PKM,PHLPP1,RAB7A,SYT1,CCL2,C3,KDR,CCR5,CCR7,FGFR1,TACR1,MMP2,ALDH2,ALDH1B1,ALDH1A3,PARPBP,HSPA5,SDC1,VAV1,NOTCH1,CXCL12,RAC1,DNM2,DNMT…
C1458155	Mammary Neoplasms	DisGeNET Curated	4.333e-35	4.879e-32	131	1953	MYC,CDKN1A,IL10,CDKN2A,HGF,NCOA6,ERBB2,HIF1A,INCENP,HLA-C,NDE1,GAPDH,INSR,ACTB,BARD1,DAG1,PSMC4,IRF1,PSMD8,BCL2,HMOX1,RRAS,RRM1,MDM2,DCN,F2R,HIST1H4I,ITGB3,PTH,PTGS2,STAT1,FANCD2,JAK2,TUBA1B,BMP2,CKS1B,BMP4,JUN,FASN,KITLG,AP2A1,PIK3CB,CXCR4,PIK3CD,PIK3CG,FEN1,SYK,PKM,UBE2S,CCL2,KDR,TIMELESS,CCR5,CCR7,FGFR1,TACR1,MMP2,ALDH1A3,KIT,HSPA5,NOS3,SDC1,VAV1,NOTCH1,CXCL12,HIST1H2BK,RAC1,DNM2,DNMT1,RAD9A,C…
C0235974	Pancreatic carcinoma	DisGeNET Curated	1.056e-34	1.04e-31	124	1774	MYC,CDKN1A,IL10,CDKN2A,HGF,ERBB2,HIF1A,HLA-A,HLA-B,HLA-C,GAPDH,PDGFRB,HLA-DRB1,PAK4,INSR,ACTB,IRF1,MCM7,ACTN4,BCL2,PSMD11,HMOX1,RRM1,MDM2,DCN,ITGAM,F2R,PTH,PTGS2,STAT1,GGT1,TXN,FANCD2,JAK2,CCR2,BMP2,BMP4,JUN,ADRB2,PTPRC,KITLG,AP2A1,HPGDS,PIK3CB,CXCR4,PIK3CD,PIK3CG,PKM,PHLPP1,RAB7A,SYT1,CCL2,C3,KDR,GNA15,CCR5,CCR7,FGFR1,TACR1,MMP2,ALDH2,ALDH1B1,ALDH1A3,PARPBP,HSPA5,SDC1,VAV1,NOTCH1,CXCL12,RAC1,DNM…
C0029408	Degenerative polyarthritis	DisGeNET Curated	2.596e-34	2.274e-31	88	904	MYC,CDKN1A,IL10,CDKN2A,HGF,LPAR3,ERBB2,HIF1A,HLA-A,GAPDH,HLA-DRA,HLA-DRB1,B2M,ACTB,IRF1,BCL2,ACTN1,ITGA2,HMOX1,MDM2,F2R,ITGB3,PTH,PTGS2,BDKRB2,BDNF,CCR2,TYROBP,BMP2,BMP4,JUN,ALDH1A2,MGP,HPGDS,PIK3CB,CXCR4,PIK3CD,PIK3CG,PIK3R1,SYT1,CCL2,DLG4,C3,KDR,CCR5,FGFR1,PLCG1,MMP2,HSPA5,SDC1,NOTCH1,CXCL12,VCAM1,RAC1,DNMT1,KIF22,COL1A1,VEGFA,COL1A2,VIM,FLT1,FOS,WNT5A,SOCS3,CAV1,AR,ZAP70,EDN1,TGFB1,MSH6,NCOR2,…
C0026764	Multiple Myeloma	DisGeNET Curated	9.621e-34	7.584e-31	102	1241	MYC,CDKN1A,IL10,CDKN2A,HGF,ERBB2,HIF1A,HLA-A,HLA-C,GAPDH,HLA-DPB1,HLA-DRB1,B2M,ACTB,PSMB10,IRF1,MCM4,MCM5,BCL2,HMOX1,ITGA4,MDM2,DCN,PTH,PTGS2,BDNF,STAT1,GGT1,TXN,FANCD2,JAK2,CCR2,BMP2,CKS1B,JUN,ADRB2,PTPRC,KITLG,HPGDS,PIK3CB,CXCR4,PIK3CD,PIK3CG,PIK3R1,PKM,SYT1,CCL2,CCR1,KDR,CCR5,CCR7,FGFR1,MMP2,KIT,HSPA5,SDC1,NOTCH1,CXCL12,VCAM1,RAC1,DNMT1,VEGFA,FOXP3,RAD51,RAF1,FLT1,NRAS,POLD1,FOS,WNT5A,SOCS3,OA…
C0007102	Malignant tumor of colon	DisGeNET Curated	2.459e-33	1.762e-30	127	1915	MYC,CDKN1A,IL10,CDKN2A,HGF,LPAR3,ERBB2,HIF1A,HLA-A,HLA-B,HLA-C,GAPDH,PDGFRB,HLA-DRB1,B2M,PAK4,ACTB,PSMB8,BARD1,DAG1,IRF1,MCM7,BCL2,HMOX1,ITGA4,RRM1,MDM2,HIST3H3,DCN,ITGAM,F2R,ITGB3,PTGS2,BDNF,STAT1,TXN,JAK2,TUBA1B,BMP2,BMP4,JUN,FASN,MAPK12,RHOBTB1,HPGDS,PIK3CB,CXCR4,PIK3CD,PIK3CG,PIK3R1,PKM,PHLPP1,CCL2,C3,CCR1,KDR,CCR5,CCR7,PLCG1,MMP2,ALDH1B1,KIT,HSPA5,SDC1,NOTCH1,CXCL12,VCAM1,RAC1,RAC2,DNM2,DNMT…
C0021051	Immunologic Deficiency Syndromes	DisGeNET Curated	6.506e-33	4.274e-30	73	635	MYC,IL10,HGF,ERBB2,HLA-C,HLA-DRA,ACTB,IRF7,BCL2,HMOX1,ITGAM,F2R,PTH,PTGS2,STAT1,TXN,JAK2,CCR2,BMP2,FASN,ADRB2,PTPRC,PIK3CB,CXCR4,PIK3CD,PIK3CG,PIK3R1,RAD1,CCL2,C3,KDR,CCR5,CCR7,PLCG2,MMP2,PLEK,HSPA2,SDC1,NOTCH1,CXCL12,RAC1,RAC2,KIF22,VEGFA,FOXP3,CACNA1C,FLT1,NRAS,POLE,SOCS3,E2F3,LCK,AR,ZAP70,TGFB1,LIG1,RHOH,THBS1,CD3D,CD3G,IGF1,WDHD1,EGFR,ISG15,EGR1,CD34,SERPINE1,CD40,CD40LG,CD44,TNF,PAX6,LEF1
C0017636	Glioblastoma	DisGeNET Curated	7.412e-33	4.494e-30	124	1851	MYC,CDKN1A,IL10,CDKN2A,HGF,ERBB2,HIF1A,HLA-A,HLA-B,HLA-C,PDGFB,GAPDH,PDGFRB,HLA-DRA,HLA-DRB1,PAK4,INSR,ACTB,IRF1,IRF7,BCL2,HMOX1,RRAS,MDM2,DCN,F2R,HIST1H4I,ITGB3,PTGS2,BDNF,STAT1,TXN,JAK2,CCR2,TYROBP,BMP2,BMP4,JUN,KITLG,MGP,HPGDS,PIK3CB,CXCR4,PIK3CD,PIK3CG,PIK3R1,PKM,PHLPP1,SYT1,CCL2,CCR1,KDR,CCR5,FGFR1,TACR1,PLCG1,MMP2,PLEK,GNB3,KIT,HSPA5,NOTCH1,CXCL12,VCAM1,RAC1,DNM2,DNMT1,VEGFA,FOXP3,RAD51,RAD…
C0002395	Alzheimer's Disease	DisGeNET Curated	8.266e-33	4.654e-30	123	1825	MYC,CDKN1A,IL10,CDKN2A,HGF,LPAR3,NCOA6,HIF1A,HLA-A,HLA-B,HLA-C,PDGFB,GAPDH,PDGFRB,HLA-DRA,HLA-DRB1,INSR,ACTB,LRRK2,IRF7,BCL2,HMOX1,RRAS,MDM2,DCN,ITGAM,F2R,ITGB3,ADCY2,PTGS2,BDNF,STAT1,GGT1,FANCD2,JAK2,CCR2,TUBA1B,TYROBP,BMP4,JUN,FASN,ALDH1A2,ADRB2,PTPRC,HPGDS,PIK3CB,CXCR4,PIK3CD,PIK3CG,NCAPD2,RAB7A,SYT1,UBE2S,CCL2,DLG4,C3,GNAI1,CCR5,MMP2,ALDH2,GAPDHS,PLEK,GNB3,HSPA5,NOS3,NOTCH1,CXCL12,VCAM1,RAC1,…
C0014175	Endometriosis	DisGeNET Curated	1.613e-32	8.475e-30	74	663	IL10,CDKN2A,HGF,LPAR3,NCOA6,ERBB2,HIF1A,HLA-DPB1,HLA-DRB1,B2M,PAK4,INSR,ACTB,LRRK2,ACTN4,BCL2,ITGA2,DCN,F2R,PTGS2,BDNF,TXN,CCR2,CKS1B,BMP4,JUN,KITLG,HPGDS,PIK3CB,CXCR4,PIK3CD,PIK3CG,PLCB1,SYT1,CCL2,C3,CCR1,KDR,CCR5,PLCB4,TACR1,MMP2,NOS3,SDC1,NOTCH1,CXCL12,VCAM1,COL1A1,VEGFA,FOXP3,RAF1,FLT1,POLD1,FOS,POLE,SKP2,AR,ITGB3BP,TGFB1,KIFAP3,MSH6,THBS1,IGF1,IGF1R,CSF1R,EGFR,EGR1,SERPINE1,CD44,TNF,MAPK3,EN…
C0005684	Malignant neoplasm of urinary bladder	DisGeNET Curated	7.558e-32	3.652e-29	91	1042	MYC,CDKN1A,IL10,CDKN2A,HGF,ERBB2,HIF1A,HLA-C,PDGFRB,HLA-DPB1,ACTB,MCM5,MCM7,BCL2,HMOX1,MDM2,DCN,PTGS2,STAT1,CCR2,JUN,HPGDS,PIK3CB,CXCR4,PIK3CD,PIK3CG,PIK3R1,CCL2,KDR,CCR5,FGFR1,MMP2,ALDH2,ALDH1A3,HSPA2,NOS3,SDC1,NOTCH1,CXCL12,RAC1,DNMT1,VEGFA,COL1A2,RAD51,RAF1,VIM,FLNA,NRAS,RBBP8,ANXA1,POLD1,FOS,WNT5A,E2F3,CAV1,XRCC3,LDHA,SKP2,AR,KIF20B,EDN1,TGFB1,RHOC,LIG1,MSH6,IGF1,IGF1R,EGFR,ISG15,EGR1,CD80,CD…
C0699885	Carcinoma of bladder	DisGeNET Curated	7.877e-32	3.652e-29	93	1089	MYC,CDKN1A,IL10,CDKN2A,HGF,ERBB2,HIF1A,HLA-C,PDGFRB,HLA-DPB1,ACTB,MCM5,MCM7,BCL2,HMOX1,MDM2,DCN,PTGS2,STAT1,CCR2,JUN,HPGDS,PIK3CB,CXCR4,PIK3CD,PIK3CG,PIK3R1,CCL2,KDR,CCR5,FGFR1,MMP2,ALDH2,ALDH1A3,HSPA2,NOS3,SDC1,NOTCH1,CXCL12,RAC1,DNMT1,VEGFA,COL1A2,RAD51,RAF1,VIM,FLNA,NRAS,RBBP8,ANXA1,POLD1,FOS,WNT5A,E2F3,CAV1,XRCC3,LDHA,SKP2,AR,KIF20B,EDN1,TFRC,TGFB1,RHOC,LIG1,MSH6,IGF1,IGF1R,WDHD1,EGFR,ISG15,E…
C0019829	Hodgkin Disease	DisGeNET Curated	8.834e-32	3.869e-29	67	548	MYC,CDKN1A,IL10,CDKN2A,HGF,ERBB2,HIF1A,HLA-A,HLA-C,GAPDH,HLA-DPB1,ACTB,BCL2,HMOX1,MDM2,PTH,PTGS2,STAT1,JAK2,PTPRC,MGP,HPGDS,PIK3CB,CXCR4,PIK3CD,PIK3CG,PIK3R1,CCL2,CCR5,CCR7,MMP2,KIT,SDC1,NOTCH1,CXCL12,VEGFA,FOXP3,VIM,NRAS,ANXA1,FOS,SH3GL1,PIK3R3,OAS3,E2F3,XRCC3,AR,ZAP70,TFRC,TGFB1,NCOR2,RHOH,CSF1R,EGR1,CD80,CD34,LPL,CD40,CD40LG,CD44,SOCS1,TNF,MAPK3,MAPK7,IL5,PCNA,CDK2
C1140680	Malignant neoplasm of ovary	DisGeNET Curated	1.726e-31	6.803e-29	124	1911	MYC,CDKN1A,IL10,CDKN2A,HGF,LPAR3,ERBB2,HIF1A,HLA-C,GAPDH,PDGFRB,HLA-DRB1,B2M,PAK4,INSR,ACTB,BARD1,IRF1,ACTN4,BCL2,ITGA2,HMOX1,ITGA4,PTAFR,MDM2,DCN,ITGAM,F2R,ITGB3,PTGS2,BDNF,STAT1,TXN,FANCD2,JAK2,CCR2,BMP2,BMP4,JUN,FASN,ALDH1A2,KITLG,HPGDS,PIK3CB,CXCR4,PIK3CD,PIK3CG,FEN1,SYK,PKM,SYT1,CCL2,C3,CCR1,KDR,CCR7,FGFR1,MMP2,KIT,HSPA5,NOS3,NOTCH1,CXCL12,VCAM1,RAC1,RAC2,DNM2,DNMT1,KIF22,VEGFA,FOXP3,RAD51,R…
C0005695	Bladder Neoplasm	DisGeNET Curated	3.289e-31	1.235e-28	93	1109	MYC,CDKN1A,IL10,CDKN2A,HGF,ERBB2,HIF1A,HLA-C,PDGFRB,HLA-DPB1,ACTB,MCM5,MCM7,BCL2,HMOX1,MDM2,DCN,ITGAM,PTGS2,STAT1,CCR2,JUN,HPGDS,PIK3CB,CXCR4,PIK3CD,PIK3CG,PIK3R1,CCL2,KDR,CCR5,FGFR1,MMP2,ALDH2,ALDH1A3,HSPA2,HSPA5,NOS3,SDC1,NOTCH1,CXCL12,RAC1,DNMT1,VEGFA,COL1A2,RAD51,VIM,FLNA,NRAS,RBBP8,ANXA1,POLD1,FOS,WNT5A,E2F3,CAV1,XRCC3,SKP2,AR,KIF20B,EDN1,TFRC,TGFB1,RHOC,LIG1,MSH6,IGF1,IGF1R,EGFR,ISG15,EGR1,…
C0003850	Arteriosclerosis	DisGeNET Curated	4.713e-31	1.689e-28	91	1067	MYC,CDKN1A,IL10,CDKN2A,HGF,HIF1A,HLA-C,PDGFB,INSR,DAG1,IRF1,BCL2,HMOX1,PTAFR,MDM2,DCN,ITGAM,F2R,ITGB3,PTH,PTGS2,STAT1,TXN,JAK2,CCR2,BMP2,BMP4,ADRB2,MGP,HPGDS,PIK3CB,CXCR4,PIK3CD,PIK3CG,SYK,CCL2,C3,KDR,CCR5,CCR7,FGFR1,MMP2,ALDH2,GNB3,KIT,HSPA2,NOS3,SDC1,NOTCH1,CXCL12,VCAM1,DNMT1,VEGFA,FOXP3,VIM,HSPG2,FLNA,FLT1,TCF7L2,VWF,FOS,WNT5A,SOCS3,CAV1,SKP2,AR,EDN1,GSR,TGFB1,THBS1,IGF1,IGF1R,CSF1R,EGFR,EGR1,…
C0424295	Hyperactive behavior	DisGeNET Curated	5.425e-31	1.859e-28	82	866	MYC,IL10,CDKN2A,HGF,ERBB2,HIF1A,HLA-C,HLA-DRB1,LRRK2,IRF1,BCL2,HMOX1,MDM2,HIST1H4I,ADCY1,PTH,ADCY5,PTGS2,BDNF,STAT1,JAK2,FASN,ADRB2,KITLG,TUBA1A,HPGDS,PIK3CB,PIK3CD,PIK3CG,RAB7A,SYT1,CCL2,KDR,CCR7,TACR1,KIT,NOS3,VAV1,CXCL12,RAC1,RAC3,DNM2,DNMT1,VEGFA,FOXP3,RAD51,RAD51B,RAF1,VIM,FLNA,FLT1,VWF,NRAS,FOS,SOCS3,DVL1,CAV1,LCK,AR,ZAP70,EDN1,TFRC,TGFB1,IGF1,IGF1R,EGFR,LPL,SERPINE1,CD40,CD40LG,CD44,SOCS1,…
C0007137	Squamous cell carcinoma	DisGeNET Curated	6.065e-31	1.992e-28	114	1655	MYC,CDKN1A,IL10,CDKN2A,HGF,LPAR3,ERBB2,HIF1A,RAD18,HLA-A,HLA-C,GAPDH,HLA-DRB1,PAK4,INSR,ACTB,DAG1,MCM7,IRF7,BCL2,HMOX1,RRM1,MDM2,DCN,ITGAM,F2R,HIST1H4I,PTH,PTGS2,BDNF,STAT1,GGT1,FANCD2,JAK2,CCR2,BMP2,CKS1B,JUN,FASN,ADRB2,MAPK12,KITLG,AP2A1,HPGDS,PIK3CB,CXCR4,PIK3CD,PIK3CG,SYK,PKM,PHLPP1,SYT1,CCL2,KDR,CCR7,FGFR1,PLCG1,MMP2,ALDH2,KIT,HSPA5,SDC1,NOTCH1,CXCL12,VCAM1,RAC1,DNMT1,VEGFA,FOXP3,RAD51,RAF1,…
C0004114	Astrocytoma	DisGeNET Curated	6.375e-31	2.01e-28	75	721	MYC,CDKN1A,CDKN2A,HGF,NCOA6,ERBB2,HIF1A,HLA-C,PDGFB,GAPDH,HLA-DRB1,B2M,ACTB,ACTN4,IRF7,BCL2,ACTN1,ALDH1L1,HMOX1,MDM2,PTGS2,BDNF,TXN,JAK2,HPGDS,PIK3CB,CXCR4,PIK3CD,PIK3CG,PIK3R1,PHLPP1,CCL2,C3,KDR,CCR5,FGFR1,TACR1,MMP2,HSPA5,NOTCH1,CXCL12,VCAM1,RAC1,DNM2,DNMT1,VEGFA,FOXP3,RAF1,VIM,FLT1,TCF7L2,ANXA1,CAV1,SKP2,AR,ZAP70,EDN1,TGFB1,MSH6,THBS1,IGF1,IGF1R,EGFR,EGR1,SERPINE1,CD40,CD44,H2AFX,PRKCA,TNF,PAX…
C0023493	Adult T-Cell Lymphoma/Leukemia	DisGeNET Curated	9.108e-31	2.604e-28	63	497	MYC,CDKN1A,IL10,CDKN2A,HGF,HLA-A,HLA-B,HLA-C,HLA-DRB1,B2M,IRF7,BCL2,HMOX1,MDM2,PTH,STAT1,TXN,JAK2,TUBA1B,JUN,PTPRC,PIK3CB,CXCR4,PIK3CD,PIK3CG,SYK,SYT1,CCL2,C3,CCR7,PLCG1,MMP2,KIT,VAV1,NOTCH1,VCAM1,VEGFA,FOXP3,VIM,FOS,WNT5A,LCK,ZAP70,TGFB1,MSH6,THBS1,CD3D,CD3G,EGR1,CD86,CD34,CD40LG,CD44,PRKCB,SOCS1,POLD4,TNF,FYN,IL5,PCNA,SMAD3,CDK2,CDK6
C0004153	Atherosclerosis	DisGeNET Curated	9.25e-31	2.604e-28	90	1053	MYC,CDKN1A,IL10,CDKN2A,HGF,HIF1A,HLA-C,PDGFB,INSR,DAG1,IRF1,BCL2,HMOX1,PTAFR,MDM2,DCN,ITGAM,F2R,ITGB3,PTGS2,STAT1,TXN,JAK2,CCR2,BMP2,BMP4,ADRB2,MGP,HPGDS,PIK3CB,CXCR4,PIK3CD,PIK3CG,SYK,CCL2,C3,KDR,CCR5,CCR7,FGFR1,MMP2,ALDH2,GNB3,KIT,HSPA2,NOS3,SDC1,NOTCH1,CXCL12,VCAM1,DNMT1,VEGFA,FOXP3,VIM,HSPG2,FLNA,FLT1,TCF7L2,VWF,FOS,WNT5A,SOCS3,CAV1,SKP2,AR,EDN1,GSR,TGFB1,THBS1,IGF1,IGF1R,CSF1R,EGFR,EGR1,CD34…
C2931822	Nasopharyngeal carcinoma	DisGeNET Curated	1.266e-30	3.441e-28	76	749	MYC,CDKN1A,IL10,CDKN2A,HGF,ERBB2,HIF1A,UBE2L6,HLA-A,HLA-B,HLA-C,HLA-DPB1,HLA-DRB1,B2M,PSMD8,BCL2,MDM2,PTGS2,STAT1,JAK2,JUN,FASN,KITLG,HPGDS,PIK3CB,CXCR4,PIK3CD,PIK3CG,SYK,SYT1,CCL2,CCR7,FGFR1,MMP2,FGR,KIT,HSPA2,HSPA5,NOS3,SDC1,NOTCH1,CXCL12,DNMT1,VEGFA,RAD51,RAD51B,VIM,FLNA,FLT1,LPAR5,WNT5A,CAV1,XRCC3,SKP2,EDN1,TGFB1,THBS1,IGF1,CSF1R,EGFR,ISG15,EGR1,CD80,CD86,CENPH,MDC1,TLR2,SERPINE1,CD40,CD44,TN…
C0027819	Neuroblastoma	DisGeNET Curated	3.859e-30	1.014e-27	114	1689	MYC,CDKN1A,CDKN2A,HGF,ERBB2,HIF1A,HLA-A,HLA-C,GAPDH,PDGFRB,B2M,LRRK2,BARD1,IRF1,MCM7,ACTN4,BCL2,ITGA2,HMOX1,ITGA4,MDM2,ITGAM,TENM2,ADCY2,PTGS2,BDNF,STAT1,XAB2,TXN,JAK2,BMP2,JUN,ALDH1A2,ADRB2,PTPRC,KITLG,FBXO5,HPGDS,PIK3CB,RHOV,CXCR4,PIK3CD,PIK3CG,PIK3R1,RAB7A,SYT1,CCL2,DLG4,KDR,CCR5,FGFR1,KIF3C,MMP2,KIT,HSPA5,SDC1,VAV1,NOTCH1,CXCL12,VCAM1,RAC1,VEGFA,RAF1,VIM,FLT1,NRAS,WEE1,FOS,WNT5A,SOCS3,DVL1,E2…
C0023449	Acute lymphocytic leukemia	DisGeNET Curated	4.762e-30	1.211e-27	82	893	MYC,CDKN1A,IL10,CDKN2A,ERBB2,HIF1A,HLA-A,HLA-C,GAPDH,PDGFRB,HLA-DPB1,HLA-DRB1,B2M,INSR,ACTB,IRF1,BCL2,HMOX1,MDM2,ITGAM,STAT1,GGT1,JAK2,CKS1B,CKS2,BMP4,JUN,ADRB2,PTPRC,KITLG,HPGDS,PIK3CB,CXCR4,PIK3CD,PIK3CG,SYK,CCL2,C3,KDR,GNA15,CCR7,FGFR1,TACR1,KIT,HSPA5,NOS3,NOTCH1,CXCL12,DNM2,DNMT1,VEGFA,FLT1,TCF7L2,NRAS,FOS,WNT5A,SH3GL1,SOCS3,LCK,XRCC3,ZAP70,IGF1,IGF1R,CSF1R,MTHFD1,CD80,CD86,CD34,SERPINE1,CD40…
C0023434	Chronic Lymphocytic Leukemia	DisGeNET Curated	5.106e-30	1.258e-27	90	1077	MYC,CDKN1A,IL10,CDKN2A,HGF,NCOA6,ERBB2,HIF1A,HLA-A,HLA-C,HLA-DPB1,HLA-DRB1,B2M,INSR,BCL2,ITGA4,MDM2,ITGAM,PTGS2,STAT1,TXN,JAK2,CCR2,JUN,ADRB2,PTPRC,HPGDS,PIK3CB,CXCR4,PIK3CD,PIK3CG,PIK3R1,SYK,PHLPP1,SYT1,CCL2,KDR,CCR7,PLCG2,FGR,GNB3,HSPA5,NOS3,SDC1,VAV1,NOTCH1,CXCL12,VCAM1,RAC1,DNM2,DNMT1,VEGFA,FOXP3,RAD51,VIM,HSPG2,NRAS,FOS,WNT5A,DVL1,CAV1,LCK,SKP2,ZAP70,EDN1,TFRC,TGFB1,RHOH,CD3D,IGF1,IGF1R,EGFR…
C0023890	Liver Cirrhosis	DisGeNET Curated	5.7e-30	1.362e-27	69	625	MYC,CDKN1A,IL10,CDKN2A,HGF,NCOA6,ERBB2,HIF1A,HLA-A,HLA-C,GAPDH,HLA-DPB1,HLA-DQA1,HLA-DRB1,ACTB,IRF7,BCL2,HMOX1,MDM2,F2R,PTH,PTGS2,STAT1,JAK2,CKS1B,CKS2,ADRB2,HPGDS,CXCR4,SYT1,CCL2,CCR5,MMP2,ALDH2,GNB3,HSPA5,NOS3,RAC1,DNMT1,COL1A1,VEGFA,COL1A2,FOXP3,VIM,HSPG2,FLT1,VWF,SOCS3,OAS1,CAV1,GMNN,AR,EDN1,TGFB1,MSH6,THBS1,IGF1,ARRB1,IGF1R,ARRB2,EGFR,TLR2,CD40LG,SOCS1,PRKN,TNF,ENO1,PCNA,SMAD3
C0033578	Prostatic Neoplasms	DisGeNET Curated	1.523e-29	3.532e-27	87	1022	MYC,CDKN1A,IL10,CDKN2A,HGF,ERBB2,HIF1A,HLA-C,PDGFRB,HLA-DRB1,B2M,INSR,DAG1,MCM7,BCL2,HMOX1,RRAS,MDM2,DCN,ITGAM,F2R,ITGB3,PTH,PTGS2,BDNF,GGT1,TXN,JAK2,CKS1B,CKS2,BMP4,FASN,ALDH1A2,ADRB2,HPGDS,PIK3CB,CXCR4,PIK3CD,PIK3CG,PIK3R1,PHLPP1,SYT1,CCL2,KDR,MMP2,NOS3,NOTCH1,CXCL12,DNMT1,KIF22,RAD9A,VEGFA,FOXP3,RAD51,REC8,RAF1,VIM,HSPG2,FLT1,NRAS,ANXA1,E2F3,CAV1,TXNRD2,ATAD2,SKP2,LDHB,PAICS,AR,TGFB1,THBS1,IGF…
C0003873	Rheumatoid Arthritis	DisGeNET Curated	2.354e-29	5.301e-27	111	1640	CDKN1A,IL10,CDKN2A,HGF,LPAR3,ERBB2,HIF1A,HLA-A,MCM8,HLA-B,HLA-C,GAPDH,HLA-DPB1,HLA-DQA1,HLA-DRA,HLA-DRB1,PSMB8,IRF1,BCL2,ACTN1,ITGA1,ITGA2,HMOX1,ITGA4,MDM2,F2R,PTH,PTGS2,BDKRB2,BDNF,STAT1,TXN,CCR2,TYROBP,BMP2,BMP4,JUN,ALDH1A2,ADRB2,PTPRC,KITLG,HPGDS,PIK3CB,CXCR4,PIK3CD,PIK3CG,SYT1,CCL2,C3,CCR1,KDR,CCR5,FGFR1,TACR1,KIF5A,MMP2,ALDH1A3,PLEK,NOS3,SDC1,NOTCH1,CXCL12,VCAM1,RAC1,RAC2,DNMT1,VEGFA,FOXP3,R…
C0011849	Diabetes Mellitus	DisGeNET Curated	3.049e-29	6.677e-27	104	1456	MYC,CDKN1A,IL10,CDKN2A,HGF,HIF1A,HLA-A,HLA-B,HLA-C,GAPDH,HLA-DPB1,HLA-DQA1,HLA-DRB1,B2M,INSR,ACTB,BCL2,HMOX1,MDM2,DCN,ITGAM,PTH,ADCY5,PTGS2,BDKRB2,BDNF,STAT1,GGT1,TXN,CCR2,BMP4,FASN,ADRB2,KITLG,MGP,HPGDS,PIK3CB,CXCR4,PIK3CD,PIK3CG,PIK3R1,RAD1,SYT1,CCL2,KDR,CCR5,MMP2,ALDH2,FGR,GNB3,HSPA2,HSPA5,NOS3,NOTCH1,CXCL12,VCAM1,RAC1,DNM2,COL1A1,VEGFA,FOXP3,RAF1,FLNA,TCF7L2,VWF,POLD1,FOS,RMI2,SOCS3,SHC1,CAV1…
C0004096	Asthma	DisGeNET Curated	1.94e-28	4.132e-26	91	1155	CDKN1A,IL10,HIF1A,HLA-A,HLA-B,HLA-C,PDGFB,GAPDH,PDGFRB,HLA-DPA1,HLA-DPB1,HLA-DQA1,HLA-DRA,HLA-DRB1,ACTB,DAG1,IRF1,IRF7,BCL2,HMOX1,PTAFR,ITGAM,F2R,HIST1H4I,ITGB3,ADCY2,PTGS2,BDKRB2,BDNF,STAT1,GGT1,CCR2,JUN,ADRB2,KITLG,HPGDS,PIK3CB,CXCR4,PIK3CD,PIK3CG,SYT1,CCL2,C3,CCR1,KDR,TIMELESS,CCR5,CCR7,TACR1,MMP2,ALDH2,PLEK,KIT,NOS3,CXCL12,VCAM1,DNMT1,VEGFA,FOXP3,RAF1,FLT1,ANXA1,FOS,SOCS3,OAS1,CAV1,RFC2,AR,ED…
C1621958	Glioblastoma Multiforme	DisGeNET Curated	2.237e-28	4.64e-26	74	767	MYC,CDKN1A,IL10,CDKN2A,HGF,ERBB2,HIF1A,HLA-A,HLA-B,HLA-C,PDGFRB,HLA-DRB1,ACTB,IRF7,BCL2,MDM2,F2R,ITGB3,PTGS2,BDNF,STAT1,TXN,JAK2,BMP2,JUN,HPGDS,PIK3CB,CXCR4,PIK3CD,PIK3CG,PIK3R1,PKM,CCL2,KDR,FGFR1,MMP2,GNB3,HSPA5,NOS3,NOTCH1,CXCL12,DNMT1,VEGFA,RAD51,RAF1,VIM,ANXA1,FOS,SOCS3,SKP2,AR,TGFB1,MSH6,THBS1,IGF1,IGF1R,EGFR,ISG15,TLR2,CD40,CD44,H2AFX,PRKCA,SOCS1,PRKN,TNF,PAX6,MAPK3,MAPK11,LEF1,PCNA,SMAD3,C…
C0004364	Autoimmune Diseases	DisGeNET Curated	2.456e-28	4.964e-26	86	1038	CDKN1A,IL10,CDKN2A,HGF,ERBB2,HLA-A,HLA-B,HLA-C,HLA-DPB1,HLA-DQA1,HLA-DRA,HLA-DRB1,B2M,ACTB,PSMB8,PSMB10,IRF1,IRF7,BCL2,HMOX1,MDM2,ITGAM,F2R,PTGS2,STAT1,GGT1,TXN,JAK2,CCR2,TYROBP,BMP2,ADRB2,PTPRC,HPGDS,PIK3CB,CXCR4,PIK3CD,PIK3CG,PIK3R1,FEN1,CCL2,C3,KDR,TIMELESS,CCR5,CCR7,KIF5A,PLCG2,VAV1,CXCL12,RAC2,DNM2,DNMT1,COL1A1,VEGFA,FOXP3,RAD51B,NRAS,ANXA1,CAV1,LCK,AR,ZAP70,TGFB1,IGF1,EGFR,ISG15,EGR1,CD80,C…
C0016057	Fibrosarcoma	DisGeNET Curated	2.86e-28	5.636e-26	48	297	CDKN1A,IL10,CDKN2A,HGF,ERBB2,HIF1A,HLA-C,PDGFB,PDGFRB,BCL2,ITGA2,RRAS,MDM2,STAT1,TXN,JUN,PIK3CB,CXCR4,PIK3CD,PIK3CG,SYT1,CCL2,MMP2,HSPA5,RAC1,COL1A1,VEGFA,FOXP3,RAD51,RAD51B,RAF1,HSPG2,FLNA,FLT1,NRAS,LPAR5,FOS,CAV1,TGFB1,THBS1,IGF1R,CSF1R,EGFR,EGR1,SERPINE1,CD40,CD44,TNF
C0036421	Systemic Scleroderma	DisGeNET Curated	6.01e-28	1.128e-25	61	519	MYC,IL10,HGF,HIF1A,HLA-A,HLA-B,HLA-C,PDGFRB,HLA-DPB1,HLA-DQA1,HLA-DRB1,MCM7,IRF7,BCL2,ITGA2,ITGAM,F2R,HIST1H4I,ITGB3,PTGS2,CCR2,JUN,PTPRC,HPGDS,PIK3CB,CXCR4,PIK3CD,PIK3CG,SYT1,CCL2,KDR,CCR7,MMP2,NOS3,CXCL12,DNMT1,COL1A1,VEGFA,COL1A2,FOXP3,FLT1,VWF,FOS,OAS2,CAV1,EDN1,TGFB1,RHOB,THBS1,IGF1,EGFR,EGR1,TLR2,OASL,SERPINE1,CD40,CD40LG,CD44,TNF,MAPK3,SMAD3
C0001418	Adenocarcinoma	DisGeNET Curated	6.199e-28	1.136e-25	106	1564	MYC,CDKN1A,IL10,CDKN2A,HGF,ERBB2,HIF1A,RAD18,HLA-A,HLA-C,GAPDH,HLA-DQA1,INSR,ACTB,DAG1,IRF1,MCM4,ACTN4,BCL2,HMOX1,ITGA4,RRM1,MDM2,ITGB3,PTGS2,BDNF,STAT1,BMP2,BMP4,FASN,PTPRC,KITLG,AP2A1,MGP,HPGDS,PIK3CB,CXCR4,PIK3CD,PIK3CG,PKM,PHLPP1,SYT1,CCL2,KDR,CCR7,FGFR1,MMP2,ALDH2,ALDH1B1,ALDH1A3,KIT,HSPA5,NOS3,SDC1,VAV1,NOTCH1,CXCL12,VCAM1,RAC1,DNMT1,VEGFA,RAF1,VIM,TCF7L2,NRAS,NUP107,ANXA1,FOS,WNT5A,SOCS3,D…
C0009375	Colonic Neoplasms	DisGeNET Curated	6.969e-28	1.249e-25	62	539	MYC,CDKN1A,IL10,CDKN2A,HGF,ERBB2,HIF1A,HLA-A,HLA-C,GAPDH,RHOJ,B2M,ACTB,BCL2,ITGA4,MDM2,DCN,F2R,PTH,PTGS2,STAT1,JUN,KITLG,PIK3CB,PIK3CD,PIK3CG,PLCB1,PHLPP1,SYT1,CCL2,KDR,MMP2,ALDH1B1,KIT,HSPA2,HSPA5,NOTCH1,DNMT1,KIF22,VEGFA,FLT1,TCF7L2,CAV1,XRCC3,AR,TGFB1,KIFAP3,MSH6,IGF1,IGF1R,EGFR,EGR1,LPL,CD44,PRKCB,PRKN,TNF,PRKG1,LEF1,PCNA,SMAD3,CDK2
C0220633	Uveal melanoma	DisGeNET Curated	8.179e-28	1.432e-25	42	220	MYC,IL10,CDKN2A,HGF,HIF1A,HLA-A,HLA-C,BCL2,MDM2,FANCD2,PIK3CB,CXCR4,PIK3CD,PIK3CG,CCL2,CCR7,PLCB4,FGFR1,KIT,NOTCH1,CXCL12,VEGFA,FOXP3,RAD51,RAF1,VIM,FLT1,NRAS,CENPS,TGFB1,IGF1,EGFR,CD80,SERPINE1,CD44,PRKCA,TNF,MAPK3,PCNA,CDK2,CDK6,TPI1
C0476089	Endometrial Carcinoma	DisGeNET Curated	1.735e-27	2.91e-25	74	792	MYC,CDKN1A,CDKN2A,HGF,ERBB2,HIF1A,PDGFRB,PAK4,INSR,BARD1,BCL2,ITGA4,MDM2,DCN,F2R,PTGS2,BDNF,GGT1,FANCD2,TUBA1B,FASN,KITLG,HPGDS,PIK3CB,CXCR4,PIK3CD,PIK3CG,PIK3R1,FEN1,CCL2,KDR,CCR7,MMP2,PLEK,KIT,HSPA5,NOS3,SDC1,NOTCH1,CXCL12,RAC1,DNMT1,VEGFA,RAF1,VIM,TCF7L2,POLD1,FOS,POLE,CAV1,ATAD2,AR,EDN1,TGFB1,RHOC,MSH6,THBS1,IGF1,ARRB1,IGF1R,CSF1R,EGFR,EGR1,SERPINE1,CD44,H2AFX,PRKCA,PRKN,TNF,MAPK3,ENO1,LEF1,P…
C0006413	Burkitt Lymphoma	DisGeNET Curated	2.268e-27	3.649e-25	53	390	MYC,CDKN1A,IL10,CDKN2A,ERBB2,HIF1A,HLA-A,HLA-B,HLA-C,INSR,PSMB8,BCL2,MDM2,PTGS2,BDNF,TUBA1B,CKS1B,HPGDS,PIK3CB,CXCR4,PIK3CD,PIK3CG,PIK3R1,FGR,KIT,HSPA5,SDC1,PLK3,VAV1,NOTCH1,CXCL12,DNMT1,VEGFA,VIM,LDHA,SKP2,GMNN,ZAP70,TFRC,TGFB1,IGF1,EGFR,EGR1,CD40,CD40LG,CD44,TNF,PBX1,MAPK11,ENO1,LEF1,PCNA,CDK2
C0007134	Renal Cell Carcinoma	DisGeNET Curated	3.109e-27	4.901e-25	92	1224	MYC,CDKN1A,IL10,CDKN2A,HGF,NCOA6,ERBB2,HIF1A,HLA-A,HLA-B,HLA-C,GAPDH,PDGFRB,HLA-DRB1,B2M,LRRK2,PSMB8,DAG1,IRF1,BCL2,HMOX1,MDM2,DCN,F2R,PTH,PTGS2,STAT1,JAK2,CCR2,BMP2,BMP4,JUN,KITLG,MGP,HPGDS,PIK3CB,CXCR4,PIK3CD,PIK3CG,PIK3R1,PKM,CCL2,C3,KDR,GNAI1,MMP2,KIT,HSPA2,HSPA5,CXCL12,VCAM1,RAC1,DNMT1,KIF22,VEGFA,RAF1,VIM,FLT1,TCF7L2,VWF,NRAS,SOCS3,E2F3,CAV1,SKP2,LDHB,AR,EDN1,TFRC,TGFB1,LIG1,MSH6,THBS1,IGF1…
C1449563	Cardiomyopathy, Familial Idiopathic	DisGeNET Curated	6.307e-27	9.381e-25	51	365	MYC,IL10,CDKN2A,HGF,NCOA6,ERBB2,HIF1A,HLA-C,GAPDH,RHOJ,HLA-DPB1,HLA-DQA1,HLA-DRB1,DAG1,IRF1,BCL2,MDM2,PTGS2,RHOU,PTPRC,KITLG,PIK3CB,CXCR4,PIK3CD,PIK3CG,SYK,CCL2,KDR,MMP2,NOS3,CXCL12,DNM2,DNMT1,VEGFA,FOXP3,RAF1,VIM,TXNRD2,AR,EDN1,TGFB1,IGF1,EGFR,CD34,SERPINE1,CD40,TNF,PAX6,MAPK7,ENO1,ALDH7A1
C0036220	Kaposi Sarcoma	DisGeNET Curated	1.388e-26	2.019e-24	48	323	MYC,CDKN1A,CDKN2A,HGF,HIF1A,HLA-A,HLA-B,HLA-C,PDGFB,HLA-DRB1,INSR,IRF1,IRF7,BCL2,HMOX1,MDM2,ITGB3,PTGS2,PIK3CB,CXCR4,PIK3CD,PIK3CG,KDR,CCR5,FGFR1,KIT,NOS3,SDC1,CXCL12,VCAM1,RAC1,VEGFA,SKP2,AR,EDN1,THBS1,IGF1,IGF1R,EGR1,CD80,CD86,CD34,CD40,CD40LG,H2AFX,TNF,PCNA,CDK6
C0549473	Thyroid carcinoma	DisGeNET Curated	1.408e-26	2.019e-24	67	669	MYC,CDKN1A,IL10,CDKN2A,HGF,ERBB2,HIF1A,CENPJ,HLA-C,GAPDH,LRRK2,MCM5,MCM7,BCL2,MDM2,PTH,PTGS2,STAT1,JUN,KITLG,HPGDS,PIK3CB,CXCR4,PIK3CD,PIK3CG,PKM,SYT1,CCL2,KDR,CCR7,FGFR1,MMP2,GNB3,HSPA5,NOTCH1,VCAM1,DNM2,VEGFA,RAD51,REC8,RAF1,VIM,NRAS,ANXA1,FOS,SOCS3,CAV1,TXNRD2,XRCC3,LDHA,AR,EDN1,TGFB1,THBS1,IGF1,IGF1R,CSF1R,EGFR,CD40,CD40LG,CD44,PRKCA,SOCS1,TNF,MAPK3,PCNA,CDK2
C0011854	Diabetes Mellitus, Insulin-Dependent	DisGeNET Curated	1.918e-26	2.7e-24	75	845	MYC,IL10,CDKN2A,HGF,HLA-A,HLA-B,HLA-C,HLA-DPA1,HLA-DPB1,HLA-DQA1,HLA-DRA,HLA-DRB1,B2M,INSR,ACTB,PSMB8,ACTN4,IRF7,BCL2,HMOX1,ITGA4,DCN,ITGAM,PTH,PTGS2,BDNF,STAT1,GGT1,TXN,JAK2,CCR2,BMP2,ADRB2,PTPRC,HPGDS,CXCR4,CCL2,C3,CCR1,CCR5,FGR,ALDH3A2,HSPA2,HSPA5,NOS3,CXCL12,VCAM1,COL1A1,VEGFA,FOXP3,FLNA,TCF7L2,VWF,NRAS,ANXA1,FOS,PIK3R3,SOCS3,OAS1,LCK,AR,TGFB1,IGF1,CD80,CD86,LPL,TLR2,SERPINE1,CD40,CD40LG,H2AF…
C0025286	Meningioma	DisGeNET Curated	2.375e-26	3.285e-24	53	409	MYC,CDKN2A,HGF,ERBB2,HLA-A,PDGFB,PDGFRB,HLA-DRB1,ACTB,MCM3,MCM4,MCM5,MCM7,BCL2,MDM2,PTGS2,GGT1,JAK2,CKS2,BMP4,PTPRC,HPGDS,PIK3CB,CXCR4,PIK3CD,PIK3CG,CCL2,FGFR1,MMP2,NOS3,NOTCH1,CXCL12,RAC1,DNMT1,VEGFA,FOS,CAV1,XRCC3,AR,EDN1,TGFB1,THBS1,IGF1,IGF1R,EGFR,CD34,SERPINE1,CD44,PRKN,TNF,MAPK3,PCNA,CDK2
C0038356	Stomach Neoplasms	DisGeNET Curated	2.68e-26	3.642e-24	60	537	MYC,CDKN1A,CDKN2A,HGF,ERBB2,HIF1A,ACTB,IRF1,BCL2,HMOX1,MDM2,F2R,PTGS2,BDNF,TXN,BMP2,JUN,ADRB2,PIK3CB,CXCR4,PIK3CD,PIK3CG,CCR7,MMP2,ALDH2,ALDH1A3,KIT,HSPA5,NOS3,NOTCH1,CXCL12,VCAM1,DNMT1,VEGFA,FOXP3,VIM,NRAS,WNT5A,SOCS3,CAV1,XRCC3,AR,MSH6,THBS1,GNA14,EGFR,CD34,TLR2,SERPINE1,CD44,PRKCB,SOCS1,TNF,PAX6,MAPK3,FYN,ENO1,ALDH7A1,PCNA,SMAD3
C0149925	Small cell carcinoma of lung	DisGeNET Curated	3.097e-26	4.137e-24	65	637	MYC,CDKN1A,CDKN2A,HGF,NCOA6,ERBB2,HIF1A,HLA-A,HLA-B,HLA-C,B2M,ACTB,ACTN4,BCL2,RRM1,ADCY1,PTH,PTGS2,BDNF,JAK2,HPGDS,PIK3CB,CXCR4,PIK3CD,PIK3CG,FEN1,PKM,CCL2,KDR,TIMELESS,FGFR1,MMP2,KIT,HSPA5,SDC1,NOTCH1,CXCL12,RAC1,VEGFA,RAD51,RAF1,VIM,CACNA1D,NRAS,RBBP8,ANXA1,CAV1,SKP2,AR,TGFB1,IGF1,IGF1R,CSF1R,EGFR,LPL,SERPINE1,CD44,H2AFX,PRKCB,POLD4,TNF,MAPK3,ENO2,PCNA,CDK2
C0006118	Brain Neoplasms	DisGeNET Curated	3.782e-26	4.969e-24	64	619	MYC,CDKN1A,IL10,CDKN2A,HGF,ERBB2,HIF1A,HLA-A,HLA-C,PDGFB,GAPDH,PDGFRB,IRF7,BCL2,MDM2,DCN,ITGAM,BDNF,STAT1,JAK2,BMP4,FASN,HPGDS,PIK3CB,CXCR4,PIK3CD,PIK3CG,PKM,SYT1,CCL2,KDR,FGFR1,MMP2,KIT,NOTCH1,CXCL12,RAC1,VEGFA,FOXP3,RAD51,RAF1,VIM,FLT1,TCF7L2,NRAS,WNT5A,SOCS3,CAV1,XRCC3,LDHA,TFRC,MSH6,EGFR,EGR1,CD80,TLR2,SERPINE1,CD40LG,CD44,TNF,PRKG2,PCNA,SMAD3,CDK2
C0010054	Coronary Arteriosclerosis	DisGeNET Curated	3.932e-26	5.059e-24	69	723	IL10,CDKN2A,HGF,HIF1A,GAPDH,HLA-DRB1,INSR,BCL2,ITGA2,HMOX1,ITGAM,F2R,ITGB3,PTGS2,BDNF,JAK2,CCR2,BMP2,BMP4,ADRB2,MGP,HPGDS,PIK3CB,CXCR4,PIK3CD,PIK3CG,FEN1,CCL2,C3,KDR,CCR5,CCR7,FGFR1,MMP2,ALDH2,GNB3,HSPA5,NOS3,CXCL12,VEGFA,FOXP3,CACNA1C,HSPG2,FLNA,FLT1,TCF7L2,VWF,MTHFD1L,POLD1,FOS,CAV1,AR,EDN1,TGFB1,THBS1,IGF1,EGR1,CD86,CD34,LPL,TLR2,SERPINE1,CD40,CD40LG,CD44,TNF,MAPK3,IL5,PCNA
C0677886	Epithelial ovarian cancer	DisGeNET Curated	3.979e-26	5.059e-24	87	1140	MYC,CDKN1A,IL10,CDKN2A,HGF,LPAR3,ERBB2,HIF1A,HLA-C,NDE1,HLA-DRB1,B2M,INSR,BARD1,IRF1,ACTN4,BCL2,MDM2,ITGAM,F2R,PTGS2,STAT1,TXN,JAK2,CCR2,BMP2,BMP4,JUN,FASN,ALDH1A2,HPGDS,PIK3CB,CXCR4,PIK3CD,PIK3CG,FEN1,SYK,SYT1,CCL2,CCR1,KDR,CCR7,PLCG1,MMP2,KIT,SDC1,NOTCH1,CXCL12,VEGFA,FOXP3,RAD51B,VIM,HSPG2,FLT1,NRAS,FOS,POLE,WNT5A,PIK3R3,CAV1,XRCC3,GMNN,AR,EDN1,TGFB1,RHOC,MSH6,THBS1,IGF1,ARRB1,IGF1R,CSF1R,EGFR,…
C1168401	Squamous cell carcinoma of the head and neck	DisGeNET Curated	5.164e-26	6.462e-24	77	904	MYC,CDKN1A,CDKN2A,HGF,ERBB2,HIF1A,HLA-A,HLA-C,GAPDH,BCL2,ITGA2,HMOX1,MDM2,F2R,PTGS2,BDNF,STAT1,TXN,JAK2,JUN,HPGDS,PIK3CB,CXCR4,PIK3CD,PIK3CG,SYT1,CCL2,KDR,CCR5,CCR7,FGFR1,TACR1,MMP2,ALDH2,GNB3,GNG7,HSPA5,NOS3,SDC1,NOTCH1,CXCL12,RAC1,DNMT1,KIF22,VEGFA,RAD51,RAF1,VIM,WEE1,ANXA1,POLD1,FOS,SOCS3,CAV1,XRCC3,LDHA,TFRC,TGFB1,RHOC,IGF1,IGF1R,CSF1R,EGFR,EGR1,MTHFD1,CD34,SERPINE1,CD44,H2AFX,PRKCA,SOCS1,PRK…
C0011881	Diabetic Nephropathy	DisGeNET Curated	5.992e-26	7.381e-24	59	526	IL10,CDKN2A,HGF,HIF1A,HLA-DRB1,INSR,ACTN4,BCL2,ITGA1,DCN,ITGB3,PTH,PTGS2,STAT1,TXN,JAK2,CCR2,BMP2,BMP4,HPGDS,PIK3CB,CXCR4,PIK3CD,PIK3CG,PIK3R1,SYK,SYT1,CCL2,CCR1,KDR,CCR5,MMP2,ALDH2,HSPA5,NOS3,VEGFA,COL1A2,FOXP3,HSPG2,FLT1,TCF7L2,VWF,CAV1,EDN1,TGFB1,THBS1,IGF1,ARRB1,ARRB2,EGFR,LPL,TLR2,SERPINE1,CD44,PRKCA,PRKCB,TNF,MAPK3,PCNA
C0524910	Hepatitis C, Chronic	DisGeNET Curated	6.857e-26	8.316e-24	50	367	IL10,CDKN2A,HLA-A,HLA-B,HLA-C,HLA-DPB1,HLA-DQA1,HLA-DRB1,ACTB,PSMB8,IRF1,PSMD3,MCM7,IRF7,BCL2,HMOX1,MDM2,F2R,PTGS2,STAT1,GGT1,CCR2,HPGDS,CXCR4,CCL2,C3,CCR5,CCR7,MMP2,CXCL12,VEGFA,FOXP3,HSPG2,FOS,PIK3R3,SOCS3,OAS1,GSR,TFRC,TGFB1,IGF1,IGF1R,ISG15,CD86,TLR2,CD40LG,SOCS1,TNF,SMAD3,CDK2
C0238463	Papillary thyroid carcinoma	DisGeNET Curated	8.626e-26	1.015e-23	57	492	MYC,CDKN1A,CDKN2A,HGF,HIF1A,CENPJ,HLA-A,HLA-B,HLA-C,PDGFRB,HLA-DRB1,B2M,INSR,BCL2,MDM2,PTGS2,GGT1,CCR2,CKS2,FASN,PIK3CB,CXCR4,PIK3CD,PIK3CG,PKM,SYT1,KDR,CCR7,KIT,NOS3,NOTCH1,CXCL12,DNMT1,VEGFA,FOXP3,RAF1,VIM,FLT1,NRAS,HUS1,ANXA1,FOS,WNT5A,XRCC3,LDHA,EDN1,TGFB1,THBS1,IGF1,IGF1R,CSF1R,EGFR,SERPINE1,CD44,TNF,MAPK3,PCNA
C0278996	Cancer of Head and Neck	DisGeNET Curated	1.737e-25	2.013e-23	53	426	CDKN1A,IL10,CDKN2A,ERBB2,HIF1A,HLA-A,MCM7,BCL2,MDM2,PTGS2,STAT1,GGT1,TXN,FANCD2,JUN,RHOBTB1,HPGDS,PIK3CB,CXCR4,PIK3CD,PIK3CG,KDR,MMP2,ALDH2,HSPA5,PLK3,NOTCH1,CXCL12,RAC1,DNMT1,VEGFA,RAD51,VIM,WEE1,FOS,SOCS3,XRCC3,SKP2,AR,MSH6,IGF1,IGF1R,CSF1R,EGFR,CD34,SERPINE1,CD40,CD44,H2AFX,PRKN,TNF,ENO1,CDK2
C0038454	Cerebrovascular accident	DisGeNET Curated	1.972e-25	2.252e-23	66	679	IL10,CDKN2A,HIF1A,HLA-A,HLA-C,HLA-DPB1,HLA-DRB1,IRF1,BCL2,ITGA2,HMOX1,F2R,ITGB3,PTGS2,ADCY9,BDNF,STAT1,TXN,JAK2,CCR2,ADRB2,HPGDS,PIK3CB,CXCR4,PIK3CD,PIK3CG,PIK3R1,SYT1,CCL2,C3,KDR,CCR5,MMP2,ALDH2,GNB3,HSPA2,NOS3,NOTCH1,CXCL12,VCAM1,RAC1,VEGFA,FLNA,FLT1,TCF7L2,VWF,ANXA1,DVL1,SHC1,TXNRD2,RFC2,EDN1,GSR,TGFB1,THBS1,IGF1,EGR1,MYH14,CD34,LPL,SERPINE1,CD40,TNF,ENO2,ALDH7A1,SMAD3
C0025149	Medulloblastoma	DisGeNET Curated	2.083e-25	2.346e-23	60	558	MYC,CDKN2A,HGF,ERBB2,HIF1A,PDGFRB,IRF1,MCM3,MCM4,MCM7,BCL2,ITGA2,HMOX1,MDM2,BDNF,BMP2,HPGDS,PIK3CB,CXCR4,PIK3CD,PIK3CG,PKM,SYT1,CCL2,C3,KDR,MMP2,KIT,SDC1,VAV1,NOTCH1,CXCL12,RAC1,DNM2,DNMT1,VEGFA,COL1A2,RAD51,VIM,WEE1,POLD1,WNT5A,SKP2,AR,GSR,TFRC,MSH6,THBS1,IGF1,IGF1R,CSF1R,EGFR,SOCS1,TNF,PAX6,MAPK3,MAPK7,PCNA,SMAD3,CDK6
C0023487	Acute Promyelocytic Leukemia	DisGeNET Curated	3.366e-25	3.737e-23	55	468	MYC,CDKN1A,IL10,CDKN2A,HGF,ERBB2,HIF1A,HLA-C,HLA-DQA1,HLA-DRB1,IRF1,BCL2,ITGAM,ADCY9,STAT1,XAB2,JAK2,BMP2,BMP4,PTPRC,PIK3CB,CXCR4,PIK3CD,PIK3CG,FEN1,CCR7,FGFR1,KIT,VAV1,NOTCH1,VEGFA,VIM,HSPG2,FLT1,NRAS,ANXA1,POLD1,WNT5A,SKP2,TFRC,TGFB1,NCOR2,THBS1,CSF1R,EGFR,ISG15,EGR1,CD34,CD44,PRKN,TNF,MAPK3,PBX1,LEF1,PCNA
C1800706	Idiopathic Pulmonary Fibrosis	DisGeNET Curated	4.67e-25	5.113e-23	48	349	CDKN1A,IL10,CDKN2A,HGF,HLA-A,HLA-B,HLA-C,PDGFB,PDGFRB,HLA-DRB1,ITGA2,DCN,F2R,HIST1H4I,PTGS2,GGT1,CCR2,BMP4,PTPRC,PIK3CB,CXCR4,PIK3CD,PIK3CG,CCL2,CCR7,SDC1,CXCL12,VCAM1,DNMT1,VEGFA,VIM,FLT1,ANXA1,WNT5A,CAV1,EDN1,TGFB1,IGF1,IGF1R,EGFR,EGR1,CD34,TLR2,SERPINE1,CD40,TNF,LEF1,PCNA
C0040100	Thymoma	DisGeNET Curated	7.893e-25	8.524e-23	38	204	MYC,CDKN2A,HGF,ERBB2,HLA-A,HLA-C,GAPDH,HLA-DPB1,HLA-DQA1,HLA-DRB1,BCL2,PTH,PTGS2,STAT1,JAK2,BMP2,PTPRC,PIK3CB,CXCR4,PIK3CD,PIK3CG,CCR7,KIT,VEGFA,FOXP3,RAD51B,NRAS,LCK,AR,TGFB1,IGF1,CD4,CSF1R,EGFR,CD44,TNF,MAPK3,CDK2
C0011860	Diabetes Mellitus, Non-Insulin-Dependent	DisGeNET Curated	8.028e-25	8.552e-23	96	1427	CDKN1A,IL10,CDKN2A,HIF1A,HLA-A,HLA-C,GAPDH,HLA-DQA1,HLA-DRA,HLA-DRB1,INSR,ACTB,BCL2,ITGA1,ITGA2,HMOX1,DCN,ITGAM,ITGB3,ADCY3,PTH,ADCY5,PTGS2,BDNF,GGT1,TXN,FANCD2,JAK2,CCR2,BMP4,FASN,ADRB2,HPGDS,PIK3CB,CXCR4,PIK3CD,PIK3CG,PIK3R1,RAD1,PHLPP1,CCL2,C3,CCR1,KDR,CCR5,FGFR1,PLCG1,MMP2,ALDH2,PLEK,GNB3,GNGT2,HSPA2,HSPA5,NOS3,CXCL12,VCAM1,DNMT1,VEGFA,CACNA1C,CACNA1D,HSPG2,TCF7L2,VWF,ANXA1,SOCS3,SHC1,CAV1,TX…
C0028754	Obesity	DisGeNET Curated	1.268e-24	1.314e-22	109	1803	MYC,CDKN1A,IL10,CDKN2A,HGF,LPAR3,ERBB2,HIF1A,HLA-C,GAPDH,HLA-DRB1,INSR,ACTB,DAG1,PSMD8,BCL2,ALDH1L1,HMOX1,DCN,F2R,ADCY3,PTH,ADCY5,PTGS2,BDKRB2,BDNF,STAT1,TXN,JAK2,CCR2,JUN,FASN,ADRB2,HPGDS,PIK3CB,CXCR4,PIK3CD,PIK3CG,PKM,PHLPP1,CCL2,C3,TIMELESS,CCR5,CCR7,FGFR1,MMP2,PLEK,GNB3,KIT,HSPA2,HSPA5,NOS3,SDC1,VCAM1,DNMT1,COL1A1,VEGFA,FOXP3,VIM,HSPG2,FLNA,FLT1,TCF7L2,VWF,ANXA1,FOS,WNT5A,SOCS3,SHC1,CAV1,TXNR…
C0025500	Mesothelioma	DisGeNET Curated	1.292e-24	1.314e-22	48	357	CDKN1A,CDKN2A,HGF,PDGFB,PSMD8,BCL2,HMOX1,MDM2,F2R,PTGS2,STAT1,TXN,FANCD2,TYROBP,BMP2,PIK3CB,PIK3CD,PIK3CG,SYK,CCL2,KDR,FGFR1,MMP2,NOS3,SDC1,NOTCH1,VCAM1,KIF22,VEGFA,VIM,FLT1,SOCS3,XRCC3,IGF1R,CSF1R,EGFR,EGR1,SERPINE1,CD40LG,CD44,TNF,MAPK3,MAPK7,LYN,FYN,PCNA,SMAD3,CDK2
C0035412	Rhabdomyosarcoma	DisGeNET Curated	1.301e-24	1.314e-22	50	391	MYC,CDKN1A,CDKN2A,HGF,ERBB2,HIF1A,HLA-C,PDGFRB,HLA-DRB1,INSR,BCL2,ITGA2,MDM2,ITGAM,F2R,PTH,STAT1,XAB2,BMP2,BMP4,PTPRC,KITLG,AP2A1,PIK3CB,CXCR4,PIK3CD,PIK3CG,SYT1,CCL2,FGFR1,MMP2,KIT,NOTCH1,CXCL12,VEGFA,VIM,NRAS,CAV1,TFRC,TGFB1,MSH6,IGF1,ARRB1,IGF1R,EGFR,EGR1,SERPINE1,TNF,MAPK3,PCNA
C0024141	Lupus Erythematosus, Systemic	DisGeNET Curated	1.317e-24	1.314e-22	77	951	CDKN1A,IL10,CDKN2A,HGF,ERBB2,HLA-A,HLA-B,HLA-C,HLA-DPB1,HLA-DQA1,HLA-DRA,HLA-DRB1,B2M,DAG1,IRF1,IRF7,BCL2,ITGA2,ITGAM,PTGS2,BDNF,STAT1,GGT1,CCR2,TYROBP,JUN,PTPRC,HPGDS,PIK3CB,CXCR4,PIK3CD,PIK3CG,FEN1,SYK,SYT1,CCL2,C3,CCR1,TIMELESS,CCR5,CCR7,NOS3,SDC1,NOTCH1,CXCL12,DNMT1,VEGFA,FOXP3,VWF,ANXA1,FOS,SOCS3,LCK,AR,ZAP70,TGFB1,EGFR,ISG15,CD80,CD34,TLR2,OASL,SERPINE1,CD40,CD40LG,CD44,H2AFX,PRKCB,SOCS1,TN…
C0152013	Adenocarcinoma of lung (disorder)	DisGeNET Curated	1.718e-24	1.693e-22	77	955	MYC,CDKN1A,IL10,CDKN2A,HGF,ERBB2,HIF1A,INSR,ACTN4,BCL2,HMOX1,MDM2,PTGS2,BDKRB2,BDNF,JAK2,BMP2,BMP4,JUN,ADRB2,HPGDS,PIK3CB,CXCR4,PIK3CD,PIK3CG,FEN1,PKM,SYT1,CCL2,KDR,CCR5,CCR7,FGFR1,MMP2,GNG11,KIT,VAV1,NOTCH1,CXCL12,RAC1,RAC3,RAD9A,VEGFA,FOXP3,RAF1,VIM,FLT1,ANXA1,FOS,PIK3R3,E2F3,CAV1,ATAD2,LDHB,AR,TFRC,TGFB1,RHOB,MSH6,THBS1,IGF1,IGF1R,EGFR,EGR1,CD80,CD34,CD40,CD40LG,CD44,PRKCA,PRKN,TNF,ENO1,ENO2,P…
C0019163	Hepatitis B	DisGeNET Curated	2.016e-24	1.962e-22	69	773	MYC,CDKN1A,IL10,CDKN2A,ERBB2,HLA-A,HLA-B,HLA-C,HLA-DPA1,HLA-DPB1,HLA-DRB1,PAK4,INSR,ACTB,PSMB8,PSMD8,BCL2,HMOX1,MDM2,PTH,PTGS2,STAT1,JUN,FASN,HPGDS,CXCR4,RAB7A,SYT1,CCL2,CCR5,MMP2,ALDH2,ALDH3A2,KIT,HSPA5,NOTCH1,RAC1,DNM2,DNMT1,FOXP3,RAF1,VIM,HSPG2,FLNA,ANXA1,SOCS3,CAV1,SKP2,AR,TFRC,TGFB1,THBS1,IGF1,IGF1R,EGFR,ISG15,CD80,CD34,FURIN,TLR2,SERPINE1,CD40,H2AFX,SOCS1,PRKN,TNF,LEF1,PCNA,SMAD3
C1956346	Coronary Artery Disease	DisGeNET Curated	2.121e-24	2.039e-22	70	796	IL10,CDKN2A,HIF1A,HLA-C,GAPDH,HLA-DRB1,INSR,IRF1,BCL2,ITGA1,ITGA2,HMOX1,ITGAM,F2R,ITGB3,PTH,PTGS2,BDNF,STAT1,CCR2,BMP4,ADRB2,MGP,HPGDS,CXCR4,PIK3CG,FEN1,CCL2,C3,KDR,CCR5,CCR7,MMP2,ALDH2,ALDH1B1,GNB3,HSPA2,HSPA5,NOS3,CXCL12,VEGFA,FOXP3,CACNA1C,HSPG2,FLNA,TCF7L2,VWF,MTHFD1L,POLD1,FOS,CAV1,AR,EDN1,TGFB1,THBS1,IGF1,EGR1,CD86,CD34,LPL,TLR2,SERPINE1,CD40,CD40LG,CD44,TNF,PRKG1,IL5,PCNA,SMAD3
C0010068	Coronary heart disease	DisGeNET Curated	2.526e-24	2.399e-22	69	776	IL10,CDKN2A,HIF1A,GAPDH,HLA-DRB1,INSR,BCL2,ITGA2,HMOX1,ITGAM,F2R,ITGB3,PTGS2,BDNF,CCR2,BMP4,ADRB2,PTPRC,MGP,HPGDS,CXCR4,PIK3CG,FEN1,CCL2,C3,KDR,CCR5,CCR7,MMP2,ALDH2,GNB3,GNGT2,NOS3,NOTCH1,CXCL12,RAC1,VEGFA,FOXP3,CACNA1C,HSPG2,FLNA,TCF7L2,VWF,MTHFD1L,POLD1,FOS,RIPK4,CAV1,AR,EDN1,TGFB1,THBS1,IGF1,WDHD1,EGFR,EGR1,CD86,CD34,LPL,TLR2,SERPINE1,CD40,CD40LG,CD44,TNF,MAPK3,IL5,PCNA,SMAD3
C0009324	Ulcerative Colitis	DisGeNET Curated	4.686e-24	4.346e-22	68	762	NPL,CDKN1A,IL10,CDKN2A,HGF,HLA-A,HLA-B,HLA-C,PDGFRB,HLA-DRA,HLA-DRB1,B2M,INSR,IRF1,BCL2,HMOX1,MDM2,ITGAM,PTGS2,STAT1,JAK2,FASN,HPGDS,CXCR4,SYT1,CCL2,KDR,CCR5,CCR7,TACR1,MMP2,HSPA2,NOS3,SDC1,NOTCH1,CXCL12,VCAM1,RAC1,DNM2,VEGFA,FOXP3,RAD51,FLT1,TCF7L2,ANXA1,FOS,SOCS3,XRCC3,TGFB1,ARRB2,EGFR,EGR1,CD80,CD86,CD34,LPL,TLR2,SERPINE1,CD40,CD44,H2AFX,SOCS1,PRKN,TNF,LYN,ENO1,IL5,SMAD3
C0085110	Severe Combined Immunodeficiency	DisGeNET Curated	5.75e-24	5.271e-22	38	215	IL10,CDKN2A,HGF,ERBB2,HIF1A,HLA-C,B2M,ACTB,ACTN4,BCL2,PTGS2,STAT1,JAK2,PTPRC,PIK3CB,CXCR4,PIK3CD,PIK3CG,PIK3R1,SYK,NOTCH1,VEGFA,FOXP3,MTHFD1L,LCK,ZAP70,TFRC,CD3D,CD3G,MTHFD1,CD34,CD40,CD40LG,TNF,PRKG1,IL5,PCNA,CDK2
C0042769	Virus Diseases	DisGeNET Curated	5.91e-24	5.355e-22	73	879	MYC,CDKN1A,IL10,CDKN2A,HGF,ERBB2,RAD18,HLA-A,HLA-B,HLA-C,HLA-DPA1,HLA-DPB1,HLA-DRB1,ACTB,IRF1,MCM7,IRF7,BCL2,HMOX1,RRM1,MDM2,ITGAM,F2R,PTGS2,STAT1,CCR2,JUN,FASN,PIK3CB,CXCR4,PIK3CD,PIK3CG,SYK,CCL2,C3,TIMELESS,CCR5,FGFR1,TACR1,HSPA5,VCAM1,DNMT1,KIF22,VEGFA,FOXP3,RAF1,FOS,SOCS3,OAS1,OAS2,OAS3,TGFB1,THBS1,CD4,WDHD1,EGFR,ISG15,EGR1,CD80,CD86,CD34,TLR2,SERPINE1,CD44,SOCS1,PRKN,TNF,PAX6,MAPK3,PCNA,SMAD…
C0079731	B-Cell Lymphomas	DisGeNET Curated	9.619e-24	8.52e-22	64	684	MYC,CDKN1A,IL10,CDKN2A,HGF,ERBB2,HLA-C,GAPDH,B2M,INSR,ACTB,BCL2,MDM2,PTGS2,BDNF,JAK2,CCR2,PTPRC,PIK3CB,CXCR4,PIK3CD,PIK3CG,PIK3R1,SYK,PKM,KDR,CCR5,FGFR1,MMP2,KIT,HSPA5,SDC1,VAV1,NOTCH1,CXCL12,VCAM1,VEGFA,VIM,FLT1,NRAS,ANXA1,WNT5A,SOCS3,ZAP70,TGFB1,NCOR2,IGF1,IGF1R,CSF1R,EGR1,CD80,TLR2,CD40,CD40LG,CD44,H2AFX,SOCS1,PRKN,TNF,MAPK3,LYN,PCNA,CDK2,CDK6
C0019693	HIV Infections	DisGeNET Curated	1.373e-23	1.202e-21	69	799	MYC,CDKN1A,IL10,CDKN2A,HIF1A,HLA-A,HLA-B,HLA-C,PDGFB,HLA-DPB1,HLA-DRB1,B2M,PSMB10,IRF1,PSMD3,MCM7,IRF7,PSMD8,BCL2,HMOX1,MDM2,ITGAM,PTGS2,STAT1,CCR2,TUBA1B,JUN,PTPRC,CXCR4,PIK3R1,CCL2,DLG4,CCR5,TACR1,MMP2,RHOF,CXCL12,VCAM1,FOXP3,FLNA,FLT1,FOS,WNT5A,SOCS3,LCK,SKP2,EDN1,TFRC,TGFB1,NCOR2,THBS1,CD3G,CD4,WDHD1,EGFR,CD80,CD86,CD34,TLR2,CD40,CD40LG,SOCS1,PRKN,TNF,LYN,ENO1,IL5,PCNA,CDK2
C0007124	Noninfiltrating Intraductal Carcinoma	DisGeNET Curated	1.691e-23	1.455e-21	42	280	MYC,CDKN1A,CDKN2A,HGF,ERBB2,HIF1A,ACTB,IRF1,BCL2,ITGA4,PTGS2,STAT1,TUBA1B,FASN,HPGDS,PIK3CB,CXCR4,PIK3CD,PIK3CG,SYK,FGFR1,SDC1,NOTCH1,CXCL12,RAC1,VEGFA,FOXP3,VIM,FLT1,WNT5A,CAV1,LDHB,AR,MSH6,NCOR2,EGFR,CD86,CD34,SERPINE1,CD44,PAX6,PCNA
C0020456	Hyperglycemia	DisGeNET Curated	1.699e-23	1.455e-21	52	450	CDKN1A,IL10,HGF,HIF1A,HLA-B,HLA-DRB1,INSR,BCL2,HMOX1,PTH,ADCY5,PTGS2,TXN,JAK2,JUN,FASN,PIK3CB,PIK3CD,PIK3CG,PIK3R1,SYT1,CCL2,KDR,ALDH2,HSPA5,NOS3,CXCL12,VCAM1,DNMT1,VEGFA,CACNA1D,TCF7L2,VWF,FOS,SOCS3,EDN1,TFRC,TGFB1,THBS1,IGF1,ARRB1,ARRB2,CSF1R,EGR1,LPL,TLR2,SERPINE1,PRKCA,PRKCB,TNF,PCNA,CDK2
C0029463	Osteosarcoma	DisGeNET Curated	2.628e-23	2.227e-21	76	973	MYC,CDKN1A,IL10,CDKN2A,HGF,ERBB2,HIF1A,PDGFB,PDGFRB,HLA-DRB1,B2M,BCL2,ITGA2,HMOX1,MDM2,DCN,PTH,PTGS2,BMP2,JUN,ADRB2,KITLG,HPGDS,PIK3CB,CXCR4,PIK3CD,PIK3CG,CCL2,KDR,CCR5,FGFR1,TACR1,MMP2,FGR,KIT,HSPA5,SDC1,NOTCH1,CXCL12,RAC1,KIF22,COL1A1,VEGFA,COL1A2,RAD51,RAF1,FLT1,VWF,LPAR5,WEE1,ANXA1,FOS,WNT5A,SOCS3,E2F3,CAV1,TXNRD2,RFC2,EDN1,TGFB1,THBS1,IGF1,IGF1R,EGFR,EGR1,CD86,LPL,SERPINE1,CD44,H2AFX,PRKN,TN…
C0024305	Lymphoma, Non-Hodgkin	DisGeNET Curated	7.554e-23	6.015e-21	54	503	MYC,CDKN1A,IL10,CDKN2A,ERBB2,HIF1A,HLA-A,HLA-C,HLA-DRB1,INSR,BCL2,ALDH1L1,MDM2,ITGB3,CCR2,HPGDS,CXCR4,SYK,GNA15,CCR5,CCR7,FGFR1,MMP2,KIT,NOS3,SDC1,CXCL12,VCAM1,RAC2,VEGFA,FOXP3,RAF1,NRAS,SMC4,SMC2,AR,TFRC,MSH6,NCOR2,RHOH,MTHFD1,CD34,TLR2,CD40,CD40LG,CD44,H2AFX,POLD4,TNF,MAPK3,LEF1,PCNA,CDK2,CDK6
C0034069	Pulmonary Fibrosis	DisGeNET Curated	8.683e-23	6.845e-21	47	375	IL10,HGF,ERBB2,HIF1A,HLA-A,HLA-B,HLA-C,PDGFB,HLA-DPB1,HLA-DRB1,BARD1,HMOX1,DCN,F2R,PTGS2,CCR2,PTPRC,PIK3CB,CXCR4,PIK3CD,PIK3CG,CCL2,CCR7,MMP2,SDC1,CXCL12,RAC1,DNMT1,VEGFA,COL1A2,FOXP3,CAV1,EDN1,TGFB1,THBS1,IGF1,EGFR,EGR1,TLR2,SERPINE1,CD44,PRKN,TNF,MAPK3,MAPK7,IL5,SMAD3
C0003864	Arthritis	DisGeNET Curated	9.261e-23	7.228e-21	59	606	CDKN1A,IL10,CDKN2A,HIF1A,HLA-A,HLA-B,HLA-C,HLA-DPB1,HLA-DQA1,HLA-DRB1,B2M,BCL2,ITGA2,ITGAM,F2R,PTGS2,TXN,JAK2,CCR2,BMP2,JUN,KITLG,PIK3CB,CXCR4,PIK3CD,PIK3CG,PIK3R1,SYK,SYT1,CCL2,C3,CCR1,KDR,TIMELESS,CCR5,MMP2,CXCL12,VCAM1,VEGFA,FOXP3,VIM,NRAS,FOS,SOCS3,CAV1,AR,ZAP70,THBS1,ARRB1,ARRB2,EGFR,CD80,TLR2,SERPINE1,CD40,CD40LG,CD44,TNF,ENO1
C0023903	Liver neoplasms	DisGeNET Curated	2.159e-22	1.669e-20	88	1318	MYC,CDKN1A,IL10,CDKN2A,HGF,LPAR3,NCOA6,ERBB2,HIF1A,HLA-A,HLA-B,HLA-C,GAPDH,INSR,IRF1,MCM7,BCL2,HMOX1,MDM2,F2R,PTH,PTGS2,STAT1,GGT1,BMP4,JUN,FASN,HPGDS,PIK3CB,CXCR4,PIK3CD,PIK3CG,PKM,PHLPP1,SYT1,CCL2,C3,CCR1,KDR,FGFR1,MMP2,ALDH2,KIT,HSPA5,NOS3,SDC1,NOTCH1,CXCL12,DNMT1,VEGFA,RAF1,VIM,HSPG2,FLT1,TCF7L2,NRAS,POLD1,FOS,SOCS3,SHC1,E2F3,CAV1,SKP2,LDHB,AR,TFRC,TGFB1,THBS1,IGF1,IGF1R,EGFR,ISG15,EGR1,FURIN…
C0023895	Liver diseases	DisGeNET Curated	2.428e-22	1.858e-20	57	576	CDKN1A,IL10,CDKN2A,HGF,HLA-A,GAPDH,HLA-DPB1,HLA-DQA1,HLA-DRB1,PAK4,BCL2,HMOX1,PTGS2,GGT1,TXN,CCR2,TYROBP,BMP4,JUN,HPGDS,PIK3CB,CXCR4,PIK3CD,PIK3CG,CCL2,CCR1,KDR,TIMELESS,CCR5,MMP2,ALDH2,ALDH1B1,NOS3,CXCL12,VCAM1,RAC1,VEGFA,COL1A2,FLNA,FLT1,TCF7L2,VWF,SOCS3,EDN1,TGFB1,CD3D,IGF1,EGFR,CD86,TLR2,CD40,CD40LG,SOCS1,TNF,HADH,ENO3,SMAD3
C0042373	Vascular Diseases	DisGeNET Curated	2.883e-22	2.185e-20	46	368	CDKN2A,HGF,HIF1A,GAPDH,HLA-DRB1,HMOX1,ITGB3,PTGS2,STAT1,GGT1,TXN,CCR2,BMP4,JUN,MGP,CXCR4,CCL2,KDR,ALDH2,GNB3,NOS3,NOTCH1,CXCL12,VCAM1,DNM2,VEGFA,FLNA,VWF,FOS,SOCS3,CAV1,EDN1,TGFB1,THBS1,IGF1,EGFR,EGR1,MYH14,LPL,SERPINE1,CD40,CD40LG,PRKN,TNF,MAPK7,SMAD3
C4048328	cervical cancer	DisGeNET Curated	3.462e-22	2.599e-20	70	869	MYC,CDKN1A,IL10,CDKN2A,HGF,LPAR3,ERBB2,HIF1A,HLA-A,HLA-B,HLA-C,GAPDH,HLA-DPB1,HLA-DQA1,HLA-DRB1,PSMB8,BARD1,IRF1,MCM4,MCM7,BCL2,MDM2,PTGS2,ADCY9,BDNF,JAK2,CCR2,JUN,KITLG,HPGDS,PIK3CB,CXCR4,PIK3CD,PIK3CG,SYT1,UBE2S,CCL2,TIMELESS,CCR5,MMP2,SDC1,NOTCH1,RAC1,DNMT1,VEGFA,FOXP3,RAD51,VIM,SOCS3,RIPK4,CAV1,AR,TFRC,TGFB1,THBS1,IGF1,IGF1R,EGFR,EGR1,CD80,CD34,MDC1,TLR2,SERPINE1,CD44,SOCS1,TNF,MAPK3,PCNA,CDK2
C0023492	Leukemia, T-Cell	DisGeNET Curated	4.782e-22	3.556e-20	45	355	MYC,CDKN1A,IL10,CDKN2A,HGF,HLA-A,BCL2,MDM2,PTH,STAT1,TXN,JAK2,JUN,PIK3CB,CXCR4,PIK3CD,PIK3CG,SYK,SYT1,CCL2,CCR7,MMP2,PLEK,NOTCH1,VCAM1,RAC1,VEGFA,FOXP3,NRAS,FOS,WNT5A,LCK,TGFB1,MSH6,THBS1,CD3D,CD34,CD40LG,CD44,SOCS1,TNF,LYN,IL5,PCNA,CDK6
C0008479	Chondrosarcoma	DisGeNET Curated	7.042e-22	5.188e-20	37	230	MYC,CDKN1A,CDKN2A,HGF,ERBB2,HIF1A,PDGFRB,BCL2,DCN,PTH,PTGS2,BDNF,BMP2,PIK3CB,CXCR4,PIK3CD,PIK3CG,CCR5,FGFR1,MMP2,KIT,CXCL12,VCAM1,VEGFA,HSPG2,NRAS,LDHA,EDN1,TGFB1,IGF1,EGFR,CYCS,SERPINE1,CD44,TNF,MAPK3,CDK2
C0010346	Crohn Disease	DisGeNET Curated	9.325e-22	6.806e-20	63	722	NPL,IL10,HGF,HLA-A,HLA-B,HLA-C,GAPDH,PDGFRB,HLA-DPB1,HLA-DRA,HLA-DRB1,LRRK2,PSMB10,IRF1,BCL2,HMOX1,ITGAM,ITGB3,PTGS2,JAK2,CCR2,JUN,PTPRC,CXCR4,PKM,SYT1,CCL2,C3,KDR,CCR5,CCR7,TACR1,MMP2,HSPA2,NOS3,SDC1,CXCL12,RAC1,RAC2,COL1A1,VEGFA,FOXP3,VIM,TCF7L2,ANXA1,FOS,SOCS3,SHC1,TGFB1,CD3D,IGF1,ARRB2,EGR1,CD86,LPL,TLR2,SERPINE1,CD40,CD40LG,SOCS1,TNF,PCNA,SMAD3
C0036202	Sarcoidosis	DisGeNET Curated	1.256e-21	9.002e-20	35	205	CDKN1A,HGF,HLA-A,HLA-B,HLA-C,GAPDH,HLA-DPB1,HLA-DRA,HLA-DRB1,ACTB,F2R,PTGS2,STAT1,CCR2,CXCR4,CCL2,KDR,TIMELESS,CCR5,CCR7,CXCL12,VEGFA,FOXP3,FLT1,FOS,PIK3R3,TGFB1,CD3G,IGF1,CD80,CD86,TLR2,SOCS1,TNF,IL5
C0026769	Multiple Sclerosis	DisGeNET Curated	1.947e-21	1.37e-19	71	920	IL10,CDKN2A,HIF1A,HLA-A,HLA-B,HLA-C,HLA-DPB1,HLA-DQA1,HLA-DRA,HLA-DRB1,B2M,IRF1,BCL2,HMOX1,ITGA4,PTAFR,DCN,ITGAM,BDNF,STAT1,GGT1,JAK2,CCR2,BMP2,BMP4,ADRB2,PTPRC,HPGDS,CXCR4,SYT1,CCL2,C3,CCR1,TIMELESS,CCR5,CCR7,KIF5A,MMP2,HSPA2,HSPA5,SDC1,NOTCH1,CXCL12,VCAM1,VEGFA,FOXP3,ANXA1,SOCS3,OAS1,CAV1,AR,TGFB1,THBS1,IGF1,CD4,CSF1R,EGFR,CD80,CD86,CD34,TLR2,SERPINE1,CD40,CD40LG,CD44,H2AFX,PRKCA,SOCS1,TNF,FYN,…
C0008626	Congenital chromosomal disease	DisGeNET Curated	2.005e-21	1.399e-19	52	499	MYC,CDKN2A,ERBB2,PDGFRB,AVPR2,B2M,BCL2,ITGA4,MDM2,ITGAM,F2R,GGT1,FANCD2,JAK2,KITLG,HPGDS,PIK3CB,PIK3CD,PIK3CG,KDR,CCR7,FGFR1,KIT,HSPA2,SDC1,NOTCH1,VEGFA,COL1A2,RAD51,RAD51B,VIM,FLT1,NRAS,FOS,CENPS,XRCC3,AR,ZAP70,TFRC,TGFB1,MSH6,IGF1R,EGFR,FANCI,CD34,PRKACA,CD40LG,H2AFX,TNF,PBX1,CDK2,CDK6
C0002893	Refractory anemias	DisGeNET Curated	4.277e-21	2.932e-19	40	289	CDKN1A,IL10,CDKN2A,HLA-C,HLA-DRB1,BCL2,F2R,BDNF,STAT1,JAK2,JUN,ALDH1A2,HPGDS,PIK3CB,CXCR4,PIK3CD,PIK3CG,CCL2,ALDH1A3,KIT,NOS3,VCAM1,RAC1,FOXP3,VIM,NRAS,POLD1,FOS,AR,TGFB1,CSF1R,EGFR,ISG15,CD34,CYCS,TNF,IL5,PCNA,CDK2,CDK6
C0020538	Hypertensive disease	DisGeNET Curated	4.921e-21	3.316e-19	78	1112	CDKN1A,IL10,CDKN2A,HGF,HIF1A,HLA-B,PDGFRB,B2M,INSR,DAG1,IRF1,ACTN4,BCL2,ITGA2,HMOX1,DCN,ITGAM,PTH,ADCY5,PTGS2,BDKRB2,BDNF,GGT1,TXN,JAK2,CCR2,BMP2,BMP4,JUN,ADRB2,HPGDS,PIK3CB,CXCR4,PIK3CD,PIK3CG,UBE2S,CCL2,C3,KDR,CCR7,TACR1,MMP2,ALDH2,GNB3,NOS3,VCAM1,RAC1,RAC2,DNM2,COL1A1,VEGFA,CACNA1C,CACNA1D,FLNA,FLT1,TCF7L2,VWF,RHOD,ANXA1,FOS,CAV1,AR,EDN1,TGFB1,THBS1,IGF1,IGF1R,GNA14,EGFR,EGR1,LPL,TLR2,PRKACA,S…
C0001430	Adenoma	DisGeNET Curated	6.341e-21	4.201e-19	72	964	MYC,CDKN1A,IL10,CDKN2A,NCOA6,ERBB2,HIF1A,GAPDH,PDGFRB,HLA-DPB1,B2M,INSR,BCL2,ITGA4,MDM2,ITGAM,F2R,PTH,PTGS2,BMP4,FASN,HPGDS,CXCR4,PHLPP1,CCL2,C3,MMP2,ALDH2,GNB3,KIT,HSPA5,NOTCH1,CXCL12,DNM2,VEGFA,COL1A2,RAD51,RAF1,VIM,CACNA1D,TCF7L2,NRAS,POLD1,FOS,CAV1,SKP2,AR,EDN1,TFRC,TGFB1,MSH6,THBS1,IGF1,ARRB1,IGF1R,EGFR,MYH14,CD34,PRKACA,SERPINE1,CD44,PRKAR2B,PRKCA,PRKN,PRKG1,CKAP2,MAPK3,MAPK7,FYN,ENO2,PCNA,…
C0024121	Lung Neoplasms	DisGeNET Curated	6.92e-21	4.546e-19	66	820	MYC,CDKN1A,IL10,CDKN2A,HGF,ERBB2,HIF1A,GAPDH,PDGFRB,ACTB,IRF1,BCL2,ITGA2,HMOX1,RRM1,MDM2,F2R,PTGS2,JAK2,JUN,ADRB2,KITLG,PIK3CB,CXCR4,PIK3CD,PIK3CG,CCL2,FGFR1,PLCG1,MMP2,KIT,SDC1,PLK3,VAV1,NOTCH1,CXCL12,DNMT1,KIF22,VEGFA,RAF1,VIM,NRAS,ANXA1,FOS,WNT5A,CAV1,SKP2,LDHB,EDN1,TFRC,TGFB1,MSH6,THBS1,IGF1,ARRB1,EGFR,ISG15,CD44,PRKCA,PRKN,TNF,MAPK3,PBX1,ENO2,PCNA,SMAD3
C3203102	Idiopathic pulmonary arterial hypertension	DisGeNET Curated	8.385e-21	5.463e-19	39	278	IL10,HIF1A,HLA-B,HLA-DRB1,BCL2,HMOX1,BDKRB2,JAK2,BMP2,BMP4,MGP,CXCR4,CCL2,CCR1,CCR5,CCR7,FGFR1,NOS3,NOTCH1,CXCL12,COL1A1,VEGFA,COL1A2,CACNA1D,FLNA,WNT5A,CAV1,AR,EDN1,TGFB1,THBS1,EGR1,TLR2,CD40LG,H2AFX,TNF,MAPK3,ALDH7A1,SMAD3
C0017661	IGA Glomerulonephritis	DisGeNET Curated	8.744e-21	5.65e-19	35	217	IL10,HGF,HLA-A,HLA-C,PDGFB,GAPDH,HLA-DPB1,HLA-DRA,HLA-DRB1,ACTN4,BCL2,HMOX1,DCN,BDNF,STAT1,PIK3CB,CXCR4,PIK3CD,PIK3CG,SYT1,CCL2,C3,CCR5,GNB3,NOS3,VWF,TFRC,TGFB1,IGF1,CD80,CD86,CD44,TNF,MAPK3,IL5
C0079773	Lymphoma, T-Cell, Cutaneous	DisGeNET Curated	8.878e-21	5.69e-19	37	247	MYC,IL10,CDKN2A,HLA-C,HLA-DRB1,BCL2,MDM2,ITGAM,PTGS2,STAT1,JAK2,PTPRC,PIK3CB,CXCR4,PIK3CD,PIK3CG,CCR7,PLCG1,MMP2,KIT,NOTCH1,DNMT1,VEGFA,FOXP3,NRAS,FOS,SOCS3,TGFB1,THBS1,CD80,CD40,CD40LG,PRKCB,PRKN,TNF,IL5,CDK2
C0376545	Hematologic Neoplasms	DisGeNET Curated	1.088e-20	6.809e-19	50	478	MYC,CDKN1A,IL10,CDKN2A,ERBB2,HLA-A,HLA-B,HLA-C,PDGFRB,HLA-DRB1,B2M,BCL2,MDM2,PTGS2,GGT1,FANCD2,JAK2,PTPRC,PIK3CB,CXCR4,PIK3CD,PIK3CG,SYK,KDR,CCR7,FGFR1,MMP2,KIT,HSPA5,RHOF,PLK3,NOTCH1,VEGFA,FLT1,NRAS,TGFB1,MSH6,CSF1R,EGFR,EGR1,CD34,CD40,CD44,TNF,PRKG1,PBX1,LEF1,PCNA,CDK2,CDK6
C0032927	Precancerous Conditions	DisGeNET Curated	1.3e-20	7.943e-19	48	441	MYC,CDKN1A,IL10,CDKN2A,HGF,ERBB2,HIF1A,HLA-C,BARD1,BCL2,MDM2,DCN,PTGS2,STAT1,TXN,FASN,MGP,HPGDS,PIK3CB,PIK3CD,PIK3CG,CCR5,MMP2,ALDH2,KIT,SDC1,NOTCH1,DNMT1,VEGFA,FOXP3,VIM,NRAS,FOS,CAV1,TGFB1,MSH6,THBS1,IGF1,IGF1R,EGFR,CD44,TNF,PRKG1,HADH,MAPK3,LEF1,PCNA,CDK2
C0279626	Squamous cell carcinoma of esophagus	DisGeNET Curated	2.313e-20	1.392e-18	71	961	MYC,CDKN1A,IL10,CDKN2A,HGF,ERBB2,HIF1A,HLA-C,GAPDH,PDGFRB,HLA-DQA1,HLA-DRB1,B2M,BCL2,HMOX1,MDM2,ITGAM,HIST1H4I,PTGS2,BDNF,STAT1,JUN,HPGDS,PIK3CB,CXCR4,PIK3CD,PIK3CG,PIK3R1,PKM,PHLPP1,SYT1,CCR7,FGFR1,MMP2,ALDH2,HSPA5,NOTCH1,CXCL12,RAC1,DNMT1,RAD9A,VEGFA,VIM,ANXA1,POLD2,WNT5A,CAV1,XRCC3,LDHA,SKP2,LDHB,AR,TFRC,TGFB1,RHOC,THBS1,IGF1,IGF1R,EGFR,EGR1,CD44,TNF,MAPK3,LEF1,IL5,ALDH7A1,PCNA,SMAD3,CDK2,CDK6…
C0022658	Kidney Diseases	DisGeNET Curated	2.449e-20	1.462e-18	54	569	CDKN1A,IL10,CDKN2A,HGF,HIF1A,HLA-A,HLA-DPA1,HLA-DQA1,HLA-DRB1,B2M,INSR,ACTB,ACTN4,BCL2,HMOX1,DCN,ITGAM,PTH,PTGS2,TXN,CCR2,TYROBP,ADRB2,CXCR4,CCL2,KDR,CCR5,MMP2,GNB3,NOS3,NOTCH1,RAC1,VEGFA,HSPG2,FLT1,TCF7L2,VWF,ANXA1,SOCS3,SKP2,EDN1,TGFB1,THBS1,IGF1,EGFR,EGR1,LPL,TLR2,SERPINE1,CD40LG,PRKCB,TNF,ENO1,SMAD3
C0014859	Esophageal Neoplasms	DisGeNET Curated	3.119e-20	1.835e-18	54	572	MYC,CDKN1A,CDKN2A,HGF,ERBB2,HIF1A,HLA-A,GAPDH,HLA-DRB1,ACTB,BCL2,HMOX1,MDM2,PTGS2,HPGDS,PIK3CB,CXCR4,PIK3CD,PIK3CG,SYT1,UBE2S,KDR,MMP2,ALDH2,GNG7,NOS3,CXCL12,RAC3,DNMT1,RAD9A,VEGFA,RAD51,RAF1,HSPG2,FLT1,ANXA1,XRCC3,SKP2,AR,TGFB1,IGF1,IGF1R,EGFR,EGR1,CD80,CD34,MDC1,H2AFX,TNF,ENO1,LEF1,IL5,PCNA,CDK2
C3463824	MYELODYSPLASTIC SYNDROME	DisGeNET Curated	3.217e-20	1.878e-18	58	659	MYC,CDKN1A,IL10,CDKN2A,HLA-C,PDGFRB,HLA-DPB1,HLA-DRB1,ACTB,IRF1,BCL2,HMOX1,MDM2,ITGB3,FANCD2,JAK2,BMP2,PTPRC,KITLG,HPGDS,PIK3CB,CXCR4,PIK3CD,PIK3CG,SYK,PLCB1,SYT1,CCR7,PLCB4,PLCG1,MMP2,KIT,CXCL12,RAC1,DNMT1,VEGFA,FOXP3,RAD51,FLT1,NRAS,FOS,SH3GL1,TFRC,TGFB1,IGF1,CSF1R,EGR1,CD34,TLR2,CD40,CD40LG,H2AFX,SOCS1,TNF,PRKG1,LEF1,STAG2,PCNA
C1561643	Chronic Kidney Diseases	DisGeNET Curated	3.41e-20	1.976e-18	42	340	IL10,CDKN2A,HGF,HIF1A,AVPR2,HLA-DRB1,INSR,BCL2,ITGA2,HMOX1,ITGAM,PTH,PTGS2,BMP2,MGP,HPGDS,CXCR4,CCL2,C3,KDR,FGFR1,MMP2,NOS3,CXCL12,VCAM1,RAC1,VEGFA,FLT1,TCF7L2,VWF,SOCS3,EDN1,TGFB1,IGF1,EGFR,EGR1,MYH14,SERPINE1,CD40,SOCS1,TNF,SMAD3
C0007138	Carcinoma, Transitional Cell	DisGeNET Curated	3.515e-20	2.023e-18	43	358	MYC,CDKN1A,CDKN2A,ERBB2,HIF1A,HLA-C,PDGFRB,BCL2,MDM2,PTGS2,BDNF,HPGDS,PIK3CB,PIK3CD,PIK3CG,PIK3R1,KDR,FGFR1,MMP2,HSPA2,HSPA5,SDC1,NOTCH1,DNMT1,VEGFA,RAF1,NRAS,E2F3,AR,TGFB1,MSH6,THBS1,IGF1,EGFR,CD34,CD40,CD40LG,CD44,TNF,STAG2,PCNA,SMAD3,CDK2
C0220668	Congenital contractural arachnodactyly	DisGeNET Curated	4.528e-20	2.568e-18	34	213	CDKN2A,ERBB2,PDGFRB,ACTN4,BCL2,HMOX1,F2R,PTGS2,PIK3CB,CXCR4,PIK3CD,PIK3CG,PKM,SYT1,FGFR1,TACR1,HSPA5,PLK3,NOTCH1,CXCL12,DNMT1,COL1A1,COL1A2,VIM,ANXA1,POLD1,SKP2,IGF1,EGFR,SERPINE1,CD44,PRKAR2B,TNF,MAPK3
C0042133	Uterine Fibroids	DisGeNET Curated	4.771e-20	2.667e-18	42	343	CDKN1A,CDKN2A,ACTB,BCL2,ITGA2,MDM2,PTGS2,TXN,BMP2,FASN,HPGDS,PIK3CB,PIK3CD,PIK3CG,CCL2,MMP2,FGR,KIT,HSPA5,DNMT1,COL1A1,VEGFA,RAD51B,FOS,POLE,CAV1,AR,EDN1,TGFB1,NCOR2,IGF1,IGF1R,EGFR,EGR1,CD34,SERPINE1,CD44,PRKCB,TNF,PCNA,SMAD3,CDK2
C0033860	Psoriasis	DisGeNET Curated	5.834e-20	3.239e-18	56	623	CDKN1A,IL10,CDKN2A,HLA-A,HLA-B,HLA-C,GAPDH,HLA-DPB1,HLA-DQA1,HLA-DRB1,IRF1,BCL2,HMOX1,ITGAM,JAK2,CCR2,JUN,HPGDS,PIK3CB,CXCR4,PIK3CD,PIK3CG,CCL2,CCR1,KDR,CCR5,CCR7,MMP2,NOTCH1,CXCL12,VCAM1,VEGFA,FOXP3,FLT1,FOS,WNT5A,SOCS3,OAS2,CAV1,EDN1,TGFB1,IGF1,IGF1R,EGFR,ISG15,EGR1,CD34,TLR2,CD40,CD40LG,PRKCB,SOCS1,PRKN,TNF,LYN,PCNA
C0035335	Retinoblastoma	DisGeNET Curated	6.456e-20	3.559e-18	52	539	MYC,CDKN1A,CDKN2A,ERBB2,HIF1A,HLA-A,HLA-B,HLA-C,ACTB,BCL2,RRAS,MDM2,DCN,PTGS2,BDNF,BMP4,FASN,HPGDS,PIK3CB,PIK3CD,PIK3CG,SYK,CCL2,KDR,FGFR1,KIT,DNMT1,VEGFA,RAF1,WEE1,RBBP8,POLD1,FOS,PIK3R3,E2F3,CAV1,LDHA,SKP2,TGFB1,THBS1,IGF1,EGFR,CD40,CD40LG,CD44,H2AFX,TNF,PAX6,PCNA,SMAD3,CDK2,CDK6
C0018923	Hemangiosarcoma	DisGeNET Curated	7.314e-20	4.004e-18	23	81	MYC,CDKN2A,HGF,ERBB2,HIF1A,MDM2,JUN,PIK3CB,PIK3CD,PIK3CG,KDR,PLCG1,KIT,NOS3,NOTCH1,VEGFA,RAF1,FLT1,VWF,NRAS,THBS1,CD34,SERPINE1
C0015230	Exanthema	DisGeNET Curated	7.569e-20	4.115e-18	46	421	IL10,CDKN2A,ERBB2,HLA-A,HLA-B,HLA-C,PDGFRB,HLA-DPB1,HLA-DRB1,B2M,ACTB,PSMB8,BCL2,PTGS2,STAT1,TXN,FANCD2,HPGDS,PIK3CB,PIK3CD,PIK3CG,PIK3R1,KDR,MMP2,KIT,NOTCH1,VEGFA,VIM,HSPG2,FLT1,NRAS,AR,TGFB1,MSH6,RHOH,IGF1R,CSF1R,EGFR,CD34,CD44,PRKN,TNF,PBX1,ENO1,IL5,CDK2
C0027051	Myocardial Infarction	DisGeNET Curated	7.908e-20	4.27e-18	62	763	CDKN1A,IL10,CDKN2A,HGF,HIF1A,HLA-B,HLA-C,BCL2,ITGA2,HMOX1,MDM2,ITGAM,F2R,ITGB3,TENM2,PTGS2,BDNF,GGT1,TXN,JAK2,CCR2,ADRB2,MGP,HPGDS,PIK3CB,CXCR4,PIK3CD,PIK3CG,CCL2,C3,CCR5,MMP2,ALDH2,GNB3,KIT,HSPA5,NOS3,CXCL12,VEGFA,FLT1,GPR17,VWF,MTHFD1L,SOCS3,CAV1,TXNRD2,LDHA,AR,EDN1,TGFB1,THBS1,IGF1,EGR1,CD34,LPL,TLR2,SERPINE1,CD40,CD40LG,TNF,MAPK3,ENO1
C0032580	Adenomatous Polyposis Coli	DisGeNET Curated	9.835e-20	5.274e-18	44	386	MYC,CDKN1A,IL10,CDKN2A,ERBB2,HIF1A,HLA-A,HLA-C,PDGFB,HLA-DRB1,B2M,ACTB,IRF1,BCL2,F2R,PTGS2,GGT1,HPGDS,FEN1,SYT1,PLEK,KIT,HSPA5,VCAM1,RAC1,DNMT1,VEGFA,TCF7L2,POLD1,FOS,CAV1,AR,TGFB1,MSH6,EGFR,CD44,H2AFX,PRKN,TNF,PAX6,MAPK3,LEF1,PCNA,SMAD3
C0026691	Mucocutaneous Lymph Node Syndrome	DisGeNET Curated	1.063e-19	5.661e-18	27	125	IL10,HIF1A,HLA-C,HLA-DPB1,HLA-DRB1,INSR,HMOX1,STAT1,CCR2,CXCR4,PLCB1,CCL2,KDR,CCR5,PLCB4,MMP2,VCAM1,VEGFA,FOXP3,FLT1,TFRC,TLR2,SERPINE1,CD40,CD40LG,TNF,SMAD3
C0023470	Myeloid Leukemia	DisGeNET Curated	1.111e-19	5.878e-18	49	484	MYC,CDKN1A,IL10,CDKN2A,HIF1A,HLA-C,PDGFB,IRF1,NMUR1,BCL2,MDM2,ITGAM,PTGS2,STAT1,FANCD2,JAK2,JUN,HPGDS,PIK3CB,PIK3CD,PIK3CG,CCR7,KIT,RAC1,VEGFA,RAF1,VIM,FLNA,FLT1,NRAS,FOS,WNT5A,SKP2,TFRC,THBS1,IGF1,CSF1R,EGR1,CD34,CD40LG,CD44,SOCS1,PRKN,TNF,MAPK7,PBX1,LYN,STAG2,IL5
C0085669	Acute leukemia	DisGeNET Curated	2.042e-19	1.066e-17	49	491	MYC,CDKN2A,HLA-A,HLA-B,HLA-C,HLA-DPB1,HLA-DRB1,INSR,IRF1,BCL2,HMOX1,MDM2,BDNF,STAT1,FANCD2,JAK2,PTPRC,HPGDS,PIK3CB,CXCR4,PIK3CD,PIK3CG,GNA15,CCR7,FGFR1,MMP2,KIT,NOTCH1,DNMT1,VEGFA,FOXP3,RAD51,FLT1,NRAS,SH3GL1,TFRC,CSF1R,CD34,TLR2,CD40LG,H2AFX,SOCS1,TNF,PBX1,LYN,LEF1,IL5,PCNA,SMAD3
C0024143	Lupus Nephritis	DisGeNET Curated	2.188e-19	1.135e-17	31	180	IL10,HGF,ERBB2,HLA-C,PDGFB,HLA-DRB1,PSMB8,BCL2,STAT1,CCR2,TYROBP,CXCR4,CCL2,CCR1,CCR5,MMP2,NOS3,VCAM1,VEGFA,FOXP3,TGFB1,CD80,CD34,SERPINE1,CD40,CD40LG,CD44,PRKCB,TNF,ENO1,PCNA
C0022661	Kidney Failure, Chronic	DisGeNET Curated	2.694e-19	1.37e-17	42	359	IL10,HGF,HIF1A,HLA-A,HLA-B,HLA-DRB1,ACTN4,BCL2,HMOX1,PTH,PTGS2,BDKRB2,CCR2,BMP4,FASN,ADRB2,MGP,RHOV,CXCR4,SYT1,CCL2,C3,CCR1,KDR,CCR5,MMP2,GNB3,NOS3,RAC1,COL1A1,VEGFA,FOXP3,VWF,CAV1,EDN1,TGFB1,IGF1,MYH14,SERPINE1,CD40,PRKCB,TNF
C0079744	Diffuse Large B-Cell Lymphoma	DisGeNET Curated	3.24e-19	1.637e-17	52	559	MYC,CDKN1A,IL10,CDKN2A,HGF,HIF1A,HLA-C,HLA-DRB1,B2M,IRF1,BCL2,MDM2,BDNF,STAT1,TXN,JAK2,FASN,PTPRC,PIK3CB,CXCR4,PIK3CD,PIK3CG,SYK,SYT1,CCL2,CCR1,KDR,PLCG2,SDC1,VAV1,NOTCH1,VEGFA,FOXP3,VIM,NRAS,POLD1,OAS3,RIPK4,SKP2,RHOH,CSF1R,CD40,CD40LG,CD44,H2AFX,SOCS1,TNF,MAPK11,LEF1,PCNA,CDK2,CDK3
C0334634	Malignant lymphoma, lymphocytic, intermediate differentiation, diffuse	DisGeNET Curated	3.356e-19	1.685e-17	41	343	MYC,CDKN1A,IL10,CDKN2A,BCL2,MDM2,STAT1,FASN,PTPRC,HPGDS,PIK3CB,CXCR4,PIK3CD,PIK3CG,RAD1,SYK,CCR7,KIT,HSPA5,NOTCH1,CXCL12,RAD51,FLT1,WEE1,SOCS3,LCK,SKP2,GMNN,ZAP70,IGF1,CD34,CD40,CD40LG,CD44,PRKN,TNF,LEF1,PCNA,SMAD3,CDK2,CDK6
C0279628	Adenocarcinoma Of Esophagus	DisGeNET Curated	3.431e-19	1.712e-17	38	291	MYC,CDKN1A,CDKN2A,HGF,ERBB2,PDGFRB,ACTB,IRF1,BCL2,MDM2,F2R,PTGS2,JAK2,FASN,ALDH1A2,ADRB2,PIK3CB,C3,KDR,MMP2,NOS3,RAC1,DNMT1,VEGFA,VIM,FLT1,POLD1,XRCC3,RFC3,AR,IGF1,IGF1R,EGFR,TLR2,CD40,H2AFX,TNF,PCNA
C0948089	Acute Coronary Syndrome	DisGeNET Curated	4.248e-19	2.106e-17	33	213	IL10,GAPDH,HLA-DRB1,IRF1,BCL2,ITGB3,PTGS2,BDNF,JAK2,FASN,ADRB2,CCL2,MMP2,ALDH2,NOS3,CXCL12,VCAM1,VEGFA,FOXP3,VIM,VWF,MTHFD1L,LDHB,TGFB1,IGF1,CD80,TLR2,SERPINE1,CD40,CD40LG,SOCS1,TNF,ENO1
C1134719	Invasive Ductal Breast Carcinoma	DisGeNET Curated	5.708e-19	2.804e-17	33	215	MYC,CDKN1A,CDKN2A,HGF,ERBB2,HIF1A,IRF1,ACTN4,BCL2,ITGA4,MDM2,PTGS2,HPGDS,CXCR4,SYK,CCL2,KIT,HSPA5,NOTCH1,CXCL12,DNMT1,VEGFA,RAD51,CAV1,SKP2,AR,TGFB1,THBS1,EGFR,CD34,CD44,ENO1,PCNA
C0021400	Influenza	DisGeNET Curated	5.834e-19	2.839e-17	54	610	IL10,CDKN2A,UBE2L6,HLA-A,HLA-B,HLA-C,HLA-DPB1,HLA-DRA,HLA-DRB1,ACTB,IRF7,BCL2,HMOX1,ITGAM,F2R,PTGS2,STAT1,TXN,CCR2,JUN,PIK3CB,CXCR4,PIK3CD,PIK3CG,RAD1,RAB7A,CCL2,PPIE,CCR5,FGFR1,HERC6,FOXP3,RAD51,FLNA,FOS,SOCS3,OAS1,OAS2,OAS3,TGFB1,EGFR,ISG15,CD80,CD86,TLR2,OASL,SERPINE1,CD40,CD40LG,SOCS1,TNF,ENO1,IL5,SMAD3
C0024301	Lymphoma, Follicular	DisGeNET Curated	6.371e-19	3.081e-17	41	349	MYC,CDKN1A,IL10,CDKN2A,HLA-DPB1,HLA-DRB1,B2M,BCL2,MDM2,STAT1,KITLG,HPGDS,PIK3CB,PIK3CD,PIK3CG,CCL2,CCR1,KDR,CCR5,KIT,RHOF,SDC1,NOTCH1,VEGFA,VIM,NRAS,SOCS3,XRCC3,SKP2,ZAP70,TGFB1,RHOH,CD34,CD40,CD40LG,CD44,SOCS1,TNF,MAPK3,PCNA,CDK3
C0206698	Cholangiocarcinoma	DisGeNET Curated	6.426e-19	3.089e-17	44	405	IL10,CDKN2A,HGF,ERBB2,PDGFRB,BCL2,HMOX1,MDM2,PTGS2,STAT1,CKS2,PIK3CB,CXCR4,PIK3CD,PIK3CG,KDR,MMP2,GNB3,KIT,HSPA5,PLK3,NOTCH1,CXCL12,DNMT1,VEGFA,FOXP3,RAF1,FLT1,NRAS,ANXA1,SOCS3,SKP2,EDN1,TGFB1,EGFR,CD34,PRKACA,CD40,PRKACB,CD40LG,CD44,TNF,MAPK3,PCNA
C0162871	Aortic Aneurysm, Abdominal	DisGeNET Curated	6.508e-19	3.109e-17	36	263	IL10,CDKN2A,HIF1A,HLA-A,HLA-B,GAPDH,HLA-DQA1,HLA-DRB1,DCN,PTGS2,STAT1,CCR2,TYROBP,JUN,PTPRC,CXCR4,CCL2,C3,CCR5,MMP2,NOS3,NOTCH1,CXCL12,VCAM1,VEGFA,COL1A2,FOXP3,HSPG2,FOS,AR,TGFB1,MTHFD1,TLR2,SERPINE1,TNF,MAPK3
C0004135	Ataxia Telangiectasia	DisGeNET Curated	7.779e-19	3.694e-17	44	407	CDKN1A,CDKN2A,HGF,ERBB2,HIF1A,HLA-C,HLA-DPB1,HLA-DRB1,SPTBN2,ACTB,IRF1,MCM5,MCM7,MDM2,HIST1H4I,FANCD2,ADRB2,PIK3CB,CXCR4,PIK3CD,PIK3CG,CCL2,DLG4,TIMELESS,KIT,NOTCH1,CXCL12,VIM,NRAS,POLD1,CAV1,AR,EDN1,TFRC,NCOR2,EGFR,ISG15,MDC1,CD40,CD40LG,H2AFX,MAPK3,PCNA,CDK2
C0152018	Esophageal carcinoma	DisGeNET Curated	8.426e-19	3.977e-17	54	615	MYC,CDKN1A,CDKN2A,HGF,ERBB2,HIF1A,HLA-A,HLA-DRB1,PSMB8,MCM5,BCL2,HMOX1,MDM2,PTGS2,HPGDS,PIK3CB,CXCR4,PIK3CD,PIK3CG,UBE2S,KDR,FGFR1,MMP2,ALDH2,NOTCH1,CXCL12,RAC3,DNMT1,RAD9A,VEGFA,RAD51,RAF1,HSPG2,FLT1,ANXA1,CAV1,XRCC3,SKP2,AR,TGFB1,IGF1,IGF1R,EGFR,EGR1,CD80,CD34,MDC1,H2AFX,TNF,MAPK7,LEF1,IL5,PCNA,CDK2
C0553580	Ewings sarcoma	DisGeNET Curated	8.732e-19	4.097e-17	41	352	MYC,CDKN2A,ERBB2,HIF1A,HLA-A,HLA-B,HLA-C,PDGFRB,INSR,BCL2,MDM2,STAT1,PTPRC,PIK3CB,CXCR4,PIK3CD,PIK3CG,FGFR1,KIT,CXCL12,RAC1,VEGFA,WEE1,WNT5A,PIK3R3,E2F3,CAV1,MSH6,IGF1,IGF1R,CSF1R,CD86,CD34,CD44,H2AFX,PRKCB,TNF,ENO2,STAG2,PCNA,CDK6
C0040136	Thyroid Neoplasm	DisGeNET Curated	1.09e-18	5.086e-17	40	336	CDKN1A,CDKN2A,ERBB2,HIF1A,CENPJ,PDGFB,MCM5,MCM7,BCL2,MDM2,PTH,PTGS2,JUN,PIK3CB,CXCR4,PIK3CD,PIK3CG,CCL2,KDR,CCR7,GNB3,RAD9A,VEGFA,HSPG2,FLT1,NRAS,FOS,TXNRD2,AR,TGFB1,IGF1,IGF1R,EGFR,EGR1,CD40,CD40LG,CD44,PRKCA,TNF,PCNA
C0015625	Fanconi Anemia	DisGeNET Curated	1.267e-18	5.839e-17	37	285	CDKN1A,ERBB2,HIF1A,RAD18,INSR,MCM4,HMOX1,PTGS2,STAT1,TXN,FANCD2,JAK2,HPGDS,SYT1,CCR7,ALDH2,PARPBP,KIT,NOTCH1,VCAM1,RAC1,RAD51,WEE1,POLD1,CENPS,XRCC3,AR,MSH6,UBE2T,EGR1,FANCI,CD34,H2AFX,PRKN,TNF,PAX6,PCNA
C0279702	Conventional (Clear Cell) Renal Cell Carcinoma	DisGeNET Curated	1.37e-18	6.243e-17	48	493	MYC,CDKN1A,CDKN2A,HGF,HIF1A,HLA-A,HLA-C,PDGFRB,B2M,PAK4,DAG1,BCL2,MDM2,STAT1,PIK3CB,CXCR4,PIK3CD,PIK3CG,KDR,MMP2,KIT,NOTCH1,CXCL12,VCAM1,DNMT1,VEGFA,VIM,ELOB,TCF7L2,SOCS3,CAV1,LDHA,AR,EDN1,TGFB1,THBS1,IGF1R,CSF1R,EGFR,EGR1,SERPINE1,PRKN,TNF,MAPK3,MAPK7,ENO1,PCNA,CDK6
C0024117	Chronic Obstructive Airway Disease	DisGeNET Curated	1.468e-18	6.612e-17	51	557	IL10,CDKN2A,HIF1A,HLA-A,HLA-C,PDGFRB,HLA-DPB1,ACTB,BCL2,HMOX1,PTAFR,RRM1,DCN,ITGAM,F2R,ADCY2,PTGS2,BDNF,STAT1,TXN,CCR2,ADRB2,HPGDS,PIK3CB,CXCR4,PIK3CD,PIK3CG,CCL2,KDR,CCR5,CCR7,MMP2,ALDH2,NOS3,VEGFA,FOXP3,VIM,SOCS3,CAV1,OMP,EDN1,TGFB1,EGFR,EGR1,MTHFD1,CD80,TLR2,SERPINE1,CD40,TNF,SMAD3
C0023267	Fibroid Tumor	DisGeNET Curated	1.809e-18	8.101e-17	37	288	CDKN1A,CDKN2A,GAPDH,ACTB,BCL2,ITGA2,MDM2,PTGS2,TXN,BMP2,HPGDS,CCL2,MMP2,FGR,KIT,HSPA5,DNMT1,COL1A1,RAD51B,FOS,CAV1,AR,EDN1,TGFB1,NCOR2,IGF1,IGF1R,EGFR,EGR1,CD34,SERPINE1,CD44,PRKCB,TNF,PCNA,SMAD3,CDK2
C0002726	Amyloidosis	DisGeNET Curated	2.374e-18	1.045e-16	66	916	IL10,ERBB2,RAD18,HLA-C,GAPDH,HLA-DRB1,B2M,INSR,LRRK2,IRF7,BCL2,HMOX1,RRAS,DCN,ITGAM,PTGS2,BDNF,TXN,FANCD2,CCR2,PTPRC,PIK3CB,PIK3CD,PIK3CG,RAB7A,CCL2,DLG4,C3,CCR5,MMP2,HSPA5,SDC1,NOTCH1,CXCL12,VCAM1,DNMT1,VEGFA,HSPG2,FLT1,VWF,ANXA1,POLD1,SOCS3,CAV1,TXNRD2,LDHA,EDN1,TGFB1,IGF1,IGF1R,WDHD1,EGFR,EGR1,LPL,TLR2,SERPINE1,CD40,CD40LG,CD44,PRKCA,PRKN,TNF,HADH,MAPK3,ENO2,TPI1
C1261473	Sarcoma	DisGeNET Curated	2.479e-18	1.086e-16	54	630	MYC,CDKN1A,IL10,CDKN2A,HGF,ERBB2,HIF1A,PDGFB,PDGFRB,HLA-DPB1,BCL2,MDM2,ITGAM,PTH,STAT1,BMP2,JUN,KITLG,PIK3CB,CXCR4,PIK3CD,PIK3CG,SYT1,CCL2,FGFR1,MMP2,KIT,RAC1,KIF22,COL1A1,VEGFA,RAD51,RAF1,VIM,FLT1,NRAS,LPAR5,FOS,CAV1,LCK,AR,IGF1,IGF1R,CSF1R,EGFR,CD34,TLR2,SERPINE1,CD44,TNF,MAPK3,IL5,PCNA,CDK2
C0027708	Nephroblastoma	DisGeNET Curated	2.821e-18	1.229e-16	40	345	CDKN2A,HGF,NCOA6,ERBB2,HIF1A,HLA-A,HLA-C,PDGFRB,HLA-DRB1,ACTN4,BCL2,RRM1,PTH,PTGS2,BDNF,STAT1,BMP2,HPGDS,PIK3CB,PIK3CD,PIK3CG,KIT,VEGFA,VIM,NRAS,WNT5A,E2F3,AR,TGFB1,THBS1,IGF1R,EGFR,EGR1,CD34,PRKCA,PAX6,MAPK3,PBX1,ENO2,PCNA
C0151744	Myocardial Ischemia	DisGeNET Curated	2.868e-18	1.238e-16	44	421	IL10,HGF,ERBB2,HIF1A,HLA-C,HLA-DRB1,ACTB,IRF1,BCL2,HMOX1,DCN,PTGS2,JAK2,CCR2,ADRB2,KITLG,TUBA1A,PIK3CB,PIK3CD,PIK3CG,RAB7A,CCL2,KDR,MMP2,ALDH2,HSPA2,HSPA5,NOS3,CXCL12,VCAM1,VEGFA,VWF,SOCS3,EDN1,TFRC,TGFB1,RHOC,IGF1,EGR1,LPL,TLR2,SERPINE1,TNF,MAPK3
C0019196	Hepatitis C	DisGeNET Curated	3.542e-18	1.509e-16	59	751	MYC,CDKN1A,IL10,CDKN2A,HLA-A,HLA-B,HLA-C,GAPDH,HLA-DQA1,HLA-DRB1,ACTB,PSMB8,IRF1,IRF7,BCL2,HMOX1,PTGS2,STAT1,GGT1,CCR2,FASN,PTPRC,HPGDS,PIK3CB,CXCR4,PIK3CD,PIK3CG,CCL2,C3,CCR5,MMP2,GNB3,KIT,HSPA5,NOS3,CXCL12,DNMT1,VEGFA,FOXP3,RAF1,FLT1,WNT5A,SOCS3,OAS1,OAS2,TFRC,TGFB1,IGF1,EGFR,ISG15,LPL,TLR2,OASL,CD40LG,TNF,PCNA,SMAD3,CDK2,TPI1
C0009319	Colitis	DisGeNET Curated	3.656e-18	1.549e-16	51	569	IL10,HGF,HIF1A,HLA-DRB1,B2M,ACTB,LRRK2,IRF1,BCL2,ITGA1,HMOX1,ITGA4,ITGAM,PTGS2,STAT1,TXN,PTPRC,HPGDS,PIK3CB,PIK3CD,PIK3CG,PIK3R1,PKM,SYT1,CCL2,KDR,CCR7,TACR1,NOS3,SDC1,NOTCH1,VCAM1,RAC1,VEGFA,FOXP3,VIM,SOCS3,TFRC,TGFB1,IGF1,ARRB2,CSF1R,EGFR,CD86,TLR2,SERPINE1,CD40,CD40LG,TNF,MAPK3,SMAD3
C0345967	Malignant mesothelioma	DisGeNET Curated	4.37e-18	1.842e-16	39	331	CDKN1A,CDKN2A,HGF,PDGFB,BCL2,RRM1,MDM2,TENM2,PTGS2,TXN,BMP2,JUN,PIK3CB,CXCR4,PIK3CD,PIK3CG,SYK,KDR,MMP2,KIT,NOS3,SDC1,CXCL12,VCAM1,VEGFA,RAF1,VIM,FLT1,AR,TGFB1,IGF1,EGFR,SERPINE1,CD40LG,TNF,MAPK3,MAPK7,CDK2,CDK6
C1961102	Precursor Cell Lymphoblastic Leukemia Lymphoma	DisGeNET Curated	6.953e-18	2.916e-16	47	492	MYC,CDKN1A,CDKN2A,HLA-C,BCL2,HMOX1,MDM2,JAK2,ADRB2,PTPRC,HPGDS,PIK3CB,CXCR4,PIK3CD,PIK3CG,SYK,CCL2,CCR7,FGFR1,TACR1,KIT,VAV1,NOTCH1,CXCL12,DNM2,DNMT1,VEGFA,FLT1,NRAS,SOCS3,LCK,ZAP70,IGF1,IGF1R,CD80,CD86,CD34,SERPINE1,CD40,CD40LG,CD44,H2AFZ,TNF,PBX1,LEF1,CDK2,CDK6
C0040034	Thrombocytopenia	DisGeNET Curated	7.192e-18	3e-16	37	300	HGF,HLA-A,PDGFB,PDGFRB,HLA-DPA1,HLA-DRB1,B2M,IRF7,BCL2,ACTN1,ITGA2,RRM1,F2R,ITGB3,STAT1,FANCD2,JAK2,CCL2,FGFR1,PLEK,CXCL12,FOXP3,RAD51,FLNA,VWF,NRAS,RNASEH2A,SOCS3,UBE2T,MTHFD1,FANCI,CD34,TLR2,CYCS,CD40LG,CD44,TNF
C0018802	Congestive heart failure	DisGeNET Curated	7.977e-18	3.309e-16	59	764	CDKN1A,IL10,HGF,ERBB2,HIF1A,HLA-C,GAPDH,PSMB8,DAG1,IRF1,ACTN4,HMOX1,DCN,PTGS2,RHOU,BDNF,TXN,CCR2,BMP4,ADRB2,PIK3CB,CXCR4,PIK3CD,PIK3CG,SYT1,CCL2,CCR7,MMP2,ALDH2,GNB3,HSPA2,NOS3,CXCL12,RAC2,DNM2,COL1A1,VEGFA,COL1A2,FOXP3,HSPG2,FLNA,GPR17,RHOD,EDN1,GSR,TFRC,TGFB1,THBS1,IGF1,ARRB1,ARRB2,EGFR,ISG15,EGR1,CD44,PRKCA,TNF,IL5,TPI1
C0239946	Fibrosis, Liver	DisGeNET Curated	9.173e-18	3.786e-16	44	434	CDKN1A,IL10,HGF,HLA-DRB1,INSR,BCL2,ITGA1,HMOX1,DCN,ITGAM,F2R,PTGS2,BDNF,PIK3CB,CXCR4,PIK3CD,PIK3CG,CCL2,CCR1,KDR,CCR5,MMP2,ALDH2,HSPA5,RAC1,COL1A1,VEGFA,COL1A2,FOXP3,HSPG2,ANXA1,SOCS3,OAS1,TGFB1,IGF1,EGFR,EGR1,CD34,SERPINE1,CD44,H2AFZ,SOCS1,TNF,SMAD3
C1378703	Renal carcinoma	DisGeNET Curated	9.449e-18	3.879e-16	46	475	MYC,CDKN1A,IL10,CDKN2A,HGF,ERBB2,HIF1A,HLA-C,B2M,DAG1,IRF1,PSMD8,BCL2,HMOX1,MDM2,F2R,PTH,KITLG,PIK3CB,CXCR4,PIK3CD,PIK3CG,PIK3R1,C3,KDR,MMP2,CXCL12,COL1A1,VEGFA,RAF1,VIM,FLT1,CAV1,LDHA,EDN1,THBS1,IGF1,IGF1R,EGFR,EGR1,CD40,CD44,PRKN,TNF,PCNA,CDK2
C0243026	Sepsis	DisGeNET Curated	1.128e-17	4.585e-16	47	498	IL10,HIF1A,HLA-B,GAPDH,BCL2,HMOX1,ITGAM,F2R,PTGS2,CCR2,JUN,FASN,ADRB2,PIK3CB,CXCR4,PIK3CD,PIK3CG,SYT1,CCL2,CCR5,MMP2,NOS3,SDC1,CXCL12,VEGFA,FOXP3,VWF,FOS,WNT5A,SOCS3,CAV1,EDN1,GSR,TGFB1,CD3D,CD80,CD86,TLR2,SERPINE1,CD40,CD40LG,CD44,PRKCA,PRKN,TNF,MAPK3,ENO2
C0919267	ovarian neoplasm	DisGeNET Curated	1.184e-17	4.785e-16	56	699	MYC,CDKN1A,IL10,CDKN2A,HGF,LPAR3,ERBB2,HIF1A,HLA-B,PDGFRB,B2M,BARD1,ACTN4,BCL2,RRM1,MDM2,DCN,PTGS2,FANCD2,BMP4,JUN,FASN,HPGDS,PIK3CB,CXCR4,PIK3CD,PIK3CG,PIK3R1,KDR,MMP2,KIT,NOTCH1,RAC1,VEGFA,FLT1,NRAS,RBBP8,CAV1,SKP2,AR,EDN1,TGFB1,RHOB,RHOC,CSF1R,EGFR,ISG15,CD34,TLR2,SERPINE1,CD44,PRKN,TNF,MAPK3,PCNA,CDK2
C0238198	Gastrointestinal Stromal Tumors	DisGeNET Curated	1.197e-17	4.813e-16	35	270	CDKN2A,ERBB2,HIF1A,PDGFRB,INSR,BCL2,HMOX1,MDM2,FASN,KITLG,PIK3CB,PIK3CD,PIK3CG,PKM,KDR,FGFR1,MMP2,KIT,VEGFA,RAD51,NRAS,PIK3R3,LDHA,SKP2,TFRC,IGF1,IGF1R,EGFR,CD34,CD44,H2AFX,FYN,PCNA,CDK2,CDK6
C0021390	Inflammatory Bowel Diseases	DisGeNET Curated	1.23e-17	4.922e-16	58	747	NPL,IL10,HGF,LPAR3,HIF1A,HLA-A,HLA-B,HLA-C,PDGFB,GAPDH,HLA-DPB1,HLA-DRB1,ACTB,LRRK2,IRF1,BCL2,HMOX1,ITGA4,PTGS2,BDKRB2,JAK2,CCR2,FASN,HPGDS,CXCR4,CCL2,C3,CCR5,TACR1,MMP2,HSPA2,NOS3,SDC1,CXCL12,VCAM1,RAC1,RAC2,DNMT1,VEGFA,FOXP3,TCF7L2,ANXA1,SOCS3,EDN1,TGFB1,IGF1R,ARRB2,EGFR,LPL,TLR2,SERPINE1,CD40,CD40LG,CD44,TNF,ENO1,SMAD3,TPI1
C0018801	Heart failure	DisGeNET Curated	2.718e-17	1.071e-15	56	712	CDKN1A,IL10,HGF,ERBB2,HIF1A,HLA-C,AVPR2,PSMB8,DAG1,IRF1,HMOX1,DCN,PTH,PTGS2,RHOU,BDNF,TXN,CCR2,BMP4,FASN,ADRB2,PIK3CB,CXCR4,PIK3CD,PIK3CG,SYT1,CCL2,CCR7,ALDH2,GNB3,NOS3,CXCL12,RAC1,DNM2,COL1A1,VEGFA,COL1A2,FLNA,GPR17,VWF,EDN1,GSR,TFRC,TGFB1,THBS1,IGF1,ARRB1,ARRB2,EGFR,ISG15,SERPINE1,CD44,PRKAR2B,PRKCA,TNF,TPI1
C2316810	Chronic kidney disease stage 5	DisGeNET Curated	2.917e-17	1.142e-15	38	331	IL10,HIF1A,HLA-A,HLA-B,HLA-DRB1,ACTN4,BCL2,HMOX1,PTH,PTGS2,BDKRB2,CCR2,BMP4,ADRB2,MGP,RHOV,CXCR4,CCL2,C3,CCR1,CCR5,MMP2,GNB3,NOS3,RAC1,COL1A1,VEGFA,FOXP3,VWF,CAV1,EDN1,TGFB1,IGF1,MYH14,SERPINE1,CD40,PRKCB,TNF
C0003504	Aortic Valve Insufficiency	DisGeNET Curated	2.925e-17	1.142e-15	33	244	MYC,IL10,HGF,ERBB2,HIF1A,BCL2,JUN,ADRB2,HPGDS,PIK3CB,PIK3CD,PIK3CG,CCL2,MMP2,FGR,COL1A1,VEGFA,COL1A2,FLNA,FOS,CAV1,SKP2,AR,EDN1,TGFB1,MSH6,EGR1,MDC1,PRKG1,MAPK3,PCNA,SMAD3,CDK2
C0030354	Papilloma	DisGeNET Curated	3.504e-17	1.347e-15	30	198	CDKN1A,CDKN2A,ERBB2,HLA-C,HLA-DRB1,BCL2,MDM2,DCN,PTGS2,TXN,PIK3CB,PIK3CD,PIK3CG,KIT,SDC1,NOTCH1,RAC1,VEGFA,FOXP3,NRAS,CAV1,AR,ZAP70,TGFB1,THBS1,IGF1,EGFR,CD34,PRKN,PRKG1
C0018213	Graves Disease	DisGeNET Curated	4.083e-17	1.555e-15	37	316	MYC,IL10,CDKN2A,HIF1A,HLA-A,HLA-B,HLA-C,HLA-DPB1,HLA-DQA1,HLA-DRB1,PSMB8,BCL2,ITGAM,ADRB2,PIK3CB,CXCR4,PIK3CD,PIK3CG,CCR5,HSPA2,NOS3,RAC2,DNMT1,VEGFA,FOXP3,FLNA,FLT1,SOCS3,EDN1,TGFB1,IGF1,IGF1R,CD34,CD40,TNF,IL5,PCNA
C0021841	Intestinal Neoplasms	DisGeNET Curated	4.365e-17	1.654e-15	27	156	MYC,CDKN1A,ERBB2,HIF1A,BCL2,DCN,ITGAM,PTGS2,HPGDS,PIK3CB,PIK3CD,PIK3CG,KDR,KIT,VEGFA,TCF7L2,ANXA1,WNT5A,SMC2,MSH6,ARRB2,EGFR,PRKCA,MAPK3,MAPK7,LEF1,CDK2
C0007222	Cardiovascular Diseases	DisGeNET Curated	5.069e-17	1.912e-15	57	746	IL10,CDKN2A,HGF,HIF1A,HLA-B,HLA-C,HLA-DRB1,INSR,HMOX1,MDM2,ITGB3,PTH,PTGS2,BDKRB2,BDNF,TXN,JUN,ADRB2,MGP,HPGDS,PIK3CB,CXCR4,PIK3CD,PIK3CG,CCL2,CCR5,MMP2,ALDH2,GNB3,NOS3,CXCL12,VCAM1,VEGFA,FLNA,FLT1,TCF7L2,VWF,RHOD,ANXA1,FOS,SHC1,CAV1,EDN1,TGFB1,THBS1,IGF1,CD86,CD34,LPL,TLR2,SERPINE1,CD40,CD40LG,TNF,MAPK7,IL5,PCNA
C0032285	Pneumonia	DisGeNET Curated	5.573e-17	2.082e-15	45	476	IL10,HIF1A,HLA-DPB1,HLA-DRB1,IRF7,BCL2,HMOX1,PTAFR,F2R,PTGS2,TXN,CCR2,BMP4,JUN,HPGDS,PIK3CB,CXCR4,PIK3CD,PIK3CG,CCL2,CCR1,TIMELESS,HSPA5,NOS3,CXCL12,VCAM1,VEGFA,FOXP3,VIM,FOS,SOCS3,CAV1,ZAP70,TGFB1,IGF1,CD86,TLR2,SERPINE1,CD40,CD40LG,CD44,TNF,MAPK3,IL5,ALDH7A1
C0151779	Cutaneous Melanoma	DisGeNET Curated	6.146e-17	2.285e-15	33	250	MYC,IL10,CDKN2A,HGF,HLA-A,HLA-C,HLA-DRB1,MCM3,MCM4,MCM7,BCL2,MDM2,PTGS2,BMP4,FASN,ADRB2,CXCR4,KIT,RAC1,VEGFA,FOXP3,RAF1,VIM,NRAS,XRCC3,AR,IGF1,CD44,TNF,MAPK3,PCNA,CDK2,CDK6
C0007114	Malignant neoplasm of skin	DisGeNET Curated	7.002e-17	2.591e-15	34	268	IL10,CDKN2A,ERBB2,PDGFB,PDGFRB,LRRK2,BCL2,MDM2,PTGS2,GGT1,JUN,PTPRC,HPGDS,SYK,PKM,SDC1,NOTCH1,RAC1,RAD9A,COL1A1,VEGFA,RAF1,FOS,XRCC3,AR,IGF1,EGFR,CD34,CD44,PRKCA,TNF,PCNA,SMAD3,CDK2
C3469521	FANCONI ANEMIA, COMPLEMENTATION GROUP A (disorder)	DisGeNET Curated	7.833e-17	2.859e-15	33	252	CDKN1A,ERBB2,HIF1A,RAD18,INSR,HMOX1,PTGS2,STAT1,TXN,FANCD2,JAK2,SYT1,CCR7,ALDH2,PARPBP,KIT,NOTCH1,VCAM1,RAC1,RAD51,WEE1,POLD1,AR,MSH6,UBE2T,EGR1,FANCI,CD34,H2AFX,PRKN,TNF,PAX6,PCNA
C0010674	Cystic Fibrosis	DisGeNET Curated	1.089e-16	3.901e-15	50	594	MYC,CDKN1A,IL10,CDKN2A,HGF,LPAR3,HIF1A,HLA-C,HLA-DQA1,ACTB,IRF1,BCL2,HMOX1,HIST1H4I,PTGS2,STAT1,TXN,JUN,ADRB2,HPGDS,PIK3CB,PIK3CD,PIK3CG,CCR5,MMP2,NOS3,VEGFA,COL1A2,RAD51,HSPG2,FLNA,FLT1,TCF7L2,ANXA1,FOS,OAS1,CAV1,TGFB1,THBS1,IGF1,ARRB2,CSF1R,EGFR,TLR2,SERPINE1,CD40LG,H2AFX,POLD4,TNF,SMAD3
C0037286	Skin Neoplasms	DisGeNET Curated	1.382e-16	4.907e-15	32	240	CDKN2A,HGF,ERBB2,HIF1A,PDGFB,PDGFRB,IRF1,BCL2,MDM2,PTGS2,FANCD2,HPGDS,KIT,SDC1,NOTCH1,VCAM1,RAC1,COL1A1,VEGFA,HSPG2,FLT1,ANXA1,XRCC3,TGFB1,MSH6,IGF1,IGF1R,EGFR,CD34,CD44,TNF,PCNA
C0039101	synovial sarcoma	DisGeNET Curated	1.422e-16	5.027e-15	30	208	CDKN1A,CDKN2A,HGF,ERBB2,HLA-C,MCM7,BCL2,MDM2,KITLG,PIK3CB,CXCR4,PIK3CD,PIK3CG,SYT1,MMP2,KIT,RAC1,VEGFA,VIM,RBBP8,CAV1,IGF1,IGF1R,EGFR,EGR1,CD34,TNF,MAPK3,ENO2,IL5
C0238461	Anaplastic thyroid carcinoma	DisGeNET Curated	1.508e-16	5.307e-15	28	178	CDKN1A,IL10,CDKN2A,HGF,ERBB2,CENPJ,PDGFRB,BCL2,PIK3CB,CXCR4,PIK3CD,PIK3CG,PKM,CCL2,KDR,KIT,CXCL12,VEGFA,ANXA1,SOCS3,CAV1,LDHA,IGF1R,EGFR,CD44,TNF,PCNA,CDK2
C0085390	Li-Fraumeni Syndrome	DisGeNET Curated	1.696e-16	5.943e-15	17	50	CDKN1A,CDKN2A,ERBB2,B2M,IRF7,BCL2,MDM2,DCN,RAF1,CAV1,SKP2,AR,EGFR,CD44,H2AFX,PCNA,CDK2
C0024115	Lung diseases	DisGeNET Curated	1.737e-16	6.059e-15	38	349	CDKN1A,IL10,CDKN2A,HGF,HIF1A,HLA-DPB1,INSR,BCL2,HMOX1,F2R,PTGS2,BMP4,JUN,ADRB2,HPGDS,CXCR4,CCL2,CCR5,MMP2,ALDH2,KIT,NOS3,VEGFA,VIM,ANXA1,FOS,EDN1,TGFB1,IGF1,IGF1R,EGFR,EGR1,TLR2,SERPINE1,CD44,TNF,MAPK3,IL5
C0024530	Malaria	DisGeNET Curated	1.839e-16	6.359e-15	44	470	MYC,IL10,HLA-B,HLA-C,GAPDH,HLA-DRB1,IRF1,BCL2,HMOX1,PTGS2,ADCY9,FANCD2,ADRB2,HPGDS,CXCR4,CCL2,C3,CCR1,TIMELESS,CCR5,CCR7,RHOF,NOS3,SDC1,VCAM1,FOXP3,FLNA,FLT1,ANXA1,FOS,PIK3R3,EDN1,GSR,TFRC,TGFB1,IGF1,TLR2,CD40,CD40LG,POLD4,TNF,PRKG1,PCNA,TPI1
C0011644	Scleroderma	DisGeNET Curated	2.036e-16	7.008e-15	28	180	MYC,HGF,HLA-A,HLA-B,HLA-C,PDGFRB,HLA-DPB1,HLA-DQA1,HLA-DRB1,ITGB3,PTGS2,PIK3CB,PIK3CD,PIK3CG,SYT1,CCL2,DNMT1,COL1A1,COL1A2,CAV1,EDN1,TGFB1,THBS1,EGFR,EGR1,CD44,TNF,SMAD3
C0030297	Pancreatic Neoplasm	DisGeNET Curated	3.417e-16	1.151e-14	42	436	MYC,CDKN2A,ERBB2,HIF1A,HLA-C,PDGFB,BCL2,HMOX1,MDM2,DCN,F2R,PTGS2,TXN,PIK3CB,CXCR4,PIK3CD,PIK3CG,PKM,SYT1,KDR,CCR5,MMP2,PARPBP,SDC1,VAV1,NOTCH1,CXCL12,RAC1,DNM2,VEGFA,FOXP3,CAV1,LDHA,TGFB1,THBS1,IGF1R,EGFR,TLR2,CD44,TNF,PCNA,CDK2
C0524620	Metabolic Syndrome X	DisGeNET Curated	8.106e-16	2.674e-14	45	511	IL10,HGF,HLA-DRB1,INSR,ACTB,IRF1,HMOX1,PTGS2,BDNF,CCR2,ADRB2,PIK3CB,PIK3CD,PIK3CG,PIK3R1,PLCB1,SYT1,CCL2,C3,CCR5,PLCB4,PLCG1,GNB3,HSPA5,NOS3,VEGFA,TCF7L2,VWF,SOCS3,CAV1,RFC2,AR,THBS1,IGF1,IGF1R,CD34,LPL,TLR2,SERPINE1,CD40,CD40LG,TNF,PAX6,MAPK3,MAPK11
C0034067	Pulmonary Emphysema	DisGeNET Curated	1.002e-15	3.29e-14	30	223	IL10,CDKN2A,HGF,HIF1A,HMOX1,ITGAM,F2R,TXN,JUN,ADRB2,HPGDS,CXCR4,CCL2,C3,KDR,MMP2,NOS3,VEGFA,FOXP3,FOS,CAV1,TGFB1,EGR1,TLR2,SERPINE1,CD40,H2AFX,TNF,MAPK3,SMAD3
C0002895	Anemia, Sickle Cell	DisGeNET Curated	1.333e-15	4.359e-14	29	209	IL10,HIF1A,HLA-A,GAPDH,HLA-DRB1,HMOX1,ADCY6,GGT1,BMP4,JUN,ADRB2,HPGDS,SYT1,CCL2,NOS3,VCAM1,VEGFA,VWF,FOS,EDN1,TFRC,TGFB1,IGF1R,EGR1,CD34,SERPINE1,TNF,IL5,PCNA
C0036341	Schizophrenia	DisGeNET Curated	1.494e-15	4.866e-14	84	1561	NPL,IL10,NCOA6,HIF1A,HLA-A,HLA-B,HLA-C,PDGFB,NDE1,GAPDH,PDGFRB,HLA-DPB1,HLA-DRB1,B2M,SPTBN2,INSR,ACTB,LRRK2,BCL2,HMOX1,MDM2,ITGAM,F2R,ITGB3,PTGS2,ADCY7,BDNF,TYROBP,JUN,ALDH1A2,HPGDS,PIK3CB,CXCR4,PIK3CD,PIK3CG,PLCB1,CCL2,DLG4,C3,KDR,CCR5,FGFR1,TACR1,KIF5A,ALDH2,GNB3,NOS3,CXCL12,RAC1,DNM2,DNMT1,VEGFA,CACNA1C,CACNA1D,HIST1H2BJ,HSPG2,TCF7L2,ANXA1,CAV1,TXNRD2,LCK,AR,TGFB1,THBS1,IGF1,ARRB2,WDHD1,EGFR,E…
C0149721	Left Ventricular Hypertrophy	DisGeNET Curated	1.579e-15	5.121e-14	27	179	MYC,IL10,HLA-C,BDKRB2,BMP4,ADRB2,KITLG,GNB3,NOS3,VCAM1,COL1A1,VEGFA,COL1A2,CACNA1D,AR,EDN1,TGFB1,IGF1,IGF1R,WDHD1,LPL,TLR2,SERPINE1,TNF,PRKG1,ENO1,SMAD3
C3714948	PACHYONYCHIA CONGENITA 3	DisGeNET Curated	1.914e-15	6.16e-14	24	137	CDKN1A,HGF,ERBB2,HIF1A,HLA-C,DAG1,BCL2,HMOX1,MDM2,CCL2,KDR,MMP2,HSPA5,DNMT1,VEGFA,VIM,AR,TFRC,TGFB1,IGF1,CD44,TNF,ENO1,CDK2
C0553723	Squamous cell carcinoma of skin	DisGeNET Curated	3.196e-15	1.012e-13	27	184	MYC,CDKN1A,IL10,CDKN2A,BCL2,PTGS2,STAT1,CKS1B,HPGDS,PIK3CB,CXCR4,PIK3CD,PIK3CG,NOTCH1,CXCL12,VEGFA,RAF1,VIM,RIPK4,TGFB1,THBS1,EGFR,CD44,PRKN,TNF,PCNA,CDK6
C0281361	Adenocarcinoma of pancreas	DisGeNET Curated	3.967e-15	1.246e-13	36	344	CDKN1A,CDKN2A,ERBB2,HIF1A,GAPDH,ACTB,BCL2,MDM2,F2R,PTGS2,PIK3CB,CXCR4,PIK3CD,PIK3CG,PKM,SYT1,KDR,CCR5,CCR7,FGFR1,ALDH1B1,SDC1,VEGFA,FOXP3,RAD51,WNT5A,XRCC3,TGFB1,RHOC,THBS1,IGF1,IGF1R,EGFR,SERPINE1,CD40,CD44
C0036690	Septicemia	DisGeNET Curated	5.439e-15	1.688e-13	41	450	IL10,HIF1A,HLA-B,GAPDH,BCL2,HMOX1,ITGAM,F2R,PTGS2,CCR2,JUN,FASN,ADRB2,PIK3CB,CXCR4,PIK3CD,PIK3CG,SYT1,CCL2,MMP2,NOS3,CXCL12,VEGFA,FOXP3,VWF,FOS,WNT5A,SOCS3,CAV1,EDN1,TGFB1,CD3D,CD80,CD86,TLR2,SERPINE1,CD40,CD40LG,PRKCA,PRKN,TNF
C0334583	Pilocytic Astrocytoma	DisGeNET Curated	7.121e-15	2.184e-13	21	105	CDKN2A,ERBB2,HIF1A,ALDH1L1,TXN,TYROBP,PIK3CB,PIK3CD,PIK3CG,KDR,FGFR1,KIT,COL1A1,VEGFA,RAF1,FLT1,SOCS3,EGFR,CD34,DCLK3,TNF
C1961099	Precursor T-Cell Lymphoblastic Leukemia-Lymphoma	DisGeNET Curated	7.32e-15	2.236e-13	38	391	MYC,CDKN1A,CDKN2A,HIF1A,HLA-C,PDGFRB,BCL2,STAT1,FANCD2,JAK2,CKS1B,CKS2,ALDH1A2,PTPRC,PIK3CB,CXCR4,PIK3CD,PIK3CG,CCR7,FGFR1,KIT,NOTCH1,CXCL12,NRAS,SMC4,LCK,SKP2,TFRC,IGF1,IGF1R,CD34,CD40,CD44,TNF,LEF1,PCNA,SMAD3,CDK2
C0010701	Phyllodes Tumor	DisGeNET Curated	7.452e-15	2.268e-13	17	61	MYC,CDKN2A,ERBB2,DCN,PIK3CB,CXCR4,PIK3CD,PIK3CG,MMP2,KIT,CXCL12,FLNA,NRAS,AR,IGF1R,EGFR,PRKG1
C0009404	Colorectal Neoplasms	DisGeNET Curated	7.856e-15	2.382e-13	51	685	MYC,CDKN1A,CDKN2A,ERBB2,HIF1A,HLA-A,HLA-C,ACTB,BCL2,MDM2,ITGAM,PTGS2,FANCD2,BMP4,HPGDS,PIK3CB,CXCR4,PIK3CD,PIK3CG,FEN1,PKM,PHLPP1,KDR,MMP2,ALDH2,HSPA5,SDC1,RAC1,DNMT1,VEGFA,RAF1,VIM,TCF7L2,NRAS,POLD1,FOS,POLE,CAV1,TFRC,TGFB1,MSH6,NCOR2,IGF1,EGFR,TLR2,CD44,PRKCB,SOCS1,GNB4,TNF,PCNA
C0007785	Cerebral Infarction	DisGeNET Curated	8.936e-15	2.699e-13	31	259	IL10,HGF,HIF1A,BCL2,HMOX1,F2R,PTGS2,BDNF,JUN,PIK3CB,PIK3CD,PIK3CG,CCL2,DLG4,KDR,ALDH2,NOS3,CXCL12,RAC1,VEGFA,VWF,FOS,PIK3R3,TGFB1,IGF1,LPL,SERPINE1,CD40,H2AFX,TNF,PRKG1
C0268621	Hepatic methionine adenosyltransferase deficiency	DisGeNET Curated	1.062e-14	3.184e-13	21	107	CDKN2A,HGF,ERBB2,HLA-DRB1,LRRK2,ITGA2,PTGS2,PIK3CB,CXCR4,PIK3CD,PIK3CG,SDC1,VEGFA,FLNA,CAV1,AR,TGFB1,EGFR,CD44,TNF,MAPK7
C0002871	Anemia	DisGeNET Curated	1.109e-14	3.311e-13	40	438	CDKN1A,IL10,CDKN2A,HGF,ERBB2,HIF1A,HLA-B,PDGFB,PDGFRB,B2M,BCL2,HMOX1,ITGB3,PTH,STAT1,FANCD2,JAK2,BMP4,CCL2,KDR,CCR7,KIT,NOS3,VEGFA,HIST1H2BJ,VWF,OAS1,CAV1,LCK,AR,GSR,TFRC,RHOC,IGF1,UBE2T,EGFR,EGR1,CD34,H2AFX,TNF
C0023893	Liver Cirrhosis, Experimental	DisGeNET Curated	1.191e-14	3.543e-13	54	767	MYC,CDKN1A,IL10,HGF,PDGFRB,PSMB8,PSMB10,ACTN1,ALDH1L1,HMOX1,PTAFR,F2R,ITGB3,PTGS2,JAK2,TUBB6,TYROBP,PTPRC,MGP,HPGDS,CCL2,MMP2,ALDH2,ALDH1B1,FGR,PLEK,GNGT2,NOS3,VAV1,CXCL12,RAC2,COL1A1,VEGFA,COL1A2,VIM,FLNA,ANXA1,FOS,CAV1,SMC2,LDHB,EDN1,TGFB1,NCOR2,IGF1,ARRB2,CSF1R,GNA14,CD86,LPL,PRKCB,SOCS1,TNF,FYN
C0032000	Pituitary Adenoma	DisGeNET Curated	1.82e-14	5.394e-13	32	284	MYC,CDKN2A,HIF1A,ACTB,BMP4,PIK3CB,CXCR4,PIK3CD,PIK3CG,MMP2,PARPBP,KIT,CXCL12,DNMT1,VEGFA,WEE1,TFRC,TGFB1,MSH6,IGF1,ARRB1,ARRB2,EGFR,CD34,CD44,PRKCA,SOCS1,TNF,MAPK3,FYN,ENO2,SMAD3
C0339143	Thyroid associated opthalmopathies	DisGeNET Curated	2.036e-14	6.011e-13	19	86	MYC,IL10,HLA-A,HLA-C,GAPDH,BCL2,PTGS2,STAT1,CCL2,SOCS3,TGFB1,CD80,CD86,CD34,CD40,CD40LG,CD44,TNF,IL5
C0917798	Cerebral Ischemia	DisGeNET Curated	2.431e-14	7.124e-13	29	233	IL10,HIF1A,HLA-DPB1,BCL2,F2R,PTGS2,BDNF,JAK2,JUN,PIK3CB,PIK3CD,PIK3CG,DLG4,KDR,ALDH2,HSPA2,NOS3,CXCL12,RAC1,VEGFA,VWF,FOS,PIK3R3,RFC2,IGF1,SERPINE1,CD40,H2AFX,TNF
C0079772	T-Cell Lymphoma	DisGeNET Curated	3.003e-14	8.672e-13	33	308	MYC,IL10,CDKN2A,HIF1A,INCENP,RHOJ,BCL2,TXN,JAK2,CXCR4,SYK,FGFR1,KIT,VAV1,NOTCH1,CXCL12,VEGFA,SOCS3,CAV1,LCK,ZAP70,TGFB1,MSH6,EGFR,EGR1,FURIN,CD40LG,CD44,TNF,LEF1,IL5,PCNA,CDK6
C0023440	Acute Erythroblastic Leukemia	DisGeNET Curated	3.916e-14	1.114e-12	28	220	CDKN1A,HGF,ERBB2,HLA-C,PDGFB,BCL2,PTGS2,JAK2,PIK3CB,PIK3CD,PIK3CG,SYT1,KIT,NOTCH1,VEGFA,RAF1,NRAS,TFRC,TGFB1,CSF1R,EGFR,CD34,CD44,TNF,CKAP2,IL5,PCNA,TPI1
C0041582	Ulcer	DisGeNET Curated	3.944e-14	1.114e-12	26	187	CDKN1A,IL10,CDKN2A,HGF,HIF1A,PDGFB,BCL2,PTGS2,ADRB2,KDR,MMP2,KIT,NOS3,SDC1,CXCL12,VCAM1,RAC1,VEGFA,NRAS,WEE1,SOCS3,TGFB1,EGR1,SERPINE1,SOCS1,TNF
C0004763	Barrett Esophagus	DisGeNET Curated	4.775e-14	1.344e-12	33	313	MYC,IL10,CDKN2A,HGF,ERBB2,HLA-C,ACTB,BCL2,MDM2,PTGS2,BMP4,FASN,ALDH1A2,ADRB2,HPGDS,PIK3CB,PPIE,NOTCH1,VCAM1,VEGFA,VIM,ANXA1,CAV1,RFC3,TGFB1,IGF1,IGF1R,EGFR,CD44,H2AFX,TNF,PCNA,CDK2
C0032460	Polycystic Ovary Syndrome	DisGeNET Curated	4.861e-14	1.364e-12	41	480	CDKN1A,IL10,HLA-A,HLA-DRB1,INSR,ACTB,MCM7,BCL2,PTAFR,PTH,CKS2,BMP4,ADRB2,KITLG,PIK3R1,CCL2,DLG4,ALDH1A3,NOS3,VCAM1,VEGFA,FOXP3,VIM,TCF7L2,FOS,WNT5A,SOCS3,CAV1,AR,TFRC,TGFB1,THBS1,IGF1,EGFR,TLR2,SERPINE1,CD44,TNF,MAPK3,MAPK7,PCNA
C0030567	Parkinson Disease	DisGeNET Curated	5.424e-14	1.516e-12	59	928	CDKN1A,IL10,CDKN2A,HGF,HIF1A,HLA-A,HLA-B,HLA-C,GAPDH,HLA-DRA,HLA-DRB1,INSR,ACTB,LRRK2,PSMC4,BCL2,PSMD11,HMOX1,ITGAM,F2R,PTGS2,BDNF,TXN,CCR2,HIST1H3A,TUBA1A,HPGDS,PIK3CB,CXCR4,PIK3CD,PIK3CG,UBE2S,CCL2,ALDH2,PLEK,HSPA5,NOS3,CXCL12,RAC1,DNMT1,VEGFA,WNT5A,AR,EDN1,TFRC,TGFB1,THBS1,IGF1,IGF1R,WDHD1,EGR1,TLR2,PRKN,TNF,MAPK3,FYN,PCNA,RHOT1,CDK6
C0020550	Hyperthyroidism	DisGeNET Curated	6.135e-14	1.709e-12	19	91	HLA-A,HLA-DPB1,HLA-DRB1,ACTB,ITGAM,ADCY1,ADRB2,SYT1,NOS3,FOXP3,VWF,TXNRD2,EDN1,GSR,CD86,CD34,CD40,CD40LG,TNF
C0002793	Anaplasia	DisGeNET Curated	6.983e-14	1.931e-12	31	279	MYC,CDKN2A,HGF,ERBB2,HIF1A,BCL2,DCN,BMP2,JUN,KITLG,CCL2,FGFR1,KIT,SDC1,NOTCH1,RAC1,VEGFA,RAD51,RAF1,VIM,POLD2,SOCS3,CAV1,SKP2,AR,TGFB1,IGF1R,EGFR,SERPINE1,CD44,ENO2
C2711227	Steatohepatitis	DisGeNET Curated	7.895e-14	2.176e-12	41	487	CDKN1A,IL10,HGF,GAPDH,INSR,ACTB,BCL2,ITGA1,HMOX1,DCN,PTGS2,BDNF,GGT1,CCR2,FASN,ADRB2,CXCR4,SYT1,CCL2,ALDH2,HSPA5,DNMT1,COL1A1,VEGFA,TCF7L2,ANXA1,POLD1,SHC1,CAV1,AR,EDN1,TFRC,TGFB1,IGF1,EGFR,EGR1,LPL,CD44,TNF,HADH,MAPK3
C0001175	Acquired Immunodeficiency Syndrome	DisGeNET Curated	8.062e-14	2.207e-12	24	161	MYC,IL10,HLA-A,HLA-B,HLA-C,HLA-DRB1,B2M,PSMD8,BCL2,CCR2,CXCR4,CCL2,CCR5,MMP2,CXCL12,AR,THBS1,IGF1,CD4,CD34,SOCS1,TNF,IL5,SMAD3
C0282612	Prostatic Intraepithelial Neoplasias	DisGeNET Curated	8.062e-14	2.207e-12	24	161	MYC,CDKN2A,ERBB2,HIF1A,MCM7,BCL2,HMOX1,PTGS2,FASN,HPGDS,PIK3CB,PIK3CD,PIK3CG,SYT1,DNMT1,FOXP3,VIM,FLT1,CAV1,AR,IGF1,ARRB2,EGFR,FYN
C1840264	IMMUNE SUPPRESSION	DisGeNET Curated	9.343e-14	2.54e-12	19	93	IL10,HMOX1,ITGAM,PTGS2,BDNF,STAT1,PIK3CB,PIK3CD,PIK3CG,VEGFA,FOXP3,TGFB1,EGFR,CD80,CD34,TLR2,CD40LG,TNF,MAPK3
C0039483	Giant Cell Arteritis	DisGeNET Curated	9.806e-14	2.656e-12	21	119	IL10,CDKN2A,ERBB2,HLA-B,HLA-C,HLA-DRB1,MDM2,ITGAM,ITGB3,PTGS2,CXCR4,CCL2,CCR5,MMP2,NOS3,VEGFA,THBS1,CD40,PRKN,TNF,PCNA
C0024138	Lupus Erythematosus, Discoid	DisGeNET Curated	1.124e-13	3.035e-12	32	303	CDKN1A,IL10,HGF,ERBB2,HLA-C,HLA-DRB1,IRF7,BCL2,ITGAM,STAT1,PTPRC,HPGDS,CXCR4,CCL2,C3,CCR1,CCR5,DNMT1,FOXP3,VWF,AR,EGFR,CD80,TLR2,SERPINE1,CD40,CD40LG,PRKCB,TNF,PBX1,ENO1,PCNA
C0007193	Cardiomyopathy, Dilated	DisGeNET Curated	1.174e-13	3.155e-12	33	323	HGF,NCOA6,ERBB2,HLA-C,GAPDH,ACTB,IRF1,FASN,ADRB2,KITLG,PIK3CB,PIK3CD,PIK3CG,CCL2,KDR,ALDH2,NOS3,RAC1,VEGFA,RAF1,TXNRD2,LDHA,AR,EDN1,IGF1,EGFR,MYH14,LPL,SERPINE1,CD40,TNF,HADH,MAPK3
C0151468	Thyroid Gland Follicular Adenoma	DisGeNET Curated	1.232e-13	3.293e-12	20	107	CDKN1A,ERBB2,CENPJ,ACTB,BCL2,DCN,PTGS2,ADRB2,PIK3CB,CXCR4,PIK3CD,PIK3CG,RAB7A,GNB3,CXCL12,VEGFA,IGF1,PRKACA,H2AFX,PCNA
C0011884	Diabetic Retinopathy	DisGeNET Curated	1.763e-13	4.663e-12	26	199	HGF,HIF1A,HLA-A,ITGA2,PTGS2,GGT1,CCL2,KDR,MMP2,ALDH2,NOS3,SDC1,VEGFA,RAF1,FLT1,TCF7L2,VWF,TXNRD2,EDN1,TGFB1,THBS1,IGF1,CD34,SERPINE1,CD40,TNF
C0018790	Cardiac Arrest	DisGeNET Curated	1.763e-13	4.663e-12	26	199	CDKN1A,IL10,CDKN2A,ERBB2,HLA-A,HLA-B,AVPR2,SPTBN2,HMOX1,PTGS2,ADCY6,STAT1,HPGDS,PHLPP1,CCL2,HSPA5,LDHB,GMNN,AR,EDN1,TFRC,EGFR,CD40,H2AFZ,TNF,ENO2
C0003872	Arthritis, Psoriatic	DisGeNET Curated	1.763e-13	4.663e-12	26	199	IL10,HLA-A,HLA-B,HLA-C,HLA-DRB1,ITGA1,PTGS2,CCR2,BMP4,PIK3CB,PIK3CD,PIK3CG,SYT1,CCR5,KIF5A,MMP2,PLEK,VEGFA,VIM,RFC2,TGFB1,CD80,CD86,SERPINE1,SOCS1,TNF
C0018133	Graft-vs-Host Disease	DisGeNET Curated	1.77e-13	4.667e-12	27	216	IL10,HLA-A,HLA-B,HLA-C,HLA-DPB1,HLA-DRB1,PTAFR,STAT1,FANCD2,JAK2,PTPRC,CXCR4,SYT1,CCL2,CCR5,CCR7,VCAM1,DNMT1,VEGFA,FOXP3,CAV1,TGFB1,EGFR,CD34,CD40,CD40LG,TNF
C0008312	Primary biliary cirrhosis	DisGeNET Curated	2.188e-13	5.744e-12	30	272	CDKN1A,IL10,CDKN2A,HGF,HIF1A,HLA-A,HLA-C,PDGFB,HLA-DPB1,HLA-DRB1,BCL2,PTGS2,GGT1,HPGDS,CXCR4,CCR5,CCR7,NOS3,VCAM1,FOXP3,TGFB1,ARRB1,CD80,TLR2,CD40,CD40LG,TNF,IL5,PCNA,SMAD3
C0035126	Reperfusion Injury	DisGeNET Curated	2.193e-13	5.744e-12	18	85	CDKN1A,IL10,HGF,BCL2,HMOX1,PTGS2,JUN,CCL2,KDR,NOS3,VIM,FOS,EDN1,THBS1,EGR1,TLR2,SOCS1,TNF
C0024314	Lymphoproliferative Disorders	DisGeNET Curated	2.238e-13	5.841e-12	26	201	MYC,IL10,CDKN2A,ERBB2,HLA-DRB1,MCM4,BCL2,ITGAM,JAK2,PTPRC,PIK3CB,CXCR4,PIK3CD,PIK3CG,SYK,FGR,KIT,DNMT1,NRAS,LCK,LPL,CD44,SOCS1,TNF,IL5,CDK6
C1861305	TARSAL-CARPAL COALITION SYNDROME	DisGeNET Curated	2.415e-13	6.282e-12	24	169	CDKN1A,CDKN2A,ERBB2,HIF1A,HLA-C,BCL2,PTGS2,BDNF,HPGDS,DNMT1,VEGFA,ANXA1,POLD1,E2F3,AR,TGFB1,MSH6,IGF1,EGFR,CD80,CD86,CD44,PCNA,CDK2
C0007194	Hypertrophic Cardiomyopathy	DisGeNET Curated	2.82e-13	7.265e-12	29	256	MYC,IL10,HIF1A,HLA-A,HLA-B,HLA-C,GAPDH,FASN,PIK3CB,PIK3CD,PIK3CG,NOS3,DNM2,COL1A1,VEGFA,COL1A2,RAF1,CACNA1C,FOS,CAV1,AR,EDN1,TGFB1,IGF1,MYH14,PRKN,TNF,HADH,MAPK3
C0497406	Overweight	DisGeNET Curated	2.87e-13	7.37e-12	28	238	IL10,HLA-DQA1,INSR,ADCY3,PTGS2,BDNF,FASN,ADRB2,CXCR4,CCL2,MMP2,NOS3,VEGFA,TCF7L2,AR,EDN1,TGFB1,THBS1,IGF1,WDHD1,EGR1,LPL,TLR2,SERPINE1,H2AFX,PRKN,TNF,ENO2
C0027430	Nasal Polyps	DisGeNET Curated	3.183e-13	8.148e-12	26	204	IL10,PDGFB,PTGS2,JUN,PTPRC,KITLG,AP2A1,HPGDS,SYT1,CCL2,MMP2,SDC1,VCAM1,VEGFA,FOXP3,VIM,ANXA1,FOS,SOCS3,TGFB1,EGFR,TLR2,CD40,SOCS1,TNF,IL5
C0029453	Osteopenia	DisGeNET Curated	3.215e-13	8.202e-12	30	276	IL10,HIF1A,PDGFRB,PSMB8,BCL2,HMOX1,PTH,STAT1,TXN,TYROBP,BMP2,MGP,CCR1,FGFR1,PLCG2,MMP2,HSPA2,NOS3,COL1A1,COL1A2,FOXP3,NRAS,IGF1,TLR2,PRKACA,SERPINE1,CD40,CD40LG,CD44,TNF
C0029456	Osteoporosis	DisGeNET Curated	3.251e-13	8.267e-12	35	376	ERBB2,HIF1A,GAPDH,ITGA1,PTH,ADCY5,STAT1,TUBA1B,BMP2,BMP4,ADRB2,MGP,HPGDS,PKM,FGFR1,MMP2,ALDH2,PLEK,COL1A1,COL1A2,HSPG2,POLD1,AR,GSR,TGFB1,IGF1,CSF1R,PRKACA,CD40,CD44,TNF,FYN,ENO1,ALDH7A1,TPI1
C0042900	Vitiligo	DisGeNET Curated	3.584e-13	9.026e-12	24	172	IL10,HGF,HLA-A,HLA-B,HLA-C,PDGFRB,HLA-DQA1,HLA-DRB1,BCL2,HMOX1,MDM2,PTGS2,KITLG,HPGDS,PLCG2,KIT,FOXP3,EDN1,TGFB1,CD80,TLR2,CD44,TNF,MAPK3
C0398650	Immune thrombocytopenic purpura	DisGeNET Curated	3.584e-13	9.026e-12	24	172	IL10,HLA-A,HLA-DRB1,ITGB3,STAT1,PTPRC,CXCR4,TIMELESS,CCR5,NOTCH1,CXCL12,FOXP3,VWF,NRAS,AR,TGFB1,WDHD1,CD86,CD34,CD40,CD40LG,CD44,TNF,IL5
C0017658	Glomerulonephritis	DisGeNET Curated	3.584e-13	9.026e-12	24	172	IL10,HGF,ERBB2,HLA-A,HLA-C,PDGFB,PDGFRB,BCL2,ITGA2,DCN,STAT1,JUN,CXCR4,CCL2,C3,MMP2,HSPA5,VEGFA,FOS,TGFB1,IGF1,SERPINE1,CD40LG,TNF
C0032002	Pituitary Diseases	DisGeNET Curated	3.644e-13	9.15e-12	41	510	IL10,CDKN2A,ERBB2,GAPDH,AVPR2,B2M,ACTB,ADCY1,PTH,BDNF,BMP4,PIK3CB,CXCR4,PIK3CD,PIK3CG,KDR,FGFR1,PARPBP,VEGFA,WEE1,ANXA1,SOCS3,TXNRD2,SKP2,PAICS,AR,TGFB1,IGF1,IGF1R,EGFR,CYCS,CD44,DCLK3,TNF,PAX6,PBX1,ENO1,ENO3,IL5,PCNA,CDK2
C0032584	polyps	DisGeNET Curated	3.887e-13	9.727e-12	30	278	CDKN1A,IL10,CDKN2A,ERBB2,HMOX1,MDM2,PTGS2,JUN,CXCR4,SYT1,C3,ALDH2,KIT,VCAM1,VIM,NRAS,WNT5A,TGFB1,MSH6,THBS1,IGF1,EGFR,EGR1,TLR2,CD40,SOCS1,PRKN,TNF,MAPK3,IL5
C0011603	Dermatitis	DisGeNET Curated	4.08e-13	1.018e-11	24	173	IL10,HLA-B,HLA-DQA1,HMOX1,ITGAM,PTGS2,AP2A1,HPGDS,CXCR4,PIK3CD,PIK3CG,CCL2,VCAM1,FOXP3,EDN1,TGFB1,THBS1,EGFR,TLR2,CD40LG,TNF,MAPK3,IL5,ALDH7A1
C0041956	Ureteral obstruction	DisGeNET Curated	4.369e-13	1.083e-11	21	128	HIF1A,PDGFRB,HMOX1,PTGS2,TYROBP,BMP2,PIK3CB,PIK3CD,PIK3CG,CCL2,CCR1,KDR,VEGFA,FLNA,SKP2,TGFB1,THBS1,IGF1,SERPINE1,MAPK3,SMAD3
C0017152	Gastritis	DisGeNET Curated	4.641e-13	1.147e-11	24	174	IL10,CDKN2A,HGF,HIF1A,HLA-DQA1,BCL2,HMOX1,PTGS2,JUN,KITLG,HPGDS,CXCR4,CCL2,MMP2,FOXP3,FOS,WNT5A,CAV1,TGFB1,EGFR,TLR2,SERPINE1,CD44,TNF
C0024232	Lymphatic Metastasis	DisGeNET Curated	5.117e-13	1.257e-11	21	129	CDKN2A,HGF,ERBB2,HIF1A,PDGFRB,BCL2,PTGS2,CXCR4,KDR,CCR7,NOS3,CXCL12,VEGFA,ANXA1,TGFB1,EGFR,EGR1,SERPINE1,CD44,TNF,MAPK3
C0022665	Kidney Neoplasm	DisGeNET Curated	5.945e-13	1.451e-11	27	227	CDKN1A,CDKN2A,ERBB2,HIF1A,HLA-A,GAPDH,PDGFRB,BCL2,HMOX1,PTGS2,RHOU,PIK3CB,CXCR4,PIK3CD,PIK3CG,MMP2,KIT,VCAM1,VEGFA,RAF1,VIM,E2F3,IGF1R,CSF1R,EGFR,MAPK3,SMAD3
C3495559	Juvenile arthritis	DisGeNET Curated	6.2e-13	1.509e-11	30	283	IL10,HIF1A,HLA-A,HLA-C,HLA-DPB1,HLA-DRB1,IRF1,TUBB2A,ADCY7,STAT1,BMP4,JUN,RHOBTB1,CXCR4,CCR5,CCR7,KIF5A,GNG11,VEGFA,FOXP3,VIM,TCF7L2,FOS,AR,THBS1,IGF1R,EGR1,TNF,SMAD3,CDK6
C0279680	Transitional cell carcinoma of bladder	DisGeNET Curated	7.188e-13	1.738e-11	22	146	CDKN2A,ERBB2,HIF1A,BCL2,PTGS2,HPGDS,KDR,HSPA2,SDC1,VEGFA,VIM,NRAS,CAV1,AR,TGFB1,MSH6,IGF1,EGFR,CD44,MAPK3,ENO2,PCNA
C1704436	Peripheral Arterial Diseases	DisGeNET Curated	7.871e-13	1.897e-11	19	104	IL10,HGF,HIF1A,JAK2,BMP2,CCL2,MMP2,GNB3,NOS3,CXCL12,VEGFA,FLT1,TCF7L2,EDN1,THBS1,CD34,LPL,TLR2,TNF
C0206708	Cervical Intraepithelial Neoplasia	DisGeNET Curated	8.825e-13	2.107e-11	26	213	MYC,CDKN1A,IL10,CDKN2A,ERBB2,HLA-C,HLA-DRB1,MCM5,BCL2,MDM2,PTGS2,HPGDS,MMP2,DNMT1,VEGFA,FOXP3,TGFB1,THBS1,WDHD1,EGFR,CD80,CD86,CENPH,CD44,TNF,PCNA
C0041107	Trisomy	DisGeNET Curated	8.825e-13	2.107e-11	26	213	MYC,CDKN2A,ERBB2,GAPDH,B2M,BCL2,ITGA4,MDM2,ITGAM,JAK2,PTPRC,KIT,NOS3,NOTCH1,CXCL12,COL1A2,HSPG2,AR,ZAP70,GSR,IGF1,IGF1R,EGFR,CD34,LPL,PCNA
C0020443	Hypercholesterolemia	DisGeNET Curated	9.071e-13	2.154e-11	27	231	IL10,BCL2,HMOX1,ITGAM,CCR2,PTPRC,CXCR4,CCL2,C3,KDR,CCR5,GNB3,NOS3,CXCL12,VCAM1,VEGFA,FOXP3,FLNA,FLT1,VWF,CAV1,AR,EDN1,IGF1,LPL,SERPINE1,TNF
C0002940	Aneurysm	DisGeNET Curated	9.547e-13	2.253e-11	22	148	IL10,HLA-B,DCN,STAT1,PTPRC,SYT1,CCL2,MMP2,NOS3,NOTCH1,VCAM1,RAC1,COL1A1,VEGFA,COL1A2,VIM,RBBP8,TGFB1,CD34,SERPINE1,TNF,SMAD3
C0175697	Van der Woude syndrome	DisGeNET Curated	1.017e-12	2.386e-11	25	197	CDKN1A,IL10,HGF,HIF1A,HMOX1,ITGAM,PTGS2,BMP4,PKM,SYT1,CCL2,CCR5,PLCB2,VCAM1,FOS,PIK3R3,RIPK4,EGFR,EGR1,CD86,LPL,TLR2,SERPINE1,CD40,TNF
C0032463	Polycythemia Vera	DisGeNET Curated	1.017e-12	2.386e-11	25	197	MYC,CDKN2A,HGF,PDGFRB,BCL2,MDM2,STAT1,JAK2,KITLG,HPGDS,CCR7,TACR1,KIT,VEGFA,FLT1,NRAS,SOCS3,AR,IGF1,IGF1R,CD34,CD40,H2AFX,SOCS1,PRKG1
C1269683	Major Depressive Disorder	DisGeNET Curated	1.163e-12	2.704e-11	40	505	IL10,CDKN2A,HIF1A,IRF7,BCL2,F2R,ADCY3,ADCY5,PTGS2,BDKRB2,ADCY7,BDNF,JUN,PLCB1,CCL2,DLG4,KDR,PLCB4,FGFR1,GNB3,NOS3,NOTCH1,RAC1,DNMT1,VEGFA,RAF1,CACNA1C,FOS,OAS2,LDHA,EDN1,ARRB1,EGFR,EGR1,CD34,SERPINE1,PRKCB,TNF,MAPK3,ALDH7A1
C0206754	Neuroendocrine Tumors	DisGeNET Curated	1.19e-12	2.759e-11	28	252	MYC,CDKN2A,LPAR3,ERBB2,HIF1A,ACTN4,BCL2,ADCY2,BDNF,PIK3CB,PIK3CD,PIK3CG,GNA15,KIT,NOTCH1,CXCL12,DNMT1,VEGFA,RAF1,FLNA,IGF1,IGF1R,EGFR,CD44,SOCS1,TNF,ENO2,PCNA
C0751690	Malignant Peripheral Nerve Sheath Tumor	DisGeNET Curated	1.26e-12	2.912e-11	24	182	CDKN2A,HGF,ERBB2,HIF1A,PDGFRB,SPTBN2,BCL2,MDM2,BMP2,SYT1,KDR,MMP2,KIT,RAC1,VEGFA,RAF1,NRAS,IGF1R,CSF1R,EGFR,CD44,TNF,MAPK3,PCNA
C0151514	Atrophic condition of skin	DisGeNET Curated	1.309e-12	3.018e-11	23	166	CDKN2A,ERBB2,PAK4,ACTB,BCL2,DCN,PTGS2,CCR2,BMP4,CCL2,KDR,HSPA5,SDC1,VEGFA,VIM,POLD1,AR,TGFB1,IGF1,WDHD1,CD34,CD44,PRKN
C0000768	Congenital Abnormality	DisGeNET Curated	1.49e-12	3.415e-11	44	605	MYC,IL10,ERBB2,INSR,ACTB,DAG1,BCL2,F2R,BDNF,STAT1,GGT1,TXN,FANCD2,BMP2,BMP4,TUBA1A,PIK3CB,PIK3CD,PIK3CG,FGFR1,ALDH2,ALDH1A3,KIT,NOS3,NOTCH1,DYNC1I1,DNM2,VEGFA,FLNA,VWF,NRAS,MTHFD1L,WNT5A,TECR,RIPK4,AR,TGFB1,IGF1,IGF1R,ISG15,CD34,PAX6,MAPK3,PBX1
C0525045	Mood Disorders	DisGeNET Curated	1.545e-12	3.53e-11	31	313	HIF1A,ADCY1,ADCY3,PTGS2,ADCY7,BDNF,ADRB2,HPGDS,PIK3CB,PIK3CD,PIK3CG,PIK3R1,PLCB1,DLG4,TIMELESS,PLCB4,TACR1,GNB3,NOS3,DNMT1,VEGFA,CACNA1C,CACNA1D,NRAS,LDHA,AR,EDN1,TGFB1,ARRB2,TNF,PAX6
C1565489	Renal Insufficiency	DisGeNET Curated	1.68e-12	3.818e-11	27	237	IL10,HIF1A,HLA-B,AVPR2,HLA-DRB1,B2M,BCL2,HMOX1,PTH,PTGS2,ADRB2,C3,MMP2,VEGFA,HSPG2,FLT1,VWF,RFC2,LDHA,EDN1,TGFB1,IGF1,WDHD1,SERPINE1,CD40,PRKCB,TNF
C0677607	Hashimoto Disease	DisGeNET Curated	1.692e-12	3.832e-11	23	168	MYC,IL10,ERBB2,HIF1A,HLA-A,HLA-B,HLA-C,HLA-DPB1,HLA-DRB1,BCL2,PTGS2,BDNF,PLCG2,VEGFA,FOXP3,NRAS,EDN1,TGFB1,EGR1,CD40,TNF,MAPK3,PCNA
C0041296	Tuberculosis	DisGeNET Curated	1.818e-12	4.083e-11	43	584	IL10,HLA-A,HLA-B,HLA-C,GAPDH,HLA-DQA1,HLA-DRB1,ACTB,PSMB8,IRF1,BCL2,HMOX1,STAT1,TXN,FASN,HPGDS,PIK3CB,CXCR4,PIK3CD,PIK3CG,CCL2,CCR5,MMP2,RHOF,SDC1,FOXP3,VIM,HSPG2,ANXA1,WNT5A,SOCS3,GSR,TGFB1,WDHD1,ISG15,CD86,TLR2,CD40LG,SOCS1,TNF,IL5,PCNA,SMAD3
C0410207	Tubular Aggregate Myopathy	DisGeNET Curated	2.017e-12	4.517e-11	12	33	MYC,IL10,BCL2,PTGS2,VEGFA,VIM,TGFB1,IGF1,EGFR,MAPK3,PCNA,CDK2
C0017563	Gingival Diseases	DisGeNET Curated	2.248e-12	5.02e-11	19	110	IL10,HIF1A,HLA-C,HLA-DRB1,IRF1,PTGS2,BDNF,STAT1,CXCR4,CCL2,CCR5,MMP2,ALDH2,NOS3,CXCL12,VEGFA,CD80,TLR2,TNF
C0040028	Thrombocythemia, Essential	DisGeNET Curated	2.299e-12	5.119e-11	21	139	MYC,PDGFB,MDM2,ITGAM,ITGB3,STAT1,JAK2,CXCR4,NOS3,CXCL12,VEGFA,FLT1,NRAS,SOCS3,AR,TGFB1,THBS1,CD34,H2AFX,SOCS1,PCNA
C0013080	Down Syndrome	DisGeNET Curated	2.425e-12	5.37e-11	36	425	CDKN1A,IL10,ERBB2,HLA-A,HLA-B,PDGFB,GAPDH,ACTB,IRF1,BCL2,HMOX1,ITGAM,PTGS2,BDNF,STAT1,TXN,JAK2,CCR2,ADRB2,HPGDS,PIK3CD,SYT1,CCR5,PLEK,KIT,VEGFA,FLNA,FLT1,RIPK4,GMNN,TGFB1,CD34,TNF,PRKG1,FYN,ENO2
C0031090	Periodontal Diseases	DisGeNET Curated	2.66e-12	5.873e-11	19	111	IL10,HIF1A,HLA-C,HLA-DRB1,IRF1,PTGS2,BDNF,STAT1,CXCR4,CCL2,CCR5,MMP2,ALDH2,NOS3,CXCL12,VEGFA,CD80,TLR2,TNF
C0035078	Kidney Failure	DisGeNET Curated	3.095e-12	6.816e-11	28	262	HLA-B,AVPR2,ACTN4,BCL2,PTH,PTGS2,CCR2,CXCR4,CCL2,C3,CCR5,MMP2,NOS3,SDC1,RAC1,VEGFA,HSPG2,FLT1,VWF,CAV1,RFC2,LDHA,EDN1,TGFB1,EGFR,SERPINE1,PRKN,TNF
C0022408	Arthropathy	DisGeNET Curated	3.702e-12	8.062e-11	19	113	IL10,HLA-B,HLA-C,HLA-DRB1,B2M,HMOX1,DCN,PTGS2,CCL2,KDR,CCR5,MMP2,VEGFA,FOXP3,FLT1,TGFB1,THBS1,PRKN,TNF
C0085580	Essential Hypertension	DisGeNET Curated	3.919e-12	8.51e-11	29	284	HGF,HLA-A,HLA-B,HLA-DPB1,HLA-DRB1,INSR,HMOX1,PTH,BDKRB2,TXN,ADRB2,HPGDS,CCL2,ALDH2,GNB3,NOS3,DNM2,VEGFA,CACNA1C,CACNA1D,EDN1,TGFB1,IGF1,IGF1R,LPL,SERPINE1,PRKCA,TNF,ENO1
C0027626	Neoplasm Invasiveness	DisGeNET Curated	4.041e-12	8.751e-11	21	143	CDKN2A,HGF,HIF1A,ACTB,HMOX1,TXN,CXCR4,PKM,CCL2,MMP2,CXCL12,ANXA1,XRCC3,LDHB,TGFB1,IGF1,EGFR,TNF,PAX6,MAPK3,ENO1
C0013537	Eclampsia	DisGeNET Curated	4.075e-12	8.792e-11	24	192	IL10,HIF1A,HLA-C,GAPDH,HLA-DRB1,ACTB,F2R,TXN,SYT1,KDR,MMP2,NOS3,CXCL12,VEGFA,FOXP3,FLT1,LDHA,LDHB,EDN1,TGFB1,LPL,TLR2,SERPINE1,TNF
C0566602	Primary sclerosing cholangitis	DisGeNET Curated	4.082e-12	8.792e-11	20	128	IL10,CDKN2A,HIF1A,HLA-A,HLA-B,HLA-C,HLA-DPB1,HLA-DRB1,PTGS2,CXCR4,PIK3CD,CCR5,MMP2,NOTCH1,FOXP3,EGFR,CD80,CD40LG,TNF,MAPK3
C0878544	Cardiomyopathies	DisGeNET Curated	4.183e-12	8.985e-11	36	433	IL10,HGF,ERBB2,HIF1A,RHOJ,AVPR2,DAG1,HMOX1,DCN,ADCY5,PTGS2,BDKRB2,ADRB2,PTPRC,PIK3CB,PIK3CD,PIK3CG,CCL2,KDR,ALDH2,GNB3,NOS3,VEGFA,RAD51,LDHA,EDN1,IGF1,EGFR,MYH14,CD34,LPL,TLR2,PRKCA,TNF,MAPK3,MAPK11
C0149521	Pancreatitis, Chronic	DisGeNET Curated	4.669e-12	1e-10	29	286	IL10,CDKN2A,ERBB2,HLA-A,HLA-B,HLA-C,GAPDH,HLA-DRB1,ACTB,DCN,GGT1,TXN,SYT1,CCL2,TACR1,PLCG1,ALDH2,HSPA2,HSPA5,SDC1,COL1A1,VEGFA,FOXP3,EDN1,TGFB1,THBS1,EGFR,LPL,TNF
C0026948	Mycosis Fungoides	DisGeNET Curated	4.737e-12	1.009e-10	20	129	IL10,CDKN2A,HLA-A,HLA-B,HLA-DRB1,ITGAM,PTGS2,PTPRC,PIK3CB,PIK3CD,PIK3CG,MMP2,NOTCH1,FOXP3,SOCS3,LDHA,TGFB1,CD40,CD40LG,TNF
C0206624	Hepatoblastoma	DisGeNET Curated	4.761e-12	1.012e-10	26	229	MYC,CDKN1A,CDKN2A,HGF,ERBB2,HLA-C,INSR,ACTB,BCL2,RRM1,MDM2,PIK3CB,PIK3CD,PIK3CG,TACR1,HSPA5,VEGFA,HSPG2,POLD1,IGF1,IGF1R,EGFR,SERPINE1,CD44,TNF,PCNA
C0005586	Bipolar Disorder	DisGeNET Curated	5.041e-12	1.068e-10	48	730	NPL,HIF1A,HLA-C,HLA-DRB1,ACTB,DAG1,BCL2,ITGAM,ADCY2,ADCY3,BDKRB2,BDNF,ADRB2,HPGDS,PLCB1,CCL2,DLG4,TIMELESS,FGFR1,TACR1,PLCG1,ALDH2,GNAZ,GNB3,HSPA5,NOS3,RAC1,DNMT1,VEGFA,FOXP3,CACNA1C,CACNA1D,TCF7L2,NRAS,CAV1,LDHA,TGFB1,NCOR2,IGF1,ARRB2,EGFR,EGR1,MTHFD1,TLR2,CD40,TNF,MAPK3,FYN
C0019562	Von Hippel-Lindau Syndrome	DisGeNET Curated	5.117e-12	1.081e-10	19	115	MYC,HIF1A,PTGS2,PIK3CB,CXCR4,PIK3CD,PIK3CG,CXCL12,SEC13,VEGFA,RAF1,ELOB,FLT1,AR,IGF1,IGF1R,EGFR,SERPINE1,PRKN
C0497327	Dementia	DisGeNET Curated	5.308e-12	1.119e-10	34	392	CDKN1A,PDGFB,GAPDH,LRRK2,BCL2,PTGS2,BDNF,STAT1,GGT1,FANCD2,TYROBP,HPGDS,PIK3CB,CXCR4,PIK3CD,PIK3CG,CCL2,CCR5,ALDH2,NOS3,CXCL12,VCAM1,DNM2,DNMT1,THBS1,IGF1,IGF1R,CD4,CSF1R,SERPINE1,PRKN,TNF,FYN,ENO2
C0340288	Stable angina	DisGeNET Curated	5.329e-12	1.12e-10	16	76	ITGAM,BDNF,STAT1,CXCR4,CCL2,MMP2,ALDH2,CXCL12,VEGFA,FOXP3,TGFB1,IGF1,CD80,TLR2,TNF,PCNA
C0014457	Eosinophilia	DisGeNET Curated	5.768e-12	1.206e-10	23	178	IL10,HLA-B,HLA-C,PDGFRB,IRF7,BCL2,ITGAM,PTGS2,BDNF,JAK2,HPGDS,CCR1,FGFR1,KIT,FOXP3,AR,TGFB1,CD4,CD80,CD86,TLR2,TNF,IL5
C0032019	Pituitary Neoplasms	DisGeNET Curated	5.88e-12	1.226e-10	28	269	CDKN2A,ERBB2,HIF1A,GAPDH,ADCY1,BMP4,PIK3CB,CXCR4,PIK3CD,PIK3CG,KDR,MMP2,DNMT1,VEGFA,FLT1,VWF,WEE1,POLD1,E2F3,TGFB1,IGF1,IGF1R,EGFR,PRKACA,PRKCA,TNF,PBX1,PCNA
C0035309	Retinal Diseases	DisGeNET Curated	6.202e-12	1.29e-10	31	330	HGF,HIF1A,HLA-A,PDGFB,HLA-DRB1,INSR,BCL2,HMOX1,PTGS2,BMP4,ADRB2,PTPRC,CCL2,MMP2,ALDH2,ALDH3A2,NOS3,CXCL12,RAC1,VEGFA,VIM,TCF7L2,CAV1,EDN1,IGF1,ARRB2,SERPINE1,CD40,POLD4,TNF,ENO2
C0004238	Atrial Fibrillation	DisGeNET Curated	6.424e-12	1.333e-10	26	232	IL10,HIF1A,PDGFRB,HMOX1,ITGB3,CCL2,MMP2,GNB3,KIT,HSPA5,NOS3,CXCL12,VCAM1,RAC1,COL1A1,VEGFA,CACNA1C,VWF,SHC1,CAV1,EDN1,TGFB1,TNF,MAPK3,PCNA,SMAD3
C0349639	Juvenile Myelomonocytic Leukemia	DisGeNET Curated	7.025e-12	1.453e-10	19	117	CDKN2A,PDGFRB,IRF1,RRAS,JAK2,PIK3CB,CXCR4,PIK3CD,PIK3CG,PIK3R1,CCR7,KIT,RAC2,RAF1,NRAS,AR,CD34,PRKN,TNF
C0022548	Keloid	DisGeNET Curated	7.893e-12	1.625e-10	22	164	HIF1A,HLA-DQA1,HLA-DRB1,BCL2,DCN,F2R,PIK3CB,CXCR4,PIK3CD,PIK3CG,CCL2,COL1A1,VEGFA,COL1A2,VIM,TGFB1,IGF1,IGF1R,EGFR,MYH14,SERPINE1,SMAD3
C0085655	Polymyositis	DisGeNET Curated	8.138e-12	1.671e-10	16	78	HGF,HLA-A,HLA-C,HLA-DRB1,DAG1,PTPRC,HPGDS,CXCR4,CCL2,SDC1,CXCL12,TGFB1,THBS1,CD40,CD40LG,TNF
C0006287	Bronchopulmonary Dysplasia	DisGeNET Curated	8.195e-12	1.678e-10	23	181	NPL,IL10,PDGFRB,DAG1,BCL2,HMOX1,PTGS2,BDNF,TXN,CXCR4,KDR,NOS3,CXCL12,DNMT1,VEGFA,CACNA1C,TGFB1,IGF1,EGFR,TLR2,CD44,TNF,PCNA
C0178664	Glomerulosclerosis (disorder)	DisGeNET Curated	8.857e-12	1.799e-10	17	91	CDKN2A,HGF,ACTN4,BCL2,ITGA2,CCR2,CXCR4,CCL2,KDR,MMP2,NOS3,RAC1,VEGFA,EDN1,TGFB1,SERPINE1,TNF
C0399440	Hereditary gingival fibromatosis	DisGeNET Curated	8.857e-12	1.799e-10	17	91	CDKN1A,CDKN2A,HGF,HIF1A,PDGFRB,PIK3CB,PIK3CD,PIK3CG,MMP2,SDC1,VCAM1,VEGFA,CAV1,IGF1,EGFR,PCNA,CDK2
C0009447	Common Variable Immunodeficiency	DisGeNET Curated	9.58e-12	1.936e-10	19	119	IL10,HLA-A,HLA-B,HLA-C,HLA-DRB1,BCL2,ITGAM,PTPRC,PIK3CD,CCR7,SDC1,VAV1,FOXP3,CD86,TLR2,CD40,CD40LG,TNF,IL5
C0022660	Kidney Failure, Acute	DisGeNET Curated	1.1e-11	2.212e-10	24	201	IL10,CDKN2A,HGF,HIF1A,HLA-DRB1,BCL2,HMOX1,MDM2,BMP2,ADRB2,PIK3CB,CXCR4,CCL2,MMP2,NOTCH1,CXCL12,VEGFA,EDN1,TGFB1,IGF1,IGF1R,TLR2,TNF,PCNA
C0011581	Depressive disorder	DisGeNET Curated	1.299e-11	2.585e-10	46	697	IL10,CDKN2A,PDGFB,PDGFRB,BCL2,ITGB3,ADCY1,ADCY5,PTGS2,ADCY7,BDNF,ADRB2,DLG4,KDR,TIMELESS,FGFR1,TACR1,ALDH2,GNB3,KIT,NOS3,RAC1,DNMT1,VEGFA,CACNA1C,FLNA,MTHFD1L,FOS,OAS2,RFC2,AR,EDN1,TGFB1,MSH6,IGF1,ARRB1,ARRB2,CSF1R,EGFR,MTHFD1,PRKACA,SERPINE1,PRKCB,TNF,MAPK3,ALDH7A1
C0007129	Merkel cell carcinoma	DisGeNET Curated	1.37e-11	2.72e-10	18	107	MYC,CDKN2A,ERBB2,HLA-C,MCM4,MCM7,BCL2,MDM2,PTPRC,KITLG,PIK3CB,PIK3CD,PIK3CG,KIT,VEGFA,FOXP3,EGFR,ENO2
C0027697	Nephritis	DisGeNET Curated	1.484e-11	2.932e-10	20	137	HLA-B,HLA-C,HLA-DRB1,ITGAM,PTGS2,CXCR4,CCL2,C3,CCR1,CCR5,VEGFA,TGFB1,CD34,SERPINE1,CD40,CD40LG,SOCS1,TNF,IL5,PCNA
C0020542	Pulmonary Hypertension	DisGeNET Curated	1.518e-11	2.992e-10	15	69	HIF1A,HLA-B,MGP,CCL2,NOS3,NOTCH1,COL1A1,COL1A2,CACNA1D,FLNA,CAV1,EDN1,CD40LG,TNF,PRKG1
C0206682	Follicular thyroid carcinoma	DisGeNET Curated	1.633e-11	3.211e-10	22	170	CDKN2A,HGF,PTGS2,PIK3CB,PIK3CD,PIK3CG,KDR,MMP2,NOTCH1,VEGFA,VIM,FLT1,NRAS,CAV1,TXNRD2,TGFB1,THBS1,IGF1R,EGFR,SERPINE1,H2AFX,MAPK3
C0751688	Malignant Squamous Cell Neoplasm	DisGeNET Curated	1.702e-11	3.337e-10	20	138	IL10,CDKN2A,BCL2,HMOX1,MDM2,PTGS2,FANCD2,PIK3CB,PIK3CD,PIK3CG,FGFR1,MMP2,NOTCH1,FOXP3,AR,TGFB1,IGF1R,EGFR,CD34,CDK2
C0001339	Acute pancreatitis	DisGeNET Curated	1.828e-11	3.566e-10	17	95	IL10,ERBB2,BCL2,HMOX1,PTGS2,JAK2,PTPRC,CCL2,FGFR1,ALDH2,HSPA2,RAC1,EDN1,TGFB1,TLR2,SERPINE1,TNF
C2717836	Steroid Sulfatase Deficiency Disease	DisGeNET Curated	1.828e-11	3.566e-10	17	95	MYC,CDKN2A,ERBB2,HIF1A,BCL2,MDM2,BMP2,HPGDS,CCL2,KDR,KIT,VEGFA,VIM,IGF1,EGFR,SERPINE1,TNF
C0595989	Carcinoma of larynx	DisGeNET Curated	1.838e-11	3.578e-10	22	171	CDKN1A,CDKN2A,HIF1A,PAK4,INSR,BCL2,MDM2,F2R,PTGS2,HPGDS,PIK3CB,PIK3CD,PIK3CG,NOS3,ANXA1,IGF1,IGF1R,EGFR,CD80,CD44,TNF,MAPK3
C0271650	Impaired glucose tolerance	DisGeNET Curated	1.946e-11	3.779e-10	29	303	HIF1A,HLA-C,INSR,CCR2,ADRB2,PIK3CB,CXCR4,PIK3CD,PIK3CG,PIK3R1,PKM,SYT1,ALDH2,NOS3,RAC1,DNMT1,TCF7L2,SOCS3,CAV1,THBS1,IGF1,IGF1R,LPL,TLR2,SERPINE1,TNF,PRKG1,PAX6,MAPK3
C0013264	Muscular Dystrophy, Duchenne	DisGeNET Curated	2.02e-11	3.894e-10	23	189	IL10,HLA-A,HLA-B,HLA-C,INSR,DAG1,BCL2,DCN,CCR2,BMP4,HPGDS,CXCR4,SYT1,CCL2,MMP2,NOTCH1,DNM2,AR,TGFB1,CD4,SERPINE1,TNF,ENO1
C0011570	Mental Depression	DisGeNET Curated	2.117e-11	4.07e-10	40	554	IL10,CDKN2A,HIF1A,ITGB3,ADCY1,ADCY5,PTGS2,ADCY7,BDNF,ADRB2,PTPRC,DLG4,TIMELESS,FGFR1,TACR1,ALDH2,GNB3,KIT,NOS3,RAC1,VEGFA,CACNA1C,FLNA,MTHFD1L,FOS,OAS2,LDHA,AR,EDN1,TGFB1,IGF1,ARRB1,ARRB2,EGFR,MTHFD1,SERPINE1,PRKCB,TNF,MAPK3,ALDH7A1
C0002874	Aplastic Anemia	DisGeNET Curated	2.23e-11	4.245e-10	20	140	IL10,HLA-A,HLA-B,HLA-DRB1,B2M,BCL2,FANCD2,HPGDS,CXCR4,CCR7,KIT,FOXP3,NRAS,AR,TFRC,TGFB1,CD3G,CD34,CD40LG,TNF
C0018939	Hematological Disease	DisGeNET Curated	2.23e-11	4.245e-10	20	140	HLA-DRB1,BCL2,ITGAM,JAK2,CXCR4,FGFR1,KIT,CXCL12,RAC2,VEGFA,VWF,NRAS,AR,TFRC,IGF1R,EGFR,EGR1,CD34,PBX1,PCNA
C1847835	VITILIGO-ASSOCIATED MULTIPLE AUTOIMMUNE DISEASE SUSCEPTIBILITY 1 (finding)	DisGeNET Curated	2.521e-11	4.778e-10	21	157	IL10,HGF,HLA-A,HLA-B,HLA-C,PDGFRB,HLA-DQA1,HLA-DRB1,BCL2,HMOX1,MDM2,PTGS2,KITLG,HPGDS,KIT,FOXP3,EDN1,TGFB1,TLR2,TNF,MAPK3
C1868682	Paroxysmal kinesigenic choreoathetosis	DisGeNET Curated	2.598e-11	4.912e-10	18	111	ERBB2,HLA-C,BCL2,PTH,PTGS2,JAK2,JUN,PIK3CB,PIK3CD,PIK3CG,VCAM1,VEGFA,HSPG2,FOS,WNT5A,CAV1,EGFR,EGR1
C0004943	Behcet Syndrome	DisGeNET Curated	2.812e-11	5.29e-10	24	210	IL10,HLA-A,HLA-B,HLA-C,HLA-DPB1,HLA-DRB1,BCL2,HMOX1,JAK2,CXCR4,CCL2,CCR1,CCR5,CCR7,NOS3,VCAM1,VEGFA,FOXP3,TLR2,SERPINE1,CD40,TNF,MAPK3,ENO1
C1834582	MYELOPROLIFERATIVE SYNDROME, TRANSIENT	DisGeNET Curated	3.337e-11	6.249e-10	14	61	MYC,IL10,BCL2,PTGS2,CCL2,KIT,VEGFA,VIM,TGFB1,IGF1,EGFR,MAPK3,PCNA,CDK2
C0007095	Carcinoid Tumor	DisGeNET Curated	3.466e-11	6.475e-10	23	194	MYC,CDKN2A,ERBB2,HLA-A,BCL2,JUN,PIK3CB,CXCR4,PIK3CD,PIK3CG,MMP2,KIT,NOTCH1,VEGFA,RAF1,FOS,THBS1,IGF1,EGFR,CD44,MAPK3,PCNA,CDK6
C0023343	Leprosy	DisGeNET Curated	3.59e-11	6.674e-10	19	128	IL10,ERBB2,HLA-B,HLA-C,HLA-DQA1,HLA-DRB1,LRRK2,F2R,CCR2,CCL2,CCR5,FOXP3,TLR2,CD40,CD40LG,SOCS1,PRKN,TNF,IL5
C3160718	PARKINSON DISEASE, LATE-ONSET	DisGeNET Curated	3.637e-11	6.746e-10	17	99	ERBB2,LRRK2,PTGS2,CCR2,PIK3CB,PIK3CD,PIK3CG,CCL2,HSPA5,COL1A1,VEGFA,AR,TGFB1,PRKN,MAPK3,PCNA,RHOT1
C0027962	Melanocytic nevus	DisGeNET Curated	4.281e-11	7.922e-10	23	196	MYC,CDKN1A,CDKN2A,HGF,ERBB2,HIF1A,BCL2,MDM2,PTGS2,ADRB2,KIT,RAC1,RAF1,NRAS,FOS,XRCC3,TGFB1,IGF1R,EGFR,PRKCB,SOCS1,PCNA,CDK6
C0005699	Blast Phase	DisGeNET Curated	4.634e-11	8.556e-10	24	215	MYC,CDKN2A,HLA-DRB1,BCL2,HMOX1,MDM2,JAK2,CXCR4,CCR7,MMP2,KIT,CXCL12,RAC1,RAF1,NRAS,SOCS3,IGF1,CD34,H2AFX,LYN,IL5,PCNA,CDK2,CDK6
C0033036	Atrial Premature Complexes	DisGeNET Curated	5.066e-11	9.33e-10	17	101	MYC,IL10,CDKN2A,IRF1,BCL2,F2R,PTGS2,CCR7,VCAM1,RAC1,TCF7L2,CAV1,SERPINE1,CD44,H2AFX,TNF,LEF1
C0392784	Dermatofibrosarcoma Protuberans	DisGeNET Curated	5.164e-11	9.488e-10	11	33	CDKN2A,PDGFB,PDGFRB,INSR,MDM2,COL1A1,VIM,TGFB1,EGFR,CD34,PRKCA
C0242852	Proliferative vitreoretinopathy	DisGeNET Curated	5.33e-11	9.704e-10	14	63	HGF,BCL2,MDM2,F2R,PIK3CG,CCL2,VEGFA,NRAS,EDN1,TGFB1,CD44,PRKCA,TNF,PCNA
C0238462	Medullary carcinoma of thyroid	DisGeNET Curated	5.687e-11	1.033e-09	25	236	MYC,CDKN2A,ERBB2,PDGFRB,BCL2,MDM2,PTH,PTGS2,BDNF,JUN,PIK3CB,CXCR4,PIK3CD,PIK3CG,KDR,KIT,NOTCH1,VEGFA,RAF1,FLT1,ANXA1,FOS,TGFB1,EGFR,PCNA
C0018799	Heart Diseases	DisGeNET Curated	5.79e-11	1.049e-09	28	296	MYC,HGF,NCOA6,HIF1A,GAPDH,B2M,ACTB,IRF1,HPGDS,PIK3CB,PIK3CD,PIK3CG,ALDH2,NOS3,NOTCH1,RAC2,VEGFA,CACNA1C,VWF,TECR,LCK,AR,EDN1,TGFB1,EGFR,LPL,TNF,PRKG1
C0019158	Hepatitis	DisGeNET Curated	6.269e-11	1.131e-09	28	297	MYC,IL10,CDKN2A,HGF,HLA-C,HLA-DRB1,ACTB,BCL2,HMOX1,MDM2,ITGAM,F2R,PTGS2,STAT1,TXN,JUN,HPGDS,CXCL12,FOXP3,SOCS3,TGFB1,ARRB2,TLR2,CD40LG,SOCS1,TNF,IL5,PCNA
C0016059	Fibrosis	DisGeNET Curated	7.179e-11	1.283e-09	12	43	PDGFB,HMOX1,DCN,ADCY5,PTGS2,ADRB2,PIK3CG,COL1A1,COL1A2,TGFB1,THBS1,TNF
C0002736	Amyotrophic Lateral Sclerosis	DisGeNET Curated	7.664e-11	1.367e-09	42	629	IL10,CDKN2A,HGF,HIF1A,HLA-B,GAPDH,HLA-DRB1,LRRK2,BCL2,HMOX1,PTGS2,BDNF,TXN,CCR2,KITLG,HPGDS,CXCR4,SYT1,UBE2S,CCL2,C3,KDR,TACR1,NOTCH1,DNM2,DNMT1,VEGFA,FOXP3,AR,EDN1,GSR,CCNF,KIFAP3,IGF1,EGFR,TLR2,CD40LG,PRKN,TNF,MAPK3,RHOT1,CDK2
C0524851	Neurodegenerative Disorders	DisGeNET Curated	8.477e-11	1.502e-09	45	710	IL10,HGF,ERBB2,HIF1A,GAPDH,SPTBN2,LRRK2,BCL2,HMOX1,PTGS2,BDNF,TXN,CCR2,TYROBP,JUN,ADRB2,PIK3CB,CXCR4,PIK3CD,PIK3CG,CCL2,DLG4,HSPA5,NOS3,RAC1,DNM2,DNMT1,VEGFA,VIM,ANXA1,FOS,SOCS3,AR,KIF20B,GSR,IGF1,CSF1R,EGFR,CD40,CD40LG,PRKN,TNF,FYN,PCNA,CDK6
C0162309	Adrenoleukodystrophy	DisGeNET Curated	9.091e-11	1.607e-09	20	151	IL10,ACTB,BCL2,HMOX1,CCR2,CCL2,HSPA5,TCF7L2,SOCS3,TFRC,TGFB1,IGF1,WDHD1,CD34,SERPINE1,CD44,TNF,HADH,MAPK3,PCNA
C0027809	Neurilemmoma	DisGeNET Curated	9.942e-11	1.753e-09	18	120	CDKN2A,ERBB2,PDGFRB,MDM2,PIK3CB,PIK3CD,PIK3CG,KIT,RAC1,VEGFA,FOS,IGF1,IGF1R,EGFR,CD34,CD44,PRKN,MAPK3
C0948008	Ischemic stroke	DisGeNET Curated	1.011e-10	1.78e-09	31	368	IL10,CDKN2A,BARD1,ALDH1L1,ITGA2,HMOX1,F2R,ITGB3,PTGS2,BDNF,ADRB2,KDR,GNB3,NOS3,NOTCH1,VCAM1,VEGFA,VWF,DVL1,SHC1,AR,TGFB1,IGF1,IGF1R,EGR1,LPL,SERPINE1,CD40,CD40LG,TNF,IL5
C0031511	Pheochromocytoma	DisGeNET Curated	1.063e-10	1.859e-09	27	283	MYC,CDKN2A,ERBB2,HIF1A,INSR,ACTB,BCL2,MDM2,PTH,PIK3CB,PIK3CD,PIK3CG,KDR,KIT,CXCL12,RAC1,VEGFA,RAF1,ELOB,FLT1,TGFB1,IGF1,IGF1R,CD44,TNF,MAPK7,IL5
C0013595	Eczema	DisGeNET Curated	1.105e-10	1.928e-09	34	438	NPL,IL10,HLA-C,HLA-DRB1,BCL2,PTGS2,BDNF,STAT1,CCR2,JUN,PTPRC,HPGDS,CXCR4,CCL2,TIMELESS,NOTCH1,VCAM1,VEGFA,FOXP3,FOS,SOCS3,OAS2,ZAP70,EDN1,TGFB1,CD3G,EGFR,CD80,TLR2,CD40,SOCS1,TNF,IL5,TPI1
C0037274	Dermatologic disorders	DisGeNET Curated	1.195e-10	2.079e-09	32	393	IL10,CDKN2A,HLA-B,HLA-C,HLA-DRB1,BCL2,HMOX1,PTGS2,JAK2,JUN,PIK3CB,CXCR4,PIK3CD,PIK3CG,CXCL12,VCAM1,RAC1,VEGFA,COL1A2,FOXP3,RAF1,FOS,ZAP70,TGFB1,EGFR,CD86,TLR2,CD40,CD40LG,CD44,SOCS1,TNF
C0020459	Hyperinsulinism	DisGeNET Curated	1.233e-10	2.14e-09	29	327	ERBB2,HIF1A,HLA-C,HLA-DRB1,INSR,HMOX1,JAK2,HPGDS,PIK3CB,PIK3CD,PIK3CG,CCL2,ALDH2,NOS3,CXCL12,VCAM1,VEGFA,TCF7L2,FOS,CAV1,TFRC,IGF1,IGF1R,LPL,TLR2,SERPINE1,TNF,HADH,SMAD3
C0079588	Ichthyosis, X-Linked	DisGeNET Curated	1.307e-10	2.26e-09	17	107	MYC,CDKN2A,ERBB2,HIF1A,BCL2,MDM2,BMP2,HPGDS,CCL2,KDR,KIT,VEGFA,VIM,IGF1,EGFR,SERPINE1,TNF
C0041696	Unipolar Depression	DisGeNET Curated	1.359e-10	2.345e-09	33	418	IL10,CDKN2A,HIF1A,IRF7,BCL2,F2R,ADCY5,PTGS2,BDKRB2,ADCY7,BDNF,PLCB1,CCL2,DLG4,KDR,PLCB4,FGFR1,GNB3,NOS3,RAC1,VEGFA,CACNA1C,FOS,OAS2,LDHA,EDN1,ARRB1,EGFR,CD34,SERPINE1,PRKCB,TNF,MAPK3
C0010823	Cytomegalovirus Infections	DisGeNET Curated	1.4e-10	2.41e-09	26	266	IL10,HLA-A,HLA-B,HLA-C,STAT1,CCR2,JUN,PTPRC,SYT1,CCL2,CCR7,NOS3,VEGFA,FOXP3,VIM,HSPG2,FOS,E2F3,TGFB1,THBS1,CD34,TLR2,CD40,TNF,MAPK3,PCNA
C0221026	X-linked agammaglobulinemia	DisGeNET Curated	1.459e-10	2.505e-09	13	56	IL10,HLA-C,PTPRC,HPGDS,PIK3CB,PIK3CD,PIK3CG,PIK3R1,PLEK,CD80,TLR2,CD40,CD40LG
C0024668	Mammary Neoplasms, Experimental	DisGeNET Curated	1.469e-10	2.518e-09	20	155	IL10,ERBB2,ACTB,ACTN4,HMOX1,ADCY5,GGT1,KITLG,MGP,PIK3R1,PKM,ANXA1,XRCC3,IGF1,EGFR,FURIN,LPL,CD44,ENO1,CDK6
C0162557	Liver Failure, Acute	DisGeNET Curated	1.521e-10	2.596e-09	17	108	IL10,HGF,HLA-C,BCL2,ITGAM,PTGS2,CXCR4,CCL2,TIMELESS,CCR5,NOS3,CXCL12,AR,CD86,CD44,TNF,HADH
C0007570	Celiac Disease	DisGeNET Curated	1.521e-10	2.596e-09	25	247	IL10,CDKN2A,ERBB2,HIF1A,HLA-A,HLA-B,HLA-C,PDGFB,HLA-DPB1,HLA-DQA1,HLA-DRB1,IRF1,BCL2,STAT1,PTPRC,CCL2,SDC1,FOXP3,TFRC,EGFR,CD80,CD34,TLR2,TNF,IL5
C0011633	Dermatomyositis	DisGeNET Curated	1.587e-10	2.69e-09	16	94	IL10,HGF,HLA-A,HLA-B,HLA-DRB1,DAG1,STAT1,CCR2,CCL2,FOXP3,RMI2,TGFB1,ISG15,CD40,CD40LG,TNF
C0013274	Patent ductus arteriosus	DisGeNET Curated	1.59e-10	2.69e-09	24	228	CDKN2A,HGF,ERBB2,ACTB,HMOX1,ITGAM,PTGS2,FASN,HPGDS,PIK3CB,PIK3CD,PIK3CG,TIPIN,CCL2,NOS3,VAV1,RAC1,VEGFA,RAF1,FLNA,WEE1,EDN1,IGF1,TNF
C0266929	Chronic Periodontitis	DisGeNET Curated	1.766e-10	2.982e-09	19	140	IL10,CDKN2A,HLA-A,HLA-B,HLA-DRB1,ITGAM,PTGS2,BDNF,MMP2,NOS3,CXCL12,FOXP3,WNT5A,EDN1,TGFB1,TLR2,SERPINE1,TNF,IL5
C0242647	Mucosa-Associated Lymphoid Tissue Lymphoma	DisGeNET Curated	1.804e-10	3.039e-09	21	174	MYC,CDKN2A,ACTB,BCL2,MDM2,CCR2,HPGDS,PIK3CB,CXCR4,PIK3CD,PIK3CG,SYT1,UBE2S,CXCL12,VCAM1,FOXP3,VIM,TGFB1,WDHD1,CD40,TNF
C1857276	Trichohepatoenteric Syndrome	DisGeNET Curated	1.946e-10	3.264e-09	26	270	INSR,BCL2,PTH,CXCR4,CCL2,FGFR1,KIT,CXCL12,RAC2,COL1A1,COL1A2,FOXP3,RAD51,FLT1,VWF,RBBP8,TXNRD2,AR,TFRC,LIG1,MSH6,IGF1,CD34,LPL,PRKN,TNF
C0031154	Peritonitis	DisGeNET Curated	1.988e-10	3.328e-09	18	125	IL10,HIF1A,BCL2,ITGAM,PTGS2,CCL2,SDC1,VCAM1,VEGFA,FOS,SOCS3,AR,TGFB1,CSF1R,TLR2,SERPINE1,TNF,IL5
C0027059	Myocarditis	DisGeNET Curated	2.05e-10	3.424e-09	17	110	IL10,HLA-C,IRF1,HMOX1,ITGAM,F2R,PTGS2,TXN,CCR2,PTPRC,CXCR4,CCL2,MMP2,LCK,ISG15,TNF,MAPK3
C0015695	Fatty Liver	DisGeNET Curated	2.257e-10	3.761e-09	31	380	MYC,HGF,INSR,ITGA1,HMOX1,F2R,BDNF,GGT1,CCR2,FASN,ADRB2,CXCR4,CCL2,KDR,ALDH2,HSPA5,DNMT1,VEGFA,AR,TFRC,TGFB1,IGF1,EGFR,EGR1,LPL,CYCS,SERPINE1,CD44,TNF,MAPK3,ENO2
C0029458	Osteoporosis, Postmenopausal	DisGeNET Curated	2.263e-10	3.761e-09	12	47	HIF1A,PTH,BMP4,PLCG2,RAC1,RAC2,VEGFA,COL1A2,TGFB1,CD34,TNF,MAPK3
C0036920	Sezary Syndrome	DisGeNET Curated	2.266e-10	3.761e-09	19	142	MYC,IL10,CDKN2A,ERBB2,BCL2,MDM2,JAK2,CXCR4,CCR7,PLCG1,FOXP3,VIM,NRAS,SOCS3,TGFB1,CD40,TNF,PRKG1,IL5
C0242383	Age related macular degeneration	DisGeNET Curated	2.353e-10	3.897e-09	29	336	HIF1A,HLA-A,HLA-B,HLA-DRB1,MDM2,TXN,CCR2,BMP4,HPGDS,CXCR4,CCL2,C3,CCR1,KDR,MMP2,PLEK,ALDH3A2,RAC1,VEGFA,RAD51B,CACNA1C,FLT1,RFC2,TGFB1,IGF1,IGF1R,LPL,SERPINE1,TNF
C1960397	Philadelphia chromosome-positive acute lymphoblastic leukemia	DisGeNET Curated	2.403e-10	3.963e-09	14	70	CDKN2A,GAPDH,BCL2,HMOX1,JAK2,PIK3CB,PIK3CD,PIK3CG,WNT5A,CD34,TNF,LYN,CDK2,CDK6
C0019189	Hepatitis, Chronic	DisGeNET Curated	2.49e-10	4.098e-09	21	177	MYC,IL10,CDKN2A,HGF,HLA-DRB1,B2M,BCL2,MDM2,PTGS2,STAT1,CKS1B,CKS2,MMP2,DNMT1,VWF,SOCS3,TGFB1,CD40LG,TNF,IL5,SMAD3
C0278601	Inflammatory Breast Carcinoma	DisGeNET Curated	2.586e-10	4.248e-09	16	97	MYC,ERBB2,BCL2,PTGS2,PIK3CB,CXCR4,PIK3CD,PIK3CG,CCR7,FGFR1,VEGFA,CAV1,ATAD2,RHOC,EGFR,CD44
C0020179	Huntington Disease	DisGeNET Curated	2.88e-10	4.72e-09	40	604	CDKN1A,IL10,CDKN2A,GAPDH,SPTBN2,BCL2,HMOX1,RRAS,PTH,BDNF,KITLG,MGP,HPGDS,PIK3CB,PIK3CD,PIK3CG,FEN1,PHLPP1,CCL2,DLG4,C3,CXCL12,RAC1,VEGFA,RAF1,VWF,CAV1,AR,TFRC,TGFB1,IGF1,EGR1,LPL,CD40,H2AFX,PRKCA,PRKN,TNF,ALDH7A1,PCNA
C0346153	Breast Cancer, Familial	DisGeNET Curated	2.895e-10	4.734e-09	19	144	MYC,ERBB2,HIF1A,BARD1,MDM2,FANCD2,JAK2,HPGDS,VEGFA,RAD51,TCF7L2,ANXA1,WNT5A,CAV1,XRCC3,MSH6,IGF1,EGFR,CD44
C0010709	Cyst	DisGeNET Curated	2.934e-10	4.772e-09	20	161	HGF,DAG1,BCL2,PTH,ADCY6,MMP2,ALDH1A3,SDC1,VCAM1,RAC1,RAD9A,VEGFA,FOXP3,DVL1,CAV1,AR,CD34,CD44,TNF,PCNA
C0023787	Lipodystrophy	DisGeNET Curated	3.031e-10	4.906e-09	16	98	HLA-B,HLA-DPB1,INSR,PSMB8,TYROBP,PTPRC,PIK3CB,PIK3CD,PIK3CG,PIK3R1,CCL2,POLD1,CAV1,IGF1R,SERPINE1,TNF
C0023530	Leukopenia	DisGeNET Curated	3.249e-10	5.249e-09	24	236	IL10,HLA-DRB1,PSMD3,BCL2,RRM1,MDM2,STAT1,FANCD2,FASN,CXCR4,MMP2,ALDH2,CXCL12,DNM2,RAD51,SOCS3,MSH6,UBE2T,MTHFD1,FANCI,CD34,CD40LG,TNF,LEF1
C0001206	Acromegaly	DisGeNET Curated	3.574e-10	5.738e-09	14	72	MYC,CDKN1A,INSR,TXN,CCL2,VEGFA,RAF1,FOS,CAV1,IGF1,ARRB1,IGF1R,LPL,PRKACB
C0020877	Ileitis	DisGeNET Curated	3.585e-10	5.744e-09	9	22	IL10,ITGAM,CCR2,CXCR4,CCR7,IGF1,TLR2,TNF,IL5
C0021368	Inflammation	DisGeNET Curated	3.65e-10	5.837e-09	17	114	IL10,IRF7,HMOX1,F2R,PTGS2,BDKRB2,BDNF,JAK2,CCL2,MMP2,VEGFA,EDN1,TFRC,TGFB1,EGR1,TLR2,TNF
C0206638	Giant Cell Tumor of Bone	DisGeNET Curated	3.689e-10	5.862e-09	13	60	MYC,HGF,HIF1A,HLA-C,HLA-DRB1,DCN,CCL2,MMP2,CXCL12,VEGFA,AR,EGFR,PCNA
C0524909	Hepatitis B, Chronic	DisGeNET Curated	3.696e-10	5.862e-09	23	218	IL10,HLA-A,HLA-B,HLA-C,HLA-DPA1,HLA-DPB1,HLA-DQA1,HLA-DRB1,MDM2,PTGS2,STAT1,TXN,CCL2,MMP2,ALDH2,TGFB1,CD80,CD34,TLR2,CD40,SOCS1,TNF,PCNA
C0268398	Familial lichen amyloidosis	DisGeNET Curated	4.147e-10	6.551e-09	19	147	IL10,ERBB2,PSMC4,BCL2,HMOX1,PTGS2,BDNF,HPGDS,CCL2,NOS3,DNM2,DNMT1,VEGFA,AR,IGF1R,EGFR,PRKN,TNF,MAPK3
C1336708	Testicular Germ Cell Tumor	DisGeNET Curated	4.184e-10	6.583e-09	15	86	CDKN1A,HLA-DRB1,KITLG,HPGDS,PIK3CB,PIK3CD,PIK3CG,MMP2,KIT,DNMT1,AR,TGFB1,CSF1R,TNF,ALDH7A1
C0175754	Agenesis of corpus callosum	DisGeNET Curated	4.311e-10	6.769e-09	26	280	CDKN2A,ERBB2,NDE1,ACTB,BARD1,RRM1,BMP4,JUN,TUBA1A,PIK3CB,CXCR4,PIK3CD,PIK3CG,FGFR1,KIT,NOTCH1,VEGFA,VIM,FOS,SKP2,IGF1R,EGFR,PRKACA,PCNA,CDK2,CDK6
C0042164	Uveitis	DisGeNET Curated	4.823e-10	7.558e-09	16	101	IL10,HLA-A,HLA-B,HLA-C,HLA-DRB1,STAT1,GGT1,CXCR4,CCL2,CXCL12,FOXP3,ANXA1,CAV1,TLR2,SOCS1,TNF
C1527336	Sjogren's Syndrome	DisGeNET Curated	6.343e-10	9.862e-09	23	224	MYC,IL10,CDKN2A,HLA-A,HLA-DRB1,PSMB8,IRF1,BCL2,STAT1,TXN,CXCR4,C3,CCR7,MMP2,CXCL12,TGFB1,THBS1,WDHD1,EGFR,CD40,TNF,PAX6,IL5
C0268731	Renal glomerular disease	DisGeNET Curated	7.81e-10	1.205e-08	20	170	IL10,HGF,HIF1A,HLA-C,GAPDH,HLA-DPB1,ACTN4,BCL2,DCN,PTPRC,CCL2,C3,CCR1,NOS3,VEGFA,EDN1,TGFB1,EGFR,TNF,PCNA
C0338656	Impaired cognition	DisGeNET Curated	7.871e-10	1.212e-08	40	625	IL10,HGF,HLA-C,PDGFB,PDGFRB,HLA-DRB1,SPTBN2,INSR,LRRK2,DAG1,BCL2,HMOX1,ITGB3,PTGS2,BDNF,BMP2,BMP4,PIK3CB,PIK3CD,PIK3CG,CCL2,C3,KDR,ALDH2,NOS3,RAC1,VEGFA,CACNA1C,FLNA,RBBP8,TGFB1,IGF1,CSF1R,EGR1,LPL,TLR2,PRKCA,TNF,FYN,ENO2
C0013238	Dry Eye Syndromes	DisGeNET Curated	8.112e-10	1.246e-08	12	52	B2M,PTGS2,BDNF,HPGDS,CCL2,CCR5,AR,TGFB1,THBS1,EGFR,TNF,PAX6
C0017668	Focal glomerulosclerosis	DisGeNET Curated	8.155e-10	1.251e-08	18	136	IL10,HLA-A,ACTN4,RHOV,CXCR4,CCL2,PLCG1,MMP2,NOTCH1,RAC1,EDN1,TGFB1,THBS1,CD80,SERPINE1,TNF,PCNA,SMAD3
C0014474	Ependymoma	DisGeNET Curated	8.291e-10	1.262e-08	17	120	CDKN2A,ERBB2,MDM2,JAK2,PIK3CB,PIK3CD,PIK3CG,CCR7,KIT,NOTCH1,RAC2,VEGFA,FLT1,ANXA1,CAV1,MSH6,EGFR
C0007682	CNS disorder	DisGeNET Curated	9.459e-10	1.431e-08	17	121	ERBB2,HLA-DRB1,BCL2,HMOX1,BDNF,TXN,CCL2,CCR5,RAC2,VIM,SOCS3,OAS2,OAS3,IGF1,CD34,TNF,ENO1
C0042109	Urticaria	DisGeNET Curated	9.551e-10	1.442e-08	15	91	HLA-DPB1,HLA-DRB1,PTGS2,PIK3CB,PIK3CD,PIK3CG,PLCG1,PLCG2,KIT,VCAM1,VEGFA,FOXP3,TGFB1,TNF,PCNA
C0039103	Synovitis	DisGeNET Curated	1.008e-09	1.517e-08	16	106	IL10,HLA-B,MDM2,F2R,STAT1,KITLG,CCR7,VCAM1,VEGFA,EDN1,CSF1R,SERPINE1,CD40,CD40LG,CD44,TNF
C0025289	Meningitis	DisGeNET Curated	1.089e-09	1.632e-08	14	78	IL10,HLA-A,HLA-B,CCL2,CCR1,RAC1,FLNA,OAS2,OAS3,TGFB1,THBS1,TLR2,SERPINE1,TNF
C0011853	Diabetes Mellitus, Experimental	DisGeNET Curated	1.163e-09	1.729e-08	16	107	INSR,BCL2,HMOX1,PTGS2,MMP2,NOS3,VEGFA,CAV1,EDN1,GSR,TGFB1,IGF1,SERPINE1,PRKCA,TNF,PAX6
C1275122	Familial multiple trichoepitheliomata	DisGeNET Curated	1.29e-09	1.912e-08	19	157	MYC,CDKN2A,ERBB2,MDM2,PTGS2,ALDH1A2,PTPRC,PIK3CB,PIK3CD,PIK3CG,PPIE,RAC1,VEGFA,ANXA1,RFC3,IGF1,EGFR,TNF,CDK6
C0206681	Adenocarcinoma, Clear Cell	DisGeNET Curated	1.338e-09	1.976e-08	16	108	ERBB2,HIF1A,BARD1,ACTN4,BCL2,RRM1,MDM2,PTH,PTGS2,PIK3CB,PIK3CD,PIK3CG,SDC1,IGF1,EGFR,SERPINE1
C1855900	HYPERTRICHOSIS, CONGENITAL GENERALIZED	DisGeNET Curated	1.39e-09	2.049e-08	9	25	ERBB2,BCL2,BDNF,KDR,FGFR1,VEGFA,POLD1,IGF1,PCNA
C4020899	Autosomal recessive predisposition	DisGeNET Curated	1.406e-09	2.068e-08	67	1445	HGF,ERBB2,NDE1,B2M,SPTBN2,INSR,ACTB,PSMB8,DAG1,IRF1,MCM4,IRF7,HMOX1,ITGB3,ADCY1,ADCY6,STAT1,FANCD2,TYROBP,PTPRC,MGP,PIK3R1,PLCB1,C3,PLCB4,MMP2,GNAT2,ALDH1A3,ALDH3A2,DNM2,COL1A1,COL1A2,DMGDH,CACNA1D,HSPG2,VWF,RNASEH2A,RBBP8,POLE,TECR,RIPK4,CAV1,LCK,LDHA,ZAP70,EDN1,MSH6,CD3D,CD3G,IGF1,IGF1R,UBE2T,EGFR,ISG15,FANCI,LPL,SERPINE1,CD40,PRKN,PAX6,HADH,ENO3,PIK3R5,ALDH7A1,PCNA,CDK6,TPI1
C0007873	Uterine Cervical Neoplasm	DisGeNET Curated	1.778e-09	2.61e-08	15	95	MYC,CDKN1A,CDKN2A,HIF1A,HLA-A,HLA-DPB1,NOTCH1,VEGFA,WNT5A,EDN1,TGFB1,EGFR,CD80,SERPINE1,SOCS1
C0026640	Mouth Neoplasms	DisGeNET Curated	1.917e-09	2.801e-08	13	68	MYC,CDKN2A,GAPDH,PTGS2,BDNF,CCL2,CCR5,VIM,NRAS,ANXA1,EGFR,ENO1,TPI1
C0206180	Ki-1+ Anaplastic Large Cell Lymphoma	DisGeNET Curated	1.918e-09	2.801e-08	22	217	MYC,CDKN1A,IL10,CDKN2A,PDGFRB,INSR,BCL2,JUN,PTPRC,PIK3CB,PIK3CD,PIK3CG,KIT,NOTCH1,VEGFA,SOCS3,ZAP70,CSF1R,CD40,TNF,MAPK3,CDK6
C3887524	Skin Erosion	DisGeNET Curated	2.022e-09	2.947e-08	16	111	CDKN1A,CDKN2A,HLA-DPB1,HLA-DRB1,BCL2,ITGA2,CCR5,MMP2,VCAM1,VEGFA,VIM,TLR2,CD44,H2AFX,TNF,MAPK3
C3714757	Juvenile rheumatoid arthritis	DisGeNET Curated	2.03e-09	2.952e-08	17	127	IL10,HLA-A,HLA-C,HLA-DPB1,HLA-DQA1,HLA-DRB1,PSMB8,IRF1,CXCR4,CCL2,C3,CCR5,CCR7,VEGFA,FOXP3,VIM,TNF
C0036631	Seminoma	DisGeNET Curated	2.092e-09	3.037e-08	22	218	IL10,GAPDH,ACTB,BCL2,MDM2,GGT1,BMP2,KITLG,HPGDS,KIT,NOTCH1,DNMT1,NRAS,AR,EGFR,EGR1,LPL,SERPINE1,CD44,TNF,CDK2,CDK6
C0041341	Tuberous Sclerosis	DisGeNET Curated	2.181e-09	3.149e-08	21	199	CDKN2A,HGF,PDGFRB,IRF7,BDNF,PIK3CB,PIK3CD,PIK3CG,CCL2,MMP2,VEGFA,VIM,FLNA,FLT1,ANXA1,TFRC,IGF1,EGFR,TLR2,PRKN,TNF
C1861453	Pseudohyperkalemia Cardiff	DisGeNET Curated	2.295e-09	3.301e-08	17	128	IL10,HLA-DQA1,HLA-DRB1,IRF1,STAT1,KDR,VCAM1,SOCS3,TGFB1,IGF1,IGF1R,WDHD1,CD34,TLR2,SOCS1,TNF,IL5
C0392386	Decreased platelet count	DisGeNET Curated	2.314e-09	3.32e-08	16	112	PDGFB,PDGFRB,HLA-DRB1,ACTN1,ITGA2,FANCD2,JAK2,FOXP3,RAD51,FLNA,VWF,RNASEH2A,UBE2T,FANCI,CYCS,CD40LG
C0001815	Primary Myelofibrosis	DisGeNET Curated	2.442e-09	3.494e-08	19	163	CDKN2A,PDGFRB,PTH,JAK2,TYROBP,CXCR4,KIT,NOS3,CXCL12,VEGFA,FLT1,NRAS,SOCS3,TGFB1,THBS1,CSF1R,CD34,SOCS1,LEF1
C0031099	Periodontitis	DisGeNET Curated	2.616e-09	3.736e-08	21	201	IL10,HLA-C,HLA-DRB1,HMOX1,ITGAM,PTGS2,GGT1,C3,CCR5,MMP2,ALDH2,PLEK,VEGFA,FOXP3,WNT5A,CAV1,TGFB1,THBS1,TLR2,SERPINE1,TNF
C0878684	SHORT syndrome	DisGeNET Curated	2.627e-09	3.738e-08	6	8	BMP4,PIK3CB,PIK3CD,PIK3CG,PIK3R1,IGF1R
C0035235	Respiratory Syncytial Virus Infections	DisGeNET Curated	2.643e-09	3.754e-08	16	113	IL10,HLA-C,HLA-DPB1,IRF1,PTGS2,STAT1,ADRB2,CXCR4,CCL2,CCR1,RAF1,ISG15,CD80,TLR2,TNF,IL5
C0949690	Spondylarthritis	DisGeNET Curated	2.789e-09	3.948e-08	13	70	IL10,HLA-A,HLA-B,HLA-C,HLA-DRB1,IRF1,BDNF,STAT1,CCL2,CXCL12,TLR2,TNF,ENO1
C0033770	Prune Belly Syndrome	DisGeNET Curated	2.999e-09	4.228e-08	10	36	IL10,HIF1A,HLA-B,ITGAM,CXCR4,CCL2,VEGFA,IGF1,SERPINE1,TNF
C0242350	Erectile dysfunction	DisGeNET Curated	3.003e-09	4.228e-08	14	84	BCL2,PTAFR,BDNF,FGFR1,GNB3,NOS3,VEGFA,AR,EDN1,TGFB1,IGF1,CD40,PRKG1,ALDH7A1
C0014170	Endometrial Neoplasms	DisGeNET Curated	3.003e-09	4.228e-08	14	84	MYC,CDKN1A,DCN,CXCR4,PIK3R1,CCL2,MMP2,VEGFA,POLD1,SOCS3,CAV1,MSH6,IGF1R,TNF
C0030193	Pain	DisGeNET Curated	3.04e-09	4.272e-08	33	472	IL10,HGF,LPAR3,ERBB2,HLA-DRB1,HMOX1,PTH,PTGS2,BDKRB2,BDNF,CCR2,ADRB2,CXCR4,PIK3CG,PLCB1,RAB7A,CCL2,TACR1,GNB3,NOS3,CXCL12,COL1A1,VEGFA,HSPG2,ANXA1,TXNRD2,AR,EDN1,TGFB1,IGF1,EGFR,DCLK3,TNF
C0149931	Migraine Disorders	DisGeNET Curated	3.123e-09	4.38e-08	23	243	IL10,HLA-B,PDGFB,HLA-DRB1,INSR,PTGS2,BDNF,CCR2,PTPRC,CXCR4,CCL2,C3,CCR1,GNB3,NOS3,VEGFA,CACNA1C,VWF,EDN1,TGFB1,MSH6,MTHFD1,TNF
C0029899	Otosclerosis	DisGeNET Curated	3.17e-09	4.439e-08	7	13	HLA-A,HLA-B,BMP2,BMP4,COL1A1,COL1A2,TGFB1
C0007621	Neoplastic Cell Transformation	DisGeNET Curated	3.435e-09	4.8e-08	16	115	MYC,BCL2,MDM2,JUN,CXCR4,PHLPP1,NOTCH1,RAC1,VIM,WNT5A,EDN1,TFRC,TGFB1,IGF1R,CD34,ENO2
C0021655	Insulin Resistance	DisGeNET Curated	4.008e-09	5.563e-08	13	72	INSR,HMOX1,ADRB2,PIK3R1,C3,NOS3,POLD1,FOS,CAV1,AR,IGF1,EGFR,TNF
C2609414	Acute kidney injury	DisGeNET Curated	4.008e-09	5.563e-08	13	72	IL10,B2M,HMOX1,BDKRB2,CCR5,NOS3,VEGFA,EDN1,TGFB1,IGF1,EGFR,CD44,TNF
C0016382	Flushing	DisGeNET Curated	4.13e-09	5.712e-08	14	86	HLA-B,PDGFB,HLA-DRB1,PSMB8,PTGS2,HPGDS,PLCG2,ALDH2,ALDH3A2,KIT,COL1A1,RAD51,VWF,MAPK3
C0014038	Encephalitis	DisGeNET Curated	4.17e-09	5.737e-08	17	133	IL10,HLA-C,PDGFB,BCL2,ITGAM,PTGS2,STAT1,CCR2,CXCR4,CCL2,CCR5,VCAM1,EDN1,EGR1,CD40,TNF,ENO2
C0026896	Myasthenia Gravis	DisGeNET Curated	4.492e-09	6.148e-08	19	169	IL10,CDKN2A,HLA-A,HLA-B,HLA-C,HLA-DPB1,HLA-DQA1,HLA-DRB1,PTPRC,CXCR4,KIT,HSPA5,FOXP3,IGF1R,CD86,CD40,CD40LG,TNF,MAPK3
C0242339	Dyslipidemias	DisGeNET Curated	4.86e-09	6.628e-08	21	208	IL10,HGF,INSR,DAG1,HMOX1,PTGS2,ADRB2,HPGDS,GNB3,NOS3,CXCL12,VCAM1,TCF7L2,SOCS3,CAV1,AR,THBS1,LPL,TLR2,SERPINE1,TNF
C0023269	leiomyosarcoma	DisGeNET Curated	4.9e-09	6.66e-08	15	102	MYC,CDKN2A,BCL2,MDM2,PTGS2,GGT1,PIK3CB,PIK3CD,PIK3CG,KIT,VEGFA,VIM,SOCS3,IGF1,SERPINE1
C1848296	DOSAGE-SENSITIVE SEX REVERSAL	DisGeNET Curated	5.63e-09	7.626e-08	14	88	IL10,HLA-A,HLA-DRB1,BCL2,ITGA1,PTGS2,SYT1,CCL2,TCF7L2,TLR2,SOCS1,TNF,MAPK3,PCNA
C0038358	Gastric ulcer	DisGeNET Curated	5.69e-09	7.68e-08	13	74	IL10,HGF,PTGS2,CCL2,MMP2,NOS3,SDC1,VCAM1,VEGFA,ANXA1,TLR2,SERPINE1,TNF
C0206687	Carcinoma, Endometrioid	DisGeNET Curated	6.445e-09	8.641e-08	15	104	CDKN2A,ERBB2,HIF1A,BCL2,HMOX1,PIK3CB,PIK3CD,PIK3CG,KIT,DNMT1,POLE,TGFB1,MSH6,EGFR,ENO2
C0282160	Aplasia Cutis Congenita	DisGeNET Curated	6.639e-09	8.886e-08	20	192	CDKN2A,ERBB2,BARD1,RRM1,JUN,PIK3CB,CXCR4,PIK3CD,PIK3CG,KIT,NOTCH1,VEGFA,VIM,FOS,SKP2,IGF1R,EGFR,PRKACA,PCNA,CDK2
C0010051	Coronary Aneurysm	DisGeNET Curated	6.963e-09	9.303e-08	8	21	IL10,CCR2,PLCB1,CCL2,CCR5,PLCB4,MMP2,SMAD3
C0027726	Nephrotic Syndrome	DisGeNET Curated	7.293e-09	9.655e-08	16	121	HLA-DRB1,B2M,ACTN4,CCL2,C3,KDR,COL1A1,VEGFA,FLT1,EDN1,TGFB1,CD80,LPL,SERPINE1,CD44,TNF
C0027022	Myeloproliferative disease	DisGeNET Curated	7.308e-09	9.655e-08	23	254	CDKN2A,PDGFRB,MDM2,JAK2,KITLG,PIK3CB,PIK3CD,PIK3CG,SYK,CCR7,FGFR1,KIT,VEGFA,FLT1,SOCS3,AR,IGF1R,CD34,CD44,SOCS1,TNF,PRKG1,IL5
C0011195	Dejerine-Sottas Disease (disorder)	DisGeNET Curated	7.609e-09	1.003e-07	14	90	IL10,HLA-A,HLA-DRB1,BCL2,ITGA1,PTGS2,SYT1,CCL2,TCF7L2,TLR2,SOCS1,TNF,MAPK3,PCNA
C0206704	Carcinoma, Large Cell	DisGeNET Curated	8.473e-09	1.108e-07	12	63	IL10,CDKN2A,ERBB2,FGFR1,MMP2,RAD51,RAF1,NRAS,IGF1,EGFR,CD44,TNF
C0598608	Hyperhomocysteinemia	DisGeNET Curated	8.819e-09	1.151e-07	14	91	CDKN1A,ERBB2,TXN,CCL2,KDR,MMP2,HSPA5,NOS3,VCAM1,TGFB1,CD34,SERPINE1,PRKCB,TNF
C0024419	Waldenstrom Macroglobulinemia	DisGeNET Curated	9.607e-09	1.25e-07	15	107	MYC,IL10,CDKN2A,BCL2,ITGAM,PTPRC,CXCR4,PIK3CD,SYK,CXCL12,RAF1,IGF1,CD40LG,TNF,LEF1
C0018552	Hamartoma	DisGeNET Curated	1.023e-08	1.328e-07	12	64	CDKN1A,CDKN2A,MDM2,PTGS2,PIK3CB,PIK3CD,PIK3CG,KIT,VEGFA,RAD51B,EGFR,CD34
C0015397	Disorder of eye	DisGeNET Curated	1.045e-08	1.355e-07	16	124	HLA-A,HLA-C,HLA-DPB1,HLA-DQA1,HLA-DRB1,ITGAM,BMP4,ADRB2,DLG4,KDR,VEGFA,EDN1,TNF,PAX6,ENO1,ENO2
C0021053	Immune System Diseases	DisGeNET Curated	1.066e-08	1.38e-07	19	178	IL10,HLA-C,HLA-DPB1,HLA-DRB1,STAT1,CCR2,PIK3CB,CXCR4,PIK3CD,PIK3CG,SYK,SDC1,FOXP3,SOCS3,EGFR,CD40LG,DCLK3,TNF,IL5
C0243038	Carcinoma, Lewis Lung	DisGeNET Curated	1.094e-08	1.412e-07	15	108	IL10,HGF,PTGS2,CXCR4,KDR,MMP2,VEGFA,FLT1,TGFB1,THBS1,WDHD1,EGFR,CD40LG,TNF,PCNA
C0023443	Hairy Cell Leukemia	DisGeNET Curated	1.094e-08	1.412e-07	15	108	IL10,CDKN2A,ERBB2,HLA-DRB1,BCL2,PIK3CB,PIK3CD,PIK3CG,GNA15,RAF1,ANXA1,RHOH,CD40,CD44,TNF
C0018995	Hemochromatosis	DisGeNET Curated	1.109e-08	1.429e-07	13	78	IL10,HLA-A,HLA-B,HLA-C,GAPDH,B2M,MDM2,BMP2,HPGDS,MMP2,ALDH2,TFRC,TNF
C0026985	Myelodysplasia	DisGeNET Curated	1.178e-08	1.507e-07	14	93	HLA-DPB1,IRF1,JAK2,KITLG,HPGDS,CCR7,KIT,DNMT1,TFRC,IGF1,CSF1R,CD34,TNF,IL5
C0019069	Hemophilia A	DisGeNET Curated	1.178e-08	1.507e-07	14	93	IL10,HLA-C,HLA-DRB1,ACTB,HMOX1,CCR2,CXCR4,CCR5,FOXP3,VWF,TGFB1,WDHD1,SERPINE1,TNF
C0079474	Hallopeau-Siemens Disease	DisGeNET Curated	1.224e-08	1.561e-07	9	31	CDKN2A,DCN,PIK3CB,PIK3CD,PIK3CG,MMP2,VEGFA,THBS1,CD44
C0008487	Chordoma	DisGeNET Curated	1.302e-08	1.653e-07	13	79	CDKN2A,ERBB2,HIF1A,PDGFRB,GGT1,PIK3CB,PIK3CD,PIK3CG,FGFR1,KIT,DVL1,EGFR,TNF
C0042384	Vasculitis	DisGeNET Curated	1.32e-08	1.673e-07	16	126	IL10,HLA-B,HLA-C,HLA-DPB1,HLA-DRB1,CXCR4,CCR1,CCR5,MMP2,NOS3,VCAM1,VEGFA,VWF,CAV1,TNF,ENO1
C0520679	Sleep Apnea, Obstructive	DisGeNET Curated	1.413e-08	1.788e-07	15	110	IRF1,F2R,TXN,CCL2,MMP2,PLEK,NOS3,VCAM1,VEGFA,FOXP3,AR,EDN1,TLR2,SERPINE1,TNF
C0684337	Ewings sarcoma-primitive neuroectodermal tumor (PNET)	DisGeNET Curated	1.547e-08	1.951e-07	10	42	CDKN2A,ERBB2,B2M,ITGA2,MDM2,KIT,EGFR,TNF,ENO2,CDK2
C0006272	Bronchiolitis Obliterans	DisGeNET Curated	1.547e-08	1.951e-07	10	42	IL10,HGF,HIF1A,HLA-A,CCR2,BMP4,CXCR4,CCL2,CXCL12,TNF
C0334579	Anaplastic astrocytoma	DisGeNET Curated	1.569e-08	1.973e-07	17	145	CDKN2A,HIF1A,HLA-C,PDGFRB,BCL2,MDM2,PIK3CB,PIK3CD,PIK3CG,MMP2,KIT,VEGFA,VIM,CAV1,EGFR,SERPINE1,CDK2
C0020429	Hyperalgesia	DisGeNET Curated	1.602e-08	2.011e-07	15	111	IL10,INSR,ITGA2,PTGS2,BDKRB2,BDNF,CCL2,TACR1,RAF1,FOS,EDN1,IGF1,TNF,MAPK3,MAPK7
C0032226	Pleural Diseases	DisGeNET Curated	1.616e-08	2.025e-07	8	23	CDKN2A,BCL2,CCR2,CCL2,VEGFA,TGFB1,SERPINE1,TNF
C0027831	Neurofibromatosis 1	DisGeNET Curated	1.683e-08	2.106e-07	19	183	CDKN2A,HGF,ERBB2,ALDH1L1,JAK2,BMP2,PIK3CB,PIK3CD,PIK3CG,KIT,CXCL12,RAF1,NRAS,AR,TGFB1,MSH6,EGFR,TNF,MAPK3
C0151811	Subcutaneous nodule	DisGeNET Curated	1.702e-08	2.123e-07	11	54	IL10,HLA-B,PDGFB,PDGFRB,INSR,PSMB8,MDM2,CCR1,MMP2,KIT,COL1A1
C0746926	Multiple, subcutaneous nodules	DisGeNET Curated	1.702e-08	2.123e-07	11	54	IL10,HLA-B,PDGFB,PDGFRB,INSR,PSMB8,MDM2,CCR1,MMP2,KIT,COL1A1
C0018553	Hamartoma Syndrome, Multiple	DisGeNET Curated	1.742e-08	2.169e-07	17	146	IL10,HLA-DQA1,JAK2,PIK3CB,PIK3CD,PIK3CG,VEGFA,VWF,CAV1,AR,TGFB1,EGFR,CD86,TLR2,CD40,TNF,MAPK3
C0026269	Mitral Valve Stenosis	DisGeNET Curated	1.762e-08	2.191e-07	12	67	IL10,HLA-DPB1,HLA-DQA1,HLA-DRB1,HMOX1,ADRB2,CCL2,C3,NOTCH1,VEGFA,FOXP3,TNF
C0043119	Werner Syndrome	DisGeNET Curated	1.792e-08	2.221e-07	14	96	MYC,CDKN1A,CDKN2A,INSR,DCN,FANCD2,FEN1,RAD51,POLD1,TFRC,TGFB1,SERPINE1,H2AFX,PCNA
C0033375	Prolactinoma	DisGeNET Curated	2.076e-08	2.565e-07	13	82	CDKN1A,ERBB2,GAPDH,BMP4,CXCR4,VEGFA,FLNA,FOS,TGFB1,MSH6,ARRB2,EGFR,PCNA
C0002170	Alopecia	DisGeNET Curated	2.196e-08	2.71e-07	19	186	IL10,ERBB2,HLA-C,HLA-DRA,HLA-DRB1,BCL2,PTGS2,FGFR1,NOS3,PLK3,COL1A1,FOXP3,NRAS,POLD1,AR,TGFB1,EGFR,PRKACA,TNF
C0020473	Hyperlipidemia	DisGeNET Curated	2.215e-08	2.728e-07	20	206	HIF1A,ACTN4,PTH,GGT1,CCR2,ADRB2,CXCR4,CCL2,C3,CCR7,NOS3,VCAM1,VEGFA,HSPG2,WDHD1,LPL,SERPINE1,CD40,HELZ2,TNF
C0262584	Carcinoma, Small Cell	DisGeNET Curated	2.316e-08	2.844e-07	15	114	CDKN2A,ERBB2,ACTB,BCL2,PIK3CB,PIK3CD,PIK3CG,FGFR1,KIT,RAF1,AR,MSH6,IGF1R,EGFR,CD44
C0007766	Intracranial Aneurysm	DisGeNET Curated	2.35e-08	2.881e-07	14	98	IL10,CDKN2A,STAT1,CCL2,MMP2,NOS3,VEGFA,COL1A2,HSPG2,RBBP8,EDN1,TGFB1,SERPINE1,TNF
C0011615	Dermatitis, Atopic	DisGeNET Curated	2.357e-08	2.885e-07	29	411	NPL,IL10,BCL2,HMOX1,PTGS2,BDNF,CCR2,JUN,HPGDS,CXCR4,CCL2,TIMELESS,CCR5,NOTCH1,VCAM1,VEGFA,FOXP3,FOS,SOCS3,OAS2,EDN1,TGFB1,EGFR,TLR2,CD40,SOCS1,TNF,IL5,TPI1
C0035344	Retinopathy of Prematurity	DisGeNET Curated	2.547e-08	3.085e-07	11	56	HGF,HIF1A,BDNF,KDR,NOS3,VEGFA,FLT1,EDN1,IGF1,TNF,IL5
C0079218	Fibromatosis, Aggressive	DisGeNET Curated	2.547e-08	3.085e-07	11	56	PDGFB,PDGFRB,BCL2,PTGS2,KDR,KIT,VEGFA,AR,SERPINE1,TNF,PCNA
C0037579	Soft Tissue Neoplasms	DisGeNET Curated	2.801e-08	3.381e-07	13	84	CDKN1A,CDKN2A,HGF,ERBB2,PDGFB,BCL2,MDM2,SYT1,KIT,EGFR,CD34,SERPINE1,TNF
C1847319	PARAGANGLIOMA AND GASTRIC STROMAL SARCOMA	DisGeNET Curated	3.007e-08	3.619e-07	9	34	PDGFRB,BCL2,MMP2,KIT,VEGFA,IGF1R,EGFR,CD34,CD44
C0042345	Varicosity	DisGeNET Curated	3.096e-08	3.721e-07	11	57	HIF1A,ITGB3,JUN,MGP,CCL2,KDR,COL1A1,VEGFA,FLT1,FOS,DCLK3
C1851585	MYELOPROLIFERATIVE DISORDER, CHRONIC, WITH EOSINOPHILIA	DisGeNET Curated	3.166e-08	3.793e-07	10	45	ERBB2,HIF1A,PDGFRB,CXCR4,PKM,CCL2,KIT,VEGFA,EGFR,TNF
C0005940	Bone Diseases	DisGeNET Curated	3.525e-08	4.211e-07	17	153	CDKN1A,HGF,ERBB2,HIF1A,PTH,BMP2,BMP4,CXCR4,SYT1,CCR1,CCR5,MMP2,SDC1,EGFR,TNF,FYN,ALDH7A1
C0031117	Peripheral Neuropathy	DisGeNET Curated	3.729e-08	4.448e-07	23	277	IL10,CDKN2A,INSR,DAG1,BCL2,BDNF,JUN,RAB7A,CCL2,KIF5A,DYNC1I1,DNM2,AR,IGF1,IGF1R,CSF1R,EGFR,MYH14,POLD4,PRKN,TNF,SMAD3,TPI1
C0005859	Bloom Syndrome	DisGeNET Curated	3.747e-08	4.455e-07	13	86	MYC,CDKN1A,HLA-C,MDM2,TXN,PTPRC,PKM,CCL2,RAD51,RMI2,LIG1,SERPINE1,H2AFX
C0025517	Metabolic Diseases	DisGeNET Curated	3.766e-08	4.47e-07	28	395	IL10,CDKN2A,INSR,BCL2,HMOX1,ADCY3,PTH,TXN,FANCD2,BMP4,FASN,ADRB2,MGP,PIK3CG,PKM,CCL2,NOS3,DNM2,MBOAT4,AR,EDN1,TGFB1,NCOR2,LPL,SERPINE1,PRKN,TNF,PBX1
C0027859	Acoustic Neuroma	DisGeNET Curated	4.097e-08	4.85e-07	12	72	CDKN1A,CDKN2A,HGF,ERBB2,ITGA4,MDM2,PTGS2,BDNF,NOS3,VEGFA,CAV1,EGFR
C2936349	Plaque, Amyloid	DisGeNET Curated	4.2e-08	4.963e-07	21	235	B2M,BCL2,DCN,ITGAM,PTGS2,BDNF,FANCD2,CCR2,PTPRC,CCL2,GNAI1,MMP2,VIM,VWF,WNT5A,PIK3R3,TGFB1,SERPINE1,CD44,TNF,ENO2
C0007786	Brain Ischemia	DisGeNET Curated	4.413e-08	5.207e-07	16	137	HGF,HIF1A,HLA-DPB1,PTGS2,BDNF,TXN,JAK2,JUN,PHLPP1,CCL2,VEGFA,RFC2,EGR1,CYCS,TNF,MAPK3
C0004623	Bacterial Infections	DisGeNET Curated	4.625e-08	5.441e-07	22	258	IL10,HIF1A,HLA-B,HLA-C,BCL2,HMOX1,ITGAM,PTGS2,STAT1,PTPRC,CXCR4,SYT1,C3,PLCG2,RAC2,VEGFA,EDN1,ISG15,TLR2,SERPINE1,CD40LG,TNF
C0022603	Seborrheic keratosis	DisGeNET Curated	4.864e-08	5.697e-07	8	26	CDKN2A,PIK3CB,PIK3CD,PIK3CG,AR,EDN1,H2AFX,TNF
C0023891	Liver Cirrhosis, Alcoholic	DisGeNET Curated	5.63e-08	6.565e-07	12	74	IL10,HLA-A,HLA-B,BCL2,MDM2,MMP2,ALDH2,CAV1,TGFB1,TLR2,TNF,SMAD3
C0018916	Hemangioma	DisGeNET Curated	5.71e-08	6.649e-07	13	89	HIF1A,ADRB2,PTPRC,KDR,NOS3,VEGFA,FLT1,NRAS,FOS,TGFB1,THBS1,CD34,PCNA
C0162429	Malnutrition	DisGeNET Curated	5.733e-08	6.665e-07	20	218	IL10,HIF1A,HLA-C,INSR,HMOX1,STAT1,HPGDS,CXCR4,CCR7,RHOF,CXCL12,VWF,LDHA,IGF1,IGF1R,ARRB2,TLR2,SERPINE1,TNF,TPI1
C0038220	Status Epilepticus	DisGeNET Curated	5.852e-08	6.794e-07	15	122	CDKN2A,PDGFRB,HMOX1,PTGS2,BDNF,CCR2,JUN,CCL2,CCR7,VEGFA,FOS,CD86,CD40,TNF,ALDH7A1
C0018824	Heart valve disease	DisGeNET Curated	6.128e-08	7.104e-07	10	48	JAK2,BMP2,CCL2,NOS3,NOTCH1,COL1A1,COL1A2,FLNA,TGFB1,TNF
C0008149	Chlamydia Infections	DisGeNET Curated	6.495e-08	7.518e-07	11	61	IL10,HLA-A,HLA-DRB1,BCL2,CCR5,CCR7,MMP2,SHC1,FURIN,TLR2,TNF
C0003862	Arthralgia	DisGeNET Curated	6.515e-08	7.53e-07	14	106	IL10,HLA-B,HLA-DPB1,HLA-DRB1,PSMB8,PTGS2,JAK2,TYROBP,CCR1,PLCG2,MMP2,CAV1,RFC2,TNF
C0026987	Myelofibrosis	DisGeNET Curated	6.546e-08	7.555e-07	13	90	CDKN2A,PDGFRB,PTH,JAK2,CXCR4,KIT,VEGFA,FLT1,TGFB1,THBS1,CD34,SOCS1,CDK2
C0030521	Parathyroid Neoplasms	DisGeNET Curated	7.553e-08	8.641e-07	10	49	MYC,CDKN2A,BCL2,MDM2,PTH,MMP2,VEGFA,RAD51,EGFR,SMAD3
C1176475	Ductal Carcinoma	DisGeNET Curated	8.32e-08	9.44e-07	19	202	MYC,CDKN2A,ERBB2,HIF1A,ACTB,BCL2,PTGS2,HPGDS,MMP2,DNMT1,VEGFA,FLT1,WNT5A,CAV1,AR,EGFR,CD44,SOCS1,PCNA
C0038013	Ankylosing spondylitis	DisGeNET Curated	8.351e-08	9.458e-07	20	223	IL10,HLA-A,HLA-B,HLA-C,HLA-DPA1,HLA-DPB1,HLA-DRB1,PSMB8,PTGS2,JAK2,BMP2,SYT1,CCL2,KDR,HSPA2,VEGFA,AR,TGFB1,TLR2,TNF
C1290398	Cerebral arterial aneurysm	DisGeNET Curated	8.896e-08	1.003e-06	12	77	IL10,CDKN2A,PTGS2,STAT1,CCL2,MMP2,NOS3,COL1A2,HSPG2,TGFB1,CD40,TNF
C0151747	Renal tubular disorder	DisGeNET Curated	8.896e-08	1.003e-06	12	77	HGF,HIF1A,B2M,TXN,CCL2,MMP2,NOS3,SDC1,VIM,EDN1,CSF1R,CD34
C0085409	Polyendocrinopathies, Autoimmune	DisGeNET Curated	8.896e-08	1.003e-06	12	77	HLA-C,HLA-DRB1,F2R,CCL2,MMP2,DNMT1,FOXP3,VIM,EDN1,TLR2,SERPINE1,TNF
C0036323	Schistosomiasis	DisGeNET Curated	9.204e-08	1.037e-06	11	63	IL10,CDKN2A,ERBB2,GAPDH,TXN,TACR1,EGFR,PRKG1,IL5,PCNA,CDK2
C0751039	Cockayne Syndrome, Type I	DisGeNET Curated	9.262e-08	1.042e-06	10	50	CDKN1A,IL10,HLA-DRB1,HMOX1,STAT1,XAB2,NOS3,FOXP3,SERPINE1,MAPK3
C0027960	Nevus	DisGeNET Curated	1.031e-07	1.15e-06	12	78	MYC,CDKN1A,CDKN2A,ERBB2,BCL2,MDM2,KIT,NRAS,FOS,XRCC3,EGFR,CDK6
C0400966	Non-alcoholic Fatty Liver Disease	DisGeNET Curated	1.083e-07	1.204e-06	24	317	IL10,HIF1A,INSR,HMOX1,ITGAM,JUN,FASN,HPGDS,CCL2,PLCG1,ALDH2,HSPA5,COL1A1,VEGFA,TCF7L2,FOS,CAV1,TGFB1,IGF1,LPL,TLR2,SERPINE1,TNF,MAPK3
C0023281	Leishmaniasis	DisGeNET Curated	1.09e-07	1.209e-06	11	64	IL10,HLA-C,F2R,CCR5,FOXP3,IGF1,CD40,CD40LG,CD44,TNF,MAPK3
C0007130	Mucinous Adenocarcinoma	DisGeNET Curated	1.11e-07	1.224e-06	13	94	MYC,CDKN2A,ERBB2,HIF1A,HLA-B,BCL2,MDM2,VEGFA,RAF1,GMNN,MSH6,EGFR,SMAD3
C0029443	Osteomyelitis	DisGeNET Curated	1.13e-07	1.244e-06	10	51	HLA-C,ITGA2,STAT1,PIK3R1,CCL2,CCR5,NOS3,DNMT1,TLR2,SERPINE1
C0752347	Lewy Body Disease	DisGeNET Curated	1.24e-07	1.361e-06	15	129	HLA-C,INSR,LRRK2,BCL2,PTGS2,BDNF,FANCD2,VCAM1,DNMT1,VEGFA,EDN1,IGF1,IGF1R,PRKN,FYN
C0221052	Chronic berylliosis	DisGeNET Curated	1.257e-07	1.378e-06	7	20	HLA-C,HLA-DPB1,HLA-DRB1,CXCR4,CCR5,TGFB1,TNF
C0019294	Hernia, Inguinal	DisGeNET Curated	1.261e-07	1.379e-06	13	95	INSR,ADRB2,PIK3R1,FGFR1,PARPBP,COL1A1,COL1A2,HSPG2,WNT5A,DVL1,RFC2,AR,SMAD3
C3809250	ESTROGEN RESISTANCE	DisGeNET Curated	1.263e-07	1.379e-06	8	29	ERBB2,INSR,BCL2,PIK3CB,PIK3CD,PIK3CG,AR,EGFR
C0206743	Rhabdoid Tumor	DisGeNET Curated	1.287e-07	1.404e-06	11	65	MYC,CDKN1A,CDKN2A,MDM2,PIK3CB,PIK3CD,PIK3CG,VIM,EGFR,SERPINE1,PCNA
C0006625	Cachexia	DisGeNET Curated	1.314e-07	1.43e-06	16	148	IL10,INSR,PTGS2,BDNF,FASN,KITLG,CCL2,RBBP8,SOCS3,TGFB1,IGF1,EGFR,EGR1,LPL,PRKN,TNF
C0041948	Uremia	DisGeNET Curated	1.373e-07	1.493e-06	10	52	HMOX1,PTH,BMP2,MGP,KDR,NOS3,VCAM1,FLT1,TGFB1,EGFR
C0028945	oligodendroglioma	DisGeNET Curated	1.403e-07	1.52e-06	17	168	CDKN2A,BCL2,MDM2,PTGS2,TYROBP,NOTCH1,RAC1,VEGFA,FLT1,ANXA1,CAV1,ZAP70,MSH6,THBS1,EGFR,PCNA,CDK2
C1848490	Protruding eyes	DisGeNET Curated	1.62e-07	1.743e-06	13	97	NDE1,PDGFRB,INSR,BMP4,FGFR1,MMP2,RAF1,FLNA,NRAS,POLD1,WNT5A,DVL1,TGFB1
C1862425	Prominent globes	DisGeNET Curated	1.62e-07	1.743e-06	13	97	NDE1,PDGFRB,INSR,BMP4,FGFR1,MMP2,RAF1,FLNA,NRAS,POLD1,WNT5A,DVL1,TGFB1
C1837760	Prominent eyes	DisGeNET Curated	1.62e-07	1.743e-06	13	97	NDE1,PDGFRB,INSR,BMP4,FGFR1,MMP2,RAF1,FLNA,NRAS,POLD1,WNT5A,DVL1,TGFB1
C0520680	Sleep Apnea, Central	DisGeNET Curated	1.66e-07	1.783e-06	10	53	CDKN1A,IL10,HLA-DRB1,HMOX1,BDNF,STAT1,NOS3,FOXP3,SERPINE1,MAPK3
C0085090	Lymphoma, AIDS-Related	DisGeNET Curated	1.69e-07	1.81e-06	8	30	MYC,IL10,BCL2,CXCR4,CCR5,CXCL12,CD34,IL5
C0007282	Carotid Stenosis	DisGeNET Curated	1.758e-07	1.877e-06	9	41	IL10,HIF1A,HMOX1,CCR5,HSPA2,VEGFA,ANXA1,IGF1,LPL
C0011311	Dengue Fever	DisGeNET Curated	1.815e-07	1.936e-06	17	171	IL10,HLA-A,HLA-DRB1,BCL2,HMOX1,PTGS2,FASN,SYK,CCL2,CCR5,VEGFA,RAF1,TCF7L2,OAS1,OAS2,OAS3,TNF
C0025990	Micrognathism	DisGeNET Curated	1.839e-07	1.953e-06	22	279	PDGFRB,BDNF,BMP4,PIK3R1,FGFR1,MMP2,COL1A1,COL1A2,RAF1,HSPG2,FLNA,NRAS,RBBP8,POLD1,WNT5A,DVL1,RIPK4,RFC2,EDN1,IGF1,IGF1R,PAX6
C0018800	Cardiomegaly	DisGeNET Curated	1.841e-07	1.953e-06	14	115	HIF1A,PSMB8,HMOX1,PIK3CG,NOS3,SHC1,CAV1,EDN1,IGF1,PRKCA,PRKCB,TNF,PRKG1,SMAD3
C0001973	Alcoholic Intoxication, Chronic	DisGeNET Curated	1.984e-07	2.096e-06	27	402	IL10,HLA-B,GAPDH,HLA-DRA,ADCY1,ADCY5,ADCY7,BDNF,GGT1,PIK3CB,PIK3CD,PIK3CG,PIK3R1,TACR1,MMP2,ALDH2,ALDH3B2,GNB3,NOS3,FLNA,VWF,AR,EGFR,CD40,TNF,PRKG2,FYN
C0007140	Carcinosarcoma	DisGeNET Curated	2.195e-07	2.307e-06	9	42	CDKN2A,ERBB2,MDM2,F2R,KIT,VEGFA,VIM,TGFB1,EGFR
C0017150	Gastrinoma	DisGeNET Curated	2.235e-07	2.346e-06	8	31	CDKN2A,HGF,ERBB2,ACTB,IGF1,IGF1R,EGFR,CD44
C0086132	Depressive Symptoms	DisGeNET Curated	2.268e-07	2.378e-06	15	135	IL10,LRRK2,BDNF,FASN,ADRB2,KDR,GNB3,NOS3,CACNA1C,TXNRD2,AR,TGFB1,CD34,SERPINE1,TNF
C0023485	Precursor B-Cell Lymphoblastic Leukemia-Lymphoma	DisGeNET Curated	2.332e-07	2.442e-06	13	100	CDKN2A,HIF1A,INSR,BCL2,PTGS2,PTPRC,CXCR4,GNA15,NOTCH1,CXCL12,TGFB1,PBX1,CDK2
C0017601	Glaucoma	DisGeNET Curated	2.354e-07	2.461e-06	22	283	CDKN1A,CDKN2A,HLA-DRB1,BDNF,TXN,BMP4,ADRB2,MGP,HPGDS,PIK3R1,NOS3,DNMT1,VEGFA,RBBP8,CAV1,EDN1,TFRC,THBS1,IGF1,TNF,PAX6,MAPK3
C0005411	Biliary Atresia	DisGeNET Curated	2.389e-07	2.494e-06	12	84	HIF1A,RRAS,STAT1,RHOV,CCL2,MMP2,DNMT1,VEGFA,IGF1,EGFR,TLR2,TNF
C0034063	Pulmonary Edema	DisGeNET Curated	2.428e-07	2.522e-06	11	69	HIF1A,BCL2,F2R,PTGS2,HPGDS,CCL2,NOS3,VEGFA,VWF,SERPINE1,TNF
C0033999	Pterygium	DisGeNET Curated	2.428e-07	2.522e-06	11	69	MYC,CDKN2A,BCL2,CXCR4,KDR,MMP2,CXCL12,VEGFA,FLT1,RIPK4,EGFR
C0040128	Thyroid Diseases	DisGeNET Curated	2.545e-07	2.633e-06	14	118	HLA-A,HLA-C,HLA-DRB1,INSR,BCL2,JUN,CCL2,GNB3,FOXP3,FOS,TXNRD2,CD34,CD40,TNF
C0149745	Oral Ulcer	DisGeNET Curated	2.664e-07	2.752e-06	7	22	IL10,HLA-B,HLA-DRB1,ITGAM,CCR1,EDN1,TNF
C0031106	Periodontitis, Juvenile	DisGeNET Curated	2.728e-07	2.815e-06	12	85	IL10,CDKN2A,HLA-C,HLA-DRB1,ITGAM,PTGS2,STAT1,CCR5,MMP2,VCAM1,IGF1R,TNF
C0032461	Polycythemia	DisGeNET Curated	2.826e-07	2.912e-06	11	70	HIF1A,JAK2,PIK3R1,VEGFA,ELOB,EDN1,EGFR,CD34,CD40,SOCS1,PRKN
C0027659	Neoplasms, Experimental	DisGeNET Curated	2.862e-07	2.937e-06	10	56	HGF,ERBB2,HIF1A,F2R,KDR,VEGFA,NRAS,TNF,ENO2,PCNA
C0024796	Marfan Syndrome	DisGeNET Curated	2.862e-07	2.937e-06	10	56	DCN,MMP2,COL1A1,VEGFA,COL1A2,TGFB1,THBS1,CD34,CD44,SMAD3
C1136033	Cutaneous Mastocytosis	DisGeNET Curated	2.862e-07	2.937e-06	10	56	BCL2,MDM2,KITLG,TACR1,KIT,CXCL12,VEGFA,H2AFX,SOCS1,TNF
C0015300	Exophthalmos	DisGeNET Curated	2.951e-07	3.021e-06	13	102	NDE1,PDGFRB,INSR,BMP4,FGFR1,MMP2,RAF1,FLNA,NRAS,POLD1,WNT5A,DVL1,TGFB1
C0349588	Short stature	DisGeNET Curated	3.094e-07	3.163e-06	32	545	NDE1,AVPR2,INSR,ACTB,BDNF,STAT1,FANCD2,BMP2,BMP4,FGFR1,MMP2,ALDH3A2,KIF22,COL1A1,COL1A2,RAD51,RAF1,HSPG2,FLNA,NRAS,RBBP8,POLE,CAV1,RFC2,IGF1,IGF1R,UBE2T,FANCI,PRKACA,PAX6,PCNA,CDK6
C0026918	Mycobacterium Infections	DisGeNET Curated	3.11e-07	3.175e-06	12	86	IL10,HLA-DRB1,STAT1,PIK3CB,CXCR4,PIK3CD,PIK3CG,TGFB1,ISG15,TLR2,PRKN,TNF
C0887833	Carcinoma, Pancreatic Ductal	DisGeNET Curated	3.359e-07	3.412e-06	9	44	CDKN2A,HIF1A,ACTN4,BCL2,VAV1,NOTCH1,VEGFA,THBS1,PCNA
C0206138	CREST Syndrome	DisGeNET Curated	3.359e-07	3.412e-06	9	44	IL10,HLA-B,HLA-C,HLA-DRB1,JAK2,CCR1,CAV1,FYN,PCNA
C0242596	Neoplasm, Residual	DisGeNET Curated	3.417e-07	3.453e-06	19	221	MYC,CDKN2A,ERBB2,B2M,BCL2,ITGAM,JAK2,PTPRC,CXCR4,CCR5,CCR7,KIT,SDC1,NOTCH1,ZAP70,CD34,PRKCA,TNF,PBX1
C0079774	Peripheral T-Cell Lymphoma	DisGeNET Curated	3.483e-07	3.516e-06	14	121	RHOJ,B2M,BCL2,CXCR4,SYK,CAV1,ZAP70,EGR1,CD40,CD44,TNF,FYN,LEF1,CDK6
C0017168	Gastroesophageal reflux disease	DisGeNET Curated	3.507e-07	3.536e-06	17	179	HLA-DRB1,MDM2,F2R,PTGS2,FASN,TACR1,GNB3,COL1A1,VEGFA,COL1A2,FLNA,FLT1,CAV1,XRCC3,THBS1,IGF1R,EGFR
C0015923	Fetal Alcohol Syndrome	DisGeNET Curated	3.538e-07	3.562e-06	12	87	IL10,HLA-C,ACTB,BCL2,PIK3CB,PIK3CD,PIK3CG,CCR5,MMP2,TGFB1,CD44,TNF
C0041327	Tuberculosis, Pulmonary	DisGeNET Curated	3.543e-07	3.562e-06	16	159	IL10,HLA-A,HLA-C,HLA-DPB1,HLA-DQA1,HLA-DRB1,PSMB8,CCR2,CXCR4,CCL2,CCR5,RHOF,EGFR,TLR2,TNF,IL5
C0005967	Bone neoplasms	DisGeNET Curated	3.798e-07	3.79e-06	11	72	ERBB2,HIF1A,MDM2,PTGS2,CXCR4,SYT1,MMP2,NOTCH1,VIM,CAV1,EGFR
C0011303	Demyelinating Diseases	DisGeNET Curated	3.798e-07	3.79e-06	11	72	IL10,HLA-C,HLA-DRB1,TYROBP,CXCR4,CCR5,FGFR1,CXCL12,IGF1,EGFR,TNF
C0019214	Hepatosplenomegaly	DisGeNET Curated	4.12e-07	4.075e-06	9	45	CDKN2A,RHOJ,STAT1,CCR7,MMP2,RNASEH2A,CAV1,LPL,CDK2
C3250443	MYOTONIC DYSTROPHY 1	DisGeNET Curated	4.386e-07	4.322e-06	11	73	IL10,HGF,ERBB2,INSR,PTH,FEN1,CCR5,ALDH2,RMI2,MYH14,TNF
C0017154	Gastritis, Atrophic	DisGeNET Curated	4.721e-07	4.641e-06	14	124	IL10,CDKN2A,HLA-DQA1,HLA-DRB1,BCL2,MDM2,PTGS2,CCL2,DNMT1,VEGFA,EGFR,TLR2,CD44,TNF
C2607914	Allergic rhinitis (disorder)	DisGeNET Curated	4.822e-07	4.728e-06	15	143	IL10,HIF1A,ACTB,BDNF,PIK3CB,CXCR4,PIK3CD,PIK3CG,PLCG2,FOXP3,VIM,EGR1,SERPINE1,TNF,IL5
C0032962	Pregnancy Complications	DisGeNET Curated	5.155e-07	5.03e-06	12	90	IL10,HIF1A,HLA-C,ITGB3,JAK2,MMP2,HSPA5,IGF1,EGFR,MTHFD1,SERPINE1,TNF
C0030807	Pemphigus	DisGeNET Curated	5.208e-07	5.075e-06	7	24	HLA-A,HLA-C,HLA-DPB1,HLA-DRB1,C3,TNF,IL5
C0004352	Autistic Disorder	DisGeNET Curated	5.29e-07	5.149e-06	35	644	IL10,HLA-A,AVPR2,HLA-DRB1,ACTB,BCL2,ITGA4,ITGB3,PTGS2,BDNF,BMP4,ADRB2,HPGDS,PIK3CB,PIK3CD,PIK3CG,DLG4,ALDH2,NOTCH1,RAC1,VEGFA,CACNA1C,CACNA1D,NRAS,RFC2,AR,IGF1,MTHFD1,SERPINE1,PRKCB,PRKN,TNF,PAX6,MAPK3,IL5
C0027765	nervous system disorder	DisGeNET Curated	5.435e-07	5.283e-06	27	423	IL10,HLA-C,PDGFB,NDE1,PDGFRB,HLA-DRB1,PTGS2,BDNF,TXN,ADRB2,CXCR4,CCL2,CCR5,NOTCH1,DNM2,DNMT1,VEGFA,CACNA1D,FLNA,FOS,AR,THBS1,CSF1R,SERPINE1,TNF,PCNA,TPI1
C0017665	Membranous glomerulonephritis	DisGeNET Curated	5.612e-07	5.448e-06	10	60	HLA-A,HLA-DQA1,HLA-DRB1,ACTN4,CCL2,C3,NOS3,VEGFA,SERPINE1,TNF
C2937421	Prostatic Hyperplasia	DisGeNET Curated	6.099e-07	5.892e-06	9	47	ERBB2,HIF1A,CCL2,MMP2,FOXP3,AR,EDN1,TGFB1,EGR1
C1857130	Hypoplastic mandible condyle	DisGeNET Curated	6.328e-07	6.098e-06	21	276	PDGFRB,BDNF,BMP4,PIK3R1,FGFR1,MMP2,COL1A1,COL1A2,RAF1,HSPG2,FLNA,NRAS,RBBP8,POLD1,WNT5A,DVL1,RIPK4,RFC2,EDN1,IGF1,PAX6
C0020615	Hypoglycemia	DisGeNET Curated	7.296e-07	6.997e-06	18	210	HIF1A,INSR,F2R,ADRB2,PIK3CB,PIK3CD,PIK3CG,KDR,KIT,DNMT1,VEGFA,CACNA1C,SOCS3,GSR,IGF1,LPL,TNF,SMAD3
C0240295	Mandibular hypoplasia	DisGeNET Curated	7.552e-07	7.233e-06	21	279	PDGFRB,BDNF,BMP4,PIK3R1,FGFR1,MMP2,COL1A1,COL1A2,RAF1,HSPG2,FLNA,NRAS,RBBP8,POLD1,WNT5A,DVL1,RIPK4,RFC2,EDN1,IGF1,PAX6
C0007120	Bronchioloalveolar Adenocarcinoma	DisGeNET Curated	7.626e-07	7.286e-06	11	77	CDKN2A,HGF,ERBB2,IRF1,FGFR1,VAV1,VEGFA,RAD51,CAV1,EGFR,PRKN
C0740302	5q-syndrome	DisGeNET Curated	7.801e-07	7.418e-06	8	36	IRF1,F2R,JAK2,KITLG,CSF1R,EGR1,CD34,IL5
C1519176	Salivary Gland Pleomorphic Adenoma	DisGeNET Curated	7.801e-07	7.418e-06	8	36	ERBB2,HIF1A,HLA-B,HLA-C,MDM2,AR,CD44,TNF
C0023827	liposarcoma	DisGeNET Curated	8.443e-07	8.019e-06	14	130	MYC,CDKN2A,BCL2,MDM2,JUN,FASN,PIK3CB,PIK3CD,PIK3CG,SYT1,MMP2,SDC1,CAV1,EGFR
C0032131	Plasmacytoma	DisGeNET Curated	8.828e-07	8.374e-06	13	112	MYC,IL10,CDKN2A,BCL2,STAT1,GNA15,KIT,SDC1,IGF1,SOCS1,TNF,MAPK3,PCNA
C3469186	HEMOCHROMATOSIS, TYPE 1	DisGeNET Curated	8.982e-07	8.5e-06	10	63	HLA-A,HLA-B,HLA-C,GAPDH,B2M,MDM2,HPGDS,ALDH2,TFRC,TNF
C0041834	Erythema	DisGeNET Curated	9.34e-07	8.828e-06	12	95	HLA-B,PDGFB,HLA-DRB1,PSMB8,PTGS2,PLCG2,ALDH2,ALDH3A2,KIT,COL1A1,XRCC3,TNF
C0241910	Hepatitis, Autoimmune	DisGeNET Curated	9.784e-07	9.204e-06	13	113	IL10,HLA-A,HLA-C,HLA-DPB1,HLA-DRB1,HPGDS,CCL2,CXCL12,FOXP3,TGFB1,CD40LG,TNF,IL5
C0262587	Parathyroid Adenoma	DisGeNET Curated	9.924e-07	9.28e-06	11	79	CDKN1A,CDKN2A,GAPDH,ACTB,PTH,SYT1,RAD51,CAV1,PRKG1,PCNA,SMAD3
C0019187	Hepatitis, Alcoholic	DisGeNET Curated	1.044e-06	9.743e-06	10	64	HLA-B,GAPDH,ACTB,IRF7,CXCR4,SYT1,CCL2,DNMT1,CAV1,TNF
C1862382	SVEINSSON CHORIORETINAL ATROPHY	DisGeNET Curated	1.044e-06	9.743e-06	10	64	CDKN2A,ERBB2,HLA-DRB1,BCL2,CXCL12,VEGFA,AR,EGFR,TNF,MAPK3
C0032227	Pleural effusion disorder	DisGeNET Curated	1.047e-06	9.756e-06	12	96	IL10,CDKN2A,HGF,HLA-DRB1,CCL2,CCR5,VEGFA,EGFR,CD44,TNF,ENO2,IL5
C3714976	ACTIVATED PI3K-DELTA SYNDROME	DisGeNET Curated	1.052e-06	9.766e-06	4	5	PIK3CB,PIK3CD,PIK3CG,PIK3R1
C0043124	West Nile Fever	DisGeNET Curated	1.053e-06	9.766e-06	5	10	HLA-C,STAT1,CXCR4,CCR5,TNF
C0025267	Multiple Endocrine Neoplasia Type 1	DisGeNET Curated	1.083e-06	1.002e-05	13	114	CDKN1A,GAPDH,ACTB,PTH,PIK3CB,PIK3CD,PIK3CG,VEGFA,NRAS,PPP2R5B,IGF1,PCNA,SMAD3
C0018798	Congenital Heart Defects	DisGeNET Curated	1.1e-06	1.017e-05	18	216	NCOA6,HIF1A,GGT1,FANCD2,HPGDS,ALDH2,ALDH1A3,NOS3,NOTCH1,VEGFA,RAF1,CACNA1C,EDN1,EGFR,MTHFD1,TNF,MAPK3,ENO1
C0023448	Lymphoid leukemia	DisGeNET Curated	1.175e-06	1.082e-05	17	195	MYC,CDKN2A,BCL2,JAK2,PTPRC,HPGDS,CXCR4,NOTCH1,CXCL12,LCK,CSF1R,CD34,CD40,CD44,TNF,PBX1,CDK2
C0206651	Sarcoma, Clear Cell	DisGeNET Curated	1.214e-06	1.117e-05	8	38	CDKN2A,HIF1A,PDGFRB,KIT,NRAS,FOS,MSH6,EGFR
C0041408	Turner Syndrome	DisGeNET Curated	1.358e-06	1.239e-05	15	155	HLA-A,HLA-C,HLA-DRB1,F2R,PTH,MMP2,KIT,NOS3,FOXP3,VWF,PAICS,IGF1,SERPINE1,H2AFX,TNF
C0035222	Respiratory Distress Syndrome, Adult	DisGeNET Curated	1.395e-06	1.272e-05	16	176	IL10,HGF,HMOX1,ITGAM,ADCY9,HPGDS,CCL2,NOS3,VEGFA,EDN1,TGFB1,IGF1,SERPINE1,CD40,CD40LG,TNF
C0042170	Uveomeningoencephalitic Syndrome	DisGeNET Curated	1.4e-06	1.274e-05	10	66	HLA-A,HLA-B,HLA-DRB1,BCL2,JAK2,CCL2,VEGFA,FOXP3,TLR2,CD40
C0035854	Rosacea	DisGeNET Curated	1.45e-06	1.315e-05	6	18	HLA-C,HLA-DQA1,HLA-DRA,HLA-DRB1,TLR2,TNF
C0085129	Bronchial Hyperreactivity	DisGeNET Curated	1.451e-06	1.315e-05	11	82	IL10,HLA-DRB1,IRF1,ITGB3,ADRB2,HPGDS,CCL2,VEGFA,SERPINE1,TNF,IL5
C0162820	Dermatitis, Allergic Contact	DisGeNET Curated	1.462e-06	1.323e-05	12	99	IL10,BCL2,ITGAM,CCR2,CCL2,SOCS3,CD3D,EGFR,CD80,SOCS1,TNF,IL5
C0017181	Gastrointestinal Hemorrhage	DisGeNET Curated	1.497e-06	1.34e-05	9	52	IL10,HLA-B,B2M,ITGB3,JAK2,CCR1,KIT,VWF,MSH6
C0334590	Anaplastic Oligodendroglioma	DisGeNET Curated	1.497e-06	1.34e-05	9	52	CDKN2A,PDGFB,BCL2,MDM2,KIT,VEGFA,MSH6,EGFR,CDK2
C0013720	Ehlers-Danlos Syndrome	DisGeNET Curated	1.497e-06	1.34e-05	9	52	NCOA6,LRRK2,DCN,PTGS2,ADRB2,COL1A1,COL1A2,FLNA,AR
C0029172	Oral Submucous Fibrosis	DisGeNET Curated	1.499e-06	1.34e-05	8	39	ERBB2,PTGS2,MMP2,COL1A1,COL1A2,TGFB1,SERPINE1,TNF
C0162739	HELLP Syndrome	DisGeNET Curated	1.499e-06	1.34e-05	8	39	GAPDH,ACTB,HPGDS,NOS3,VEGFA,FLT1,TLR2,TNF
C1280433	Lipoatrophy	DisGeNET Curated	1.499e-06	1.34e-05	8	39	PDGFRB,INSR,PSMB8,PIK3R1,FLNA,FOS,CAV1,TNF
C0040147	Thyroiditis	DisGeNET Curated	1.499e-06	1.34e-05	8	39	ERBB2,HLA-B,HLA-C,HLA-DRB1,STAT1,CCL2,VEGFA,EDN1
C0011991	Diarrhea	DisGeNET Curated	1.606e-06	1.434e-05	22	317	CDKN1A,IL10,ERBB2,HLA-B,PTGS2,BDNF,STAT1,PTPRC,PIK3R1,KIT,VEGFA,FOXP3,NRAS,CAV1,LCK,ZAP70,THBS1,CD3D,EGFR,SERPINE1,CD40LG,TNF
C0442874	Neuropathy	DisGeNET Curated	1.681e-06	1.496e-05	20	269	IL10,HGF,INSR,ACTB,BDNF,CCR2,HPGDS,RAB7A,CCL2,CCR1,CCR5,KIF5A,MMP2,ALDH2,DNM2,AR,CD80,CD86,TNF,TPI1
C2931852	Clear-cell metastatic renal cell carcinoma	DisGeNET Curated	1.741e-06	1.548e-05	14	138	ERBB2,HIF1A,INSR,DAG1,ACTN4,BCL2,GGT1,HPGDS,CXCR4,KIT,VCAM1,VEGFA,CD34,PRKN
C2937358	Cerebral Hemorrhage	DisGeNET Curated	1.839e-06	1.631e-05	8	40	BCL2,HMOX1,ITGB3,JAK2,KDR,MMP2,VEGFA,FLT1
C2973725	Pulmonary arterial hypertension	DisGeNET Curated	1.839e-06	1.631e-05	8	40	HLA-B,MGP,NOTCH1,COL1A1,COL1A2,CACNA1D,FLNA,CAV1
C0751967	Multiple Sclerosis, Relapsing-Remitting	DisGeNET Curated	1.857e-06	1.643e-05	10	68	MYC,IL10,HLA-C,HLA-DRB1,ITGA4,BDNF,CCL2,VEGFA,FOXP3,TNF
C0021847	Intestinal Pseudo-Obstruction	DisGeNET Curated	1.896e-06	1.672e-05	5	11	HGF,PIK3CB,PIK3CD,PIK3CG,FLNA
C0025205	Melanoma, Experimental	DisGeNET Curated	1.896e-06	1.672e-05	5	11	HIF1A,FASN,KDR,VEGFA,FLT1
C0035328	Retinal Vein Occlusion	DisGeNET Curated	1.896e-06	1.672e-05	5	11	ITGA2,JAK2,MMP2,VEGFA,SERPINE1
C0024312	Lymphopenia	DisGeNET Curated	1.949e-06	1.714e-05	13	120	IL10,HLA-C,ACTB,STAT1,TYROBP,CXCR4,ALDH2,RAC2,FOXP3,RHOH,CD3D,CD3G,TNF
C0206062	Lung Diseases, Interstitial	DisGeNET Curated	1.949e-06	1.714e-05	13	120	IL10,HGF,HLA-B,PDGFB,HLA-DPB1,HLA-DRB1,KIT,WNT5A,TGFB1,IGF1,IGF1R,EGFR,TNF
C0006111	Brain Diseases	DisGeNET Curated	1.966e-06	1.728e-05	19	248	IL10,HMOX1,BDNF,CCR2,PTPRC,PIK3CB,CXCR4,PIK3CD,PIK3CG,CCL2,CXCL12,VEGFA,RAD51,CACNA1C,EDN1,TGFB1,SERPINE1,TNF,ENO1
C0747078	Generalized osteopenia	DisGeNET Curated	2.016e-06	1.77e-05	12	102	PDGFRB,PSMB8,STAT1,FGFR1,MMP2,COL1A1,COL1A2,NRAS,TGFB1,IGF1,PRKACA,CD44
C0011616	Contact Dermatitis	DisGeNET Curated	2.087e-06	1.82e-05	11	85	IL10,BCL2,HMOX1,TXN,CCL2,CCR1,VEGFA,GSR,CD86,CD44,TNF
C0162539	IgG Deficiency	DisGeNET Curated	2.14e-06	1.86e-05	7	29	IL10,HLA-A,B2M,CXCR4,CD40,CD40LG,IL5
C0000889	Acanthosis Nigricans	DisGeNET Curated	2.14e-06	1.86e-05	7	29	INSR,KDR,FGFR1,FOS,CAV1,IGF1R,PCNA
C1859592	ATRICHIA WITH PAPULAR LESIONS	DisGeNET Curated	2.242e-06	1.942e-05	8	41	HLA-C,HLA-DRB1,ITGAM,ADCY9,FGFR1,KIT,VAV1,LEF1
C0282607	Vascular Neoplasms	DisGeNET Curated	2.242e-06	1.942e-05	8	41	MYC,HIF1A,CXCR4,NOTCH1,VEGFA,FLT1,FOS,PRKCA
C0162872	Aortic Aneurysm, Thoracic	DisGeNET Curated	2.444e-06	2.11e-05	9	55	IL10,ERBB2,HIF1A,MMP2,NOTCH1,TGFB1,SERPINE1,PRKG1,SMAD3
C0003467	Anxiety	DisGeNET Curated	2.643e-06	2.279e-05	26	432	CDKN2A,PDGFB,LRRK2,ADCY5,PTGS2,BDNF,ADRB2,DLG4,FGFR1,TACR1,ALDH2,DNM2,CACNA1C,HSPG2,RFC2,AR,EDN1,MSH6,IGF1,IGF1R,ARRB2,EGR1,SERPINE1,PRKN,TNF,FYN
C0024667	Animal Mammary Neoplasms	DisGeNET Curated	2.666e-06	2.296e-05	14	143	ERBB2,ACTB,ACTN4,ADCY5,GGT1,KITLG,MGP,PIK3R1,PKM,ANXA1,EGFR,FURIN,LPL,ENO1
C0205824	Liposarcoma, Dedifferentiated	DisGeNET Curated	2.718e-06	2.331e-05	8	42	CDKN2A,HGF,MDM2,JUN,SDC1,NUP107,IGF1R,CD34
[truncated: 670 more rows]
