# Supplementary material for: Detection of novel biomarkers for early detection of Non-Muscle-Invasive Bladder Cancer using Competing Endogenous RNA network analysis
Source: Sci Rep. 2019 Jun 10;9:8434. doi: 10.1038/s41598-019-44944-3 (PMC6557814; doi:10.1038/s41598-019-44944-3)
Supplement: Supplementary file 3 — (mRNAs BP enrichment analysis results) [file 41598_2019_44944_MOESM3_ESM.xlsx]

## Sheet: DNR-mRNA-BP
* The GO Biological Process enrichment analysis results for the genes selected by DNR approach but are not in the DEG set
ID	Name	p-value	q-value FDR B&H	Hit Count in Query List	Hit Count in Genome	Hit in Query List
GO:0051247	positive regulation of protein metabolic process	3.986e-52	2.901e-48	154	1611	CDKN1A,CDKN2A,EPOR,HGF,ERBB2,PDGFB,PDGFRA,PDGFRB,LRRK2,CARD10,HMOX1,MDM2,KLF4,ADCY3,ADCY5,WDFY2,HNRNPD,ADCY7,TXN,MAPK12,KITLG,PIK3CB,PIK3CG,PIK3R1,PIN1,CCL2,FGF13,FGFR1,PLCG1,FGFR2,PLEK,HSPA2,HSPA5,PLK3,HSPB1,CARD14,PML,VEGFA,VEGFC,ROCK2,FLT1,FLT3,ANGPT1,ANXA2,WNT5A,SHC1,POU5F1,FAS,FASLG,SKP2,AR,NCOR2,IGF1,IGF1R,ARRB2,MAPK15,CSF1R,LAT,CDC26,PPM1F,PRKACA,PRKACB,PAXIP1,SMARCB1,PRKAR2B,PRKCA,SOCS1,P…
GO:0031399	regulation of protein modification process	2.893e-50	1.053e-46	162	1841	CDKN1A,CDKN1C,CDKN2A,CDKN2B,EPOR,HGF,ERBB2,PDGFB,PDGFRA,PDGFRB,LRRK2,CARD10,RRAS,KLF4,ADCY3,ADCY5,WDFY2,ADCY7,TXN,CKS1B,CKS2,KITLG,PIK3CB,PIK3CG,PIK3R1,PIN1,CCL2,FGF13,FGFR1,PLCG1,FGFR2,FGR,PLEK,HSPA1A,HSPA2,HSPA5,HSPB1,CARD14,PML,VEGFA,VEGFC,ROCK2,FLT1,FLT3,ANGPT1,ANXA2,WNT5A,SHC1,ID1,FAS,SKP2,AR,NCOR2,PPP2R2B,PPP2R5B,IGF1,IGF1R,ARRB2,MAPK15,CSF1R,LAT,ISG15,CDC26,PPM1F,PRKACA,PRKACB,PAXIP1,SMARC…
GO:0006468	protein phosphorylation	1.216e-49	2.951e-46	166	1952	CDKN1A,CDKN1C,CDKN2A,CDKN2B,EPOR,CDK18,HGF,ERBB2,PDGFB,PDGFRA,PDGFRB,PDK1,PDK4,RPS6KA2,LRRK2,CARD10,RRAS,KLF4,CDK14,ADCY3,ADCY5,WDFY2,ADCY7,TXN,TYRO3,CKS1B,CKS2,MAPK12,KITLG,PIK3CB,PIK3CD,PIK3CG,PIK3R1,PIN1,PPM1L,CCL2,FGF13,FGFR1,PLCG1,FGFR2,FGR,HSPA2,HSPA5,PLK3,HSPB1,CARD14,PML,VEGFA,VEGFC,ROCK2,FLT1,FLT3,VRK1,ANGPT1,WEE1,ANXA2,WNT5A,SHC1,ID1,FAS,AR,ZAP70,PPP2R5B,IGF1,IGF1R,ARRB2,MAPK15,CSF1R,LA…
GO:0032270	positive regulation of cellular protein metabolic process	7.29e-49	1.326e-45	145	1512	CDKN1A,CDKN2A,EPOR,HGF,ERBB2,PDGFB,PDGFRA,PDGFRB,LRRK2,CARD10,MDM2,KLF4,ADCY3,ADCY5,WDFY2,HNRNPD,ADCY7,TXN,MAPK12,KITLG,PIK3CB,PIK3CG,PIK3R1,PIN1,CCL2,FGF13,FGFR1,PLCG1,FGFR2,PLEK,HSPA2,HSPA5,PLK3,CARD14,PML,VEGFA,VEGFC,ROCK2,FLT1,FLT3,ANGPT1,ANXA2,WNT5A,SHC1,POU5F1,FAS,FASLG,SKP2,AR,NCOR2,IGF1,IGF1R,ARRB2,MAPK15,CSF1R,LAT,CDC26,PPM1F,PRKACA,PRKACB,PAXIP1,SMARCB1,PRKAR2B,PRKCA,SOCS1,PRKCD,CTBP1,P…
GO:0042127	regulation of cell proliferation	1e-48	1.456e-45	152	1666	CDKN1A,CDKN1C,CDKN2A,CDKN2B,EPOR,HGF,ERBB2,HIF1A,CEBPB,HLA-A,PDGFB,PDGFRA,PDGFRB,HLA-DPA1,HLA-DPB1,HLA-DQA1,HLA-DRB1,RPS6KA2,LRRK2,HMOX1,MDM2,KLF4,PGR,KITLG,PIK3R1,PIN1,CCL2,FGFR1,FGFR2,FGR,CXCL12,VCAM1,PML,VEGFA,VEGFC,VIM,FLT1,FLT3,ANGPT1,ANXA2,WNT5A,SHC1,ID1,FAS,FASLG,SKP2,AR,ZAP70,KIF20B,RHOG,IGF1,IGF1R,CSF1R,PRKACA,SMARCB1,PRKCA,CTBP1,PKN1,CCN2,IRS2,MAPK11,FYN,IL5,SOD2,MYC,IL10,MYCN,MYD88,NES…
GO:1902531	regulation of intracellular signal transduction	1.399e-48	1.697e-45	157	1781	CDKN2A,EPOR,HGF,ERBB2,HIF1A,PDGFB,PDGFRA,RHOJ,PDGFRB,LRRK2,CARD10,HMOX1,RRAS,MDM2,KLF4,RHOU,TXN,KITLG,PIK3CB,RHOV,PIK3CD,PIK3CG,PIK3R1,PIN1,PDIA2,CCL2,FGFR1,PLCG1,FGFR2,FGR,PLEK,HSPA1A,RHOF,PLK3,VAV1,CXCL12,HSPB1,CARD14,PML,SEC13,VEGFA,SELP,FLNA,FLT1,FLT3,ANGPT1,RHOD,WNT5A,RRM2B,RMI2,SHC1,ID1,POU5F1,FAS,FASLG,AR,ZAP70,RHOB,RHOC,RHOG,RHOH,SLC9A1,PPP2R5B,IGF1,IGF1R,ARRB2,CSF1R,PRKACA,PRKCA,PRKCB,SO…
GO:0009719	response to endogenous stimulus	1.831e-48	1.904e-45	155	1740	CDKN1A,CDKN1C,CDKN2A,CDKN2B,HIF1A,CEBPB,PDGFB,PDGFRA,PDGFRB,PDK4,GNG2,LRRK2,MCM7,HMOX1,MDM2,KLF4,ADCY3,ADCY5,HNRNPD,ADCY7,PGR,PIK3CG,PIK3R1,PIN1,PKM,CCL2,FGFR1,ABCG2,PLCG1,FGFR2,MMP2,TXN2,HSPA5,CXCL12,VCAM1,ALPL,PML,ROCK2,FLT3,ANXA2,FOS,WNT5A,ANXA5,RRM2B,POLR2J,SHC1,POLR2K,POLR2L,ID1,SHMT1,APEX1,POU5F1,FAS,SKP2,YWHAH,CREM,AR,SLC9A1,IGF1,IGF1R,ARRB2,MAPK15,MT-CYB,PRKACA,PRKACB,PRKAR2B,PRKCA,PRKCB,…
GO:0051674	localization of cell	6.996e-46	5.658e-43	137	1428	HGF,ERBB2,HIF1A,DDX58,PDGFB,PDGFRA,PDGFRB,MAPT,ACP5,LRRK2,HMOX1,RRAS,MDM2,KLF4,ADCY3,PGR,TYRO3,KITLG,PIK3CB,PIK3CD,PIK3CG,PIK3R1,PIN1,CCL2,FGF13,FGFR1,PLCG1,MMP2,FGR,HSPA5,VAV1,CXCL12,HSPB1,VCAM1,PML,VEGFA,VEGFC,MPP1,ROCK2,SELP,VIM,FLNA,FLT1,ANGPT1,RHOD,WNT5A,ANXA5,SHC1,ID1,APEX1,ZAP70,KIF20B,RHOB,RHOC,RHOG,SLC9A1,IGF1,IGF1R,ARRB2,CSF1R,PPM1F,PAXIP1,PRKCA,PRKCD,PKN1,CCN2,IRS2,SNAI1,PRKG1,FYN,MYC,…
GO:0048870	cell motility	6.996e-46	5.658e-43	137	1428	HGF,ERBB2,HIF1A,DDX58,PDGFB,PDGFRA,PDGFRB,MAPT,ACP5,LRRK2,HMOX1,RRAS,MDM2,KLF4,ADCY3,PGR,TYRO3,KITLG,PIK3CB,PIK3CD,PIK3CG,PIK3R1,PIN1,CCL2,FGF13,FGFR1,PLCG1,MMP2,FGR,HSPA5,VAV1,CXCL12,HSPB1,VCAM1,PML,VEGFA,VEGFC,MPP1,ROCK2,SELP,VIM,FLNA,FLT1,ANGPT1,RHOD,WNT5A,ANXA5,SHC1,ID1,APEX1,ZAP70,KIF20B,RHOB,RHOC,RHOG,SLC9A1,IGF1,IGF1R,ARRB2,CSF1R,PPM1F,PAXIP1,PRKCA,PRKCD,PKN1,CCN2,IRS2,SNAI1,PRKG1,FYN,MYC,…
GO:0031401	positive regulation of protein modification process	1.101e-45	8.013e-43	127	1230	CDKN1A,CDKN2A,EPOR,HGF,ERBB2,PDGFB,PDGFRA,PDGFRB,LRRK2,CARD10,ADCY3,ADCY5,WDFY2,ADCY7,TXN,KITLG,PIK3CB,PIK3CG,PIK3R1,PIN1,CCL2,FGF13,FGFR1,PLCG1,FGFR2,PLEK,HSPA2,HSPA5,CARD14,PML,VEGFA,VEGFC,ROCK2,FLT1,FLT3,ANGPT1,ANXA2,WNT5A,SHC1,FAS,SKP2,AR,NCOR2,IGF1,IGF1R,ARRB2,MAPK15,CSF1R,LAT,CDC26,PRKACA,PRKACB,PAXIP1,SMARCB1,PRKAR2B,PRKCA,SOCS1,PRKCD,CTBP1,PKN1,CCN2,MAPK3,MAPK11,FYN,IL5,MYD88,AVPR2,INSR,G…
GO:0051174	regulation of phosphorus metabolic process	2.112e-45	1.366e-42	152	1769	CDKN1A,CDKN1C,CDKN2A,CDKN2B,EPOR,HGF,ERBB2,HIF1A,PDGFB,PDGFRA,PDGFRB,PDK1,PDK4,LRRK2,CARD10,MCM7,RRAS,KLF4,ADCY3,ADCY5,WDFY2,ADCY7,TXN,CKS1B,CKS2,KITLG,PIK3CB,PIK3CG,PIK3R1,PIN1,CCL2,FGF13,FGFR1,PLCG1,FGFR2,FGR,PLEK,HSPA2,HSPA5,HSPB1,CARD14,PML,VEGFA,VEGFC,ROCK2,FLT1,FLT3,ANGPT1,ANXA2,WNT5A,SHC1,ID1,FAS,AR,RHOH,PPP2R2B,PPP2R5B,IGF1,IGF1R,ARRB2,MAPK15,CSF1R,LAT,PPM1F,PDP1,PRKACA,PRKACB,PRKAR2B,PRK…
GO:1901700	response to oxygen-containing compound	2.252e-45	1.366e-42	145	1614	CDKN1A,CDKN2A,EPOR,HGF,HIF1A,CEBPB,PDGFB,PDGFRA,PDGFRB,PDK4,HLA-DRB1,RPS6KA2,ACP5,GNG2,LRRK2,HMOX1,MDM2,KLF4,ADCY3,ADCY5,HNRNPD,ADCY7,PGR,TXN,PIK3CG,PIK3R1,PKM,CCL2,ABCG2,MMP2,TXN2,PLK3,CXCL12,VCAM1,ALPL,ROCK2,SELP,FOS,WNT5A,ANXA5,SHC1,ID1,SHMT1,APEX1,POU5F1,FAS,FASLG,CREM,RHOB,SLC9A1,IGF1,IGF1R,MAPK15,MT-CYB,PRKACA,PRKACB,SMARCB1,PRKAR2B,PRKCA,PRKCB,SOCS1,PRKCD,CCN2,IRS2,MAPK3,MAPK7,CTSB,FYN,SOD…
GO:0042325	regulation of phosphorylation	3.109e-45	1.741e-42	140	1510	CDKN1A,CDKN1C,CDKN2A,CDKN2B,EPOR,HGF,ERBB2,HIF1A,PDGFB,PDGFRA,PDGFRB,LRRK2,CARD10,MCM7,RRAS,KLF4,ADCY3,ADCY5,WDFY2,ADCY7,TXN,CKS1B,CKS2,KITLG,PIK3CB,PIK3CG,PIK3R1,PIN1,CCL2,FGF13,FGFR1,PLCG1,FGFR2,FGR,HSPA2,HSPA5,HSPB1,CARD14,PML,VEGFA,VEGFC,ROCK2,FLT1,FLT3,ANGPT1,ANXA2,WNT5A,SHC1,ID1,FAS,AR,RHOH,PPP2R5B,IGF1,IGF1R,ARRB2,MAPK15,CSF1R,LAT,PPM1F,PRKACA,PRKACB,PRKAR2B,PRKCA,SOCS1,PRKCD,PKN1,CCN2,IRS…
GO:0040011	locomotion	4.696e-45	2.441e-42	150	1735	HGF,ERBB2,HIF1A,DDX58,PDGFB,PDGFRA,PDGFRB,MAPT,HLA-DRB1,ACP5,LRRK2,HMOX1,RRAS,MDM2,KLF4,ADCY3,PGR,TYRO3,KITLG,PIK3CB,PIK3CD,PIK3CG,PIK3R1,PIN1,CCL2,FGF13,FGFR1,PLCG1,MMP2,FGR,HSPA1A,HSPA5,VAV1,CXCL12,HSPB1,VCAM1,PML,VEGFA,VEGFC,MPP1,ROCK2,SELP,VIM,FLNA,FLT1,ANGPT1,RHOD,WNT5A,ANXA5,SHC1,ID1,APEX1,ZAP70,KIF20B,RHOB,RHOC,RHOG,SLC9A1,IGF1,IGF1R,ARRB2,CSF1R,PPM1F,PAXIP1,PRKCA,PRKCD,PKN1,CCN2,IRS2,SNAI…
GO:0010941	regulation of cell death	6.408e-45	3.109e-42	146	1650	CDKN1A,CDKN2A,EPOR,HGF,ERBB2,HIF1A,CEBPB,PDGFRB,PDK4,RPS6KA2,LRRK2,CARD10,HMOX1,MDM2,KLF4,PGR,ABCB1,TXN,TYRO3,KITLG,PIK3CG,PIK3R1,PIN1,PDIA2,CCL2,FGFR1,FGFR2,MMP2,HSPA1A,HSPA5,PLK3,VAV1,CXCL12,HSPB1,CARD14,PML,VEGFA,FLNA,FLT3,ANGPT1,WNT5A,ANXA5,RRM2B,ID1,FAS,FASLG,SKP2,YWHAH,AR,RHOB,PPP2R2B,SLC9A1,IGF1,IGF1R,ARRB2,CSF1R,PPM1F,PRKCA,PRKCD,CCN2,IRS2,SNAI1,MAPK7,CTSB,FYN,SOD2,MYC,IL10,MYCN,MYD88,NES…
GO:0016477	cell migration	1.507e-44	6.853e-42	129	1300	HGF,HIF1A,DDX58,PDGFB,PDGFRA,PDGFRB,MAPT,ACP5,LRRK2,HMOX1,RRAS,MDM2,KLF4,PGR,TYRO3,KITLG,PIK3CB,PIK3CD,PIK3CG,PIK3R1,CCL2,FGF13,FGFR1,PLCG1,MMP2,FGR,HSPA5,VAV1,CXCL12,HSPB1,VCAM1,PML,VEGFA,VEGFC,MPP1,ROCK2,SELP,VIM,FLNA,FLT1,ANGPT1,RHOD,WNT5A,SHC1,ID1,APEX1,ZAP70,KIF20B,RHOB,RHOC,RHOG,SLC9A1,IGF1,IGF1R,ARRB2,CSF1R,PPM1F,PAXIP1,PRKCA,PRKCD,PKN1,CCN2,IRS2,SNAI1,PRKG1,FYN,MYC,IL10,MYD88,NDE1,INSR,DA…
GO:1901698	response to nitrogen compound	2.318e-43	9.923e-41	111	981	CDKN1A,CDKN2A,HIF1A,CEBPB,DDX58,PDGFB,PDGFRA,PDK4,GNG2,LRRK2,HMOX1,MDM2,KLF4,ADCY3,ADCY5,HNRNPD,ADCY7,PGR,PIK3CG,PIK3R1,PKM,CCL2,ABCG2,MMP2,CXCL12,VCAM1,FLT3,FOS,ANXA5,RRM2B,SHC1,ID1,SHMT1,APEX1,FAS,CREM,NCOR2,SLC9A1,IGF1,IGF1R,MT-CYB,PRKACA,PRKACB,PRKAR2B,PRKCA,PRKCB,SOCS1,PRKCD,CCN2,IRS2,MAPK3,CTSB,FYN,MYC,IL10,MYD88,GAPDH,AVPR2,INSR,PSMB9,IRF1,BCL2,ITGA2,PTAFR,PTGS2,STAT1,ITPR1,JAK2,JAK3,GJA1,…
GO:0001932	regulation of protein phosphorylation	4.769e-43	1.928e-40	132	1404	CDKN1A,CDKN1C,CDKN2A,CDKN2B,EPOR,HGF,ERBB2,PDGFB,PDGFRA,PDGFRB,LRRK2,CARD10,RRAS,KLF4,ADCY3,ADCY5,WDFY2,ADCY7,TXN,CKS1B,CKS2,KITLG,PIK3CB,PIK3CG,PIK3R1,PIN1,CCL2,FGF13,FGFR1,PLCG1,FGFR2,FGR,HSPA2,HSPA5,HSPB1,CARD14,PML,VEGFA,VEGFC,ROCK2,FLT1,FLT3,ANGPT1,ANXA2,WNT5A,SHC1,ID1,FAS,AR,PPP2R5B,IGF1,IGF1R,ARRB2,MAPK15,CSF1R,LAT,PPM1F,PRKACA,PRKACB,PRKAR2B,PRKCA,SOCS1,PRKCD,PKN1,CCN2,MAPK3,MAPK7,MAPK11,…
GO:0019220	regulation of phosphate metabolic process	5.093e-43	1.951e-40	148	1756	CDKN1A,CDKN1C,CDKN2A,CDKN2B,EPOR,HGF,ERBB2,HIF1A,PDGFB,PDGFRA,PDGFRB,LRRK2,CARD10,MCM7,RRAS,KLF4,ADCY3,ADCY5,WDFY2,ADCY7,TXN,CKS1B,CKS2,KITLG,PIK3CB,PIK3CG,PIK3R1,PIN1,CCL2,FGF13,FGFR1,PLCG1,FGFR2,FGR,PLEK,HSPA2,HSPA5,HSPB1,CARD14,PML,VEGFA,VEGFC,ROCK2,FLT1,FLT3,ANGPT1,ANXA2,WNT5A,SHC1,ID1,FAS,AR,RHOH,PPP2R2B,PPP2R5B,IGF1,IGF1R,ARRB2,MAPK15,CSF1R,LAT,PPM1F,PRKACA,PRKACB,PRKAR2B,PRKCA,SOCS1,PRKCD,…
GO:0043067	regulation of programmed cell death	6.284e-43	2.287e-40	138	1536	CDKN1A,CDKN2A,EPOR,HGF,ERBB2,HIF1A,CEBPB,PDGFRB,PDK4,RPS6KA2,LRRK2,CARD10,HMOX1,MDM2,KLF4,PGR,TYRO3,KITLG,PIK3CG,PIK3R1,PIN1,PDIA2,CCL2,FGFR1,FGFR2,MMP2,HSPA1A,HSPA5,PLK3,VAV1,CXCL12,HSPB1,CARD14,PML,VEGFA,FLNA,FLT3,ANGPT1,WNT5A,ANXA5,RRM2B,ID1,FAS,FASLG,SKP2,YWHAH,AR,RHOB,PPP2R2B,SLC9A1,IGF1,IGF1R,ARRB2,CSF1R,PPM1F,PRKCA,PRKCD,CCN2,IRS2,SNAI1,MAPK7,CTSB,FYN,SOD2,MYC,IL10,MYD88,NES,ZBTB16,TNFSF10…
GO:0010243	response to organonitrogen compound	7.319e-43	2.537e-40	104	866	CDKN1A,CDKN2A,HIF1A,CEBPB,PDGFB,PDGFRA,PDK4,GNG2,LRRK2,HMOX1,MDM2,KLF4,ADCY3,ADCY5,HNRNPD,ADCY7,PGR,PIK3CG,PIK3R1,PKM,CCL2,ABCG2,MMP2,CXCL12,VCAM1,FLT3,FOS,ANXA5,RRM2B,SHC1,ID1,SHMT1,APEX1,FAS,CREM,SLC9A1,IGF1,IGF1R,MT-CYB,PRKACA,PRKACB,PRKAR2B,PRKCA,PRKCB,SOCS1,PRKCD,CCN2,IRS2,MAPK3,CTSB,FYN,MYC,IL10,MYD88,AVPR2,INSR,PSMB9,IRF1,BCL2,ITGA2,PTAFR,PTGS2,STAT1,ITPR1,JAK2,JAK3,GJA1,JUN,JUNB,JUP,PTPRF…
GO:0012501	programmed cell death	9.841e-43	3.256e-40	156	1952	CDKN1A,CDKN2A,EPOR,HGF,ERBB2,HIF1A,CEBPB,PDGFRB,MAPT,PDK1,PDK4,RPS6KA2,LRRK2,CARD10,HMOX1,MDM2,KLF4,PGR,TYRO3,KITLG,PIK3CG,PIK3R1,PIN1,PKM,PDIA2,CCL2,FGF13,FGFR1,FGFR2,MMP2,HSPA1A,HSPA5,PLK3,VAV1,CXCL12,HSPB1,CARD14,PML,VEGFA,ROCK2,FLNA,FLT3,ANGPT1,WNT5A,ANXA5,RRM2B,ID1,FAS,FASLG,SKP2,YWHAH,AR,RHOB,PPP2R2B,SLC9A1,IGF1,IGF1R,ARRB2,CSF1R,PPM1F,PRKCA,PRKCB,PRKCD,PKN1,CCN2,IRS2,SNAI1,MAPK3,MAPK7,CTSB…
GO:0002682	regulation of immune system process	1.726e-42	5.462e-40	136	1506	CDKN1A,CDKN2A,ERBB2,HIF1A,CEBPB,HLA-A,DDX58,HLA-DPA1,HLA-DPB1,HLA-DQA1,PDK4,HLA-DRA,HLA-DRB1,ACTB,HMOX1,HIST1H4I,ABCB1,FANCD2,TYRO3,KITLG,HIST1H3A,AP2A1,PIK3CB,PIK3CD,PIK3R1,CCL2,PLCG1,MMP2,FGR,HSPA1A,VAV1,CXCL12,VCAM1,PML,VEGFA,VEGFC,MPP1,SELP,FLT1,FLT3,ANGPT1,LAT2,FOS,WNT5A,ANXA5,SHC1,SAMHD1,FAS,ZAP70,IGF1,ARRB2,CSF1R,LAT,ISG15,PRKACA,PRKACB,PAXIP1,PRKCA,PRKCB,SOCS1,PRKCD,PKN1,IRS2,MAPK3,MAPK11…
GO:0009611	response to wounding	2.264e-42	6.866e-40	109	967	HGF,ERBB2,HIF1A,PDGFB,PDGFRA,PDGFRB,ACP5,GNG2,ACTB,HMOX1,KLF4,FANCD2,TYRO3,HIST1H3A,PIK3CB,PIK3CG,PIK3R1,PKM,CCL2,MMP2,PLEK,TXN2,VAV1,HSPB1,SELP,FLNA,VWF,ANXA2,WNT5A,ANXA5,POU5F1,ZAP70,RHOB,RHOC,RHOG,IGF1,IGF1R,ARRB2,LAT,PRKACA,PRKACB,PRKAR2B,PRKCA,PRKCB,PRKCD,CCN2,PRKG1,MAPK3,MAPK7,CTSB,FYN,CTSS,SOD2,MYC,IL10,MYD88,GATA1,IRF1,BCL2,ITGA2,BCL6,DCN,ACE,ITGB3,GFAP,PTGS2,GGT1,ITPR1,JAK2,GJA1,BMP4,JUN…
GO:0042981	regulation of apoptotic process	4.585e-42	1.335e-39	136	1519	CDKN1A,CDKN2A,EPOR,HGF,ERBB2,HIF1A,CEBPB,PDGFRB,PDK4,RPS6KA2,LRRK2,CARD10,HMOX1,MDM2,KLF4,PGR,TYRO3,KITLG,PIK3CG,PIK3R1,PIN1,PDIA2,CCL2,FGFR1,FGFR2,MMP2,HSPA1A,HSPA5,PLK3,VAV1,CXCL12,HSPB1,CARD14,PML,VEGFA,FLNA,FLT3,ANGPT1,WNT5A,ANXA5,RRM2B,ID1,FAS,FASLG,SKP2,YWHAH,AR,RHOB,PPP2R2B,SLC9A1,IGF1,IGF1R,ARRB2,CSF1R,PPM1F,PRKCA,PRKCD,CCN2,IRS2,SNAI1,MAPK7,CTSB,FYN,SOD2,MYC,IL10,MYD88,NES,ZBTB16,TNFSF10…
GO:0007049	cell cycle	4.895e-42	1.37e-39	147	1766	CDKN1A,CDKN1C,CDKN2A,CDKN2B,CDK18,HGF,PDGFB,PDGFRB,RPS6KA2,MCM3,MCM4,MCM5,MCM7,RRM1,MDM2,POLA2,CDK14,ADCY3,RHOU,ABCB1,FANCD2,TUBB1,CKS1B,CKS2,MAPK12,PIN1,AK1,FGFR1,FGFR2,HSPA2,PLK3,PML,SEC13,ROCK2,FLNA,VRK1,WEE1,POLE,WNT5A,APEX1,MSH4,MSH5,XRCC3,SMC2,SKP2,YWHAH,KIF20B,RHOB,RHOC,PPP2R5B,IGF1,IGF1R,CDC26,PRIM1,PRKACA,PRKACB,SMARCB1,PRKAR2B,PRKCA,PRKCB,PRKCD,CTBP1,CCN2,MAPK3,MAPK7,STAG2,MYC,NES,CENPJ…
GO:0044093	positive regulation of molecular function	9.956e-42	2.684e-39	152	1893	CDKN1A,CDKN2A,HGF,ERBB2,HIF1A,DDX58,PDGFB,PDGFRA,PDGFRB,LRRK2,CARD10,KLF4,ADCY3,ADCY5,ADCY7,TXN,MAPK12,KITLG,PIK3CB,PIK3CG,PIN1,CCL2,FGF13,FGFR1,PLCG1,FGFR2,FGR,PLEK,HSPA1A,HSPA2,HSPA5,VAV1,CARD14,PML,VEGFA,FLT1,FLT3,ANGPT1,ANXA2,WNT5A,SHC1,FAS,FASLG,AR,RHOC,RHOG,SLC9A1,PPP2R5B,IGF1,MAPK15,CSF1R,LAT,CDC26,PPM1F,PRKACA,PRKACB,SMARCB1,PRKAR2B,PRKCA,PRKCB,SOCS1,PRKCD,PKN1,CCN2,IRS2,PRKG1,MAPK3,MAPK1…
GO:0006915	apoptotic process	1.503e-41	3.906e-39	153	1923	CDKN1A,CDKN2A,EPOR,HGF,ERBB2,HIF1A,CEBPB,PDGFRB,MAPT,PDK1,PDK4,RPS6KA2,LRRK2,CARD10,HMOX1,MDM2,KLF4,PGR,TYRO3,KITLG,PIK3CG,PIK3R1,PIN1,PDIA2,CCL2,FGF13,FGFR1,FGFR2,MMP2,HSPA1A,HSPA5,PLK3,VAV1,CXCL12,HSPB1,CARD14,PML,VEGFA,ROCK2,FLNA,FLT3,ANGPT1,WNT5A,ANXA5,RRM2B,ID1,FAS,FASLG,SKP2,YWHAH,AR,RHOB,PPP2R2B,SLC9A1,IGF1,IGF1R,ARRB2,CSF1R,PPM1F,PRKCA,PRKCB,PRKCD,PKN1,CCN2,IRS2,SNAI1,MAPK3,MAPK7,CTSB,FYN…
GO:0001775	cell activation	6.204e-41	1.557e-38	109	1001	CDKN1A,CDKN2A,ERBB2,CEBPB,HLA-A,PDGFB,PDGFRA,PDGFRB,HLA-DPA1,HLA-DPB1,HLA-DQA1,HLA-DRA,HLA-DRB1,GNG2,ACTB,HMOX1,FANCD2,TYRO3,PIK3CB,PIK3CD,PIK3CG,PIK3R1,CCL2,FGR,PLEK,VAV1,CXCL12,HSPB1,VCAM1,SELP,FLNA,FLT3,VWF,LAT2,WNT5A,FAS,ZAP70,RHOB,RHOG,RHOH,IGF1,ARRB2,ZBTB32,LAT,PAXIP1,PRKCA,PRKCB,PRKCD,PKN1,CCN2,IRS2,PRKG1,MAPK3,CTPS1,FYN,IL5,IL10,MYD88,ZBTB16,B2M,GATA1,PSMB10,FADD,IRF1,BCL2,BCL6,PTAFR,ITGA…
GO:0051338	regulation of transferase activity	9.972e-41	2.419e-38	109	1006	CDKN1A,CDKN1C,CDKN2A,CDKN2B,HGF,ERBB2,PDGFB,PDGFRA,PDGFRB,LRRK2,CARD10,KLF4,ADCY3,ADCY5,ADCY7,TXN,CKS1B,CKS2,KITLG,PIK3CB,PIK3CG,PIK3R1,PIN1,FGF13,FGFR1,PLCG1,FGR,HSPA2,HSPA5,HSPB1,CARD14,PML,VEGFA,FLT1,FLT3,ANGPT1,WNT5A,SHC1,IGF1,IGF1R,MAPK15,CSF1R,LAT,CDC26,PPM1F,PRKACA,PRKACB,PRKAR2B,PRKCA,SOCS1,PRKCD,PKN1,IRS2,MAPK3,MAPK7,MAPK11,INSR,PSMB8,DAB2,PSMB9,PSMB10,PSMC4,PSMD3,PSMD8,PSMD11,ITGA1,DCN,…
GO:0071495	cellular response to endogenous stimulus	3.573e-40	8.388e-38	122	1278	CDKN1C,CDKN2B,HIF1A,CEBPB,PDGFB,PDGFRA,PDGFRB,PDK4,GNG2,LRRK2,MCM7,MDM2,KLF4,ADCY3,ADCY5,HNRNPD,ADCY7,PGR,PIK3CG,PIK3R1,PIN1,CCL2,FGFR1,ABCG2,PLCG1,FGFR2,MMP2,HSPA5,PML,ROCK2,FLT3,FOS,WNT5A,ANXA5,POLR2J,SHC1,POLR2K,POLR2L,ID1,SHMT1,APEX1,POU5F1,FAS,SKP2,YWHAH,AR,SLC9A1,IGF1,IGF1R,ARRB2,PRKACA,PRKACB,PRKAR2B,PRKCA,PRKCB,SOCS1,PRKCD,CCN2,IRS2,MAPK3,MAPK7,CTSB,FYN,CTSS,IL10,AVPR2,INSR,GATA1,DAB2,IRF…
GO:0006928	movement of cell or subcellular component	4.732e-40	1.076e-37	149	1882	HGF,ERBB2,HIF1A,DDX58,PDGFB,PDGFRA,PDGFRB,MAPT,ACP5,ACTB,LRRK2,HMOX1,RRAS,MDM2,KLF4,ADCY3,PGR,TXN,TYRO3,KITLG,AP2A1,PIK3CB,PIK3CD,PIK3CG,PIK3R1,PIN1,CCL2,FGF13,FGFR1,PLCG1,MMP2,FGR,HSPA5,VAV1,CXCL12,HSPB1,VCAM1,KLC3,PML,VEGFA,VEGFC,MPP1,ROCK2,SELP,VIM,FLNA,FLT1,ANGPT1,RHOD,WNT5A,ANXA5,SHC1,ID1,APEX1,ZAP70,KIF20B,RHOB,RHOC,RHOG,SLC9A1,IGF1,IGF1R,ARRB2,CSF1R,PPM1F,PAXIP1,PRKCA,PRKCD,PKN1,CCN2,IRS2,…
GO:2000026	regulation of multicellular organismal development	9.516e-40	2.099e-37	149	1893	CDKN2A,EPOR,HGF,ERBB2,HIF1A,CEBPB,HLA-A,PDGFB,PDGFRB,MAPT,HLA-DQA1,LRRK2,HMOX1,RRAS,MDM2,KLF4,HIST1H4I,FANCD2,KITLG,MGP,AP2A1,PIK3R1,PIN1,CCL2,FGF13,FGFR1,PLCG1,FGFR2,HSPA5,CXCL12,HSPB1,PML,VEGFA,VEGFC,ROCK2,VIM,FLT1,FLT3,FOS,WNT5A,ID1,POU5F1,FAS,FASLG,YWHAH,AR,ZAP70,KIF20B,RHOB,PPP2R5B,IGF1,IGF1R,ARRB2,CSF1R,ISG15,PRKACA,PRKACB,PAXIP1,PRKCA,PRKCB,CCN2,SNAI1,MAPK7,MAPK11,FYN,IL5,MYC,IL10,MYCN,ZBT…
GO:0009967	positive regulation of signal transduction	1.461e-39	3.128e-37	131	1488	CDKN1C,CDKN2A,CDKN2B,EPOR,HGF,ERBB2,HIF1A,PDGFB,PDGFRA,PDGFRB,LRRK2,CARD10,HMOX1,TXN,KITLG,PIK3CB,PIK3CG,PIK3R1,PIN1,CCL2,FGFR1,PLCG1,FGFR2,FGR,HSPA1A,CARD14,PML,SEC13,VEGFA,SELP,FLNA,FLT1,FLT3,ANGPT1,WNT5A,SHC1,POU5F1,FAS,FASLG,SKP2,YWHAH,AR,ZAP70,RHOC,SLC9A1,PPP2R5B,IGF1,IGF1R,ARRB2,CSF1R,LAT,SMARCB1,PRKCA,PRKCB,SOCS1,PRKCD,PKN1,CCN2,MAPK3,MAPK11,FYN,IL5,MYC,IL10,MYD88,CENPJ,TNFSF10,INSR,PSMB8,…
GO:0008284	positive regulation of cell proliferation	1.8e-39	3.744e-37	103	924	CDKN1A,EPOR,HGF,ERBB2,HIF1A,HLA-A,PDGFB,PDGFRA,PDGFRB,HLA-DPA1,HLA-DPB1,HMOX1,MDM2,PGR,KITLG,CCL2,FGFR1,FGFR2,CXCL12,VCAM1,PML,VEGFA,VEGFC,VIM,FLT1,FLT3,ANXA2,WNT5A,SHC1,ID1,FASLG,SKP2,AR,ZAP70,KIF20B,RHOG,IGF1,IGF1R,CSF1R,PRKACA,PRKCA,CCN2,IRS2,IL5,MYC,MYCN,MYD88,NES,AVPR2,INSR,GATA1,FADD,BCL2,ITGA2,BCL6,PTAFR,ITGB3,GFAP,PTGS2,STAT1,JAK2,JAK3,BMP2,BMP4,JUN,ALDH1A2,PTPRC,GLI1,GLI2,GLI3,SYK,KDR,AD…
GO:0051270	regulation of cellular component movement	4.417e-39	8.929e-37	99	860	HGF,ERBB2,HIF1A,DDX58,PDGFB,PDGFRA,PDGFRB,MAPT,ACP5,HMOX1,RRAS,MDM2,KLF4,PGR,KITLG,PIK3CD,PIK3R1,PIN1,CCL2,FGFR1,PLCG1,MMP2,FGR,HSPA5,CXCL12,HSPB1,VEGFA,VEGFC,MPP1,ROCK2,SELP,VIM,FLNA,FLT1,ANGPT1,RHOD,WNT5A,ANXA5,APEX1,KIF20B,RHOB,IGF1,IGF1R,CSF1R,PPM1F,PRKCA,PKN1,IRS2,SNAI1,PRKG1,MYC,MYD88,INSR,DAB2,FADD,BCL2,ITGA2,BCL6,PTAFR,DCN,ACE,ITGB3,PTGS2,JAK2,BMP2,BMP4,JUN,JUP,PTPRC,ARHGEF7,CXCR4,GLI1,KD…
GO:0030335	positive regulation of cell migration	6.464e-39	1.272e-36	73	445	HGF,HIF1A,PDGFB,PDGFRA,PDGFRB,ACP5,MDM2,PGR,KITLG,PIK3CD,PIK3R1,CCL2,FGFR1,PLCG1,MMP2,FGR,HSPA5,CXCL12,HSPB1,VEGFA,VEGFC,ROCK2,SELP,FLT1,ANGPT1,RHOD,WNT5A,KIF20B,RHOB,IGF1,IGF1R,CSF1R,PPM1F,PRKCA,IRS2,SNAI1,MYC,INSR,DAB2,FADD,BCL2,ITGA2,PTAFR,ITGB3,PTGS2,JAK2,BMP2,BMP4,JUN,PTPRC,ARHGEF7,GLI1,KDR,ADAM17,KIT,NOTCH1,RAC1,RAC2,TEK,S1PR1,EDN1,TGFB1,THBS1,EGFR,EGR1,FURIN,TLR2,SERPINE1,TNF,PAX6,LYN,LEF1…
GO:2000145	regulation of cell motility	6.772e-39	1.297e-36	95	793	HGF,ERBB2,HIF1A,DDX58,PDGFB,PDGFRA,PDGFRB,ACP5,HMOX1,RRAS,MDM2,KLF4,PGR,KITLG,PIK3CD,PIK3R1,PIN1,CCL2,FGFR1,PLCG1,MMP2,FGR,HSPA5,CXCL12,HSPB1,VEGFA,VEGFC,MPP1,ROCK2,SELP,VIM,FLNA,FLT1,ANGPT1,RHOD,WNT5A,ANXA5,APEX1,KIF20B,RHOB,IGF1,IGF1R,CSF1R,PPM1F,PRKCA,PKN1,IRS2,SNAI1,PRKG1,MYC,MYD88,INSR,DAB2,FADD,BCL2,ITGA2,PTAFR,DCN,ACE,ITGB3,PTGS2,JAK2,BMP2,BMP4,JUN,PTPRC,ARHGEF7,CXCR4,GLI1,KDR,ADAM17,KIT,N…
GO:0022402	cell cycle process	1.078e-38	2.013e-36	125	1385	CDKN1A,CDKN1C,CDKN2A,CDKN2B,HGF,PDGFB,PDGFRB,RPS6KA2,MCM3,MCM4,MCM5,MCM7,MDM2,POLA2,CDK14,ADCY3,RHOU,ABCB1,FANCD2,TUBB1,CKS1B,CKS2,MAPK12,PIN1,AK1,FGFR1,FGFR2,HSPA2,PLK3,PML,SEC13,ROCK2,FLNA,VRK1,WEE1,POLE,WNT5A,APEX1,MSH4,MSH5,XRCC3,SMC2,SKP2,YWHAH,KIF20B,RHOB,RHOC,PPP2R5B,IGF1,IGF1R,CDC26,PRIM1,PRKACA,PRKAR2B,PRKCA,PRKCB,CCN2,STAG2,MYC,NES,CENPJ,CENPN,MCM8,INCENP,NDE1,INSR,PSMB8,PSMB9,PSMB10,BA…
GO:0010647	positive regulation of cell communication	2.173e-38	3.954e-36	138	1684	CDKN1C,CDKN2A,CDKN2B,EPOR,HGF,ERBB2,HIF1A,PDGFB,PDGFRA,PDGFRB,HLA-DRB1,LRRK2,CARD10,HMOX1,TXN,KITLG,PIK3CB,PIK3CG,PIK3R1,PIN1,CCL2,FGFR1,PLCG1,FGFR2,FGR,HSPA1A,CARD14,PML,SEC13,VEGFA,SELP,FLNA,FLT1,FLT3,ANGPT1,WNT5A,SHC1,POU5F1,FAS,FASLG,SKP2,YWHAH,AR,ZAP70,RHOC,SLC9A1,PPP2R5B,IGF1,IGF1R,ARRB2,CSF1R,LAT,SMARCB1,PRKCA,PRKCB,SOCS1,PRKCD,PKN1,CCN2,IRS2,MAPK3,MAPK11,FYN,IL5,MYC,IL10,MYD88,CENPJ,TNFSF…
GO:0023056	positive regulation of signaling	2.314e-38	4.108e-36	137	1662	CDKN1C,CDKN2A,CDKN2B,EPOR,HGF,ERBB2,HIF1A,PDGFB,PDGFRA,PDGFRB,HLA-DRB1,LRRK2,CARD10,HMOX1,TXN,KITLG,PIK3CB,PIK3CG,PIK3R1,PIN1,CCL2,FGFR1,PLCG1,FGFR2,FGR,HSPA1A,CARD14,PML,SEC13,VEGFA,SELP,FLNA,FLT1,FLT3,ANGPT1,WNT5A,SHC1,POU5F1,FAS,FASLG,SKP2,YWHAH,AR,ZAP70,RHOC,SLC9A1,PPP2R5B,IGF1,IGF1R,ARRB2,CSF1R,LAT,SMARCB1,PRKCA,PRKCB,SOCS1,PRKCD,PKN1,CCN2,IRS2,MAPK3,MAPK11,FYN,IL5,MYC,IL10,MYD88,CENPJ,TNFSF…
GO:0051272	positive regulation of cellular component movement	3.418e-38	5.922e-36	74	470	HGF,HIF1A,PDGFB,PDGFRA,PDGFRB,ACP5,MDM2,PGR,KITLG,PIK3CD,PIK3R1,CCL2,FGFR1,PLCG1,MMP2,FGR,HSPA5,CXCL12,HSPB1,VEGFA,VEGFC,ROCK2,SELP,FLT1,ANGPT1,RHOD,WNT5A,KIF20B,RHOB,IGF1,IGF1R,CSF1R,PPM1F,PRKCA,IRS2,SNAI1,MYC,INSR,DAB2,FADD,BCL2,ITGA2,BCL6,PTAFR,ITGB3,PTGS2,JAK2,BMP2,BMP4,JUN,PTPRC,ARHGEF7,GLI1,KDR,ADAM17,KIT,NOTCH1,RAC1,RAC2,TEK,S1PR1,EDN1,TGFB1,THBS1,EGFR,EGR1,FURIN,TLR2,SERPINE1,TNF,PAX6,LYN…
GO:0002684	positive regulation of immune system process	4.252e-38	7.197e-36	104	976	CDKN1A,HIF1A,HLA-A,DDX58,HLA-DPA1,HLA-DPB1,HLA-DQA1,HLA-DRA,HLA-DRB1,ACTB,HMOX1,ABCB1,TYRO3,KITLG,PIK3CB,PIK3CD,PIK3R1,CCL2,PLCG1,MMP2,FGR,HSPA1A,VAV1,CXCL12,VCAM1,VEGFA,VEGFC,SELP,FLT1,LAT2,FOS,WNT5A,ZAP70,IGF1,ARRB2,CSF1R,LAT,ISG15,PRKACA,PRKACB,PAXIP1,PRKCA,PRKCB,PRKCD,IRS2,MAPK3,MAPK11,CTSB,FYN,IL5,CTSS,IL10,MYD88,ZBTB16,B2M,GATA1,PSMB8,PSMB9,PSMB10,FADD,PSMC4,IRF1,PSMD3,PSMD8,BCL2,PSMD11,ITG…
GO:2000147	positive regulation of cell motility	4.84e-38	8.005e-36	73	458	HGF,HIF1A,PDGFB,PDGFRA,PDGFRB,ACP5,MDM2,PGR,KITLG,PIK3CD,PIK3R1,CCL2,FGFR1,PLCG1,MMP2,FGR,HSPA5,CXCL12,HSPB1,VEGFA,VEGFC,ROCK2,SELP,FLT1,ANGPT1,RHOD,WNT5A,KIF20B,RHOB,IGF1,IGF1R,CSF1R,PPM1F,PRKCA,IRS2,SNAI1,MYC,INSR,DAB2,FADD,BCL2,ITGA2,PTAFR,ITGB3,PTGS2,JAK2,BMP2,BMP4,JUN,PTPRC,ARHGEF7,GLI1,KDR,ADAM17,KIT,NOTCH1,RAC1,RAC2,TEK,S1PR1,EDN1,TGFB1,THBS1,EGFR,EGR1,FURIN,TLR2,SERPINE1,TNF,PAX6,LYN,LEF1…
GO:0009628	response to abiotic stimulus	5.169e-38	8.36e-36	116	1216	CDKN1A,HIF1A,PDGFB,PDGFRB,PDK1,ACTB,HMOX1,RRM1,MDM2,HNRNPD,TXN,FANCD2,PIK3R1,FEN1,PKM,CCL2,MMP2,TXN2,HSPA1A,HSPA2,PLK3,CXCL12,VCAM1,PML,VEGFA,FLT1,POLD1,FOS,WNT5A,SHC1,XRCC3,FAS,SLC2A1,RHOB,SLC9A1,IGF1,ARRB2,MT-CYB,PAXIP1,PRKCB,PKN1,CCN2,MAPK3,CTSB,FYN,CTSS,SOD2,MYC,MYD88,PSMB9,FADD,IRF1,BCL2,ITGA2,PTAFR,PTCH1,DCN,PTGS2,GADD45A,STAT1,GGT1,ITPR1,GJA1,BMP2,BMP4,JUN,JUNB,JUP,POM121,PTPRC,CXCR4,GLI2,…
GO:1901701	cellular response to oxygen-containing compound	7.28e-38	1.152e-35	105	1001	CDKN2A,EPOR,HGF,HIF1A,CEBPB,PDGFB,PDGFRA,PDK4,HLA-DRB1,RPS6KA2,GNG2,LRRK2,MDM2,KLF4,ADCY3,ADCY5,HNRNPD,ADCY7,TXN,PIK3CG,PIK3R1,CCL2,ABCG2,MMP2,VCAM1,ROCK2,FOS,WNT5A,ANXA5,SHC1,ID1,SHMT1,APEX1,FAS,RHOB,SLC9A1,IGF1,IGF1R,PRKACA,PRKACB,SMARCB1,PRKAR2B,PRKCA,PRKCB,SOCS1,PRKCD,IRS2,MAPK3,MAPK7,FYN,SOD2,IL10,MYD88,B2M,SPTBN2,INSR,IRF1,ITGA2,PTAFR,PTCH1,PTGS2,STAT1,ITPR1,JAK2,JAK3,BMP4,JUP,ALDH1A2,PTPRF…
GO:0045937	positive regulation of phosphate metabolic process	1.346e-37	2.04e-35	111	1126	CDKN1A,EPOR,HGF,ERBB2,HIF1A,PDGFB,PDGFRA,PDGFRB,LRRK2,CARD10,ADCY3,ADCY5,WDFY2,ADCY7,TXN,KITLG,PIK3CB,PIK3CG,PIK3R1,PIN1,CCL2,FGF13,FGFR1,PLCG1,FGFR2,FGR,PLEK,HSPA2,HSPA5,CARD14,VEGFA,VEGFC,ROCK2,FLT1,FLT3,ANGPT1,ANXA2,WNT5A,SHC1,FAS,AR,IGF1,IGF1R,ARRB2,MAPK15,CSF1R,LAT,PRKACA,PRKACB,PRKAR2B,PRKCA,SOCS1,PRKCD,PKN1,CCN2,MAPK3,MAPK11,FYN,IL5,MYC,MYD88,AVPR2,INSR,GATA1,DAB2,BCL2,ITGA1,ITGA2,PTAFR,AC…
GO:0010562	positive regulation of phosphorus metabolic process	1.346e-37	2.04e-35	111	1126	CDKN1A,EPOR,HGF,ERBB2,HIF1A,PDGFB,PDGFRA,PDGFRB,LRRK2,CARD10,ADCY3,ADCY5,WDFY2,ADCY7,TXN,KITLG,PIK3CB,PIK3CG,PIK3R1,PIN1,CCL2,FGF13,FGFR1,PLCG1,FGFR2,FGR,PLEK,HSPA2,HSPA5,CARD14,VEGFA,VEGFC,ROCK2,FLT1,FLT3,ANGPT1,ANXA2,WNT5A,SHC1,FAS,AR,IGF1,IGF1R,ARRB2,MAPK15,CSF1R,LAT,PRKACA,PRKACB,PRKAR2B,PRKCA,SOCS1,PRKCD,PKN1,CCN2,MAPK3,MAPK11,FYN,IL5,MYC,MYD88,AVPR2,INSR,GATA1,DAB2,BCL2,ITGA1,ITGA2,PTAFR,AC…
GO:0009725	response to hormone	2.249e-37	3.34e-35	106	1033	CDKN1A,HIF1A,PDGFB,PDGFRB,PDK4,GNG2,HMOX1,MDM2,ADCY3,ADCY5,HNRNPD,ADCY7,PGR,PIK3R1,PKM,CCL2,ABCG2,MMP2,TXN2,CXCL12,ALPL,ROCK2,FLT3,ANXA2,FOS,WNT5A,ANXA5,SHC1,APEX1,FAS,SKP2,YWHAH,AR,SLC9A1,IGF1,IGF1R,ARRB2,MAPK15,MT-CYB,PRKACA,PRKACB,PRKAR2B,PRKCA,PRKCB,SOCS1,PRKCD,CCN2,IRS2,MAPK3,CTSB,FYN,CTSS,IL10,AVPR2,INSR,GATA1,DAB2,IRF1,BCL2,ITGA2,PTAFR,PTCH1,PTGS2,BDNF,STAT1,JAK2,JAK3,GJA1,BMP4,JUN,JUNB,AL…
GO:0040012	regulation of locomotion	3.052e-37	4.443e-35	97	866	HGF,ERBB2,HIF1A,DDX58,PDGFB,PDGFRA,PDGFRB,ACP5,LRRK2,HMOX1,RRAS,MDM2,KLF4,PGR,KITLG,PIK3CD,PIK3R1,PIN1,CCL2,FGFR1,PLCG1,MMP2,FGR,HSPA5,CXCL12,HSPB1,VEGFA,VEGFC,MPP1,ROCK2,SELP,VIM,FLNA,FLT1,ANGPT1,RHOD,WNT5A,ANXA5,APEX1,KIF20B,RHOB,IGF1,IGF1R,CSF1R,PPM1F,PRKCA,PKN1,IRS2,SNAI1,PRKG1,MYC,MYD88,INSR,DAB2,FADD,BCL2,ITGA2,PTAFR,DCN,ACE,ITGB3,PTGS2,JAK2,BMP2,BMP4,JUN,PTPRC,ARHGEF7,CXCR4,GLI1,KDR,ADAM17…
GO:0051240	positive regulation of multicellular organismal process	3.217e-37	4.591e-35	133	1610	CDKN2A,EPOR,HGF,HIF1A,CEBPB,HLA-A,DDX58,PDGFB,PDGFRB,MAPT,HLA-DPA1,HLA-DPB1,HLA-DQA1,HMOX1,RRAS,KITLG,PIK3R1,PIN1,CCL2,FGFR1,PLCG1,FGFR2,FGR,PLEK,HSPA1A,HSPA5,CXCL12,HSPB1,PML,VEGFA,VEGFC,ROCK2,SELP,VIM,FLT1,FLT3,ANGPT1,FOS,WNT5A,SHC1,POLR2K,POLR2L,POU5F1,AR,ZAP70,KIF20B,RHOB,SLC9A1,PPP2R5B,IGF1,IGF1R,CSF1R,ISG15,PPM1F,PAXIP1,PRKCA,PRKCB,CCN2,SNAI1,PRKG1,MAPK11,FYN,IL5,MYC,IL10,MYD88,ZBTB16,AVPR2…
GO:0043085	positive regulation of catalytic activity	3.379e-37	4.73e-35	132	1588	CDKN1A,CDKN2A,HGF,ERBB2,HIF1A,PDGFB,PDGFRA,PDGFRB,LRRK2,CARD10,KLF4,ADCY3,ADCY5,ADCY7,TXN,MAPK12,KITLG,PIK3CB,PIK3CG,PIN1,CCL2,FGF13,FGFR1,PLCG1,FGFR2,FGR,PLEK,HSPA1A,HSPA2,HSPA5,VAV1,CARD14,PML,VEGFA,FLT1,FLT3,ANGPT1,WNT5A,SHC1,FAS,FASLG,RHOC,RHOG,IGF1,MAPK15,CSF1R,LAT,CDC26,PPM1F,PRKACA,PRKACB,PRKAR2B,PRKCA,SOCS1,PRKCD,PKN1,CCN2,IRS2,MAPK3,MAPK11,FYN,IL5,MYC,TNFSF10,AVPR2,SPTBN2,INSR,PSMB8,DAB2…
GO:0042327	positive regulation of phosphorylation	4.927e-37	6.766e-35	104	1003	CDKN1A,EPOR,HGF,ERBB2,HIF1A,PDGFB,PDGFRA,PDGFRB,LRRK2,CARD10,ADCY3,ADCY5,WDFY2,ADCY7,TXN,KITLG,PIK3CB,PIK3CG,PIK3R1,PIN1,CCL2,FGF13,FGFR1,PLCG1,FGFR2,FGR,HSPA2,HSPA5,CARD14,VEGFA,VEGFC,ROCK2,FLT1,FLT3,ANGPT1,ANXA2,WNT5A,SHC1,FAS,AR,IGF1,IGF1R,ARRB2,MAPK15,CSF1R,LAT,PRKACA,PRKACB,PRKAR2B,PRKCA,SOCS1,PRKCD,PKN1,CCN2,MAPK3,MAPK11,FYN,IL5,MYC,MYD88,INSR,GATA1,DAB2,BCL2,ITGA1,ACE,ITGB3,GADD45A,BDNF,JA…
GO:0051347	positive regulation of transferase activity	8.017e-37	1.072e-34	85	665	CDKN1A,HGF,ERBB2,PDGFB,PDGFRA,PDGFRB,LRRK2,CARD10,KLF4,ADCY3,ADCY5,ADCY7,TXN,KITLG,PIK3CB,PIK3CG,PIN1,FGF13,FGFR1,PLCG1,FGR,HSPA2,HSPA5,CARD14,VEGFA,FLT1,FLT3,ANGPT1,WNT5A,SHC1,IGF1,MAPK15,CSF1R,LAT,CDC26,PRKACA,PRKACB,PRKAR2B,SOCS1,PRKCD,PKN1,MAPK3,MAPK11,INSR,PSMB8,DAB2,PSMB9,PSMB10,PSMC4,PSMD3,PSMD8,PSMD11,ITGA1,ACE,ITGB3,GADD45A,JAK2,BMP2,BMP4,PTPRC,FBXO5,CXCR4,SYK,UBE2S,ADAM17,KIT,RAC1,RAF1,…
GO:0040017	positive regulation of locomotion	8.1e-37	1.072e-34	73	477	HGF,HIF1A,PDGFB,PDGFRA,PDGFRB,ACP5,MDM2,PGR,KITLG,PIK3CD,PIK3R1,CCL2,FGFR1,PLCG1,MMP2,FGR,HSPA5,CXCL12,HSPB1,VEGFA,VEGFC,ROCK2,SELP,FLT1,ANGPT1,RHOD,WNT5A,KIF20B,RHOB,IGF1,IGF1R,CSF1R,PPM1F,PRKCA,IRS2,SNAI1,MYC,INSR,DAB2,FADD,BCL2,ITGA2,PTAFR,ITGB3,PTGS2,JAK2,BMP2,BMP4,JUN,PTPRC,ARHGEF7,GLI1,KDR,ADAM17,KIT,NOTCH1,RAC1,RAC2,TEK,S1PR1,EDN1,TGFB1,THBS1,EGFR,EGR1,FURIN,TLR2,SERPINE1,TNF,PAX6,LYN,LEF1…
GO:0030334	regulation of cell migration	2.137e-36	2.778e-34	89	742	HGF,HIF1A,DDX58,PDGFB,PDGFRA,PDGFRB,ACP5,HMOX1,RRAS,MDM2,KLF4,PGR,KITLG,PIK3CD,PIK3R1,CCL2,FGFR1,PLCG1,MMP2,FGR,HSPA5,CXCL12,HSPB1,VEGFA,VEGFC,MPP1,ROCK2,SELP,VIM,FLNA,FLT1,ANGPT1,RHOD,WNT5A,APEX1,KIF20B,RHOB,IGF1,IGF1R,CSF1R,PPM1F,PRKCA,IRS2,SNAI1,PRKG1,MYC,MYD88,INSR,DAB2,FADD,BCL2,ITGA2,PTAFR,DCN,ACE,ITGB3,PTGS2,JAK2,BMP2,BMP4,JUN,PTPRC,ARHGEF7,CXCR4,GLI1,KDR,ADAM17,KIT,NOTCH1,RAC1,RAC2,TEK,S1…
GO:0060548	negative regulation of cell death	2.302e-36	2.939e-34	103	1001	CDKN1A,EPOR,HGF,ERBB2,HIF1A,CEBPB,PDGFRB,PDK4,LRRK2,HMOX1,MDM2,KLF4,PGR,ABCB1,TXN,TYRO3,KITLG,PIK3CG,PIK3R1,PIN1,CCL2,FGFR2,HSPA1A,HSPA5,PLK3,CXCL12,HSPB1,CARD14,VEGFA,FLNA,ANGPT1,WNT5A,ANXA5,RRM2B,ID1,FAS,FASLG,YWHAH,AR,SLC9A1,IGF1,IGF1R,ARRB2,CSF1R,PRKCA,PRKCD,CCN2,IRS2,SNAI1,MAPK7,CTSB,FYN,SOD2,MYC,IL10,MYD88,NES,TNFSF10,GATA1,DAB2,BARD1,FADD,BCL2,BCL6,ITGB3,BDNF,ITPR1,JAK2,JAK3,BMP4,JUN,TXNDC…
GO:0014070	response to organic cyclic compound	1.884e-35	2.364e-33	104	1045	CDKN1A,CDKN2A,HIF1A,CEBPB,DDX58,PDGFB,PDGFRB,ACP5,GNG2,LRRK2,HMOX1,MDM2,KLF4,ADCY3,ADCY5,HNRNPD,PGR,PIK3CG,PIK3R1,CCL2,ABCG2,MMP2,TXN2,VCAM1,ALPL,ROCK2,SELP,FLT3,FOS,WNT5A,SHC1,ID1,SHMT1,APEX1,FAS,SKP2,YWHAH,CREM,AR,NCOR2,SLC9A1,IGF1,ARRB2,MAPK15,PRKACA,PRKACB,PRKAR2B,PRKCA,SOCS1,CCN2,MAPK3,CTSB,IL10,INSR,DAB2,PSMB9,BCL2,ITGA2,PTAFR,PTCH1,PTGS2,BDNF,STAT1,ITPR1,JAK2,BMP2,BMP4,JUN,JUNB,JUP,ALDH1A2…
GO:0006259	DNA metabolic process	3.169e-35	3.909e-33	101	992	CDKN1A,CDKN2A,HGF,UBE2L6,PDGFB,PDGFRA,PDGFRB,MCM3,MCM4,MCM5,MCM7,MCMDC2,RRM1,POLA2,KLF4,HIST3H3,HIST1H4I,FANCD2,KITLG,FEN1,PPIE,FGFR1,HSPA1A,PML,RNASEH2A,POLD1,FOS,POLD2,POLE,RRM2B,RMI2,POLR2J,SHC1,POLR2K,POLR2L,APEX1,MSH4,MSH5,XRCC3,IGF1,IGF1R,ARRB2,ZBTB32,MAPK15,UBE2T,ISG15,PRIM1,PAXIP1,SMARCB1,PRKCD,CCN2,MAPK3,STAG2,MYC,IL10,MCM8,INSR,BARD1,ISG20,BCL6,GADD45A,GJA1,BMP4,JUN,PTPRC,SUPT5H,GLI1,GL…
GO:0001934	positive regulation of protein phosphorylation	5.293e-35	6.42e-33	99	959	CDKN1A,EPOR,HGF,ERBB2,PDGFB,PDGFRA,PDGFRB,LRRK2,CARD10,ADCY3,ADCY5,WDFY2,ADCY7,TXN,KITLG,PIK3CB,PIK3CG,PIK3R1,PIN1,CCL2,FGF13,FGFR1,PLCG1,FGFR2,HSPA2,HSPA5,CARD14,VEGFA,VEGFC,ROCK2,FLT1,FLT3,ANGPT1,ANXA2,WNT5A,SHC1,FAS,AR,IGF1,IGF1R,ARRB2,MAPK15,CSF1R,LAT,PRKACA,PRKACB,PRKAR2B,PRKCA,SOCS1,PRKCD,PKN1,CCN2,MAPK3,MAPK11,FYN,IL5,MYD88,INSR,GATA1,DAB2,BCL2,ITGA1,ACE,ITGB3,GADD45A,BDNF,JAK2,BMP2,BMP4,J…
GO:0030155	regulation of cell adhesion	6.224e-35	7.426e-33	85	704	CDKN2A,ERBB2,CEBPB,HLA-A,HLA-DPA1,HLA-DPB1,HLA-DQA1,HLA-DRA,HLA-DRB1,ACP5,KLF4,FANCD2,PIK3CB,PIK3CG,PIK3R1,CCL2,MMP2,VAV1,CXCL12,VCAM1,PML,VEGFA,VEGFC,ROCK2,SELP,FLNA,ANGPT1,RHOD,WNT5A,ZAP70,SLC9A1,IGF1,LAT,PPM1F,PRKCA,PRKCD,PRKG1,MAPK7,FYN,IL10,ZBTB16,DAB2,FADD,IRF1,BCL2,ITGA2,BCL6,PTAFR,ITGB3,JAK2,JAK3,BMP2,BMP4,PTPRC,ARHGEF7,GLI2,GLI3,SYK,KDR,NOTCH1,RAC1,RAC2,DNM2,RAC3,FOXP3,CAV1,LCK,TEK,S1PR1…
GO:0051094	positive regulation of developmental process	1.746e-34	2.05e-32	116	1323	CDKN2A,EPOR,HGF,HIF1A,CEBPB,PDGFB,PDGFRB,MAPT,HLA-DQA1,HMOX1,RRAS,WDFY2,MAPK12,KITLG,PIK3R1,PIN1,FGFR1,PLCG1,FGFR2,HSPA5,CXCL12,HSPB1,PML,VEGFA,VEGFC,VIM,FLNA,FLT1,FLT3,FOS,WNT5A,POU5F1,AR,ZAP70,KIF20B,RHOB,PPP2R5B,IGF1,IGF1R,CSF1R,ISG15,PAXIP1,PRKCA,PRKCB,CCN2,SNAI1,MAPK11,FYN,IL5,MYC,ZBTB16,CENPJ,INSR,GATA1,DAB2,FADD,IRF1,BCL2,BCL6,PTCH1,DCN,ACE,ITGB3,GFAP,PTGS2,BDNF,JAK2,GJA1,BMP2,BMP4,JUN,JUN…
GO:0000278	mitotic cell cycle	2.469e-34	2.807e-32	101	1016	CDKN1A,CDKN1C,CDKN2A,CDKN2B,HGF,PDGFB,PDGFRB,MCM3,MCM4,MCM5,MCM7,RRM1,MDM2,POLA2,CDK14,RHOU,ABCB1,CKS1B,CKS2,PIN1,FGFR1,FGFR2,HSPA2,PLK3,PML,FLNA,VRK1,WEE1,POLE,APEX1,XRCC3,SMC2,SKP2,YWHAH,KIF20B,IGF1,IGF1R,CDC26,PRIM1,PRKACA,PRKAR2B,PRKCA,PRKCB,STAG2,MYC,NES,CENPJ,CENPN,MCM8,INCENP,NDE1,INSR,PSMB8,PSMB9,PSMB10,PSMC4,PSMD3,PSMD8,BCL2,PSMD11,PTCH1,GADD45A,BMP4,POM121,FBXO5,TUBA1A,RALBP1,DHFR,NCAPD…
GO:0007167	enzyme linked receptor protein signaling pathway	2.469e-34	2.807e-32	101	1016	CDKN1C,CDKN2B,HGF,ERBB2,HIF1A,PDGFB,PDGFRA,PDGFRB,PDK4,ACTB,MAPK12,AP2A1,PIK3CB,PIK3R1,PIN1,PPM1L,CCL2,FGFR1,PLCG1,FGFR2,MMP2,FGR,HSPA5,VAV1,HSPB1,PML,VEGFA,VEGFC,ROCK2,VIM,FLT1,FLT3,ANGPT1,FOS,WNT5A,POLR2J,SHC1,POLR2K,POLR2L,ID1,POU5F1,FASLG,AR,ZAP70,PPP2R5B,IGF1,IGF1R,ARRB2,CSF1R,LAT,PRKCA,PRKCB,SOCS1,PRKCD,CCN2,IRS2,MAPK3,MAPK11,FYN,MYD88,INSR,DAB2,ITGA1,DCN,ITGB3,BDNF,JAK2,JAK3,BMP2,BMP4,JUN,…
GO:0043069	negative regulation of programmed cell death	2.558e-34	2.864e-32	96	919	CDKN1A,EPOR,HGF,ERBB2,HIF1A,CEBPB,PDGFRB,PDK4,LRRK2,HMOX1,MDM2,KLF4,PGR,TYRO3,KITLG,PIK3CG,PIK3R1,PIN1,CCL2,FGFR2,HSPA1A,HSPA5,PLK3,CXCL12,HSPB1,CARD14,VEGFA,FLNA,ANGPT1,WNT5A,ANXA5,RRM2B,ID1,FAS,FASLG,YWHAH,AR,SLC9A1,IGF1,IGF1R,ARRB2,CSF1R,PRKCA,PRKCD,IRS2,SNAI1,MAPK7,FYN,SOD2,MYC,IL10,MYD88,NES,TNFSF10,GATA1,DAB2,BARD1,FADD,BCL2,BCL6,BDNF,JAK2,JAK3,BMP4,JUN,TXNDC5,GLI2,GLI3,NFKBIA,KDR,ADAM17,KI…
GO:0080134	regulation of response to stress	3.444e-34	3.798e-32	127	1579	CDKN2A,EPOR,HGF,HIF1A,HLA-A,DDX58,PDGFB,PDGFRA,PDK4,ACP5,LRRK2,HMOX1,MDM2,KLF4,TXN,FANCD2,TYRO3,HIST1H3A,AP2A1,PIK3CG,PIK3R1,PDIA2,CCL2,MMP2,FGR,PLEK,HSPA1A,HSPA5,VAV1,CXCL12,HSPB1,PML,VEGFA,SELP,ANXA2,WNT5A,ANXA5,APEX1,SAMHD1,ZAP70,IGF1R,ARRB2,PRKACA,PRKACB,PRKCA,SOCS1,PRKCD,PKN1,CCN2,SNAI1,PRKG1,MAPK3,MAPK7,CTSB,FYN,CTSS,SOD2,MYC,IL10,MYD88,GAPDH,B2M,PSMB8,DAB2,PSMB9,PSMB10,FADD,PSMC4,IRF1,PSMD…
GO:0043066	negative regulation of apoptotic process	4.046e-34	4.395e-32	95	905	CDKN1A,EPOR,HGF,ERBB2,HIF1A,CEBPB,PDGFRB,PDK4,LRRK2,HMOX1,MDM2,KLF4,PGR,TYRO3,KITLG,PIK3CG,PIK3R1,PIN1,CCL2,FGFR2,HSPA1A,HSPA5,PLK3,CXCL12,HSPB1,CARD14,VEGFA,FLNA,ANGPT1,WNT5A,ANXA5,RRM2B,ID1,FAS,FASLG,YWHAH,AR,SLC9A1,IGF1,IGF1R,ARRB2,CSF1R,PRKCA,PRKCD,IRS2,SNAI1,MAPK7,FYN,SOD2,MYC,IL10,MYD88,NES,TNFSF10,GATA1,DAB2,BARD1,FADD,BCL2,BCL6,BDNF,JAK2,JAK3,BMP4,JUN,TXNDC5,GLI2,GLI3,NFKBIA,KDR,ADAM17,NO…
GO:0009891	positive regulation of biosynthetic process	1.218e-33	1.303e-31	142	1959	CDKN1C,CDKN2A,CDKN2B,HGF,ERBB2,HIF1A,CEBPB,DDX58,PDGFB,PDGFRA,PDGFRB,HMOX1,KLF4,ADCY3,ADCY5,HNRNPD,ADCY7,PGR,KITLG,PIK3R1,PIN1,CCL2,FGFR1,FGFR2,HSPA1A,HSPA5,HSPB1,CARD14,PML,VEGFA,FOS,WNT5A,POLR2J,SHC1,POLR2K,POLR2L,POU5F1,ATAD2,YWHAH,CREM,AR,RHOG,NCOR2,SLC9A1,PPP2R5B,IGF1,IGF1R,ARRB2,MAPK15,HELZ2,PAXIP1,SMARCB1,PRKCA,PRKCB,PRKCD,CCN2,IRS2,SNAI1,MAPK3,MAPK7,IL5,SOD2,MYC,IL10,MYCN,MYD88,ZBTB16,AVP…
GO:0043549	regulation of kinase activity	1.269e-33	1.339e-31	91	842	CDKN1A,CDKN1C,CDKN2A,CDKN2B,HGF,ERBB2,PDGFB,PDGFRA,PDGFRB,LRRK2,CARD10,KLF4,ADCY3,ADCY5,ADCY7,TXN,CKS1B,CKS2,KITLG,PIK3CB,PIK3CG,PIK3R1,FGF13,FGFR1,PLCG1,FGR,HSPA2,HSPA5,HSPB1,CARD14,VEGFA,FLT1,FLT3,ANGPT1,WNT5A,SHC1,IGF1,IGF1R,CSF1R,LAT,PPM1F,PRKACA,PRKACB,PRKAR2B,PRKCA,SOCS1,PRKCD,PKN1,IRS2,MAPK3,MAPK7,MAPK11,INSR,DAB2,ITGA1,DCN,ACE,ITGB3,GADD45A,BGN,JAK2,BMP2,BMP4,PTPRC,CXCR4,SYK,ADAM17,KIT,RA…
GO:1902533	positive regulation of intracellular signal transduction	1.439e-33	1.496e-31	97	958	CDKN2A,EPOR,HGF,ERBB2,PDGFB,PDGFRA,PDGFRB,LRRK2,CARD10,HMOX1,TXN,KITLG,PIK3CB,PIK3CG,CCL2,FGFR1,PLCG1,FGFR2,FGR,HSPA1A,CARD14,SEC13,VEGFA,SELP,FLNA,FLT1,FLT3,ANGPT1,WNT5A,SHC1,POU5F1,FAS,FASLG,AR,ZAP70,RHOC,SLC9A1,IGF1,IGF1R,ARRB2,CSF1R,PRKCA,PRKCB,SOCS1,PRKCD,PKN1,CCN2,MAPK3,MAPK11,FYN,IL5,IL10,MYD88,CENPJ,TNFSF10,INSR,DAB2,FADD,BCL2,ITGA1,DCN,ITGB3,PTGS2,GADD45A,JAK2,GJA1,BMP2,BMP4,JUN,PTPRC,CX…
GO:0051173	positive regulation of nitrogen compound metabolic process	2.106e-33	2.159e-31	141	1944	CDKN1C,CDKN2A,CDKN2B,HGF,ERBB2,HIF1A,CEBPB,DDX58,PDGFB,PDGFRA,PDGFRB,KLF4,ADCY3,ADCY5,HNRNPD,ADCY7,PGR,KITLG,PIK3R1,PIN1,FGFR1,FGFR2,HSPA1A,HSPA5,CARD14,PML,VEGFA,FOS,WNT5A,POLR2J,SHC1,POLR2K,POLR2L,APEX1,POU5F1,ATAD2,YWHAH,CREM,AR,RHOG,NCOR2,SLC9A1,PPP2R5B,IGF1,IGF1R,ARRB2,MAPK15,HELZ2,PAXIP1,SMARCB1,PRKCA,PRKCB,PRKCD,SNAI1,MAPK3,MAPK7,IL5,SOD2,MYC,IL10,MYCN,MYD88,ZBTB16,AVPR2,INSR,GATA1,DAB2,FA…
GO:0042060	wound healing	2.835e-33	2.866e-31	75	570	ERBB2,HIF1A,PDGFB,PDGFRA,PDGFRB,GNG2,ACTB,HMOX1,TYRO3,HIST1H3A,PIK3CB,PIK3CG,PIK3R1,PKM,PLEK,VAV1,HSPB1,SELP,FLNA,VWF,ANXA2,WNT5A,ANXA5,ZAP70,RHOB,RHOC,RHOG,IGF1,ARRB2,LAT,PRKACA,PRKACB,PRKAR2B,PRKCA,PRKCB,PRKCD,PRKG1,MAPK3,FYN,MYC,GATA1,IRF1,ITGA2,DCN,ITGB3,ITPR1,JAK2,GJA1,BMP4,GLI3,SYK,ADAM17,NOS3,NOTCH1,RAC1,RAC2,RAD51B,RAF1,CAV1,LCK,EDN1,TGFB1,THBS1,EGFR,TIMP1,CD34,CD40,SERPINE1,CD40LG,CD44,L…
GO:0002520	immune system development	3.56e-33	3.55e-31	96	949	CDKN1C,CDKN2A,CDKN2B,ERBB2,HIF1A,CEBPB,PDGFB,PDGFRA,PDGFRB,HLA-DQA1,ACP5,RRAS,KLF4,HIST1H4I,FANCD2,TYRO3,KITLG,PIK3CD,PIK3R1,FGFR2,PLEK,VAV1,VCAM1,PML,VEGFA,FLT1,FLT3,ANGPT1,ANXA2,FOS,WNT5A,FAS,ZAP70,RHOH,ZBTB32,CSF1R,ISG15,PAXIP1,PRKCA,PKN1,MAPK3,MAPK11,IL5,SOD2,MYC,IL10,ZBTB16,B2M,GATA1,PSMB9,FADD,IRF1,BCL2,BCL6,ITGAM,ACE,ITGB3,JAK2,JAK3,BMP4,JUN,JUNB,PTPRC,ARHGEF7,GLI2,GLI3,NFKBIA,SYK,PHLPP1,K…
GO:1903047	mitotic cell cycle process	4.042e-33	3.976e-31	95	931	CDKN1A,CDKN2A,CDKN2B,HGF,PDGFB,PDGFRB,MCM3,MCM4,MCM5,MCM7,MDM2,POLA2,CDK14,RHOU,ABCB1,CKS1B,CKS2,PIN1,FGFR1,FGFR2,HSPA2,PLK3,PML,FLNA,VRK1,WEE1,POLE,APEX1,XRCC3,SMC2,SKP2,YWHAH,KIF20B,IGF1,IGF1R,CDC26,PRIM1,PRKACA,PRKAR2B,PRKCA,PRKCB,STAG2,NES,CENPJ,CENPN,MCM8,INCENP,NDE1,INSR,PSMB8,PSMB9,PSMB10,PSMC4,PSMD3,PSMD8,BCL2,PSMD11,GADD45A,BMP4,POM121,FBXO5,TUBA1A,RALBP1,DHFR,NCAPD2,UBE2S,TIMELESS,ADAM1…
GO:0042592	homeostatic process	6.035e-33	5.856e-31	133	1767	CDKN2A,EPOR,HIF1A,PDGFRA,PDGFRB,PDK4,HLA-DRB1,ACP5,ACTB,LRRK2,HMOX1,POLA2,HIST3H3,HIST1H4I,ADCY3,ADCY5,ADCY7,TXN,TYRO3,KITLG,PIK3CB,PIK3CD,PIK3CG,PIK3R1,FEN1,TXNDC16,PDIA2,CCL2,ABCG2,PLCG1,TXN2,HSPA1A,CXCL12,HSPB1,VCAM1,PML,VEGFA,FLT3,POLD1,POLD2,POLE,APEX1,XRCC3,FAS,FASLG,NCOR2,SLC9A1,IGF1,IGF1R,MAPK15,CSF1R,LAT,ISG15,MTHFD1,PRIM1,PRKACA,PRKACB,SMARCB1,PRKAR2B,PRKCA,PRKCB,PKN1,CCN2,IRS2,PRKG1,MA…
GO:0000165	MAPK cascade	1.675e-32	1.604e-30	94	928	EPOR,HGF,ERBB2,PDGFB,PDGFRA,PDGFRB,LRRK2,RRAS,KLF4,MAPK12,KITLG,PIK3CB,PIK3CG,PIN1,PPM1L,CCL2,FGF13,FGFR1,PLCG1,FGFR2,VEGFA,FLT1,FLT3,ANGPT1,WNT5A,SHC1,ID1,FAS,AR,IGF1,IGF1R,ARRB2,MAPK15,CSF1R,LAT,PRKCA,PRKCD,PKN1,CCN2,IRS2,MAPK3,MAPK7,MAPK11,FYN,IL5,MYC,MYD88,SPTBN2,INSR,PSMB8,DAB2,PSMB9,PSMB10,PSMC4,PSMD3,PSMD8,PSMD11,ITGA1,ITGB3,GADD45A,JAK2,JAK3,BMP2,BMP4,JUN,PTPRC,CXCR4,SYK,RPS6KA6,PHLPP1,DL…
GO:0010628	positive regulation of gene expression	2.595e-32	2.453e-30	137	1890	CDKN1C,CDKN2A,CDKN2B,HGF,ERBB2,HIF1A,CEBPB,DDX58,PDGFB,RPS6KA2,ACTB,MDM2,KLF4,HIST1H4I,HNRNPD,PGR,HIST1H3A,PIK3CB,PIK3CD,PIK3R1,PIN1,FGFR1,FGFR2,HSPA1A,HSPA5,CARD14,PML,VEGFA,ROCK2,VIM,FOS,WNT5A,POLR2J,POLR2K,POLR2L,ID1,POU5F1,ATAD2,YWHAH,CREM,AR,RHOG,NCOR2,SLC9A1,PPP2R5B,IGF1,IGF1R,PPM1F,HELZ2,PAXIP1,SMARCB1,PRKCB,CCN2,SNAI1,MAPK3,MAPK7,MAPK11,IL5,MYC,IL10,MYCN,MYD88,ZBTB16,AVPR2,INSR,GATA1,DAB2…
GO:0031328	positive regulation of cellular biosynthetic process	3.669e-32	3.423e-30	138	1921	CDKN1C,CDKN2A,CDKN2B,HGF,ERBB2,HIF1A,CEBPB,DDX58,PDGFB,PDGFRA,PDGFRB,HMOX1,KLF4,ADCY3,ADCY5,HNRNPD,ADCY7,PGR,KITLG,PIK3R1,PIN1,FGFR1,FGFR2,HSPA1A,HSPA5,HSPB1,CARD14,PML,VEGFA,FOS,WNT5A,POLR2J,SHC1,POLR2K,POLR2L,POU5F1,ATAD2,YWHAH,CREM,AR,RHOG,NCOR2,SLC9A1,PPP2R5B,IGF1,IGF1R,ARRB2,MAPK15,HELZ2,PAXIP1,SMARCB1,PRKCA,PRKCB,PRKCD,IRS2,SNAI1,MAPK3,MAPK7,IL5,SOD2,MYC,IL10,MYCN,MYD88,ZBTB16,AVPR2,INSR,GA…
GO:0034097	response to cytokine	4.77e-32	4.394e-30	88	825	EPOR,HIF1A,CEBPB,HLA-A,HLA-DPA1,HLA-DPB1,HLA-DQA1,HLA-DRA,HLA-DRB1,ACP5,KLF4,TUBA1B,CCL2,HSPA1A,HSPA5,CXCL12,VCAM1,CARD14,PML,SELP,FLT3,ANGPT1,FOS,WNT5A,SAMHD1,FAS,CSF1R,ISG15,OASL,PRKCA,SOCS1,PRKCD,MAPK3,MAPK7,CTSB,IL5,MYC,MYD88,GAPDH,AVPR2,B2M,INSR,PSMB8,PSMB9,PSMB10,FADD,PSMC4,IRF1,PSMD3,PSMD8,BCL2,PSMD11,ISG20,PTAFR,DCN,PTGS2,STAT1,BGN,JAK2,JAK3,JUN,JUNB,ALDH1A2,PTPRC,PTPRF,CXCR4,NFKBIA,SYK,A…
GO:0023014	signal transduction by protein phosphorylation	5.641e-32	5.132e-30	95	962	EPOR,HGF,ERBB2,PDGFB,PDGFRA,PDGFRB,LRRK2,RRAS,KLF4,TYRO3,MAPK12,KITLG,PIK3CB,PIK3CG,PIN1,PPM1L,CCL2,FGF13,FGFR1,PLCG1,FGFR2,VEGFA,FLT1,FLT3,ANGPT1,WNT5A,SHC1,ID1,FAS,AR,IGF1,IGF1R,ARRB2,MAPK15,CSF1R,LAT,PRKCA,PRKCD,PKN1,CCN2,IRS2,MAPK3,MAPK7,MAPK11,FYN,IL5,MYC,MYD88,SPTBN2,INSR,PSMB8,DAB2,PSMB9,PSMB10,PSMC4,PSMD3,PSMD8,PSMD11,ITGA1,ITGB3,GADD45A,JAK2,JAK3,BMP2,BMP4,JUN,PTPRC,CXCR4,SYK,RPS6KA6,PHL…
GO:0045935	positive regulation of nucleobase-containing compound metabolic process	6.289e-32	5.651e-30	134	1832	CDKN1C,CDKN2A,CDKN2B,HGF,ERBB2,HIF1A,CEBPB,DDX58,PDGFB,PDGFRA,PDGFRB,KLF4,ADCY3,ADCY5,HNRNPD,ADCY7,PGR,KITLG,PIK3R1,PIN1,FGFR1,FGFR2,HSPA1A,HSPA5,CARD14,PML,VEGFA,FOS,WNT5A,POLR2J,SHC1,POLR2K,POLR2L,APEX1,POU5F1,ATAD2,YWHAH,CREM,AR,RHOG,SLC9A1,PPP2R5B,IGF1,IGF1R,ARRB2,MAPK15,HELZ2,PAXIP1,SMARCB1,PRKCA,PRKCB,PRKCD,SNAI1,MAPK3,MAPK7,IL5,MYC,IL10,MYCN,MYD88,ZBTB16,AVPR2,INSR,GATA1,DAB2,FADD,PSMC4,IR…
GO:0010557	positive regulation of macromolecule biosynthetic process	1.767e-31	1.568e-29	131	1777	CDKN1C,CDKN2A,CDKN2B,HGF,ERBB2,HIF1A,CEBPB,DDX58,PDGFB,PDGFRA,PDGFRB,HMOX1,KLF4,HNRNPD,PGR,KITLG,PIK3R1,PIN1,CCL2,FGFR1,FGFR2,HSPA1A,HSPA5,HSPB1,CARD14,PML,VEGFA,FOS,WNT5A,POLR2J,SHC1,POLR2K,POLR2L,POU5F1,ATAD2,YWHAH,CREM,AR,RHOG,NCOR2,SLC9A1,PPP2R5B,IGF1,IGF1R,ARRB2,MAPK15,HELZ2,PAXIP1,SMARCB1,PRKCB,CCN2,IRS2,SNAI1,MAPK3,MAPK7,IL5,MYC,IL10,MYCN,MYD88,ZBTB16,INSR,GATA1,DAB2,FADD,PSMC4,IRF1,ITGA2,…
GO:0072358	cardiovascular system development	1.924e-31	1.667e-29	99	1058	EPOR,HGF,ERBB2,HIF1A,PDGFB,PDGFRA,RHOJ,PDGFRB,RPS6KA2,HMOX1,RRAS,MDM2,KLF4,PIK3CB,PIK3CG,PIN1,CCL2,FGFR1,PLCG1,FGFR2,MMP2,CXCL12,HSPB1,VCAM1,PML,VEGFA,VEGFC,ROCK2,FLNA,FLT1,ANGPT1,ANXA2,WNT5A,SHC1,ID1,POU5F1,FASLG,RHOB,NCOR2,SLC9A1,IGF1,MTHFD1,PAXIP1,PRKCA,PRKCB,CCN2,SNAI1,PRKG1,MAPK3,MAPK7,MAPK11,SOD2,INSR,GATA1,FADD,PTCH1,DCN,ACE,ITGB3,PTGS2,STAT1,GJA1,BMP2,BMP4,JUN,JUNB,ALDH1A2,CXCR4,KLF5,GLI2…
GO:0072359	circulatory system development	1.924e-31	1.667e-29	99	1058	EPOR,HGF,ERBB2,HIF1A,PDGFB,PDGFRA,RHOJ,PDGFRB,RPS6KA2,HMOX1,RRAS,MDM2,KLF4,PIK3CB,PIK3CG,PIN1,CCL2,FGFR1,PLCG1,FGFR2,MMP2,CXCL12,HSPB1,VCAM1,PML,VEGFA,VEGFC,ROCK2,FLNA,FLT1,ANGPT1,ANXA2,WNT5A,SHC1,ID1,POU5F1,FASLG,RHOB,NCOR2,SLC9A1,IGF1,MTHFD1,PAXIP1,PRKCA,PRKCB,CCN2,SNAI1,PRKG1,MAPK3,MAPK7,MAPK11,SOD2,INSR,GATA1,FADD,PTCH1,DCN,ACE,ITGB3,PTGS2,STAT1,GJA1,BMP2,BMP4,JUN,JUNB,ALDH1A2,CXCR4,KLF5,GLI2…
GO:0007169	transmembrane receptor protein tyrosine kinase signaling pathway	3.758e-31	3.218e-29	80	700	HGF,ERBB2,HIF1A,PDGFB,PDGFRA,PDGFRB,PDK4,ACTB,MAPK12,AP2A1,PIK3CB,PIK3R1,CCL2,FGFR1,PLCG1,FGFR2,MMP2,FGR,VAV1,HSPB1,VEGFA,VEGFC,ROCK2,FLT1,FLT3,ANGPT1,WNT5A,POLR2J,SHC1,POLR2K,POLR2L,FASLG,AR,ZAP70,PPP2R5B,IGF1,IGF1R,CSF1R,LAT,PRKCA,PRKCB,SOCS1,PRKCD,CCN2,IRS2,MAPK3,MAPK11,FYN,INSR,ITGA1,DCN,ITGB3,BDNF,JAK2,JAK3,BMP2,BMP4,PTPRF,ARHGEF7,SYK,RAB7A,KDR,ADAM17,KIT,NOTCH1,RAC1,RAF1,TCF7L2,NRAS,SOCS3,L…
GO:0007155	cell adhesion	4.213e-31	3.566e-29	120	1530	CDKN2A,ERBB2,CEBPB,HLA-A,PDGFRA,HLA-DPA1,HLA-DPB1,HLA-DQA1,HLA-DRA,HLA-DRB1,ACP5,ACTB,KLF4,FANCD2,TYRO3,KITLG,PIK3CB,PIK3CD,PIK3CG,PIK3R1,CCL2,MMP2,PLEK,VAV1,CXCL12,HSPB1,VCAM1,PML,VEGFA,VEGFC,ROCK2,SELP,FLNA,FLT3,VWF,ANGPT1,RHOD,WNT5A,SHC1,ID1,FAS,ZAP70,RHOB,RND3,RHOH,SLC9A1,IGF1,ZBTB32,LAT,PPM1F,PRKCA,PRKCD,CCN2,PRKG1,MAPK7,CTPS1,FYN,IL10,ZBTB16,B2M,GATA1,DAB2,PSMB10,FADD,IRF1,BCL2,ITGA1,ITGA2,…
GO:0022610	biological adhesion	8.796e-31	7.358e-29	120	1542	CDKN2A,ERBB2,CEBPB,HLA-A,PDGFRA,HLA-DPA1,HLA-DPB1,HLA-DQA1,HLA-DRA,HLA-DRB1,ACP5,ACTB,KLF4,FANCD2,TYRO3,KITLG,PIK3CB,PIK3CD,PIK3CG,PIK3R1,CCL2,MMP2,PLEK,VAV1,CXCL12,HSPB1,VCAM1,PML,VEGFA,VEGFC,ROCK2,SELP,FLNA,FLT3,VWF,ANGPT1,RHOD,WNT5A,SHC1,ID1,FAS,ZAP70,RHOB,RND3,RHOH,SLC9A1,IGF1,ZBTB32,LAT,PPM1F,PRKCA,PRKCD,CCN2,PRKG1,MAPK7,CTPS1,FYN,IL10,ZBTB16,B2M,GATA1,DAB2,PSMB10,FADD,IRF1,BCL2,ITGA1,ITGA2,…
GO:0048534	hematopoietic or lymphoid organ development	1.012e-30	8.373e-29	90	898	CDKN1C,CDKN2A,CDKN2B,ERBB2,HIF1A,CEBPB,PDGFB,PDGFRA,PDGFRB,HLA-DQA1,ACP5,RRAS,KLF4,HIST1H4I,FANCD2,TYRO3,KITLG,PIK3CD,PIK3R1,FGFR2,PLEK,VAV1,VCAM1,PML,VEGFA,FLT1,FLT3,ANGPT1,ANXA2,FOS,WNT5A,FAS,ZAP70,RHOH,ZBTB32,CSF1R,ISG15,PRKCA,PKN1,MAPK3,MAPK11,IL5,SOD2,MYC,IL10,ZBTB16,B2M,GATA1,PSMB9,FADD,IRF1,BCL2,BCL6,ITGAM,ACE,ITGB3,JAK2,JAK3,BMP4,JUN,JUNB,PTPRC,ARHGEF7,GLI2,GLI3,NFKBIA,SYK,KDR,ADAM17,HERC…
GO:0045859	regulation of protein kinase activity	2.617e-30	2.14e-28	83	775	CDKN1A,CDKN1C,CDKN2A,CDKN2B,HGF,ERBB2,PDGFB,PDGFRB,LRRK2,CARD10,ADCY3,ADCY5,ADCY7,TXN,CKS1B,CKS2,KITLG,PIK3CB,PIK3CG,FGF13,FGFR1,PLCG1,FGR,HSPA2,HSPA5,HSPB1,CARD14,VEGFA,FLT1,FLT3,ANGPT1,WNT5A,SHC1,IGF1,IGF1R,CSF1R,LAT,PPM1F,PRKACA,PRKACB,PRKAR2B,PRKCA,SOCS1,PRKCD,PKN1,MAPK3,MAPK7,MAPK11,INSR,DAB2,ITGA1,DCN,ACE,ITGB3,GADD45A,BGN,JAK2,BMP2,BMP4,PTPRC,CXCR4,SYK,ADAM17,KIT,RAC2,RAF1,DUSP1,SOCS3,DVL1…
GO:0048585	negative regulation of response to stimulus	3.501e-30	2.832e-28	118	1518	EPOR,HGF,HIF1A,HLA-A,PDGFB,PDGFRA,ACP5,LRRK2,HMOX1,MDM2,KLF4,TXN,TYRO3,AP2A1,PIN1,CCL2,PLEK,HSPA1A,HSPA5,CXCL12,HSPB1,VEGFA,ANGPT1,ANXA2,WNT5A,ANXA5,RRM2B,POU5F1,FAS,FASLG,AR,NCOR2,RHOH,IGF1,IGF1R,ARRB2,PRKACA,PRKACB,PRKCA,PRKCB,SOCS1,PRKCD,SNAI1,PRKG1,MAPK7,FYN,SOD2,MYC,IL10,SPINK1,TNFSF10,GATA1,PSMB8,DAB2,PSMB9,PSMB10,FADD,PSMC4,IRF1,PSMD3,PSMD8,BCL2,PSMD11,ITGA1,BCL6,PTCH1,DCN,STAT1,BGN,ITPR1,…
GO:0050865	regulation of cell activation	3.964e-30	3.17e-28	70	550	CDKN1A,CDKN2A,ERBB2,CEBPB,HLA-A,PDGFB,PDGFRA,PDGFRB,HLA-DPA1,HLA-DPB1,HLA-DQA1,HLA-DRA,HLA-DRB1,HMOX1,FANCD2,TYRO3,PIK3R1,CCL2,FGR,PLEK,VAV1,VCAM1,SELP,FLT3,WNT5A,FAS,ZAP70,IGF1,LAT,PAXIP1,PRKCA,PRKCD,PKN1,CCN2,IRS2,PRKG1,FYN,IL5,IL10,MYD88,ZBTB16,FADD,IRF1,BCL2,BCL6,PTAFR,JAK2,JAK3,BMP4,PTPRC,GLI2,GLI3,SYK,NOS3,RAC1,RAC2,FOXP3,CAV1,LCK,TGFB1,MSH6,THBS1,CD3D,CD3G,CD80,CD86,CD40,CD40LG,CD44,LYN
GO:0030097	hemopoiesis	1.4e-29	1.107e-27	86	851	CDKN1C,CDKN2A,CDKN2B,ERBB2,HIF1A,CEBPB,PDGFB,PDGFRA,PDGFRB,HLA-DQA1,ACP5,RRAS,KLF4,HIST1H4I,FANCD2,TYRO3,KITLG,PIK3CD,PIK3R1,FGFR2,PLEK,VAV1,VCAM1,PML,VEGFA,FLT1,FLT3,ANGPT1,ANXA2,FOS,WNT5A,FAS,ZAP70,RHOH,ZBTB32,CSF1R,ISG15,PRKCA,MAPK11,IL5,SOD2,MYC,IL10,ZBTB16,B2M,GATA1,FADD,IRF1,BCL2,BCL6,ITGAM,ACE,ITGB3,JAK2,JAK3,BMP4,JUN,JUNB,PTPRC,ARHGEF7,GLI2,GLI3,NFKBIA,SYK,KDR,ADAM17,HERC6,KIT,NOTCH1,FOXP…
GO:0033674	positive regulation of kinase activity	1.757e-29	1.375e-27	68	530	CDKN1A,HGF,ERBB2,PDGFB,PDGFRA,PDGFRB,LRRK2,CARD10,ADCY3,ADCY5,ADCY7,TXN,KITLG,PIK3CB,PIK3CG,FGF13,FGFR1,PLCG1,FGR,HSPA2,HSPA5,CARD14,VEGFA,FLT1,FLT3,ANGPT1,WNT5A,SHC1,IGF1,CSF1R,LAT,PRKACA,PRKACB,PRKAR2B,SOCS1,PRKCD,PKN1,MAPK3,MAPK11,INSR,DAB2,ITGA1,ACE,ITGB3,GADD45A,JAK2,BMP2,BMP4,PTPRC,CXCR4,SYK,ADAM17,KIT,RAC1,RAF1,TEK,EDN1,EEF1A2,TGFB1,CCND3,CCNT2,THBS1,EGFR,CD40,CD40LG,TNF,LYN,TP73
GO:0006952	defense response	3.285e-29	2.544e-27	122	1651	HGF,HIF1A,CEBPB,HLA-A,DDX58,HLA-DPA1,HLA-DPB1,HLA-DQA1,PDK4,HLA-DRA,HLA-DRB1,ACP5,HMOX1,KLF4,FANCD2,TYRO3,HIST2H2BE,HIST1H3A,AP2A1,PIK3CD,PIK3CG,CCL2,MMP2,FGR,HSPA1A,VAV1,VCAM1,HIST1H2BK,PML,SELP,FOS,WNT5A,ANXA5,SAMHD1,FAS,ZAP70,ARRB2,CSF1R,LAT,ISG15,PRKACA,OASL,PRKACB,PRKCA,SOCS1,PRKCD,MAPK3,MAPK7,CTSB,FYN,IL5,CTSS,IL10,MYD88,GAPDH,B2M,PSMB8,PSMB9,PSMB10,FADD,PSMC4,IRF1,PSMD3,PSMD8,BCL2,PSMD11,I…
GO:0045597	positive regulation of cell differentiation	5.016e-29	3.842e-27	91	966	CDKN2A,EPOR,HGF,HIF1A,CEBPB,MAPT,HLA-DQA1,WDFY2,MAPK12,KITLG,PIK3R1,PIN1,FGFR1,CXCL12,PML,VEGFA,VEGFC,VIM,FLNA,FLT1,FOS,WNT5A,AR,ZAP70,KIF20B,PPP2R5B,IGF1,IGF1R,CSF1R,ISG15,PRKCA,CCN2,SNAI1,MAPK11,FYN,IL5,MYC,ZBTB16,GATA1,DAB2,FADD,IRF1,BCL2,BCL6,PTCH1,ACE,ITGB3,GFAP,PTGS2,BDNF,JAK2,GJA1,BMP2,BMP4,JUN,JUNB,PTPRC,PTPRF,ARHGEF7,CXCR4,KLF5,GLI2,GLI3,SYK,KDR,KIT,NOTCH1,RAC1,DNM2,RAC3,DNMT3B,FOXP3,TCF…
GO:0002009	morphogenesis of an epithelium	6.135e-29	4.651e-27	72	609	HGF,HIF1A,PDGFB,KLF4,PGR,MGP,AP2A1,FGFR1,FGFR2,MMP2,CXCL12,PML,VEGFA,VEGFC,ROCK2,FLNA,FLT1,ANGPT1,MTHFD1L,WNT5A,AR,KIF20B,RHOB,RHOC,IGF1,IGF1R,ARRB2,CSF1R,MTHFD1,PRKACA,PRKACB,SNAI1,MYC,IL10,MYCN,PSMB8,DAB2,PSMB9,PSMB10,PSMC4,PSMD3,PSMD8,BCL2,PSMD11,PTCH1,STAT1,GJA1,BMP2,BMP4,ALDH1A2,CXCR4,GLI2,GLI3,KDR,TIMELESS,ADAM17,NOTCH1,RAC1,SOCS3,DVL1,RIPK4,NR3C1,TEK,EDN1,TGFB1,EGFR,EPHA2,CD44,TNF,ENG,LEF1…
GO:1901652	response to peptide	7.004e-29	5.255e-27	64	477	HIF1A,PDGFB,PDK4,GNG2,MDM2,KLF4,ADCY3,ADCY5,ADCY7,PIK3R1,PKM,CCL2,CXCL12,ANXA5,SHC1,ID1,APEX1,FAS,SLC9A1,IGF1,IGF1R,MT-CYB,PRKACA,PRKACB,PRKAR2B,PRKCA,PRKCB,SOCS1,PRKCD,CCN2,IRS2,MAPK3,CTSB,FYN,IL10,AVPR2,INSR,IRF1,STAT1,JAK2,JAK3,GJA1,JUNB,PTPRF,NFKBIA,GNAI1,GNB3,NOTCH1,AKT3,SOCS3,CAV1,TEK,EDN1,CCND3,NAMPT,TIMP1,EGR1,EGR2,EIF4EBP1,H2AFZ,GNB4,HADH,LYN,CDK2
GO:0045595	regulation of cell differentiation	1.239e-28	9.204e-27	123	1699	CDKN2A,EPOR,HGF,ERBB2,HIF1A,CEBPB,HLA-A,PDGFB,PDGFRA,MAPT,HLA-DQA1,LRRK2,MDM2,KLF4,HIST1H4I,WDFY2,FANCD2,MAPK12,KITLG,PIK3R1,PIN1,FGF13,FGFR1,FGFR2,CXCL12,PML,VEGFA,VEGFC,ROCK2,VIM,FLNA,FLT1,FLT3,FOS,WNT5A,ID1,POU5F1,FAS,YWHAH,AR,ZAP70,KIF20B,NCOR2,PPP2R5B,IGF1,IGF1R,CSF1R,ISG15,PRKACA,PRKCA,CCN2,SNAI1,MAPK11,FYN,IL5,SOD2,MYC,MYCN,ZBTB16,B2M,GATA1,DAB2,FADD,IRF1,BCL2,BCL6,PTCH1,ACE,ITGB3,GFAP,PTG…
GO:0050776	regulation of immune response	1.47e-28	1.065e-26	87	899	HLA-A,DDX58,HLA-DPA1,HLA-DPB1,HLA-DQA1,HLA-DRA,HLA-DRB1,ACTB,HMOX1,TYRO3,PIK3CB,PIK3CD,PIK3R1,PLCG1,MMP2,FGR,HSPA1A,VAV1,VCAM1,ANGPT1,LAT2,FOS,WNT5A,SHC1,SAMHD1,ZAP70,ARRB2,LAT,PRKACA,PRKACB,PAXIP1,PRKCB,SOCS1,PRKCD,PKN1,MAPK3,CTSB,FYN,CTSS,IL10,MYD88,B2M,PSMB8,PSMB9,PSMB10,FADD,PSMC4,IRF1,PSMD3,PSMD8,BCL2,PSMD11,BCL6,PTAFR,ITGAM,STAT1,JAK2,JAK3,JUN,PTPRC,NFKBIA,SYK,KIT,RAC1,RAC2,FOXP3,RAF1,NRAS,…
GO:0051241	negative regulation of multicellular organismal process	1.477e-28	1.065e-26	98	1127	CDKN2A,HGF,ERBB2,HIF1A,UBE2L6,HLA-A,DDX58,PDGFB,PDGFRA,HLA-DRB1,ACP5,HMOX1,MDM2,KLF4,HIST1H4I,PIK3CG,PIK3R1,PIN1,CCL2,FGF13,FGFR1,MMP2,PML,VEGFA,ROCK2,VIM,FLT3,ANGPT1,ANXA2,WNT5A,ANXA5,ID1,FASLG,YWHAH,IGF1,ARRB2,ISG15,PRKACA,PRKACB,PRKCA,PRKCD,SNAI1,PRKG1,MAPK11,MYC,IL10,MYCN,ZBTB16,AVPR2,B2M,GATA1,DAB2,IRF1,BCL2,BCL6,PTCH1,DCN,GFAP,PTGS2,BDNF,STAT1,JAK2,JAK3,GJA1,BMP2,BMP4,HPGDS,GLI2,GLI3,NFKBIA…
GO:0098609	cell-cell adhesion	1.478e-28	1.065e-26	91	980	CDKN2A,ERBB2,CEBPB,HLA-A,PDGFRA,HLA-DPA1,HLA-DPB1,HLA-DQA1,HLA-DRA,HLA-DRB1,ACTB,KLF4,FANCD2,TYRO3,PIK3CB,PIK3CD,PIK3CG,PIK3R1,CCL2,PLEK,VAV1,CXCL12,HSPB1,VCAM1,VEGFA,SELP,FLNA,FLT3,WNT5A,SHC1,FAS,ZAP70,RHOH,IGF1,ZBTB32,LAT,PRKCA,PRKCD,PRKG1,MAPK7,CTPS1,FYN,IL10,ZBTB16,B2M,GATA1,PSMB10,FADD,IRF1,BCL2,BCL6,PTAFR,ITGAM,ITGB3,JAK2,JAK3,BMP2,BMP4,JUP,PTPRC,PTPRF,CXCR4,GLI2,GLI3,SYK,ADAM17,KIT,RAC1,RA…
GO:0070848	response to growth factor	1.496e-28	1.067e-26	75	671	CDKN1C,CDKN2B,HGF,ERBB2,HIF1A,PDGFB,PDGFRA,PDGFRB,MCM7,MDM2,KLF4,PIN1,CCL2,FGFR1,PLCG1,FGFR2,HSPA5,HSPB1,VCAM1,PML,VEGFA,VEGFC,FLT1,FLT3,ANGPT1,FOS,WNT5A,POLR2J,SHC1,POLR2K,POLR2L,ID1,POU5F1,FAS,FASLG,PPP2R5B,ARRB2,PRKCB,CCN2,MAPK3,MAPK7,FYN,MYC,IL10,INSR,DAB2,DCN,ITGB3,BMP2,BMP4,JUN,PTPRF,KDR,ADAM17,NOS3,NOTCH1,DNM2,DNMT1,RAF1,TCF7L2,CAV1,TEK,EDN1,TGFB1,THBS1,EGFR,EGR1,EPHA2,FURIN,SERPINE1,CD44,…
GO:0051726	regulation of cell cycle	2.579e-28	1.822e-26	92	1008	CDKN1A,CDKN1C,CDKN2A,CDKN2B,CDK18,PDGFB,PDGFRB,RPS6KA2,MDM2,CDK14,CKS1B,CKS2,MAPK12,PIN1,AK1,FGFR1,FGFR2,HSPA2,PLK3,PML,ROCK2,WEE1,WNT5A,APEX1,XRCC3,SKP2,YWHAH,KIF20B,RHOB,PPP2R5B,IGF1,IGF1R,CDC26,PRKACA,PRKACB,PRKCA,CTBP1,CCN2,STAG2,MYC,CENPJ,CDK15,INSR,PSMB8,PSMB9,PSMB10,BARD1,PSMC4,IRF1,PSMD3,PSMD8,BCL2,PSMD11,PTCH1,PTGS2,GADD45A,BMP2,BMP4,JUN,JUNB,PTPRC,FBXO5,ADAM17,CEP97,RAD51B,TCF7L2,NRAS,D…
GO:0006955	immune response	3.4e-28	2.379e-26	117	1572	CEBPB,HLA-A,DDX58,HLA-DPA1,HLA-DPB1,HLA-DQA1,HLA-DRA,HLA-DRB1,ACTB,HMOX1,TYRO3,HIST2H2BE,PIK3CB,PIK3CD,PIK3CG,PIK3R1,CCL2,PLCG1,MMP2,FGR,HSPA1A,VAV1,CXCL12,VCAM1,HIST1H2BK,PML,VEGFA,ANGPT1,LAT2,FOS,WNT5A,SHC1,SAMHD1,FAS,FASLG,ZAP70,IGF1R,ARRB2,CSF1R,LAT,ISG15,PRKACA,OASL,PRKACB,PAXIP1,PRKCB,SOCS1,PRKCD,PKN1,MAPK3,CTSB,FYN,IL5,CTSS,IL10,MYD88,GAPDH,TNFSF10,B2M,PSMB8,PSMB9,PSMB10,FADD,PSMC4,IRF1,PS…
GO:0033993	response to lipid	7.824e-28	5.423e-26	92	1023	CDKN1A,HIF1A,CEBPB,PDGFB,PDGFRB,PDK4,ACP5,GNG2,HMOX1,MDM2,KLF4,ADCY3,ADCY5,HNRNPD,PGR,PIK3R1,CCL2,ABCG2,MMP2,VCAM1,ALPL,ROCK2,SELP,FLT3,FOS,WNT5A,SHC1,POU5F1,FAS,FASLG,SKP2,YWHAH,AR,IGF1,ARRB2,MAPK15,PRKCA,SOCS1,CCN2,MAPK3,IL10,MYD88,B2M,INSR,DAB2,BCL2,ITGA2,PTAFR,PTCH1,DCN,ACE,PTGS2,BDNF,STAT1,JAK2,BMP4,JUN,JUNB,ALDH1A2,GLI3,NFKBIA,RAB7A,GNAI1,ADAM17,NOS3,NOTCH1,DNMT1,DNMT3B,DUSP1,SOCS3,CAV1,NR3…
GO:0007159	leukocyte cell-cell adhesion	8.546e-28	5.868e-26	67	548	CDKN2A,ERBB2,CEBPB,HLA-A,HLA-DPA1,HLA-DPB1,HLA-DQA1,HLA-DRA,HLA-DRB1,KLF4,FANCD2,PIK3CD,PIK3CG,PIK3R1,CCL2,VAV1,CXCL12,VCAM1,SELP,FLT3,FAS,ZAP70,RHOH,IGF1,ZBTB32,LAT,CTPS1,FYN,IL10,ZBTB16,B2M,PSMB10,FADD,IRF1,BCL2,BCL6,PTAFR,ITGAM,JAK3,BMP4,PTPRC,CXCR4,GLI2,GLI3,SYK,ADAM17,KIT,RAC1,RAC2,FOXP3,NT5E,CAV1,LCK,TGFB1,CCND3,CD3D,CD3G,EGR1,CD80,CD86,CD40LG,CD44,TNF,LYN,LEF1,SMAD3,CDK6
GO:0071417	cellular response to organonitrogen compound	1.132e-27	7.698e-26	65	517	HIF1A,CEBPB,PDGFRA,PDK4,GNG2,LRRK2,MDM2,KLF4,ADCY3,ADCY5,HNRNPD,ADCY7,PIK3CG,PIK3R1,CCL2,MMP2,ANXA5,SHC1,ID1,SHMT1,APEX1,FAS,SLC9A1,IGF1,IGF1R,PRKACA,PRKACB,PRKAR2B,PRKCA,PRKCB,SOCS1,PRKCD,IRS2,MAPK3,FYN,INSR,IRF1,PTAFR,PTGS2,STAT1,ITPR1,JAK2,JAK3,JUP,PTPRF,GNB3,DNM2,DNMT1,DNMT3B,RAD51,AKT3,SOCS3,CAV1,EDN1,NAMPT,EGFR,EGR1,TLR2,EIF4EBP1,H2AFZ,PRKN,GNB4,TNF,LYN,CDK2
GO:0045321	leukocyte activation	1.43e-27	9.636e-26	82	828	CDKN1A,CDKN2A,ERBB2,CEBPB,HLA-A,HLA-DPA1,HLA-DPB1,HLA-DQA1,HLA-DRA,HLA-DRB1,HMOX1,FANCD2,TYRO3,PIK3CD,PIK3CG,PIK3R1,CCL2,FGR,VAV1,CXCL12,VCAM1,FLT3,LAT2,WNT5A,FAS,ZAP70,RHOH,IGF1,ZBTB32,LAT,PAXIP1,PRKCB,PRKCD,PKN1,IRS2,CTPS1,FYN,IL5,IL10,MYD88,ZBTB16,B2M,PSMB10,FADD,IRF1,BCL2,BCL6,PTAFR,ITGAM,JAK3,BMP4,JUN,PTPRC,CXCR4,GLI2,GLI3,SYK,ADAM17,KIT,RAC1,RAC2,FOXP3,CAV1,LCK,EDN1,TGFB1,CCND3,MSH6,THBS1,C…
GO:0060429	epithelium development	1.684e-27	1.125e-25	104	1296	CDKN1A,CDKN2A,EPOR,HGF,HIF1A,CEBPB,PDGFB,KLF4,PGK1,PGR,KITLG,MGP,AP2A1,FGFR1,FGFR2,MMP2,CXCL12,VCAM1,PML,VEGFA,VEGFC,ROCK2,VIM,FLNA,FLT1,ANGPT1,MTHFD1L,WNT5A,ID1,AR,KIF20B,RHOB,RHOC,NCOR2,IGF1,IGF1R,ARRB2,CSF1R,MTHFD1,PRKACA,PRKACB,CCN2,SNAI1,CTSB,MYC,IL10,MYCN,MYD88,INSR,PSMB8,DAB2,PSMB9,PSMB10,PSMC4,PSMD3,PSMD8,BCL2,PSMD11,ITGA2,PTCH1,PTGS2,BDNF,PHGDH,STAT1,JAK2,GJA1,BMP2,BMP4,JUN,ALDH1A2,CXCR4…
GO:0045785	positive regulation of cell adhesion	1.9e-27	1.257e-25	59	425	ERBB2,HLA-A,HLA-DPA1,HLA-DPB1,HLA-DQA1,HLA-DRA,HLA-DRB1,PIK3R1,CCL2,VAV1,CXCL12,VCAM1,VEGFA,VEGFC,SELP,FLNA,ANGPT1,RHOD,WNT5A,ZAP70,IGF1,PPM1F,PRKCA,FYN,ZBTB16,DAB2,FADD,IRF1,ITGA2,PTAFR,ITGB3,JAK2,JAK3,PTPRC,ARHGEF7,GLI2,GLI3,SYK,KDR,RAC1,DNM2,RAC3,FOXP3,CAV1,LCK,TEK,TGFB1,THBS1,CD3D,CD3G,CD80,CD86,CD40LG,CD44,TNF,LYN,LEF1,SMAD3,CDK6
GO:0033002	muscle cell proliferation	3.491e-27	2.289e-25	41	187	HIF1A,PDGFB,PDGFRB,HMOX1,MDM2,KLF4,PIK3R1,FGFR1,FGFR2,VEGFA,FLT1,ANGPT1,SHC1,SKP2,IGF1,IGF1R,PRKCA,MAPK11,MYC,MYD88,ITGA2,PTAFR,ITGB3,PTGS2,STAT1,JAK2,GJA1,BMP4,JUN,RALBP1,NOS3,NOTCH1,TCF7L2,CAV1,S1PR1,EDN1,NAMPT,EGFR,EGR1,TNF,TP73
GO:0018193	peptidyl-amino acid modification	3.743e-27	2.424e-25	101	1241	CDKN2A,HGF,ERBB2,PDGFB,PDGFRA,PDGFRB,PDK1,RPS6KA2,LRRK2,MDM2,TXN,TYRO3,MAPK12,KITLG,PIN1,PDIA2,PPIE,FGFR1,FGFR2,FGR,PML,VEGFA,VEGFC,FLT1,FLT3,VRK1,ANGPT1,EP400,WEE1,WNT5A,SHC1,ZAP70,PPP2R5B,IGF1,IGF1R,ARRB2,CSF1R,PPM1F,PRKACA,PAXIP1,SMARCB1,PRKCA,PRKCB,SOCS1,PRKCD,CTBP1,PKN1,MAPK3,MAPK7,FYN,STAG2,IL5,SPINK1,INCENP,GAPDH,INSR,GATA1,IRF1,BCL2,DCN,ACE,ITGB3,BDNF,BGN,JAK2,JAK3,POM121,PTPRC,SYK,KDR,AD…
GO:0048729	tissue morphogenesis	3.764e-27	2.424e-25	78	762	EPOR,HGF,HIF1A,PDGFB,MDM2,KLF4,PGR,MGP,AP2A1,FGFR1,FGFR2,MMP2,CXCL12,PML,VEGFA,VEGFC,ROCK2,FLNA,FLT1,ANGPT1,MTHFD1L,WNT5A,POU5F1,AR,KIF20B,RHOB,RHOC,IGF1,IGF1R,ARRB2,CSF1R,MTHFD1,PRKACA,PRKACB,SNAI1,MYC,IL10,MYCN,PSMB8,DAB2,PSMB9,PSMB10,PSMC4,PSMD3,PSMD8,BCL2,PSMD11,ITGA2,PTCH1,ITGB3,STAT1,GJA1,BMP2,BMP4,ALDH1A2,CXCR4,GLI2,GLI3,KDR,TIMELESS,ADAM17,NOTCH1,RAC1,SOCS3,DVL1,RIPK4,NR3C1,TEK,S1PR1,EDN1…
GO:1901699	cellular response to nitrogen compound	3.89e-27	2.484e-25	69	597	HIF1A,CEBPB,PDGFRA,PDK4,GNG2,LRRK2,MDM2,KLF4,ADCY3,ADCY5,HNRNPD,ADCY7,PIK3CG,PIK3R1,CCL2,MMP2,ANXA5,SHC1,ID1,SHMT1,APEX1,FAS,NCOR2,SLC9A1,IGF1,IGF1R,PRKACA,PRKACB,PRKAR2B,PRKCA,PRKCB,SOCS1,PRKCD,IRS2,MAPK3,FYN,INSR,IRF1,PTAFR,PTGS2,STAT1,ITPR1,JAK2,JAK3,JUP,PTPRF,GNB3,DNM2,DNMT1,DNMT3B,RAD51,AKT3,SOCS3,CAV1,EDN1,TGFB1,THBS1,NAMPT,EGFR,EGR1,TLR2,EIF4EBP1,H2AFZ,PRKN,GNB4,TNF,LYN,SMAD3,CDK2
GO:0023057	negative regulation of signaling	4.302e-27	2.723e-25	104	1311	HGF,HIF1A,MAPT,LRRK2,HMOX1,MDM2,KLF4,TYRO3,AP2A1,PIN1,PLEK,HSPA1A,HSPA5,CXCL12,HSPB1,VEGFA,WNT5A,ANXA5,RRM2B,POU5F1,FAS,FASLG,AR,RHOH,IGF1,IGF1R,ARRB2,PRKACA,PRKACB,PRKCA,PRKCB,SOCS1,PRKCD,SNAI1,MAPK7,FYN,SOD2,MYC,IL10,SPINK1,TNFSF10,GATA1,PSMB8,DAB2,PSMB9,PSMB10,FADD,PSMC4,IRF1,PSMD3,PSMD8,BCL2,PSMD11,ITGA1,BCL6,PTCH1,DCN,PTGS2,BDNF,STAT1,BGN,ITPR1,BMP2,BMP4,PTPRC,PTPRF,ARHGEF7,GLI1,GLI3,NFKBIA,…
GO:0001944	vasculature development	8.366e-27	5.204e-25	73	677	EPOR,HGF,ERBB2,HIF1A,PDGFB,PDGFRA,RHOJ,PDGFRB,HMOX1,RRAS,MDM2,KLF4,PIK3CB,PIK3CG,CCL2,FGFR1,PLCG1,FGFR2,MMP2,CXCL12,HSPB1,PML,VEGFA,VEGFC,ROCK2,FLNA,FLT1,ANGPT1,ANXA2,WNT5A,SHC1,ID1,FASLG,RHOB,IGF1,PAXIP1,PRKCA,PRKCB,CCN2,MAPK7,DCN,ACE,ITGB3,PTGS2,STAT1,GJA1,BMP4,JUN,JUNB,ALDH1A2,CXCR4,KLF5,GLI3,SYK,KDR,KIT,NOS3,NOTCH1,DNM2,TCF7L2,SOCS3,CAV1,TEK,S1PR1,EDN1,THBS1,EGR1,EPHA2,CD34,SERPINE1,PAX6,ENG,…
GO:0032870	cellular response to hormone stimulus	8.366e-27	5.204e-25	73	677	HIF1A,PDK4,GNG2,MDM2,ADCY3,ADCY5,HNRNPD,ADCY7,PGR,PIK3R1,CCL2,ABCG2,MMP2,ROCK2,FLT3,FOS,ANXA5,SHC1,APEX1,FAS,SKP2,YWHAH,AR,SLC9A1,IGF1,IGF1R,ARRB2,PRKACA,PRKACB,PRKAR2B,PRKCA,PRKCB,SOCS1,PRKCD,IRS2,MAPK3,CTSB,FYN,CTSS,IL10,AVPR2,INSR,GATA1,DAB2,IRF1,ITGA2,BDNF,STAT1,JAK2,JAK3,BMP4,JUN,JUNB,PTPRF,GNB3,KIT,NOTCH1,DNMT3B,AKT3,DUSP1,SOCS3,CAV1,NR3C1,EDN1,TGFB1,NAMPT,EGFR,EIF4EBP1,H2AFZ,GNB4,LYN,LEF1,…
GO:0048660	regulation of smooth muscle cell proliferation	9.406e-27	5.802e-25	35	129	HIF1A,PDGFB,PDGFRB,HMOX1,MDM2,KLF4,PIK3R1,FGFR2,VEGFA,FLT1,SHC1,SKP2,IGF1,IGF1R,PRKCA,MYC,MYD88,ITGA2,PTAFR,ITGB3,PTGS2,STAT1,JAK2,BMP4,JUN,RALBP1,NOS3,TCF7L2,CAV1,S1PR1,EDN1,NAMPT,EGFR,EGR1,TNF
GO:0010648	negative regulation of cell communication	1.223e-26	7.478e-25	104	1328	HGF,HIF1A,MAPT,LRRK2,HMOX1,MDM2,KLF4,TYRO3,AP2A1,PIN1,PLEK,HSPA1A,HSPA5,CXCL12,HSPB1,VEGFA,WNT5A,ANXA5,RRM2B,POU5F1,FAS,FASLG,AR,RHOH,IGF1,IGF1R,ARRB2,PRKACA,PRKACB,PRKCA,PRKCB,SOCS1,PRKCD,SNAI1,MAPK7,FYN,SOD2,MYC,IL10,SPINK1,TNFSF10,GATA1,PSMB8,DAB2,PSMB9,PSMB10,FADD,PSMC4,IRF1,PSMD3,PSMD8,BCL2,PSMD11,ITGA1,BCL6,PTCH1,DCN,PTGS2,BDNF,STAT1,BGN,ITPR1,BMP2,BMP4,PTPRC,PTPRF,ARHGEF7,GLI1,GLI3,NFKBIA,…
GO:0043434	response to peptide hormone	1.569e-26	9.515e-25	59	442	HIF1A,PDGFB,PDK4,GNG2,MDM2,ADCY3,ADCY5,ADCY7,PIK3R1,PKM,CCL2,CXCL12,ANXA5,SHC1,APEX1,FAS,SLC9A1,IGF1,IGF1R,MT-CYB,PRKACA,PRKACB,PRKAR2B,PRKCA,PRKCB,SOCS1,PRKCD,CCN2,IRS2,MAPK3,CTSB,FYN,IL10,INSR,IRF1,STAT1,JAK2,JAK3,GJA1,JUNB,PTPRF,GNAI1,GNB3,AKT3,SOCS3,CAV1,TEK,EDN1,CCND3,NAMPT,TIMP1,EGR1,EGR2,EIF4EBP1,H2AFZ,GNB4,HADH,LYN,CDK2
GO:0007599	hemostasis	2.296e-26	1.381e-24	54	368	PDGFB,PDGFRA,GNG2,ACTB,TYRO3,HIST1H3A,PIK3CB,PIK3CG,PIK3R1,PLEK,VAV1,HSPB1,SELP,FLNA,VWF,ANXA2,ANXA5,ZAP70,RHOB,RHOG,ARRB2,LAT,PRKACA,PRKACB,PRKAR2B,PRKCA,PRKCB,PRKCD,PRKG1,MAPK3,FYN,AVPR2,GATA1,IRF1,ITGA2,ITGB3,ITPR1,JAK2,SYK,NOS3,RAC1,RAC2,RAD51B,RAF1,CAV1,LCK,EDN1,THBS1,CD34,CD40,SERPINE1,CD40LG,LYN,HIST2H3C
GO:0009968	negative regulation of signal transduction	2.462e-26	1.469e-24	97	1181	HGF,HIF1A,LRRK2,HMOX1,MDM2,KLF4,TYRO3,AP2A1,PIN1,PLEK,HSPA1A,HSPA5,CXCL12,HSPB1,VEGFA,WNT5A,RRM2B,POU5F1,FAS,FASLG,AR,RHOH,IGF1,IGF1R,ARRB2,PRKACA,PRKACB,PRKCA,PRKCB,SOCS1,PRKCD,SNAI1,MAPK7,FYN,SOD2,MYC,IL10,SPINK1,TNFSF10,GATA1,PSMB8,DAB2,PSMB9,PSMB10,FADD,PSMC4,IRF1,PSMD3,PSMD8,BCL2,PSMD11,ITGA1,BCL6,PTCH1,DCN,STAT1,BGN,ITPR1,BMP2,BMP4,PTPRC,PTPRF,ARHGEF7,GLI1,GLI3,NFKBIA,RPS6KA6,PHLPP1,RAB7A,A…
GO:0046649	lymphocyte activation	2.804e-26	1.659e-24	74	709	CDKN1A,CDKN2A,ERBB2,CEBPB,HLA-A,HLA-DPA1,HLA-DPB1,HLA-DQA1,HLA-DRA,HLA-DRB1,FANCD2,TYRO3,PIK3CD,PIK3CG,PIK3R1,CCL2,VAV1,CXCL12,VCAM1,FLT3,LAT2,FAS,ZAP70,RHOH,IGF1,ZBTB32,LAT,PAXIP1,PRKCB,PRKCD,PKN1,IRS2,CTPS1,FYN,IL5,IL10,MYD88,ZBTB16,B2M,PSMB10,FADD,IRF1,BCL2,BCL6,ITGAM,JAK3,BMP4,PTPRC,CXCR4,GLI2,GLI3,SYK,ADAM17,KIT,RAC1,RAC2,FOXP3,CAV1,LCK,TGFB1,CCND3,MSH6,CD3D,CD3G,EGR1,CD80,CD86,CD40,CD40LG,C…
GO:0045860	positive regulation of protein kinase activity	2.867e-26	1.683e-24	62	496	CDKN1A,HGF,ERBB2,PDGFB,PDGFRB,LRRK2,CARD10,ADCY3,ADCY5,ADCY7,TXN,KITLG,PIK3CB,PIK3CG,FGF13,FGFR1,PLCG1,HSPA2,HSPA5,CARD14,VEGFA,FLT1,FLT3,ANGPT1,WNT5A,SHC1,IGF1,CSF1R,LAT,PRKACA,PRKACB,PRKAR2B,SOCS1,PRKCD,PKN1,MAPK3,MAPK11,INSR,DAB2,ITGA1,ACE,ITGB3,GADD45A,JAK2,BMP2,BMP4,PTPRC,CXCR4,SYK,ADAM17,KIT,RAF1,EDN1,TGFB1,CCND3,CCNT2,THBS1,EGFR,CD40,CD40LG,TNF,TP73
GO:0071900	regulation of protein serine/threonine kinase activity	2.951e-26	1.711e-24	63	513	CDKN1A,CDKN1C,CDKN2A,CDKN2B,HGF,ERBB2,PDGFB,PDGFRB,LRRK2,CARD10,CKS1B,CKS2,KITLG,PIK3CB,PIK3CG,FGFR1,PLCG1,HSPA2,HSPB1,CARD14,VEGFA,FLT1,FLT3,WNT5A,SHC1,IGF1,IGF1R,CSF1R,PRKAR2B,PRKCA,PRKCD,PKN1,MAPK3,MAPK7,MAPK11,INSR,DAB2,ITGA1,GADD45A,JAK2,BMP2,BMP4,PTPRC,CXCR4,SYK,ADAM17,KIT,RAF1,DUSP1,CAV1,EDN1,TGFB1,CCND3,CCNG1,CCNT2,THBS1,EGFR,CD40,CD40LG,WEE2,TNF,LYN,TP73
GO:0048659	smooth muscle cell proliferation	2.963e-26	1.711e-24	35	133	HIF1A,PDGFB,PDGFRB,HMOX1,MDM2,KLF4,PIK3R1,FGFR2,VEGFA,FLT1,SHC1,SKP2,IGF1,IGF1R,PRKCA,MYC,MYD88,ITGA2,PTAFR,ITGB3,PTGS2,STAT1,JAK2,BMP4,JUN,RALBP1,NOS3,TCF7L2,CAV1,S1PR1,EDN1,NAMPT,EGFR,EGR1,TNF
GO:0018108	peptidyl-tyrosine phosphorylation	2.996e-26	1.717e-24	55	385	HGF,ERBB2,PDGFB,PDGFRA,PDGFRB,TYRO3,KITLG,FGFR1,FGFR2,FGR,VEGFA,VEGFC,FLT1,FLT3,ANGPT1,WEE1,SHC1,ZAP70,PPP2R5B,IGF1,IGF1R,ARRB2,CSF1R,PRKCA,SOCS1,PRKCD,MAPK3,FYN,IL5,SPINK1,INSR,GATA1,IRF1,ACE,ITGB3,JAK2,JAK3,PTPRC,SYK,KDR,ADAM17,KIT,SOCS3,CAV1,LCK,TEK,TGFB1,EGFR,CD80,EPHA2,CD40,CD44,WEE2,LYN,HCK
GO:0043068	positive regulation of programmed cell death	3.299e-26	1.876e-24	71	655	CDKN1A,CDKN2A,HIF1A,PDGFRB,RPS6KA2,LRRK2,HMOX1,PIN1,MMP2,VAV1,PML,WNT5A,ANXA5,FAS,FASLG,YWHAH,RHOB,PPP2R2B,SLC9A1,PPM1F,PRKCD,CCN2,MYC,IL10,ZBTB16,TNFSF10,BARD1,FADD,BCL2,ITGA1,BCL6,ACE,PTGS2,GADD45A,STAT1,JAK2,JAK3,BMP2,BMP4,JUN,ALDH1A2,PTPRC,PTPRF,ARHGEF7,YWHAQ,NOS3,NOTCH1,RAC1,DNM2,TCF7L2,DUSP1,CASP2,CASP7,CAV1,LCK,NR3C1,LDHA,PPIF,EEF1A2,TGFB1,THBS1,EGR1,CYCS,CD40,CD40LG,CD44,PRKN,TNF,LYN,SMAD…
GO:0009887	animal organ morphogenesis	3.685e-26	2.079e-24	94	1121	CDKN2A,EPOR,HGF,HIF1A,CEBPB,PDGFB,PDGFRA,PDGFRB,ACP5,LRRK2,MDM2,PGR,FANCD2,MGP,AP2A1,CCL2,FGFR1,FGFR2,MMP2,ALPL,PML,VEGFA,VEGFC,FLNA,FLT1,ANGPT1,MTHFD1L,WNT5A,ID1,POU5F1,FASLG,AR,NCOR2,IGF1,IGF1R,ARRB2,CSF1R,MTHFD1,CCN2,SNAI1,MAPK3,MYC,MYCN,INSR,GATA1,PSMB8,DAB2,PSMB9,PSMB10,PSMC4,PSMD3,PSMD8,BCL2,PSMD11,ITGA2,PTCH1,DCN,BDNF,STAT1,GJA1,BMP2,BMP4,JUN,ALDH1A2,CXCR4,GLI1,GLI2,GLI3,SYK,KDR,TIMELESS,G…
GO:0034109	homotypic cell-cell adhesion	3.741e-26	2.094e-24	56	402	CDKN2A,ERBB2,CEBPB,HLA-A,PDGFRA,HLA-DPA1,HLA-DPB1,HLA-DQA1,HLA-DRA,HLA-DRB1,ACTB,FANCD2,TYRO3,PIK3CB,PIK3CG,PIK3R1,CCL2,PLEK,VAV1,HSPB1,VCAM1,FLNA,ZAP70,IGF1,LAT,PRKCA,PRKCD,PRKG1,FYN,IL10,ZBTB16,GATA1,FADD,IRF1,BCL6,ITGB3,JAK3,BMP4,JUP,PTPRC,GLI2,GLI3,SYK,RAC1,RAC2,FOXP3,CAV1,LCK,TGFB1,CD3D,CD3G,CD80,CD86,CD40LG,CD44,LYN
GO:0018212	peptidyl-tyrosine modification	3.897e-26	2.165e-24	55	387	HGF,ERBB2,PDGFB,PDGFRA,PDGFRB,TYRO3,KITLG,FGFR1,FGFR2,FGR,VEGFA,VEGFC,FLT1,FLT3,ANGPT1,WEE1,SHC1,ZAP70,PPP2R5B,IGF1,IGF1R,ARRB2,CSF1R,PRKCA,SOCS1,PRKCD,MAPK3,FYN,IL5,SPINK1,INSR,GATA1,IRF1,ACE,ITGB3,JAK2,JAK3,PTPRC,SYK,KDR,ADAM17,KIT,SOCS3,CAV1,LCK,TEK,TGFB1,EGFR,CD80,EPHA2,CD40,CD44,WEE2,LYN,HCK
GO:0010942	positive regulation of cell death	4.295e-26	2.368e-24	73	695	CDKN1A,CDKN2A,HIF1A,PDGFRB,RPS6KA2,LRRK2,HMOX1,PIN1,MMP2,VAV1,PML,WNT5A,ANXA5,FAS,FASLG,YWHAH,RHOB,PPP2R2B,SLC9A1,PPM1F,PRKCD,CCN2,MYC,IL10,MYCN,ZBTB16,TNFSF10,BARD1,FADD,IRF1,BCL2,ITGA1,BCL6,ACE,PTGS2,GADD45A,STAT1,JAK2,JAK3,BMP2,BMP4,JUN,ALDH1A2,PTPRC,PTPRF,ARHGEF7,YWHAQ,NOS3,NOTCH1,RAC1,DNM2,TCF7L2,DUSP1,CASP2,CASP7,CAV1,LCK,NR3C1,LDHA,PPIF,EEF1A2,TGFB1,THBS1,EGR1,CYCS,CD40,CD40LG,CD44,PRKN,TN…
GO:0043408	regulation of MAPK cascade	5.175e-26	2.832e-24	75	735	EPOR,HGF,ERBB2,PDGFB,PDGFRA,PDGFRB,LRRK2,RRAS,KLF4,KITLG,PIK3CB,PIK3CG,PIN1,CCL2,FGFR1,PLCG1,FGFR2,VEGFA,FLT1,FLT3,ANGPT1,WNT5A,SHC1,ID1,FAS,AR,IGF1,IGF1R,ARRB2,CSF1R,PRKCA,PRKCD,PKN1,CCN2,MAPK3,MAPK7,MAPK11,MYC,MYD88,INSR,DAB2,ITGA1,ITGB3,GADD45A,JAK2,BMP2,BMP4,JUN,PTPRC,CXCR4,SYK,RPS6KA6,PHLPP1,KDR,KIT,RAF1,DUSP1,CAV1,TEK,EDN1,TGFB1,THBS1,EGFR,TIMP2,PEBP1,EPHA2,TLR2,PRDX1,CD40,CD40LG,CD44,PRKN,…
GO:0071363	cellular response to growth factor stimulus	5.949e-26	3.231e-24	70	643	CDKN1C,CDKN2B,HGF,ERBB2,HIF1A,PDGFB,PDGFRA,PDGFRB,MCM7,MDM2,KLF4,PIN1,CCL2,FGFR1,PLCG1,FGFR2,HSPA5,HSPB1,VCAM1,PML,VEGFA,VEGFC,FLT1,FLT3,ANGPT1,FOS,WNT5A,POLR2J,SHC1,POLR2K,POLR2L,ID1,POU5F1,PPP2R5B,ARRB2,PRKCB,CCN2,MAPK3,MAPK7,FYN,IL10,INSR,DAB2,DCN,ITGB3,BMP2,BMP4,JUN,PTPRF,KDR,ADAM17,NOS3,NOTCH1,DNM2,DNMT1,RAF1,TCF7L2,CAV1,TEK,EDN1,TGFB1,THBS1,EGFR,EGR1,FURIN,SERPINE1,CD44,ENG,LEF1,SMAD3
GO:0048661	positive regulation of smooth muscle cell proliferation	6.529e-26	3.52e-24	29	83	HIF1A,PDGFB,PDGFRB,HMOX1,MDM2,FGFR2,VEGFA,FLT1,SHC1,SKP2,IGF1,IGF1R,PRKCA,MYC,MYD88,ITGA2,PTAFR,ITGB3,PTGS2,STAT1,JAK2,BMP4,JUN,S1PR1,EDN1,NAMPT,EGFR,EGR1,TNF
GO:0070489	T cell aggregation	8.62e-26	4.579e-24	62	506	CDKN2A,ERBB2,CEBPB,HLA-A,HLA-DPA1,HLA-DPB1,HLA-DQA1,HLA-DRA,HLA-DRB1,FANCD2,PIK3CD,PIK3CG,PIK3R1,CCL2,VAV1,CXCL12,VCAM1,FLT3,FAS,ZAP70,RHOH,IGF1,ZBTB32,LAT,CTPS1,FYN,IL10,ZBTB16,B2M,PSMB10,FADD,IRF1,BCL2,BCL6,ITGAM,JAK3,BMP4,PTPRC,CXCR4,GLI2,GLI3,SYK,ADAM17,KIT,RAC1,RAC2,FOXP3,CAV1,LCK,TGFB1,CCND3,CD3D,CD3G,EGR1,CD80,CD86,CD40LG,CD44,LYN,LEF1,SMAD3,CDK6
GO:0042110	T cell activation	8.62e-26	4.579e-24	62	506	CDKN2A,ERBB2,CEBPB,HLA-A,HLA-DPA1,HLA-DPB1,HLA-DQA1,HLA-DRA,HLA-DRB1,FANCD2,PIK3CD,PIK3CG,PIK3R1,CCL2,VAV1,CXCL12,VCAM1,FLT3,FAS,ZAP70,RHOH,IGF1,ZBTB32,LAT,CTPS1,FYN,IL10,ZBTB16,B2M,PSMB10,FADD,IRF1,BCL2,BCL6,ITGAM,JAK3,BMP4,PTPRC,CXCR4,GLI2,GLI3,SYK,ADAM17,KIT,RAC1,RAC2,FOXP3,CAV1,LCK,TGFB1,CCND3,CD3D,CD3G,EGR1,CD80,CD86,CD40LG,CD44,LYN,LEF1,SMAD3,CDK6
GO:0007596	blood coagulation	8.81e-26	4.646e-24	53	363	PDGFB,PDGFRA,GNG2,ACTB,TYRO3,HIST1H3A,PIK3CB,PIK3CG,PIK3R1,PLEK,VAV1,HSPB1,SELP,FLNA,VWF,ANXA2,ANXA5,ZAP70,RHOB,RHOG,ARRB2,LAT,PRKACA,PRKACB,PRKAR2B,PRKCA,PRKCB,PRKCD,PRKG1,MAPK3,FYN,GATA1,IRF1,ITGA2,ITGB3,ITPR1,JAK2,SYK,NOS3,RAC1,RAC2,RAD51B,RAF1,CAV1,LCK,EDN1,THBS1,CD34,CD40,SERPINE1,CD40LG,LYN,HIST2H3C
GO:0071593	lymphocyte aggregation	9.608e-26	5.016e-24	62	507	CDKN2A,ERBB2,CEBPB,HLA-A,HLA-DPA1,HLA-DPB1,HLA-DQA1,HLA-DRA,HLA-DRB1,FANCD2,PIK3CD,PIK3CG,PIK3R1,CCL2,VAV1,CXCL12,VCAM1,FLT3,FAS,ZAP70,RHOH,IGF1,ZBTB32,LAT,CTPS1,FYN,IL10,ZBTB16,B2M,PSMB10,FADD,IRF1,BCL2,BCL6,ITGAM,JAK3,BMP4,PTPRC,CXCR4,GLI2,GLI3,SYK,ADAM17,KIT,RAC1,RAC2,FOXP3,CAV1,LCK,TGFB1,CCND3,CD3D,CD3G,EGR1,CD80,CD86,CD40LG,CD44,LYN,LEF1,SMAD3,CDK6
GO:0009607	response to biotic stimulus	9.648e-26	5.016e-24	89	1027	HIF1A,CEBPB,HLA-A,DDX58,PDK4,HLA-DRB1,ACP5,HIST2H2BE,HIST1H3A,AP2A1,PIK3CD,CCL2,FGR,HSPA5,CXCL12,HSPB1,VCAM1,HIST1H2BK,ALPL,PML,SELP,FLT3,FOS,WNT5A,ANXA5,SAMHD1,FAS,FASLG,IGF1,ISG15,OASL,PRKCA,SOCS1,PRKCD,MAPK3,MAPK11,FYN,IL10,MYD88,B2M,PSMB9,FADD,IRF1,BCL2,ISG20,PTAFR,DCN,ACE,PTGS2,STAT1,JAK2,JUN,JUNB,PTPRC,CXCR4,GLI2,NFKBIA,SYK,ADAM17,NOS3,NOTCH1,RAC1,DNMT1,FOXP3,HIST1H2BJ,NRAS,SOCS3,OAS1,OAS2,…
GO:0070661	leukocyte proliferation	9.737e-26	5.026e-24	50	320	CDKN1A,CDKN2A,ERBB2,CEBPB,HLA-A,HLA-DPA1,HLA-DPB1,HLA-DQA1,HLA-DRB1,KITLG,PIK3CG,CCL2,CXCL12,VCAM1,FLT3,ZAP70,IGF1,ZBTB32,PRKCD,PKN1,IRS2,CTPS1,FYN,IL5,IL10,MYD88,PSMB10,FADD,IRF1,BCL2,BCL6,ITGAM,ACE,JAK3,BMP4,PTPRC,CXCR4,SYK,KIT,RAC2,FOXP3,TGFB1,CCND3,CD80,CD86,CD40,CD40LG,CD44,LYN,LEF1
GO:0043207	response to external biotic stimulus	1.071e-25	5.449e-24	87	986	HIF1A,CEBPB,HLA-A,DDX58,PDK4,HLA-DRB1,ACP5,HIST2H2BE,HIST1H3A,AP2A1,PIK3CD,CCL2,FGR,CXCL12,HSPB1,VCAM1,HIST1H2BK,ALPL,PML,SELP,FLT3,FOS,WNT5A,ANXA5,SAMHD1,FAS,FASLG,IGF1,ISG15,OASL,PRKCA,SOCS1,PRKCD,MAPK3,MAPK11,FYN,IL10,MYD88,B2M,PSMB9,FADD,IRF1,BCL2,ISG20,PTAFR,DCN,ACE,PTGS2,STAT1,JAK2,JUN,JUNB,PTPRC,CXCR4,GLI2,NFKBIA,SYK,ADAM17,NOS3,NOTCH1,RAC1,DNMT1,FOXP3,HIST1H2BJ,NRAS,SOCS3,OAS1,OAS2,OAS3,C…
GO:0051707	response to other organism	1.071e-25	5.449e-24	87	986	HIF1A,CEBPB,HLA-A,DDX58,PDK4,HLA-DRB1,ACP5,HIST2H2BE,HIST1H3A,AP2A1,PIK3CD,CCL2,FGR,CXCL12,HSPB1,VCAM1,HIST1H2BK,ALPL,PML,SELP,FLT3,FOS,WNT5A,ANXA5,SAMHD1,FAS,FASLG,IGF1,ISG15,OASL,PRKCA,SOCS1,PRKCD,MAPK3,MAPK11,FYN,IL10,MYD88,B2M,PSMB9,FADD,IRF1,BCL2,ISG20,PTAFR,DCN,ACE,PTGS2,STAT1,JAK2,JUN,JUNB,PTPRC,CXCR4,GLI2,NFKBIA,SYK,ADAM17,NOS3,NOTCH1,RAC1,DNMT1,FOXP3,HIST1H2BJ,NRAS,SOCS3,OAS1,OAS2,OAS3,C…
GO:0001568	blood vessel development	1.249e-25	6.315e-24	70	651	EPOR,HGF,ERBB2,HIF1A,PDGFB,PDGFRA,PDGFRB,HMOX1,RRAS,MDM2,KLF4,PIK3CB,PIK3CG,CCL2,FGFR1,PLCG1,FGFR2,MMP2,CXCL12,HSPB1,PML,VEGFA,VEGFC,ROCK2,FLNA,FLT1,ANGPT1,ANXA2,WNT5A,SHC1,ID1,FASLG,RHOB,PAXIP1,PRKCA,PRKCB,CCN2,MAPK7,DCN,ACE,ITGB3,PTGS2,STAT1,GJA1,BMP4,JUN,JUNB,ALDH1A2,CXCR4,KLF5,GLI3,SYK,KDR,NOS3,NOTCH1,DNM2,TCF7L2,SOCS3,CAV1,TEK,S1PR1,EDN1,THBS1,EGR1,EPHA2,CD34,SERPINE1,PAX6,ENG,LEF1
GO:0050817	coagulation	1.724e-25	8.653e-24	53	368	PDGFB,PDGFRA,GNG2,ACTB,TYRO3,HIST1H3A,PIK3CB,PIK3CG,PIK3R1,PLEK,VAV1,HSPB1,SELP,FLNA,VWF,ANXA2,ANXA5,ZAP70,RHOB,RHOG,ARRB2,LAT,PRKACA,PRKACB,PRKAR2B,PRKCA,PRKCB,PRKCD,PRKG1,MAPK3,FYN,GATA1,IRF1,ITGA2,ITGB3,ITPR1,JAK2,SYK,NOS3,RAC1,RAC2,RAD51B,RAF1,CAV1,LCK,EDN1,THBS1,CD34,CD40,SERPINE1,CD40LG,LYN,HIST2H3C
GO:0050867	positive regulation of cell activation	1.959e-25	9.767e-24	52	354	CDKN1A,HLA-A,PDGFB,PDGFRB,HLA-DPA1,HLA-DPB1,HLA-DQA1,HLA-DRA,HLA-DRB1,PIK3R1,CCL2,FGR,PLEK,VAV1,VCAM1,SELP,WNT5A,ZAP70,IGF1,PAXIP1,CCN2,IRS2,FYN,IL5,IL10,MYD88,ZBTB16,FADD,IRF1,BCL2,BCL6,PTAFR,JAK2,JAK3,PTPRC,GLI2,GLI3,SYK,RAC1,FOXP3,CAV1,LCK,TGFB1,MSH6,THBS1,CD3D,CD3G,CD80,CD86,CD40,CD40LG,LYN
GO:0070486	leukocyte aggregation	2.038e-25	1.009e-23	62	514	CDKN2A,ERBB2,CEBPB,HLA-A,HLA-DPA1,HLA-DPB1,HLA-DQA1,HLA-DRA,HLA-DRB1,FANCD2,PIK3CD,PIK3CG,PIK3R1,CCL2,VAV1,CXCL12,VCAM1,FLT3,FAS,ZAP70,RHOH,IGF1,ZBTB32,LAT,CTPS1,FYN,IL10,ZBTB16,B2M,PSMB10,FADD,IRF1,BCL2,BCL6,ITGAM,JAK3,BMP4,PTPRC,CXCR4,GLI2,GLI3,SYK,ADAM17,KIT,RAC1,RAC2,FOXP3,CAV1,LCK,TGFB1,CCND3,CD3D,CD3G,EGR1,CD80,CD86,CD40LG,CD44,LYN,LEF1,SMAD3,CDK6
GO:0071345	cellular response to cytokine stimulus	2.087e-25	1.026e-23	73	713	EPOR,HIF1A,CEBPB,HLA-A,HLA-DPA1,HLA-DPB1,HLA-DQA1,HLA-DRA,HLA-DRB1,TUBA1B,CCL2,HSPA1A,HSPA5,CXCL12,VCAM1,CARD14,PML,SELP,FLT3,ANGPT1,WNT5A,SAMHD1,FAS,CSF1R,ISG15,OASL,SOCS1,PRKCD,MAPK3,IL5,MYC,MYD88,GAPDH,B2M,PSMB8,PSMB9,PSMB10,FADD,PSMC4,IRF1,PSMD3,PSMD8,PSMD11,ISG20,PTAFR,DCN,STAT1,BGN,JAK2,JAK3,PTPRC,PTPRF,CXCR4,NFKBIA,SYK,ADAM17,KIT,SOCS3,OAS1,OAS2,OAS3,CAV1,EDN1,EGR1,CD86,CD40,SERPINE1,CD40L…
GO:0042493	response to drug	2.191e-25	1.07e-23	60	481	CDKN1A,CDKN2A,HIF1A,PDGFB,MCM7,MDM2,HNRNPD,ABCB1,CCL2,AK4,ABCG2,MMP2,TXN2,VEGFC,FOS,APEX1,FAS,SLC9A1,PPM1F,PRKAR2B,PRKCB,SOCS1,CTPS1,FYN,SOD2,MYC,IL10,B2M,PSMB9,BCL2,ITGA2,PTCH1,PTGS2,BDNF,STAT1,JUN,JUNB,KDR,ADAM17,DNMT1,DNMT3B,RAD51,SOCS3,CAV1,LCK,LDHA,EDN1,TFRC,TGFB1,THBS1,TIMP2,CD86,TLR2,SERPINE1,HADH,LYN,ENO3,TOP1,CDK2,TP73
GO:0043065	positive regulation of apoptotic process	5.633e-25	2.733e-23	69	649	CDKN2A,HIF1A,PDGFRB,RPS6KA2,HMOX1,PIN1,MMP2,VAV1,PML,WNT5A,ANXA5,FAS,FASLG,YWHAH,RHOB,PPP2R2B,SLC9A1,PPM1F,PRKCD,CCN2,MYC,IL10,ZBTB16,TNFSF10,BARD1,FADD,BCL2,ITGA1,BCL6,ACE,PTGS2,GADD45A,STAT1,JAK2,JAK3,BMP2,BMP4,JUN,ALDH1A2,PTPRC,PTPRF,ARHGEF7,YWHAQ,NOS3,NOTCH1,RAC1,DNM2,TCF7L2,DUSP1,CASP2,CASP7,CAV1,LCK,NR3C1,LDHA,PPIF,EEF1A2,TGFB1,THBS1,EGR1,CYCS,CD40,CD40LG,CD44,PRKN,TNF,LYN,SMAD3,TP73
GO:0030168	platelet activation	1.057e-24	5.093e-23	37	168	PDGFB,PDGFRA,GNG2,ACTB,TYRO3,PIK3CB,PIK3CG,PIK3R1,PLEK,VAV1,HSPB1,SELP,FLNA,VWF,ZAP70,RHOB,RHOG,ARRB2,LAT,PRKCA,PRKCB,PRKCD,PRKG1,MAPK3,FYN,GATA1,ITGB3,ITPR1,SYK,NOS3,RAC1,RAC2,RAF1,LCK,CD40,CD40LG,LYN
GO:0070482	response to oxygen levels	1.263e-24	6.046e-23	50	338	CDKN1A,HIF1A,PDGFB,PDGFRB,PDK1,HMOX1,MDM2,PKM,CCL2,MMP2,TXN2,PLK3,CXCL12,VCAM1,PML,VEGFA,FLT1,WNT5A,SHC1,FAS,SLC9A1,IGF1,PRKCB,CCN2,SOD2,BCL2,ITGA2,PTGS2,ITPR1,BMP2,CXCR4,KDR,ADAM17,GNGT1,NOTCH1,DNMT3B,RAF1,SOCS3,CAV1,TEK,LDHA,EDN1,TFRC,TGFB1,THBS1,EGR1,CD34,EIF4EBP1,ENG,SMAD3
GO:0019221	cytokine-mediated signaling pathway	1.88e-24	8.943e-23	63	553	EPOR,HIF1A,HLA-A,HLA-DPA1,HLA-DPB1,HLA-DQA1,HLA-DRA,HLA-DRB1,CCL2,HSPA1A,CXCL12,VCAM1,CARD14,PML,FLT3,ANGPT1,WNT5A,SAMHD1,FAS,CSF1R,ISG15,OASL,SOCS1,PRKCD,MAPK3,IL5,MYD88,B2M,PSMB8,PSMB9,PSMB10,FADD,PSMC4,IRF1,PSMD3,PSMD8,PSMD11,ISG20,PTAFR,DCN,STAT1,BGN,JAK2,JAK3,PTPRC,PTPRF,CXCR4,SYK,ADAM17,KIT,SOCS3,OAS1,OAS2,OAS3,CAV1,EDN1,EGR1,CD40,CD40LG,CD44,PRKN,TNF,HCK
GO:0002764	immune response-regulating signaling pathway	2.121e-24	1.003e-22	60	502	DDX58,HLA-DPA1,HLA-DPB1,HLA-DQA1,HLA-DRA,HLA-DRB1,ACTB,TYRO3,PIK3CB,PIK3CD,PIK3R1,PLCG1,FGR,HSPA1A,VAV1,LAT2,FOS,SHC1,ZAP70,ARRB2,LAT,PRKACA,PRKACB,PRKCB,PRKCD,MAPK3,CTSB,FYN,CTSS,MYD88,PSMB8,PSMB9,PSMB10,FADD,PSMC4,IRF1,PSMD3,PSMD8,BCL2,PSMD11,ITGAM,JUN,PTPRC,NFKBIA,SYK,KIT,RAC1,FOXP3,RAF1,NRAS,CAV1,LCK,CD3D,CD3G,CD86,TLR2,CD40,TNF,LYN,HCK
GO:0006260	DNA replication	3.735e-24	1.754e-22	50	346	PDGFB,PDGFRA,MCM3,MCM4,MCM5,MCM7,MCMDC2,RRM1,POLA2,KLF4,KITLG,FEN1,FGFR1,PML,RNASEH2A,POLD1,POLD2,POLE,RRM2B,RMI2,SHC1,IGF1,IGF1R,MAPK15,PRIM1,MAPK3,STAG2,MCM8,INSR,BARD1,BMP4,JUN,GLI1,GLI2,TIMELESS,RAC1,RAD51,CENPS,RFC2,RFC3,RFC4,RFC5,GMNN,TGFB1,LIG1,EGFR,TOP1,TOP3A,PCNA,CDK2
GO:0050778	positive regulation of immune response	3.959e-24	1.847e-22	69	671	HLA-A,DDX58,HLA-DPA1,HLA-DPB1,HLA-DQA1,HLA-DRA,HLA-DRB1,ACTB,TYRO3,PIK3CB,PIK3CD,PIK3R1,PLCG1,MMP2,FGR,HSPA1A,VAV1,LAT2,WNT5A,ZAP70,ARRB2,LAT,PRKACA,PRKACB,PAXIP1,PRKCB,PRKCD,MAPK3,CTSB,FYN,CTSS,MYD88,B2M,PSMB8,PSMB9,PSMB10,FADD,PSMC4,IRF1,PSMD3,PSMD8,BCL2,PSMD11,PTAFR,ITGAM,JAK3,PTPRC,NFKBIA,SYK,RAC1,FOXP3,RAF1,NRAS,CAV1,LCK,TEK,TGFB1,MSH6,CD3D,CD3G,CD80,CD86,TLR2,CD40,CD40LG,CD44,TNF,LYN,HCK
GO:0032943	mononuclear cell proliferation	4.892e-24	2.268e-22	47	304	CDKN1A,CDKN2A,ERBB2,CEBPB,HLA-A,HLA-DPA1,HLA-DPB1,HLA-DQA1,HLA-DRB1,PIK3CG,CXCL12,VCAM1,FLT3,ZAP70,IGF1,ZBTB32,PRKCD,PKN1,IRS2,CTPS1,FYN,IL5,IL10,MYD88,PSMB10,FADD,IRF1,BCL2,BCL6,ITGAM,ACE,JAK3,BMP4,PTPRC,CXCR4,SYK,RAC2,FOXP3,TGFB1,CCND3,CD80,CD86,CD40,CD40LG,CD44,LYN,LEF1
GO:0032269	negative regulation of cellular protein metabolic process	6.349e-24	2.924e-22	90	1112	CDKN1A,CDKN1C,CDKN2A,CDKN2B,HGF,LRRK2,MDM2,KLF4,HNRNPD,PIK3R1,PIN1,HSPA1A,HSPB1,PML,VEGFA,ROCK2,ANGPT1,ANXA2,POU5F1,XRCC3,NCOR2,IGF1,IGF1R,ARRB2,ISG15,CDC26,PPM1F,CSTB,SMARCB1,PRKAR2B,PRKCA,SOCS1,PRKCD,CTBP1,PKN1,MAPK7,FYN,MYC,IL10,SPINK1,GAPDH,INSR,PSMB8,DAB2,PSMB9,PSMB10,PSMC4,IRF1,PSMD3,PSMD8,PSMD11,DCN,GADD45A,BGN,BMP4,JUN,PTPRC,FBXO5,RPS6KA6,PHLPP1,DLG2,DNMT1,DNMT3B,FOXP3,RAF1,DUSP1,SOCS3,DV…
GO:0022407	regulation of cell-cell adhesion	7.544e-24	3.453e-22	55	430	CDKN2A,ERBB2,CEBPB,HLA-A,HLA-DPA1,HLA-DPB1,HLA-DQA1,HLA-DRA,HLA-DRB1,KLF4,FANCD2,PIK3R1,CCL2,VAV1,CXCL12,VCAM1,VEGFA,WNT5A,ZAP70,IGF1,LAT,PRKCA,PRKCD,PRKG1,MAPK7,FYN,IL10,ZBTB16,FADD,IRF1,BCL6,PTAFR,JAK2,JAK3,BMP2,BMP4,PTPRC,GLI2,GLI3,SYK,RAC1,RAC2,FOXP3,CAV1,LCK,TGFB1,CD3D,CD3G,CD80,CD86,CD40LG,CD44,TNF,LYN,LEF1
GO:0051248	negative regulation of protein metabolic process	7.874e-24	3.582e-22	93	1183	CDKN1A,CDKN1C,CDKN2A,CDKN2B,HGF,LRRK2,MDM2,KLF4,HNRNPD,PIK3R1,PIN1,HSPA1A,HSPB1,PML,VEGFA,ROCK2,FLNA,ANGPT1,ANXA2,POU5F1,XRCC3,NCOR2,IGF1,IGF1R,ARRB2,ISG15,CDC26,PPM1F,CSTB,SMARCB1,PRKAR2B,PRKCA,SOCS1,PRKCD,CTBP1,PKN1,MAPK7,FYN,MYC,IL10,SPINK1,GAPDH,INSR,PSMB8,DAB2,PSMB9,PSMB10,PSMC4,IRF1,PSMD3,PSMD8,PSMD11,DCN,ITGB3,GADD45A,BGN,JAK3,BMP4,JUN,PTPRC,FBXO5,RPS6KA6,PHLPP1,DLG2,DNMT1,DNMT3B,FOXP3,RAF…
GO:0001525	angiogenesis	8.357e-24	3.778e-22	57	464	HGF,ERBB2,HIF1A,PDGFRA,PDGFRB,HMOX1,RRAS,KLF4,PIK3CB,PIK3CG,CCL2,FGFR1,PLCG1,FGFR2,MMP2,CXCL12,HSPB1,PML,VEGFA,VEGFC,ROCK2,FLNA,FLT1,ANGPT1,ANXA2,WNT5A,SHC1,ID1,FASLG,RHOB,PRKCA,PRKCB,CCN2,MAPK7,DCN,ACE,ITGB3,PTGS2,STAT1,BMP4,JUN,CXCR4,KLF5,SYK,KDR,NOS3,NOTCH1,CAV1,TEK,S1PR1,EDN1,THBS1,EPHA2,CD34,SERPINE1,ENG,LEF1
GO:0048514	blood vessel morphogenesis	8.813e-24	3.959e-22	62	551	EPOR,HGF,ERBB2,HIF1A,PDGFB,PDGFRA,PDGFRB,HMOX1,RRAS,KLF4,PIK3CB,PIK3CG,CCL2,FGFR1,PLCG1,FGFR2,MMP2,CXCL12,HSPB1,PML,VEGFA,VEGFC,ROCK2,FLNA,FLT1,ANGPT1,ANXA2,WNT5A,SHC1,ID1,FASLG,RHOB,PAXIP1,PRKCA,PRKCB,CCN2,MAPK7,DCN,ACE,ITGB3,PTGS2,STAT1,GJA1,BMP4,JUN,JUNB,CXCR4,KLF5,SYK,KDR,NOS3,NOTCH1,CAV1,TEK,S1PR1,EDN1,THBS1,EPHA2,CD34,SERPINE1,ENG,LEF1
GO:0014065	phosphatidylinositol 3-kinase signaling	1.011e-23	4.513e-22	36	167	HGF,ERBB2,PDGFB,PDGFRA,PDGFRB,KLF4,TYRO3,KITLG,PIK3CB,PIK3CD,PIK3CG,PIK3R1,FGFR1,FGFR2,FGR,VAV1,SELP,FLT1,FLT3,ANGPT1,PPP2R5B,IGF1,IGF1R,IRS2,MAPK3,FYN,DCN,JAK2,KDR,KIT,LCK,TEK,EDN1,EGFR,CD80,CD86
GO:1902680	positive regulation of RNA biosynthetic process	1.197e-23	5.312e-22	108	1546	CDKN1C,CDKN2A,CDKN2B,HGF,ERBB2,HIF1A,CEBPB,DDX58,PDGFB,KLF4,HNRNPD,PGR,PIK3R1,PIN1,FGFR1,FGFR2,HSPA1A,HSPA5,CARD14,PML,VEGFA,FOS,WNT5A,POLR2J,POLR2K,POLR2L,POU5F1,ATAD2,YWHAH,CREM,AR,RHOG,SLC9A1,PPP2R5B,IGF1,IGF1R,HELZ2,PAXIP1,SMARCB1,PRKCB,SNAI1,MAPK3,MAPK7,IL5,MYC,IL10,MYCN,MYD88,ZBTB16,INSR,GATA1,DAB2,FADD,PSMC4,IRF1,PTCH1,DCN,BDNF,STAT1,JAK2,JAK3,BMP2,BMP4,JUN,JUNB,JUP,SUPT5H,GLI1,KLF5,GLI2,G…
GO:0031400	negative regulation of protein modification process	1.323e-23	5.835e-22	68	666	CDKN1A,CDKN1C,CDKN2A,CDKN2B,HGF,LRRK2,KLF4,PIN1,HSPA1A,HSPB1,PML,ROCK2,ANGPT1,IGF1,IGF1R,ARRB2,ISG15,CDC26,PPM1F,SMARCB1,PRKAR2B,PRKCA,SOCS1,PRKCD,CTBP1,PKN1,MAPK7,FYN,MYC,SPINK1,INSR,PSMB8,DAB2,PSMB9,PSMB10,PSMC4,IRF1,PSMD3,PSMD8,PSMD11,DCN,GADD45A,BGN,BMP4,JUN,PTPRC,FBXO5,RPS6KA6,PHLPP1,DLG2,DNMT1,DNMT3B,FOXP3,DUSP1,SOCS3,DVL1,CAV1,TGFB1,PEBP1,PRKN,WEE2,TNF,PAX6,LYN,ENG,SMAD3,CDK2,TP73
GO:0032101	regulation of response to external stimulus	1.387e-23	6.082e-22	85	1014	HGF,HIF1A,HLA-A,DDX58,PDGFB,PDGFRA,PDGFRB,PDK4,ACP5,LRRK2,HMOX1,KLF4,FANCD2,TYRO3,HIST1H3A,AP2A1,PIK3CG,CCL2,FGFR1,PLEK,CXCL12,HSPB1,PML,VEGFA,VEGFC,MPP1,SELP,ANXA2,WNT5A,ANXA5,ZAP70,IGF1R,PPM1F,PRKCA,PRKCD,PRKG1,MAPK3,MAPK7,FYN,CTSS,IL10,MYD88,GAPDH,B2M,ITGA2,BCL6,DCN,ACE,PTGS2,GGT1,JAK2,GJA1,PTPRF,CXCR4,SUPT5H,SYK,RAB7A,KDR,ADAM17,GNGT1,NOS3,NOTCH1,RAC1,RAC2,FOXP3,NT5E,SOCS3,DVL1,CAV1,LCK,TEK,S…
GO:0050878	regulation of body fluid levels	1.404e-23	6.117e-22	61	538	HIF1A,PDGFB,PDGFRA,GNG2,ACTB,ADCY3,ADCY5,ADCY7,TYRO3,HIST1H3A,PIK3CB,PIK3CG,PIK3R1,PLEK,VAV1,HSPB1,VEGFA,SELP,FLNA,VWF,ANXA2,ANXA5,ZAP70,RHOB,RHOG,ARRB2,LAT,PRKACA,PRKACB,PRKAR2B,PRKCA,PRKCB,PRKCD,PRKG1,MAPK3,FYN,AVPR2,GATA1,IRF1,ITGA2,ITGB3,ITPR1,JAK2,GJA1,SYK,NOS3,RAC1,RAC2,RAD51B,RAF1,CAV1,LCK,EDN1,THBS1,CD34,CD40,SERPINE1,CD40LG,LYN,HIST2H3C,TP73
GO:0035295	tube development	1.426e-23	6.177e-22	69	686	CDKN1A,HIF1A,PDGFRA,PGR,MGP,FGFR1,FGFR2,CXCL12,PML,VEGFA,ROCK2,FLT1,ANGPT1,MTHFD1L,WNT5A,ID1,AR,KIF20B,RHOB,NCOR2,IGF1,CSF1R,MTHFD1,PRKACA,PRKACB,CCN2,MAPK3,MYC,MYCN,GATA1,BCL2,PTCH1,ACE,ITGB3,BDNF,PHGDH,STAT1,GGT1,GJA1,BMP2,BMP4,ALDH1A2,CXCR4,GLI1,KLF5,GLI2,GLI3,KDR,TIMELESS,KIT,NOS3,NOTCH1,REC8,TCF7L2,DVL1,NR3C1,TEK,EDN1,TGFB1,EGFR,EPHA2,EIF4EBP1,CD44,TNF,PAX6,ENG,LEF1,SMAD3,TP73
GO:0051301	cell division	1.57e-23	6.762e-22	68	668	CDKN2A,PDGFB,PDGFRB,RPS6KA2,CDK14,TUBA1B,CKS1B,CKS2,PIK3CB,PIN1,FGF13,FGFR1,FGFR2,PLK3,VEGFA,VEGFC,ROCK2,VRK1,WEE1,WNT5A,POU5F1,XRCC3,SMC2,YWHAH,KIF20B,RHOB,RHOC,IGF1,IGF1R,CDC26,STAG2,MYC,ZBTB16,CENPJ,INCENP,NDE1,INSR,PTCH1,BMP4,FBXO5,TUBA1A,NCAPD2,UBE2S,GNAI1,TIMELESS,KIT,CEP97,NOTCH1,DUSP1,SMC4,CENPS,NR3C1,EDN1,TGFB1,CCND3,CCNF,CCNG1,CCNT2,LIG1,PEBP1,WEE2,TNF,PAX6,LEF1,TOP1,CDK2,CDK3,CDK6
GO:0043410	positive regulation of MAPK cascade	1.649e-23	7.061e-22	60	522	EPOR,HGF,ERBB2,PDGFB,PDGFRA,PDGFRB,LRRK2,KITLG,PIK3CB,PIK3CG,CCL2,FGFR1,PLCG1,FGFR2,VEGFA,FLT1,FLT3,ANGPT1,WNT5A,SHC1,FAS,AR,IGF1,IGF1R,ARRB2,CSF1R,PRKCA,PRKCD,PKN1,CCN2,MAPK3,MAPK11,MYD88,INSR,DAB2,ITGA1,ITGB3,GADD45A,JAK2,BMP2,BMP4,JUN,PTPRC,CXCR4,SYK,KDR,KIT,RAF1,TEK,EDN1,TGFB1,THBS1,EGFR,TIMP2,TLR2,CD40,CD40LG,CD44,TNF,TP73
GO:0022603	regulation of anatomical structure morphogenesis	1.728e-23	7.355e-22	90	1128	CDKN2A,HGF,ERBB2,HIF1A,RHOJ,MAPT,LRRK2,HMOX1,RRAS,KLF4,RHOU,AP2A1,CCL2,FGF13,FGFR1,PLCG1,FGFR2,FGR,CXCL12,HSPB1,PML,VEGFA,VEGFC,ROCK2,VIM,FLNA,FLT1,VRK1,WNT5A,ID1,POU5F1,FASLG,YWHAH,AR,RHOB,ARRB2,CSF1R,PRKCA,PRKCB,PKN1,SNAI1,MAPK7,FYN,MYC,CENPJ,PSMB8,DAB2,PSMB9,PSMB10,PSMC4,PSMD3,PSMD8,BCL2,PSMD11,BCL6,DCN,ITGB3,PTGS2,BDNF,STAT1,GJA1,BMP2,BMP4,PTPRF,ARHGEF7,GLI1,KDR,KIT,NOS3,CEP97,NOTCH1,RAC1,DNM…
GO:0071407	cellular response to organic cyclic compound	2.306e-23	9.757e-22	62	561	HIF1A,CEBPB,PDGFB,GNG2,LRRK2,MDM2,KLF4,ADCY3,ADCY5,HNRNPD,PGR,PIK3CG,CCL2,ABCG2,MMP2,ALPL,ROCK2,FLT3,ID1,SHMT1,APEX1,FAS,SKP2,YWHAH,AR,NCOR2,SLC9A1,IGF1,ARRB2,PRKACA,SOCS1,IL10,DAB2,ITGA2,PTAFR,PTCH1,PTGS2,BDNF,STAT1,ITPR1,JAK2,BMP2,BMP4,JUP,GLI2,NFKBIA,GNAI1,DNM2,DNMT3B,RAD51,CAV1,NR3C1,EDN1,TGFB1,EGFR,EGR1,EIF4EBP1,H2AFZ,PRKN,TNF,LEF1,SMAD3
GO:0046651	lymphocyte proliferation	2.513e-23	1.057e-21	46	301	CDKN1A,CDKN2A,ERBB2,CEBPB,HLA-A,HLA-DPA1,HLA-DPB1,HLA-DQA1,HLA-DRB1,PIK3CG,CXCL12,VCAM1,FLT3,ZAP70,IGF1,ZBTB32,PRKCD,PKN1,IRS2,CTPS1,FYN,IL5,IL10,MYD88,PSMB10,FADD,IRF1,BCL2,BCL6,ITGAM,JAK3,BMP4,PTPRC,CXCR4,SYK,RAC2,FOXP3,TGFB1,CCND3,CD80,CD86,CD40,CD40LG,CD44,LYN,LEF1
GO:0002694	regulation of leukocyte activation	2.865e-23	1.198e-21	59	510	CDKN1A,CDKN2A,ERBB2,CEBPB,HLA-A,HLA-DPA1,HLA-DPB1,HLA-DQA1,HLA-DRA,HLA-DRB1,HMOX1,FANCD2,TYRO3,PIK3R1,CCL2,FGR,VAV1,VCAM1,FLT3,WNT5A,FAS,ZAP70,IGF1,LAT,PAXIP1,PKN1,IRS2,FYN,IL5,IL10,MYD88,ZBTB16,FADD,IRF1,BCL2,BCL6,PTAFR,JAK3,BMP4,PTPRC,GLI2,GLI3,SYK,RAC1,RAC2,FOXP3,CAV1,LCK,TGFB1,MSH6,THBS1,CD3D,CD3G,CD80,CD86,CD40,CD40LG,CD44,LYN
GO:0048015	phosphatidylinositol-mediated signaling	3.626e-23	1.508e-21	39	209	HGF,ERBB2,PDGFB,PDGFRA,PDGFRB,KLF4,TYRO3,KITLG,PIK3CB,PIK3CD,PIK3CG,PIK3R1,PI4KA,FGFR1,FGFR2,FGR,VAV1,SELP,FLT1,FLT3,ANGPT1,PPP2R5B,IGF1,IGF1R,CSF1R,IRS2,MAPK3,FYN,PTAFR,DCN,JAK2,KDR,KIT,LCK,TEK,EDN1,EGFR,CD80,CD86
GO:0001816	cytokine production	4.561e-23	1.886e-21	69	700	HGF,HIF1A,CEBPB,UBE2L6,HLA-A,DDX58,HLA-DPA1,HLA-DPB1,HLA-DRB1,ACP5,HMOX1,KLF4,PIK3CD,PIK3CG,PIK3R1,PIN1,CCL2,FGFR1,FGR,HSPA1A,HSPB1,PML,FLT3,ANGPT1,WNT5A,POLR2K,POLR2L,ARRB2,ZBTB32,CSF1R,ISG15,SOCS1,PRKCD,MAPK11,IL10,MYD88,AVPR2,B2M,FADD,IRF1,BCL6,PTAFR,PTGS2,JAK2,JAK3,SYK,ADAM17,KIT,NOTCH1,RAC1,FOXP3,NRAS,TEK,TGFB1,THBS1,CD80,CD86,EPHA2,CD34,FURIN,TLR2,CD40,SERPINE1,CD40LG,TNF,LUM,LYN,LEF1,SMAD3
GO:0048017	inositol lipid-mediated signaling	6.255e-23	2.572e-21	39	212	HGF,ERBB2,PDGFB,PDGFRA,PDGFRB,KLF4,TYRO3,KITLG,PIK3CB,PIK3CD,PIK3CG,PIK3R1,PI4KA,FGFR1,FGFR2,FGR,VAV1,SELP,FLT1,FLT3,ANGPT1,PPP2R5B,IGF1,IGF1R,CSF1R,IRS2,MAPK3,FYN,PTAFR,DCN,JAK2,KDR,KIT,LCK,TEK,EDN1,EGFR,CD80,CD86
GO:0000302	response to reactive oxygen species	7.112e-23	2.908e-21	42	252	CDKN2A,EPOR,HGF,HIF1A,PDGFRA,PDGFRB,LRRK2,HMOX1,MDM2,KLF4,HNRNPD,TXN,MMP2,TXN2,PLK3,FOS,SHC1,APEX1,FAS,RHOB,PRKCA,PRKCD,MAPK7,SOD2,BCL2,BMP4,JUN,DHFR,NOS3,DNM2,DUSP1,LCK,LDHA,EDN1,GSR,PPIF,LIG1,THBS1,PRDX1,CYCS,TNF,CDK2
GO:0060249	anatomical structure homeostasis	8.214e-23	3.338e-21	52	402	HIF1A,PDGFRB,PDK4,ACP5,ACTB,POLA2,HIST3H3,HIST1H4I,TYRO3,FEN1,HSPA1A,HSPB1,PML,VEGFA,FLT3,POLD1,POLD2,POLE,APEX1,XRCC3,MAPK15,CSF1R,PRIM1,CCN2,MAPK3,CTSS,MYC,B2M,GATA1,BARD1,BCL2,ITGB3,SYK,RAB7A,KDR,RAC1,RAC2,RAC3,RAD51,RFC2,RFC3,RFC4,RFC5,S1PR1,TFRC,LIG1,EGFR,CD34,PRDX1,PRKN,LYZ,PCNA
GO:0050900	leukocyte migration	8.255e-23	3.338e-21	51	386	PDGFB,HMOX1,KITLG,PIK3CB,PIK3CD,PIK3CG,PIK3R1,CCL2,PLCG1,VAV1,CXCL12,VCAM1,VEGFA,VEGFC,MPP1,SELP,FLT1,ANGPT1,WNT5A,SHC1,ZAP70,PRKCA,FYN,IL10,MYD88,FADD,ITGA1,ITGA2,PTAFR,ITGAM,ITGB3,CXCR4,SYK,ADAM17,KIT,RAC1,RAC2,NRAS,CAV1,LCK,TEK,S1PR1,EDN1,THBS1,CD34,TLR2,SERPINE1,CD44,TNF,LYN,HCK
GO:0006935	chemotaxis	8.541e-23	3.434e-21	62	575	HGF,ERBB2,PDGFB,PDGFRA,PDGFRB,PIK3CB,PIK3CD,PIK3CG,CCL2,FGFR1,VAV1,CXCL12,HSPB1,VCAM1,VEGFA,VEGFC,MPP1,FLT1,ANGPT1,WNT5A,RHOG,ARRB2,CSF1R,PPM1F,PRKCA,PRKCD,MAPK3,FYN,IL10,SPTBN2,ITGA1,ITGA2,PTAFR,ITGAM,ITGB3,BDNF,BMP4,CXCR4,RALBP1,GLI2,GLI3,SYK,KDR,ADAM17,KIT,NOTCH1,RAC1,RAC2,NRAS,DVL1,S1PR1,EDN1,TGFB1,THBS1,EGR2,EPHA2,SERPINE1,PAX6,LYN,ENG,LEF1,SMAD3
GO:0042330	taxis	1.026e-22	4.104e-21	62	577	HGF,ERBB2,PDGFB,PDGFRA,PDGFRB,PIK3CB,PIK3CD,PIK3CG,CCL2,FGFR1,VAV1,CXCL12,HSPB1,VCAM1,VEGFA,VEGFC,MPP1,FLT1,ANGPT1,WNT5A,RHOG,ARRB2,CSF1R,PPM1F,PRKCA,PRKCD,MAPK3,FYN,IL10,SPTBN2,ITGA1,ITGA2,PTAFR,ITGAM,ITGB3,BDNF,BMP4,CXCR4,RALBP1,GLI2,GLI3,SYK,KDR,ADAM17,KIT,NOTCH1,RAC1,RAC2,NRAS,DVL1,S1PR1,EDN1,TGFB1,THBS1,EGR2,EPHA2,SERPINE1,PAX6,LYN,ENG,LEF1,SMAD3
GO:0051254	positive regulation of RNA metabolic process	1.291e-22	5.133e-21	108	1593	CDKN1C,CDKN2A,CDKN2B,HGF,ERBB2,HIF1A,CEBPB,DDX58,PDGFB,KLF4,HNRNPD,PGR,PIK3R1,PIN1,FGFR1,FGFR2,HSPA1A,HSPA5,CARD14,PML,VEGFA,FOS,WNT5A,POLR2J,POLR2K,POLR2L,POU5F1,ATAD2,YWHAH,CREM,AR,RHOG,SLC9A1,PPP2R5B,IGF1,IGF1R,HELZ2,PAXIP1,SMARCB1,PRKCB,SNAI1,MAPK3,MAPK7,IL5,MYC,IL10,MYCN,MYD88,ZBTB16,INSR,GATA1,DAB2,FADD,PSMC4,IRF1,PTCH1,DCN,BDNF,STAT1,JAK2,JAK3,BMP2,BMP4,JUN,JUNB,JUP,SUPT5H,GLI1,KLF5,GLI2,G…
GO:0019637	organophosphate metabolic process	1.53e-22	6.052e-21	90	1164	ERBB2,HIF1A,PDGFB,PDGFRA,PDGFRB,LRRK2,MDH2,RRM1,KLF4,ADCY3,PGK1,ADCY5,ADCY7,KITLG,PIK3CB,PIK3CD,PIK3CG,PIK3R1,PI4KA,PKM,AK1,AK4,FGFR1,PLCG1,FGFR2,FGR,PLEK,HSPA1A,VAV1,VEGFA,MPP1,FLT1,FLT3,WNT5A,RRM2B,SHMT1,SAMHD1,PAICS,IGF1,CSF1R,MT-CYB,MTHFD1,PRKCA,PRKCD,IRS2,PRKG1,MAPK7,CTPS1,FYN,MYC,GAPDH,AVPR2,INSR,PTAFR,BDNF,ENO4,DHFR,DLG2,DLG4,GAPDHS,KIT,TALDO1,NOS3,RAC1,RAF1,NT5E,OAS1,OAS2,LCK,TEK,LDHA,LDH…
GO:1903508	positive regulation of nucleic acid-templated transcription	2.104e-22	8.231e-21	105	1528	CDKN1C,CDKN2A,CDKN2B,HGF,ERBB2,HIF1A,CEBPB,DDX58,PDGFB,KLF4,HNRNPD,PGR,PIK3R1,PIN1,FGFR1,FGFR2,HSPA1A,HSPA5,CARD14,PML,VEGFA,FOS,WNT5A,POU5F1,ATAD2,YWHAH,CREM,AR,RHOG,SLC9A1,PPP2R5B,IGF1,IGF1R,HELZ2,PAXIP1,SMARCB1,PRKCB,SNAI1,MAPK3,MAPK7,IL5,MYC,IL10,MYCN,MYD88,ZBTB16,INSR,GATA1,DAB2,FADD,PSMC4,IRF1,PTCH1,DCN,BDNF,STAT1,JAK2,JAK3,BMP2,BMP4,JUN,JUNB,JUP,SUPT5H,GLI1,KLF5,GLI2,GLI3,NFKBIA,KIT,NOTCH1…
GO:0045893	positive regulation of transcription, DNA-templated	2.104e-22	8.231e-21	105	1528	CDKN1C,CDKN2A,CDKN2B,HGF,ERBB2,HIF1A,CEBPB,DDX58,PDGFB,KLF4,HNRNPD,PGR,PIK3R1,PIN1,FGFR1,FGFR2,HSPA1A,HSPA5,CARD14,PML,VEGFA,FOS,WNT5A,POU5F1,ATAD2,YWHAH,CREM,AR,RHOG,SLC9A1,PPP2R5B,IGF1,IGF1R,HELZ2,PAXIP1,SMARCB1,PRKCB,SNAI1,MAPK3,MAPK7,IL5,MYC,IL10,MYCN,MYD88,ZBTB16,INSR,GATA1,DAB2,FADD,PSMC4,IRF1,PTCH1,DCN,BDNF,STAT1,JAK2,JAK3,BMP2,BMP4,JUN,JUNB,JUP,SUPT5H,GLI1,KLF5,GLI2,GLI3,NFKBIA,KIT,NOTCH1…
GO:0006974	cellular response to DNA damage stimulus	2.181e-22	8.49e-21	73	800	CDKN1A,CDKN2A,UBE2L6,MCM7,HMOX1,MDM2,HIST3H3,HIST1H4I,FANCD2,MAPK12,PIK3R1,FEN1,PPIE,HSPA1A,PLK3,CXCL12,PML,RNASEH2A,POLD1,POLD2,POLE,RRM2B,RMI2,POLR2J,POLR2K,POLR2L,APEX1,MSH4,MSH5,XRCC3,ZBTB32,UBE2T,ISG15,PAXIP1,SMARCB1,PRKCD,SNAI1,MAPK3,SOD2,MYC,CENPJ,MCM8,BARD1,BCL2,BCL6,GADD45A,RPS6KA6,TIMELESS,PARPBP,RAD51,REC8,RAD51B,CASP2,CENPS,RFC2,RFC3,RFC4,RFC5,CCNG1,LIG1,MSH6,EGFR,FANCI,EPHA2,CD44,H2A…
GO:0002521	leukocyte differentiation	2.476e-22	9.586e-21	59	532	CDKN2A,ERBB2,CEBPB,HLA-DQA1,ACP5,RRAS,FANCD2,TYRO3,KITLG,PIK3CD,PIK3R1,VAV1,VCAM1,VEGFA,FLT3,ANXA2,FOS,FAS,ZAP70,RHOH,CSF1R,PRKCA,IL5,MYC,IL10,ZBTB16,B2M,GATA1,FADD,IRF1,BCL2,BCL6,ITGAM,ITGB3,JAK3,BMP4,JUN,JUNB,PTPRC,GLI2,GLI3,SYK,ADAM17,KIT,FOXP3,LCK,TFRC,TGFB1,CD3D,EGR1,CD80,CD86,EPHA2,CD40LG,CD44,TNF,LYN,LEF1,CDK6
GO:0051249	regulation of lymphocyte activation	2.493e-22	9.6e-21	54	445	CDKN1A,CDKN2A,ERBB2,CEBPB,HLA-A,HLA-DPA1,HLA-DPB1,HLA-DQA1,HLA-DRA,HLA-DRB1,FANCD2,TYRO3,PIK3R1,CCL2,VAV1,VCAM1,FLT3,FAS,ZAP70,IGF1,LAT,PAXIP1,PKN1,IRS2,FYN,IL5,IL10,MYD88,ZBTB16,FADD,IRF1,BCL2,BCL6,JAK3,BMP4,PTPRC,GLI2,GLI3,SYK,RAC1,RAC2,FOXP3,CAV1,LCK,TGFB1,MSH6,CD3D,CD3G,CD80,CD86,CD40,CD40LG,CD44,LYN
GO:0014066	regulation of phosphatidylinositol 3-kinase signaling	3.906e-22	1.473e-20	33	150	HGF,ERBB2,PDGFB,PDGFRA,PDGFRB,KLF4,KITLG,PIK3CB,PIK3CD,PIK3R1,FGFR1,FGFR2,FGR,VAV1,SELP,FLT1,FLT3,ANGPT1,PPP2R5B,IGF1,IGF1R,IRS2,MAPK3,FYN,DCN,JAK2,KDR,KIT,LCK,TEK,EGFR,CD80,CD86
GO:0044770	cell cycle phase transition	3.924e-22	1.473e-20	60	555	CDKN1A,CDKN2A,CDKN2B,MCM3,MCM4,MCM5,MCM7,MDM2,POLA2,CDK14,RHOU,ABCB1,CKS1B,CKS2,HSPA2,PLK3,PML,WEE1,POLE,APEX1,XRCC3,SKP2,CDC26,PRIM1,PRKACA,PRKAR2B,NES,CENPJ,MCM8,NDE1,PSMB8,PSMB9,PSMB10,PSMC4,PSMD3,PSMD8,BCL2,PSMD11,GADD45A,PTPRC,FBXO5,TUBA1A,DHFR,UBE2S,TIMELESS,ADAM17,DNM2,RAD51B,DUSP1,CASP2,TGFB1,CCNG1,EGFR,FANCI,EIF4EBP1,PCNA,CDK2,TP73,CDK3,CDK6
GO:0044403	symbiont process	3.926e-22	1.473e-20	73	808	EPOR,HLA-A,DDX58,PDGFRA,HLA-DRA,HLA-DRB1,MDM2,TYRO3,PIK3R1,CCL2,PPIE,PLCG1,HSPA1A,VCAM1,PML,VIM,POLR2J,SHC1,POLR2K,POLR2L,ISG15,OASL,SMARCB1,CTBP1,MAPK3,CTSB,FYN,MYC,IL10,MYD88,INSR,PSMB8,PSMB9,PSMB10,FADD,BCL2,ISG20,ITGA2,ITGB3,STAT1,JUN,POM121,CXCR4,SUPT5H,NFKBIA,SYK,RAB7A,KDR,NOTCH1,NUP107,OAS1,OAS3,NUP214,CAV1,LCK,TFRC,TGFB1,CCNT2,MSH6,CD80,CD86,EPHA2,FURIN,TLR2,H2AFX,PRKN,TNF,LYN,LEF1,TOP1,H…
GO:0044419	interspecies interaction between organisms	3.926e-22	1.473e-20	73	808	EPOR,HLA-A,DDX58,PDGFRA,HLA-DRA,HLA-DRB1,MDM2,TYRO3,PIK3R1,CCL2,PPIE,PLCG1,HSPA1A,VCAM1,PML,VIM,POLR2J,SHC1,POLR2K,POLR2L,ISG15,OASL,SMARCB1,CTBP1,MAPK3,CTSB,FYN,MYC,IL10,MYD88,INSR,PSMB8,PSMB9,PSMB10,FADD,BCL2,ISG20,ITGA2,ITGB3,STAT1,JUN,POM121,CXCR4,SUPT5H,NFKBIA,SYK,RAB7A,KDR,NOTCH1,NUP107,OAS1,OAS3,NUP214,CAV1,LCK,TFRC,TGFB1,CCNT2,MSH6,CD80,CD86,EPHA2,FURIN,TLR2,H2AFX,PRKN,TNF,LYN,LEF1,TOP1,H…
GO:0036293	response to decreased oxygen levels	3.926e-22	1.473e-20	46	321	HIF1A,PDGFB,PDK1,HMOX1,MDM2,PKM,CCL2,MMP2,TXN2,PLK3,CXCL12,VCAM1,PML,VEGFA,FLT1,SHC1,FAS,SLC9A1,IGF1,PRKCB,CCN2,BCL2,ITGA2,PTGS2,ITPR1,BMP2,CXCR4,KDR,ADAM17,GNGT1,NOTCH1,DNMT3B,RAF1,SOCS3,CAV1,TEK,LDHA,EDN1,TFRC,TGFB1,THBS1,EGR1,CD34,EIF4EBP1,ENG,SMAD3
GO:0009612	response to mechanical stimulus	4.116e-22	1.533e-20	40	236	HIF1A,CCL2,MMP2,CXCL12,FOS,FAS,SLC9A1,IGF1,MAPK3,CTSB,FYN,MYC,MYD88,FADD,IRF1,ITGA2,PTCH1,DCN,PTGS2,GADD45A,STAT1,GGT1,GJA1,BMP4,JUN,JUNB,JUP,GLI2,NFKBIA,KIT,NOS3,RAC1,RAF1,CASP2,CAV1,LCK,EDN1,THBS1,CD40,TNF
GO:0009790	embryo development	4.128e-22	1.533e-20	88	1135	CDKN1C,EPOR,HIF1A,CEBPB,PDGFB,PDGFRA,PDGFRB,KLF4,CKS1B,CKS2,KITLG,PIK3CB,FGFR1,ABCG2,PLCG1,FGFR2,MMP2,HSPA5,VCAM1,VEGFA,VEGFC,ROCK2,FLT1,ANGPT1,MTHFD1L,POLE,WNT5A,POU5F1,FAS,AR,KIF20B,NCOR2,SLC9A1,IGF1,MTHFD1,PRKACA,PRKACB,SMARCB1,SNAI1,MAPK3,MAPK7,MYC,IL10,MYCN,NES,ZBTB16,INSR,GATA1,DAB2,PSMC4,ITGA2,PTCH1,ITGB3,PHGDH,GJA1,BMP2,BMP4,JUNB,ALDH1A2,GLI1,GLI2,GLI3,RPS6KA6,KDR,TIMELESS,KIT,NOS3,NOTCH1…
GO:0002757	immune response-activating signal transduction	4.195e-22	1.55e-20	55	467	DDX58,HLA-DPA1,HLA-DPB1,HLA-DQA1,HLA-DRA,HLA-DRB1,ACTB,TYRO3,PIK3CB,PIK3CD,PIK3R1,PLCG1,FGR,HSPA1A,VAV1,LAT2,ZAP70,ARRB2,LAT,PRKACA,PRKACB,PRKCB,PRKCD,MAPK3,CTSB,FYN,CTSS,MYD88,PSMB8,PSMB9,PSMB10,FADD,PSMC4,IRF1,PSMD3,PSMD8,BCL2,PSMD11,ITGAM,PTPRC,NFKBIA,SYK,RAC1,FOXP3,RAF1,NRAS,CAV1,LCK,CD3D,CD3G,CD86,TLR2,TNF,LYN,HCK
GO:0048545	response to steroid hormone	5.451e-22	2.004e-20	61	577	CDKN1A,HIF1A,PDGFB,PDGFRB,HMOX1,MDM2,HNRNPD,PGR,PIK3R1,CCL2,ABCG2,MMP2,ALPL,ROCK2,FLT3,FOS,WNT5A,SHC1,FAS,SKP2,YWHAH,AR,IGF1,ARRB2,MAPK15,PRKCA,SOCS1,CCN2,IL10,INSR,DAB2,BCL2,ITGA2,PTAFR,PTCH1,PTGS2,BDNF,JAK2,BMP4,JUNB,ALDH1A2,GLI3,NOS3,NOTCH1,DNMT1,DNMT3B,DUSP1,SOCS3,CAV1,NR3C1,TEK,LDHA,EDN1,TGFB1,THBS1,EGFR,EIF4EBP1,H2AFZ,TNF,LEF1,CDK2
GO:0008285	negative regulation of cell proliferation	6.75e-22	2.469e-20	68	714	CDKN1A,CDKN1C,CDKN2A,CDKN2B,ERBB2,CEBPB,HLA-DQA1,HLA-DRB1,RPS6KA2,HMOX1,KLF4,PIK3R1,CCL2,FGFR2,PML,VEGFC,FLT3,WNT5A,AR,IGF1,CSF1R,SMARCB1,PRKCA,CTBP1,PKN1,MAPK11,SOD2,MYC,IL10,ZBTB16,GATA1,DAB2,IRF1,BCL2,ITGA1,BCL6,PTCH1,PTGS2,BDNF,STAT1,JAK2,GJA1,BMP2,BMP4,JUN,ALDH1A2,PTPRF,HPGDS,RALBP1,GLI3,NOS3,NOTCH1,FOXP3,RAF1,E2F3,CAV1,TGFB1,THBS1,TIMP2,TLR2,CD44,TNF,PAX6,LYN,ENG,SMAD3,TP73,CDK6
GO:0006979	response to oxidative stress	7.967e-22	2.899e-20	53	439	CDKN2A,EPOR,HGF,HIF1A,PDGFRA,PDGFRB,MAPT,PDK1,LRRK2,HMOX1,MDM2,KLF4,HNRNPD,TXN,FANCD2,PDIA2,MMP2,TXN2,HSPA1A,PLK3,HSPB1,PML,FOS,RRM2B,SHC1,APEX1,FAS,RHOB,PRKCA,PRKCD,MAPK7,SOD2,BCL2,PTGS2,JAK2,BMP4,JUN,DHFR,NOS3,DNM2,DUSP1,LCK,LDHA,EDN1,GSR,PPIF,LIG1,THBS1,PRDX1,CYCS,PRKN,TNF,CDK2
GO:0001666	response to hypoxia	8.697e-22	3.149e-20	45	312	HIF1A,PDGFB,PDK1,HMOX1,MDM2,PKM,CCL2,MMP2,TXN2,PLK3,CXCL12,VCAM1,PML,VEGFA,FLT1,SHC1,FAS,SLC9A1,IGF1,PRKCB,BCL2,ITGA2,PTGS2,ITPR1,BMP2,CXCR4,KDR,ADAM17,GNGT1,NOTCH1,DNMT3B,RAF1,SOCS3,CAV1,TEK,LDHA,EDN1,TFRC,TGFB1,THBS1,EGR1,CD34,EIF4EBP1,ENG,SMAD3
GO:0031347	regulation of defense response	9.339e-22	3.365e-20	73	820	HGF,HLA-A,DDX58,PDK4,ACP5,KLF4,FANCD2,TYRO3,HIST1H3A,AP2A1,PIK3CG,CCL2,MMP2,FGR,HSPA1A,VAV1,PML,WNT5A,ANXA5,SAMHD1,ARRB2,PRKACA,PRKACB,PRKCA,SOCS1,PRKCD,MAPK3,MAPK7,CTSB,FYN,CTSS,IL10,MYD88,B2M,PSMB8,PSMB9,PSMB10,FADD,PSMC4,IRF1,PSMD3,PSMD8,PSMD11,ITGA2,BCL6,ITGAM,ACE,PTGS2,STAT1,GGT1,JAK2,GJA1,NFKBIA,SYK,RAC1,FOXP3,RAF1,NRAS,NT5E,SOCS3,CAV1,LCK,TEK,TGFB1,EGFR,CD86,TLR2,SERPINE1,CD44,TNF,LYN,HCK,…
GO:0016032	viral process	9.773e-22	3.504e-20	70	759	EPOR,HLA-A,DDX58,PDGFRA,HLA-DRA,HLA-DRB1,MDM2,TYRO3,PIK3R1,CCL2,PPIE,PLCG1,HSPA1A,VCAM1,PML,VIM,POLR2J,SHC1,POLR2K,POLR2L,ISG15,OASL,SMARCB1,CTBP1,MAPK3,CTSB,FYN,MYC,INSR,PSMB8,PSMB9,PSMB10,FADD,BCL2,ISG20,ITGA2,ITGB3,STAT1,JUN,POM121,CXCR4,SUPT5H,NFKBIA,SYK,RAB7A,KDR,NOTCH1,NUP107,OAS1,OAS3,NUP214,CAV1,LCK,TFRC,TGFB1,CCNT2,MSH6,CD80,CD86,EPHA2,FURIN,H2AFX,PRKN,TNF,LYN,LEF1,TOP1,HCK,SMAD3,TP73
GO:0051049	regulation of transport	1.012e-21	3.61e-20	121	1975	CDKN1A,CDKN2A,ERBB2,HIF1A,DDX58,PDGFB,PDGFRB,MAPT,HLA-DRB1,LRRK2,HMOX1,MDM2,ADCY5,RHOU,TXN,PIK3CB,PIK3CG,PIK3R1,CCL2,AK1,FGFR1,PLCG1,FGR,HSPA1A,HSPA2,PLK3,CXCL12,PML,VEGFA,VEGFC,FLNA,FLT3,ANGPT1,ANXA2,WNT5A,ANXA5,POU5F1,YWHAH,ZAP70,SLC2A1,KIF20B,SLC9A1,IGF1,ARRB2,CSF1R,PRKACA,PRKCA,PRKCB,SOCS1,PRKCD,IRS2,PRKG1,MAPK3,MAPK7,MAPK11,IL5,CTSS,MYC,IL10,SPINK1,AVPR2,B2M,INSR,DAB2,BARD1,PSMD8,BCL2,ITGA2,…
GO:0044772	mitotic cell cycle phase transition	1.024e-21	3.635e-20	58	529	CDKN1A,CDKN2A,CDKN2B,MCM3,MCM4,MCM5,MCM7,MDM2,POLA2,CDK14,RHOU,ABCB1,CKS1B,CKS2,HSPA2,PLK3,PML,WEE1,POLE,APEX1,XRCC3,SKP2,CDC26,PRIM1,PRKACA,PRKAR2B,NES,CENPJ,MCM8,NDE1,PSMB8,PSMB9,PSMB10,PSMC4,PSMD3,PSMD8,BCL2,PSMD11,GADD45A,FBXO5,TUBA1A,DHFR,UBE2S,ADAM17,DNM2,RAD51B,DUSP1,CASP2,TGFB1,CCNG1,EGFR,FANCI,EIF4EBP1,PCNA,CDK2,TP73,CDK3,CDK6
GO:0051054	positive regulation of DNA metabolic process	1.159e-21	4.093e-20	37	203	HGF,PDGFB,PDGFRA,PDGFRB,KLF4,KITLG,FGFR1,PML,SHC1,APEX1,IGF1,IGF1R,ARRB2,MAPK15,PAXIP1,PRKCD,MAPK3,MYC,INSR,BMP4,JUN,PTPRC,GLI1,GLI2,RAC1,RAD51,RFC2,RFC3,RFC4,RFC5,TGFB1,MSH6,EGFR,CD40,H2AFX,PCNA,CDK2
GO:0097190	apoptotic signaling pathway	1.459e-21	5.129e-20	63	626	CDKN1A,HGF,HIF1A,CEBPB,MAPT,PDK1,LRRK2,HMOX1,KITLG,PIK3R1,PDIA2,FGFR1,HSPA1A,CXCL12,HSPB1,PML,VEGFA,ROCK2,RRM2B,FAS,FASLG,YWHAH,AR,IGF1,ARRB2,PPM1F,PRKCA,PRKCD,SNAI1,MAPK7,FYN,SOD2,MYC,TNFSF10,GATA1,DAB2,FADD,BCL2,ITPR1,JAK2,JAK3,JUN,PTPRC,YWHAQ,NOS3,RAF1,TCF7L2,CASP2,CAV1,LCK,PPIF,TGFB1,MSH6,THBS1,EPHA2,CYCS,CD40,SERPINE1,CD44,PRKN,TNF,SMAD3,TP73
GO:0044092	negative regulation of molecular function	1.498e-21	5.24e-20	88	1157	CDKN1A,CDKN1C,CDKN2A,CDKN2B,HGF,PDGFB,LRRK2,HMOX1,MDM2,KLF4,PIN1,HSPA5,HSPB1,PML,VEGFA,ROCK2,FLNA,ANXA2,ANXA5,ID1,RHOH,IGF1,IGF1R,ARRB2,CDC26,PPM1F,CSTB,PRKAR2B,PRKCA,SOCS1,PRKCD,PKN1,IRS2,MAPK3,MAPK7,MYC,IL10,NES,SPINK1,B2M,INSR,GATA1,PSMB8,DAB2,PSMB9,PSMB10,PSMC4,PSMD3,PSMD8,PSMD11,PTCH1,DCN,ACE,GADD45A,BGN,JAK2,BMP4,JUN,PTPRC,FBXO5,PTPRF,NFKBIA,DLG2,NOS3,NOTCH1,FOXP3,RAF1,TCF7L2,DUSP1,SOCS3,DV…
GO:0046777	protein autophosphorylation	1.721e-21	5.993e-20	40	245	ERBB2,PDGFB,PDGFRA,PDGFRB,LRRK2,TYRO3,FGFR1,FGFR2,FGR,VEGFA,VEGFC,FLT1,FLT3,VRK1,ZAP70,PPP2R5B,IGF1R,MAPK15,CSF1R,PRKACA,PRKCA,PRKCD,MAPK3,FYN,INSR,ACE,JAK2,JAK3,JUN,PTPRC,SYK,KDR,KIT,CAV1,LCK,TEK,EGFR,LYN,ENG,HCK
GO:0001817	regulation of cytokine production	2.216e-21	7.679e-20	63	631	HGF,HIF1A,CEBPB,UBE2L6,HLA-A,DDX58,HLA-DPA1,HLA-DPB1,HLA-DRB1,ACP5,HMOX1,KLF4,PIK3R1,PIN1,CCL2,FGFR1,FGR,HSPA1A,HSPB1,PML,FLT3,ANGPT1,WNT5A,POLR2K,POLR2L,ARRB2,ZBTB32,CSF1R,ISG15,SOCS1,MAPK11,IL10,MYD88,B2M,FADD,IRF1,BCL6,PTAFR,PTGS2,JAK2,JAK3,SYK,ADAM17,RAC1,FOXP3,NRAS,TEK,TGFB1,THBS1,CD80,CD86,EPHA2,CD34,FURIN,TLR2,CD40,SERPINE1,CD40LG,TNF,LUM,LYN,LEF1,SMAD3
GO:0022414	reproductive process	2.492e-21	8.594e-20	102	1503	CDKN1C,EPOR,ERBB2,HIF1A,CEBPB,HLA-A,PDGFB,PDGFRA,MAPT,RPS6KA2,RRM1,ADCY3,ADCY7,PGR,FANCD2,TYRO3,CKS2,LRGUK,KITLG,CCL2,ABCG2,FGFR2,MMP2,HSPA2,CXCL12,VCAM1,ALPL,VEGFA,VWF,ANGPT1,FOS,WNT5A,MSH4,MSH5,XRCC3,SMC2,FAS,CREM,AR,IGF1,IGF1R,ARRB2,PRKACA,PRKACB,SNAI1,CTSB,STAG2,IL10,ZBTB16,MCM8,SPINK1,INSR,GATA1,BCL2,ITGA2,BCL6,PTAFR,DCN,ACE,PTGS2,GGT1,BMP4,JUNB,FBXO5,HPGDS,CXCR4,GLI1,GLI2,NCAPD2,KDR,GAPDHS,…
GO:0000003	reproduction	2.75e-21	9.409e-20	102	1505	CDKN1C,EPOR,ERBB2,HIF1A,CEBPB,HLA-A,PDGFB,PDGFRA,MAPT,RPS6KA2,RRM1,ADCY3,ADCY7,PGR,FANCD2,TYRO3,CKS2,LRGUK,KITLG,CCL2,ABCG2,FGFR2,MMP2,HSPA2,CXCL12,VCAM1,ALPL,VEGFA,VWF,ANGPT1,FOS,WNT5A,MSH4,MSH5,XRCC3,SMC2,FAS,CREM,AR,IGF1,IGF1R,ARRB2,PRKACA,PRKACB,SNAI1,CTSB,STAG2,IL10,ZBTB16,MCM8,SPINK1,INSR,GATA1,BCL2,ITGA2,BCL6,PTAFR,DCN,ACE,PTGS2,GGT1,BMP4,JUNB,FBXO5,HPGDS,CXCR4,GLI1,GLI2,NCAPD2,KDR,GAPDHS,…
GO:0044764	multi-organism cellular process	2.754e-21	9.409e-20	70	773	EPOR,HLA-A,DDX58,PDGFRA,HLA-DRA,HLA-DRB1,MDM2,TYRO3,PIK3R1,CCL2,PPIE,PLCG1,HSPA1A,VCAM1,PML,VIM,POLR2J,SHC1,POLR2K,POLR2L,ISG15,OASL,SMARCB1,CTBP1,MAPK3,CTSB,FYN,MYC,INSR,PSMB8,PSMB9,PSMB10,FADD,BCL2,ISG20,ITGA2,ITGB3,STAT1,JUN,POM121,CXCR4,SUPT5H,NFKBIA,SYK,RAB7A,KDR,NOTCH1,NUP107,OAS1,OAS3,NUP214,CAV1,LCK,TFRC,TGFB1,CCNT2,MSH6,CD80,CD86,EPHA2,FURIN,H2AFX,PRKN,TNF,LYN,LEF1,TOP1,HCK,SMAD3,TP73
GO:0051052	regulation of DNA metabolic process	2.84e-21	9.66e-20	48	368	CDKN1A,CDKN2A,HGF,PDGFB,PDGFRA,PDGFRB,KLF4,KITLG,FGFR1,PML,SHC1,APEX1,IGF1,IGF1R,ARRB2,MAPK15,PAXIP1,PRKCD,MAPK3,STAG2,MYC,IL10,INSR,BCL6,GJA1,BMP4,JUN,PTPRC,GLI1,GLI2,PARPBP,RAC1,DNMT1,FOXP3,RAD51,DUSP1,RFC2,RFC3,RFC4,RFC5,GMNN,TGFB1,MSH6,EGFR,CD40,H2AFX,PCNA,CDK2
GO:0048732	gland development	2.886e-21	9.769e-20	56	504	CDKN1C,CDKN2A,HGF,HIF1A,CEBPB,PDGFB,PDGFRA,PDGFRB,HMOX1,HNRNPD,PGR,PKM,AK4,FGFR1,FGFR2,MMP2,PML,VEGFA,VWF,WNT5A,FAS,AR,IGF1,IGF1R,CSF1R,IRS2,MAPK3,SOD2,INSR,PSMB9,FADD,BCL2,ITGA2,PTCH1,JAK2,BMP2,BMP4,JUN,ALDH1A2,GLI1,GLI2,GLI3,NOTCH1,RAF1,TCF7L2,CAV1,NR3C1,TGFB1,EGFR,EPHA2,CD44,ELF3,TNF,PAX6,LEF1,SMAD3
GO:0010035	response to inorganic substance	2.994e-21	1.009e-19	59	559	CDKN2A,EPOR,HGF,HIF1A,PDGFRB,ACP5,LRRK2,HMOX1,MDM2,KLF4,HNRNPD,TXN,ABCG2,MMP2,HSPA5,VCAM1,FOS,WNT5A,ANXA5,SHC1,APEX1,FAS,RHOB,MT-CYB,PRKCD,MAPK7,SOD2,B2M,INSR,BCL2,PTCH1,PTGS2,BMP4,JUN,JUNB,DHFR,NOS3,DNM2,DNMT1,RAD51,NT5E,DUSP1,CAV1,LCK,LDHA,EDN1,PPIF,EEF1A2,TFRC,LIG1,THBS1,EGFR,CD86,PRDX1,PRKN,TNF,LEF1,PCNA,CDK2
GO:1903706	regulation of hemopoiesis	3.588e-21	1.203e-19	48	370	CDKN2A,ERBB2,HIF1A,CEBPB,HLA-DQA1,HIST1H4I,FANCD2,KITLG,PIK3R1,VEGFA,FLT1,FLT3,FOS,FAS,ZAP70,CSF1R,ISG15,PRKCA,MAPK11,IL5,MYC,ZBTB16,GATA1,FADD,IRF1,BCL6,ACE,ITGB3,JAK3,BMP4,JUN,PTPRC,GLI2,GLI3,NFKBIA,SYK,KDR,NOTCH1,FOXP3,LCK,TGFB1,CD80,CD86,CD44,TNF,LYN,LEF1,CDK6
GO:0002696	positive regulation of leukocyte activation	4.979e-21	1.655e-19	46	341	CDKN1A,HLA-A,HLA-DPA1,HLA-DPB1,HLA-DQA1,HLA-DRA,HLA-DRB1,PIK3R1,CCL2,FGR,VAV1,VCAM1,WNT5A,ZAP70,IGF1,PAXIP1,IRS2,FYN,IL5,IL10,MYD88,ZBTB16,FADD,IRF1,BCL2,BCL6,PTAFR,JAK3,PTPRC,GLI2,GLI3,SYK,RAC1,FOXP3,CAV1,LCK,TGFB1,MSH6,THBS1,CD3D,CD3G,CD80,CD86,CD40,CD40LG,LYN
GO:1903037	regulation of leukocyte cell-cell adhesion	4.979e-21	1.655e-19	46	341	CDKN2A,ERBB2,CEBPB,HLA-A,HLA-DPA1,HLA-DPB1,HLA-DQA1,HLA-DRA,HLA-DRB1,KLF4,FANCD2,PIK3R1,CCL2,VAV1,CXCL12,VCAM1,ZAP70,IGF1,LAT,FYN,IL10,ZBTB16,FADD,IRF1,BCL6,PTAFR,JAK3,BMP4,PTPRC,GLI2,GLI3,SYK,RAC1,RAC2,FOXP3,CAV1,LCK,TGFB1,CD3D,CD3G,CD80,CD86,CD40LG,CD44,TNF,LYN
GO:0045087	innate immune response	5.758e-21	1.905e-19	73	846	HLA-A,DDX58,HLA-DPA1,HLA-DPB1,HLA-DQA1,HLA-DRA,HLA-DRB1,TYRO3,HIST2H2BE,PIK3CD,PIK3CG,CCL2,MMP2,FGR,HSPA1A,VAV1,VCAM1,HIST1H2BK,PML,WNT5A,SAMHD1,ZAP70,ARRB2,CSF1R,ISG15,PRKACA,OASL,PRKACB,SOCS1,PRKCD,CTSB,FYN,CTSS,MYD88,GAPDH,B2M,PSMB8,PSMB9,PSMB10,FADD,PSMC4,IRF1,PSMD3,PSMD8,PSMD11,ISG20,PTAFR,ITGAM,STAT1,JAK2,JAK3,NFKBIA,SYK,HERC6,RAF1,HIST1H2BJ,NRAS,SOCS3,OAS1,OAS2,OAS3,CAV1,LCK,EDN1,TGFB1,EGR…
GO:0060326	cell chemotaxis	7.823e-21	2.576e-19	40	255	HGF,PDGFB,PDGFRA,PDGFRB,PIK3CD,PIK3CG,CCL2,FGFR1,VAV1,CXCL12,HSPB1,VCAM1,VEGFA,VEGFC,MPP1,FLT1,WNT5A,RHOG,ARRB2,PRKCA,PRKCD,IL10,ITGA1,ITGAM,CXCR4,SYK,KDR,ADAM17,KIT,NOTCH1,RAC1,RAC2,S1PR1,EDN1,THBS1,EPHA2,SERPINE1,LYN,ENG,LEF1
GO:0032147	activation of protein kinase activity	1.049e-20	3.438e-19	44	316	HGF,PDGFB,LRRK2,CARD10,ADCY3,ADCY5,ADCY7,TXN,PIK3CB,FGF13,PLCG1,CARD14,VEGFA,FLT1,ANGPT1,WNT5A,SHC1,IGF1,PRKACA,PRKACB,PRKAR2B,SOCS1,PRKCD,PKN1,MAPK3,MAPK11,INSR,DAB2,ITGA1,ITGB3,GADD45A,JAK2,BMP2,BMP4,PTPRC,CXCR4,SYK,KIT,RAF1,THBS1,EGFR,CD40LG,TNF,TP73
GO:0051130	positive regulation of cellular component organization	1.079e-20	3.52e-19	91	1263	EPOR,HGF,ERBB2,HIF1A,PDGFB,PDGFRB,MAPT,RHOU,PIK3R1,CCL2,FGFR1,PLEK,CXCL12,PML,VEGFA,ROCK2,FLNA,ANGPT1,ANXA2,WNT5A,ID1,FAS,YWHAH,AR,RHOG,PPP2R5B,IGF1,IGF1R,ARRB2,MAPK15,PPM1F,PAXIP1,SMARCB1,PRKCA,PRKCD,CTBP1,CCN2,SNAI1,MAPK3,FYN,IL5,NES,CENPJ,TNFSF10,B2M,INSR,DAB2,PSMC4,PSMD8,BCL2,ITGA2,BCL6,DCN,ITGB3,BDNF,BMP2,BMP4,JUN,FBXO5,PTPRF,ARHGEF7,SYK,KDR,YWHAQ,KIT,NOTCH1,RAC1,RAC2,DNM2,RAC3,DNMT1,DNMT3B,…
GO:0097305	response to alcohol	1.327e-20	4.311e-19	49	398	CDKN1A,HIF1A,PDGFB,PDGFRB,ACP5,KLF4,HNRNPD,ADCY7,CCL2,ABCG2,MMP2,VCAM1,ALPL,ROCK2,FOS,WNT5A,FAS,IGF1,MAPK15,PRKCA,SOCS1,CCN2,CTSB,FYN,IL10,SPTBN2,INSR,ITGA2,PTAFR,PTCH1,PTGS2,JAK2,BMP4,JUNB,JUP,ALDH1A2,NOS3,DNMT1,DNMT3B,RAD51,DUSP1,SOCS3,NR3C1,EDN1,TGFB1,EGFR,EIF4EBP1,H2AFZ,CDK2
GO:0035239	tube morphogenesis	1.358e-20	4.393e-19	50	415	HIF1A,PDGFRA,PGR,MGP,FGFR2,CXCL12,PML,VEGFA,ROCK2,FLT1,ANGPT1,MTHFD1L,WNT5A,AR,KIF20B,RHOB,IGF1,CSF1R,MTHFD1,PRKACA,PRKACB,MYC,MYCN,BCL2,PTCH1,GJA1,BMP2,BMP4,ALDH1A2,CXCR4,GLI1,GLI2,GLI3,KDR,TIMELESS,NOTCH1,TCF7L2,DVL1,NR3C1,TEK,EDN1,TGFB1,EGFR,EPHA2,CD44,TNF,ENG,LEF1,SMAD3,TP73
GO:0002768	immune response-regulating cell surface receptor signaling pathway	1.459e-20	4.699e-19	47	366	HLA-DPA1,HLA-DPB1,HLA-DQA1,HLA-DRA,HLA-DRB1,ACTB,PIK3CB,PIK3CD,PIK3R1,PLCG1,FGR,VAV1,LAT2,FOS,SHC1,ZAP70,LAT,PRKACA,PRKACB,PRKCB,PRKCD,MAPK3,FYN,PSMB8,PSMB9,PSMB10,PSMC4,PSMD3,PSMD8,BCL2,PSMD11,JUN,PTPRC,NFKBIA,SYK,KIT,RAC1,FOXP3,RAF1,NRAS,LCK,CD3D,CD3G,TLR2,CD40,LYN,HCK
GO:0051336	regulation of hydrolase activity	2.892e-20	9.274e-19	95	1379	CDKN2A,HGF,ERBB2,PDGFB,PDGFRA,PDGFRB,LRRK2,MDM2,KLF4,MAPK12,KITLG,PIN1,CCL2,FGFR1,FGFR2,PLEK,HSPA1A,HSPA2,HSPA5,VAV1,PML,VEGFA,ROCK2,FLT1,ANGPT1,WNT5A,SHC1,FAS,FASLG,RHOC,RHOG,RHOH,PPP2R2B,PPP2R5B,IGF1,ARRB2,LAT,PPM1F,CSTB,PRKCD,CCN2,IRS2,PRKG1,MAPK7,FYN,IL5,MYC,SPINK1,TNFSF10,SPTBN2,PSMB8,PSMB9,FADD,ITGA1,ITGA2,BCL6,PTAFR,STAT1,JAK2,JAK3,BMP2,JUN,ARHGEF7,RALBP1,DLG2,DLG4,KIT,NOS3,DNM2,RAF1,CASP2…
GO:0043405	regulation of MAP kinase activity	2.964e-20	9.462e-19	46	356	HGF,ERBB2,PDGFB,PDGFRB,LRRK2,KITLG,PIK3CB,PIK3CG,FGFR1,PLCG1,VEGFA,FLT1,FLT3,WNT5A,SHC1,IGF1,IGF1R,PRKCA,PRKCD,PKN1,MAPK3,MAPK7,MAPK11,INSR,DAB2,ITGA1,GADD45A,JAK2,BMP2,BMP4,PTPRC,CXCR4,SYK,KIT,RAF1,DUSP1,CAV1,EDN1,TGFB1,THBS1,EGFR,CD40,CD40LG,TNF,LYN,TP73
GO:0051093	negative regulation of developmental process	2.996e-20	9.523e-19	75	914	CDKN2A,ERBB2,HIF1A,HLA-A,PDGFB,MDM2,KLF4,HIST1H4I,PIK3R1,CCL2,FGF13,FGFR1,PML,VEGFA,ROCK2,VIM,FLT3,WNT5A,ID1,POU5F1,FASLG,YWHAH,NCOR2,IGF1,PRKACA,PRKACB,SNAI1,MAPK11,SOD2,MYC,MYCN,ZBTB16,B2M,GATA1,DAB2,IRF1,BCL2,BCL6,PTCH1,DCN,ITGB3,GFAP,BDNF,STAT1,JAK3,GJA1,BMP2,BMP4,GLI2,GLI3,NFKBIA,RPS6KA6,CEP97,NOTCH1,FOXP3,TCF7L2,NRAS,CAV1,TEK,TGFB1,THBS1,TIMP1,CD86,EPHA2,SERPINE1,CD44,PRKN,WEE2,TNF,PAX6,LYN…
GO:0002252	immune effector process	3.4e-20	1.076e-18	72	851	CEBPB,HLA-A,DDX58,PDK4,HLA-DRB1,ACTB,HMOX1,HIST1H3A,AP2A1,PIK3CB,PIK3CD,PIK3CG,PIK3R1,CCL2,PLCG1,FGR,VAV1,PML,ANGPT1,LAT2,WNT5A,ANXA5,SAMHD1,FAS,ZAP70,ARRB2,LAT,ISG15,OASL,PAXIP1,PRKCD,PKN1,MAPK3,FYN,IL5,IL10,MYD88,B2M,FADD,IRF1,BCL2,ISG20,BCL6,PTAFR,ACE,STAT1,JAK3,PTPRC,SYK,ADAM17,KIT,RAC1,RAC2,FOXP3,OAS1,OAS2,OAS3,LCK,TEK,TGFB1,MSH6,CD3G,CD80,CD86,TLR2,PRDX1,CD40,CD40LG,TNF,LYN,LEF1,HCK
GO:0050673	epithelial cell proliferation	3.794e-20	1.195e-18	48	391	CDKN1C,CDKN2A,CDKN2B,ERBB2,HIF1A,CEBPB,PDGFB,HMOX1,PGR,PIK3CB,CCL2,FGFR2,CXCL12,VEGFA,VEGFC,ANGPT1,WNT5A,ID1,AR,IGF1,PRKCA,MYC,DAB2,PTCH1,ITGB3,STAT1,GJA1,BMP2,BMP4,JUN,ALDH1A2,GLI1,KDR,KIT,NOTCH1,TCF7L2,CAV1,TEK,TGFB1,THBS1,EGFR,EPHA2,CD34,TNF,PAX6,ENG,SMAD3,CDK6
GO:0060341	regulation of cellular localization	5.321e-20	1.669e-18	96	1416	CDKN1A,CDKN2A,ERBB2,HIF1A,DDX58,MAPT,HLA-DRB1,LRRK2,HMOX1,MDM2,ADCY5,RHOU,TXN,PIK3R1,PIN1,CCL2,FGFR1,PLCG1,FGR,HSPA1A,PLK3,CXCL12,PML,VEGFA,VEGFC,FLNA,FLT3,ANGPT1,WNT5A,ANXA5,POU5F1,YWHAH,AR,ZAP70,SLC2A1,KIF20B,RHOG,SLC9A1,IGF1,CSF1R,PRKACA,PRKCA,PRKCB,SOCS1,PRKCD,IRS2,PRKG1,MAPK3,MAPK7,MAPK11,FYN,IL5,IL10,SPINK1,DAB2,BARD1,PSMD8,BCL2,PTAFR,ITGB3,PTGS2,ITPR1,JAK2,GJA1,BMP4,JUP,ARHGEF7,GLI3,NFKBIA…
GO:0051050	positive regulation of transport	6.432e-20	2.009e-18	81	1061	ERBB2,HIF1A,DDX58,PDGFB,PDGFRB,HLA-DRB1,MDM2,RHOU,PIK3R1,CCL2,AK1,FGFR1,PLCG1,FGR,HSPA2,PLK3,CXCL12,VEGFA,VEGFC,FLNA,FLT3,ANGPT1,ANXA2,WNT5A,POU5F1,YWHAH,ZAP70,KIF20B,SLC9A1,IGF1,ARRB2,CSF1R,PRKACA,PRKCA,PRKCD,IRS2,PRKG1,MAPK11,IL5,CTSS,IL10,B2M,INSR,DAB2,PSMD8,BCL2,ITGA2,PTAFR,PTCH1,PTGS2,ITPR1,JAK2,JAK3,GJA1,BMP4,JUP,ARHGEF7,CXCR4,GLI3,NFKBIA,SYK,RAB7A,YWHAQ,RAC2,DNM2,AKT3,TCF7L2,CAV1,NR3C1,TEK…
GO:0034110	regulation of homotypic cell-cell adhesion	7.571e-20	2.355e-18	45	348	CDKN2A,ERBB2,CEBPB,HLA-A,HLA-DPA1,HLA-DPB1,HLA-DQA1,HLA-DRA,HLA-DRB1,FANCD2,PIK3R1,CCL2,VAV1,VCAM1,ZAP70,IGF1,LAT,PRKCA,PRKCD,PRKG1,FYN,IL10,ZBTB16,FADD,IRF1,BCL6,JAK3,BMP4,PTPRC,GLI2,GLI3,SYK,RAC1,RAC2,FOXP3,CAV1,LCK,TGFB1,CD3D,CD3G,CD80,CD86,CD40LG,CD44,LYN
GO:0033043	regulation of organelle organization	1.027e-19	3.18e-18	86	1186	CDKN2A,HGF,HIF1A,PDGFB,PDGFRA,PDGFRB,MAPT,RPS6KA2,LRRK2,RHOU,PIK3R1,PIN1,FGF13,FGFR2,FGR,PLEK,HSPA1A,CXCL12,PML,VEGFA,ROCK2,FLNA,RHOD,ANXA2,WNT5A,ID1,POU5F1,XRCC3,FAS,ATAD2,YWHAH,KIF20B,SLC9A1,IGF1,IGF1R,ARRB2,MAPK15,CSF1R,CDC26,PPM1F,PAXIP1,SMARCB1,PRKCD,CTBP1,CCN2,MAPK3,IL5,MYC,NES,CENPJ,TNFSF10,SPTBN2,INSR,PSMD8,BCL2,BCL6,DCN,ITGB3,BMP4,FBXO5,RAB7A,KDR,YWHAQ,CEP97,RAC1,RAC2,DNM2,DNMT1,DNMT3B,F…
GO:0002253	activation of immune response	1.058e-19	3.264e-18	55	525	DDX58,HLA-DPA1,HLA-DPB1,HLA-DQA1,HLA-DRA,HLA-DRB1,ACTB,TYRO3,PIK3CB,PIK3CD,PIK3R1,PLCG1,FGR,HSPA1A,VAV1,LAT2,ZAP70,ARRB2,LAT,PRKACA,PRKACB,PRKCB,PRKCD,MAPK3,CTSB,FYN,CTSS,MYD88,PSMB8,PSMB9,PSMB10,FADD,PSMC4,IRF1,PSMD3,PSMD8,BCL2,PSMD11,ITGAM,PTPRC,NFKBIA,SYK,RAC1,FOXP3,RAF1,NRAS,CAV1,LCK,CD3D,CD3G,CD86,TLR2,TNF,LYN,HCK
GO:0007346	regulation of mitotic cell cycle	1.206e-19	3.688e-18	54	508	CDKN1A,CDKN1C,CDKN2A,CDKN2B,PDGFB,PDGFRB,MDM2,PIN1,FGFR1,FGFR2,HSPA2,PLK3,PML,APEX1,XRCC3,YWHAH,KIF20B,IGF1,IGF1R,CDC26,PRKCA,MYC,CENPJ,INSR,PSMB8,PSMB9,PSMB10,PSMC4,PSMD3,PSMD8,BCL2,PSMD11,PTCH1,GADD45A,BMP4,FBXO5,ADAM17,CEP97,RAD51B,DUSP1,CASP2,EDN1,TGFB1,CCNG1,EGFR,TIMP2,PEBP1,FANCI,EIF4EBP1,TNF,PCNA,SMAD3,CDK2,TP73
GO:0051276	chromosome organization	1.206e-19	3.688e-18	86	1189	CDKN2A,ACTB,MCM3,MCM4,MCM5,MCM7,POLA2,HIST3H3,HIST1H4I,FANCD2,HIST1H2AK,HIST1H2BL,HIST2H2BE,HIST1H3A,FEN1,HSPA1A,HSPA2,HIST1H2BK,PML,SEC13,VEGFA,VRK1,EP400,POLD1,POLD2,POLE,HIST3H2BB,APEX1,POU5F1,MSH4,MSH5,XRCC3,SMC2,ATAD2,MAPK15,CDC26,PPM1F,PRIM1,PAXIP1,SMARCB1,PRKCA,PRKCB,PRKCD,CTBP1,PKN1,H2AFJ,MAPK3,STAG2,MYC,CENPN,INCENP,NDE1,GATA1,BCL6,JAK2,SUPT5H,NCAPD2,DNMT1,DNMT3B,FOXP3,RAD51,REC8,HIST1H2…
GO:0071902	positive regulation of protein serine/threonine kinase activity	1.336e-19	4.069e-18	43	321	HGF,ERBB2,PDGFB,PDGFRB,LRRK2,CARD10,KITLG,PIK3CB,PIK3CG,FGFR1,HSPA2,CARD14,VEGFA,FLT1,FLT3,WNT5A,SHC1,IGF1,CSF1R,PRKCD,PKN1,MAPK3,MAPK11,INSR,DAB2,ITGA1,GADD45A,BMP2,PTPRC,CXCR4,SYK,ADAM17,KIT,EDN1,TGFB1,CCND3,CCNT2,THBS1,EGFR,CD40,CD40LG,TNF,TP73
GO:0034599	cellular response to oxidative stress	1.525e-19	4.625e-18	38	247	CDKN2A,EPOR,HGF,HIF1A,PDGFRA,MAPT,PDK1,LRRK2,HMOX1,MDM2,KLF4,HNRNPD,TXN,FANCD2,PDIA2,TXN2,HSPA1A,HSPB1,PML,FOS,APEX1,FAS,RHOB,PRKCD,MAPK7,SOD2,BCL2,JAK2,BMP4,DHFR,NOS3,DNM2,PPIF,THBS1,PRDX1,PRKN,TNF,CDK2
GO:1901653	cellular response to peptide	1.931e-19	5.831e-18	44	340	HIF1A,PDK4,GNG2,MDM2,KLF4,ADCY3,ADCY5,ADCY7,PIK3R1,CCL2,ANXA5,SHC1,ID1,APEX1,SLC9A1,IGF1,IGF1R,PRKACA,PRKACB,PRKAR2B,PRKCA,PRKCB,SOCS1,PRKCD,IRS2,MAPK3,FYN,INSR,IRF1,STAT1,JAK2,JAK3,PTPRF,GNB3,AKT3,SOCS3,CAV1,EDN1,NAMPT,EIF4EBP1,H2AFZ,GNB4,LYN,CDK2
GO:0061138	morphogenesis of a branching epithelium	2.049e-19	6.164e-18	36	221	HGF,PDGFB,PGR,MGP,FGFR1,FGFR2,CXCL12,PML,VEGFA,FLT1,ANGPT1,WNT5A,AR,IGF1,MYC,IL10,MYCN,BCL2,PTCH1,BMP2,BMP4,CXCR4,GLI2,GLI3,KDR,TIMELESS,NOTCH1,SOCS3,TEK,EDN1,TGFB1,EPHA2,CD44,TNF,ENG,LEF1
GO:0006954	inflammatory response	2.336e-19	6.997e-18	64	711	HGF,HIF1A,CEBPB,HLA-DRB1,ACP5,HMOX1,KLF4,FANCD2,TYRO3,PIK3CD,PIK3CG,CCL2,VCAM1,SELP,FOS,WNT5A,FAS,ZAP70,CSF1R,LAT,PRKCA,PRKCD,MAPK7,IL5,CTSS,IL10,MYD88,ITGA2,BCL6,PTAFR,ITGAM,ACE,PTGS2,GGT1,JAK2,GJA1,BMP2,CXCR4,SYK,ADAM17,KIT,NOTCH1,RAC1,FOXP3,NT5E,SOCS3,TEK,TFRC,TGFB1,THBS1,EGFR,EPHA2,TLR2,CD40,SERPINE1,CD40LG,CD44,ELF3,TNF,LYN,LYZ,HCK,SMAD3,TP73
GO:0046903	secretion	2.678e-19	7.986e-18	87	1228	HGF,HIF1A,PDGFB,HLA-DRB1,LRRK2,HMOX1,ADCY5,TYRO3,PIK3CD,PIK3CG,FGFR1,PLCG1,FGR,PLEK,CXCL12,PML,VEGFA,VEGFC,SELP,FLNA,FLT3,VWF,ANGPT1,LAT2,ANXA2,WNT5A,ANXA5,POU5F1,ZAP70,SLC2A1,IGF1,CSF1R,LAT,PRKCA,PRKCB,SOCS1,CCN2,IRS2,PRKG1,MAPK11,IL5,MYC,IL10,SPINK1,AVPR2,SPTBN2,DAB2,PTAFR,ACE,ITGB3,BDNF,ITPR1,JAK2,GJA1,ARHGEF7,SYK,RAB7A,KIT,NOTCH1,RAC2,FOXP3,RAF1,VMP1,TCF7L2,DVL1,CAV1,NR3C1,TEK,EDN1,TGFB1,THBS…
GO:0001763	morphogenesis of a branching structure	2.806e-19	8.335e-18	37	237	HGF,PDGFB,LRRK2,PGR,MGP,FGFR1,FGFR2,CXCL12,PML,VEGFA,FLT1,ANGPT1,WNT5A,AR,IGF1,MYC,IL10,MYCN,BCL2,PTCH1,BMP2,BMP4,CXCR4,GLI2,GLI3,KDR,TIMELESS,NOTCH1,SOCS3,TEK,EDN1,TGFB1,EPHA2,CD44,TNF,ENG,LEF1
GO:0032940	secretion by cell	3.331e-19	9.854e-18	81	1090	HGF,HIF1A,PDGFB,HLA-DRB1,LRRK2,HMOX1,ADCY5,TYRO3,PIK3CD,PIK3CG,FGFR1,PLCG1,FGR,PLEK,CXCL12,PML,VEGFA,VEGFC,SELP,FLNA,FLT3,VWF,ANGPT1,LAT2,WNT5A,ANXA5,POU5F1,ZAP70,SLC2A1,IGF1,CSF1R,LAT,PRKCA,PRKCB,SOCS1,CCN2,IRS2,PRKG1,MAPK11,IL5,IL10,SPINK1,SPTBN2,DAB2,PTAFR,ITGB3,BDNF,ITPR1,JAK2,GJA1,ARHGEF7,SYK,RAB7A,KIT,NOTCH1,RAC2,FOXP3,RAF1,VMP1,TCF7L2,DVL1,NR3C1,TEK,EDN1,TGFB1,THBS1,EGFR,TIMP1,CD34,FURIN,T…
GO:0001667	ameboidal-type cell migration	4.299e-19	1.267e-17	44	347	HIF1A,PDGFB,KLF4,KITLG,FGFR1,PLCG1,CXCL12,HSPB1,PML,VEGFA,VEGFC,ROCK2,ANGPT1,WNT5A,ID1,RHOB,PPM1F,PAXIP1,PRKCA,PKN1,ITGA2,DCN,ITGB3,PTGS2,STAT1,BMP4,JUN,ARHGEF7,CXCR4,KDR,KIT,NOS3,NOTCH1,RAC1,TEK,EDN1,TGFB1,THBS1,TIMP1,EPHA2,SERPINE1,PAX6,LEF1,TNS1
GO:0050730	regulation of peptidyl-tyrosine phosphorylation	4.342e-19	1.274e-17	37	240	HGF,PDGFB,PDGFRB,KITLG,VEGFA,VEGFC,FLT3,ANGPT1,SHC1,PPP2R5B,IGF1,ARRB2,CSF1R,PRKCA,SOCS1,PRKCD,FYN,IL5,SPINK1,GATA1,IRF1,ACE,ITGB3,JAK2,PTPRC,SYK,ADAM17,KIT,SOCS3,CAV1,LCK,TGFB1,EGFR,CD80,CD40,CD44,LYN
GO:0070201	regulation of establishment of protein localization	5.073e-19	1.483e-17	72	893	CDKN1A,CDKN2A,ERBB2,HIF1A,DDX58,HLA-DRB1,LRRK2,MDM2,ADCY5,RHOU,TXN,PIK3R1,CCL2,FGR,PLK3,PML,VEGFC,FLNA,FLT3,ANGPT1,WNT5A,ANXA5,POU5F1,YWHAH,AR,SLC2A1,KIF20B,RHOG,SLC9A1,IGF1,CSF1R,PRKACA,PRKCA,SOCS1,PRKCD,IRS2,MAPK7,MAPK11,IL5,IL10,DAB2,BARD1,PSMD8,BCL2,PTGS2,ITPR1,JAK2,GJA1,BMP4,JUP,GLI3,NFKBIA,SYK,YWHAQ,RAC2,FOXP3,TCF7L2,TEK,TGFB1,EGFR,EPHA2,CD34,TLR2,PRDX1,CD40,CD40LG,PRKN,TNF,HADH,LYN,SMAD3,T…
GO:0048646	anatomical structure formation involved in morphogenesis	8.343e-19	2.429e-17	89	1299	HGF,ERBB2,HIF1A,PDGFRA,PDGFRB,HMOX1,RRAS,KLF4,LRGUK,PIK3CB,PIK3CG,CCL2,FGFR1,PLCG1,FGFR2,MMP2,CXCL12,HSPB1,PML,VEGFA,VEGFC,ROCK2,FLNA,FLT1,ANGPT1,MTHFD1L,ANXA2,WNT5A,SHC1,ID1,POU5F1,FASLG,AR,KIF20B,RHOB,MTHFD1,PRKACA,PRKACB,PRKCA,PRKCB,PKN1,CCN2,SNAI1,MAPK3,MAPK7,CENPJ,GATA1,ITGA2,BCL6,PTCH1,DCN,ACE,ITGB3,PTGS2,STAT1,BMP2,BMP4,JUN,JUNB,CXCR4,KLF5,GLI2,GLI3,SYK,KDR,ADAM17,NOS3,CEP97,NOTCH1,DUSP1,D…
GO:0022612	gland morphogenesis	1.017e-18	2.95e-17	30	153	CDKN2A,HGF,CEBPB,PDGFB,PGR,FGFR1,FGFR2,MMP2,PML,WNT5A,AR,IGF1,IGF1R,CSF1R,BCL2,PTCH1,BMP4,GLI1,GLI2,GLI3,NOTCH1,CAV1,NR3C1,TGFB1,EGFR,EPHA2,CD44,ELF3,TNF,PAX6
GO:0060562	epithelial tube morphogenesis	1.205e-18	3.481e-17	45	373	HIF1A,PGR,MGP,FGFR2,CXCL12,PML,VEGFA,ROCK2,FLT1,ANGPT1,MTHFD1L,WNT5A,AR,KIF20B,RHOB,IGF1,CSF1R,MTHFD1,PRKACA,PRKACB,MYC,MYCN,BCL2,PTCH1,GJA1,BMP2,BMP4,ALDH1A2,CXCR4,GLI2,GLI3,KDR,TIMELESS,NOTCH1,DVL1,NR3C1,TEK,EDN1,TGFB1,EPHA2,CD44,TNF,ENG,LEF1,SMAD3
GO:0072593	reactive oxygen species metabolic process	1.223e-18	3.517e-17	38	262	CDKN1A,EPOR,HIF1A,PDGFB,PDGFRB,PDK4,ACP5,LRRK2,KLF4,VAV1,IGF1,PRKCD,CCN2,SOD2,IL10,MYCN,INSR,BCL2,PTGS2,GADD45A,JAK2,DHFR,SYK,NOS3,RAC1,RAC2,DNM2,CAV1,EDN1,TGFB1,THBS1,EGFR,CD34,TLR2,PRDX1,CYCS,PRKN,TNF
GO:0070663	regulation of leukocyte proliferation	1.234e-18	3.536e-17	36	233	CDKN1A,CDKN2A,ERBB2,CEBPB,HLA-A,HLA-DPA1,HLA-DPB1,HLA-DQA1,HLA-DRB1,KITLG,CCL2,VCAM1,ZAP70,IGF1,PKN1,IRS2,IL5,IL10,MYD88,FADD,IRF1,BCL2,BCL6,JAK3,BMP4,PTPRC,SYK,RAC2,FOXP3,TGFB1,CD80,CD86,CD40,CD40LG,CD44,LYN
GO:0071375	cellular response to peptide hormone stimulus	1.251e-18	3.57e-17	42	324	HIF1A,PDK4,GNG2,MDM2,ADCY3,ADCY5,ADCY7,PIK3R1,CCL2,ANXA5,SHC1,APEX1,SLC9A1,IGF1,IGF1R,PRKACA,PRKACB,PRKAR2B,PRKCA,PRKCB,SOCS1,PRKCD,IRS2,MAPK3,FYN,INSR,IRF1,STAT1,JAK2,JAK3,PTPRF,GNB3,AKT3,SOCS3,CAV1,EDN1,NAMPT,EIF4EBP1,H2AFZ,GNB4,LYN,CDK2
GO:0007507	heart development	1.272e-18	3.618e-17	57	593	EPOR,ERBB2,HIF1A,PDGFB,PDGFRA,PDGFRB,RPS6KA2,MDM2,PIN1,FGFR1,FGFR2,MMP2,VCAM1,VEGFA,FLNA,ANGPT1,WNT5A,SHC1,ID1,POU5F1,NCOR2,SLC9A1,MTHFD1,SNAI1,PRKG1,MAPK3,MAPK11,SOD2,INSR,GATA1,FADD,PTCH1,ACE,GJA1,BMP2,BMP4,JUN,ALDH1A2,CXCR4,GLI2,GLI3,KDR,NOTCH1,DNM2,RAF1,DVL1,CASP7,NR3C1,TEK,S1PR1,EDN1,TGFB1,THBS1,ENG,PCNA,SMAD3,TP73
GO:2001233	regulation of apoptotic signaling pathway	1.443e-18	4.087e-17	47	409	HGF,HIF1A,LRRK2,HMOX1,PDIA2,FGFR1,HSPA1A,CXCL12,HSPB1,PML,VEGFA,RRM2B,FAS,FASLG,YWHAH,AR,IGF1,ARRB2,PRKCD,SNAI1,MAPK7,FYN,SOD2,MYC,TNFSF10,GATA1,DAB2,FADD,BCL2,JAK2,JAK3,PTPRC,YWHAQ,NOS3,RAF1,TCF7L2,CASP2,CAV1,LCK,PPIF,THBS1,SERPINE1,CD44,PRKN,TNF,SMAD3,TP73
GO:1901342	regulation of vasculature development	1.595e-18	4.501e-17	38	264	HGF,ERBB2,HIF1A,PDGFB,HMOX1,RRAS,KLF4,CCL2,PLCG1,HSPB1,PML,VEGFA,VEGFC,ROCK2,FLT1,WNT5A,ID1,FASLG,RHOB,PRKCA,PRKCB,MAPK7,DCN,ITGB3,PTGS2,STAT1,BMP4,KDR,KIT,NOS3,NOTCH1,TEK,THBS1,EGR1,EPHA2,CD34,SERPINE1,ENG
GO:0051251	positive regulation of lymphocyte activation	1.767e-18	4.949e-17	41	311	CDKN1A,HLA-A,HLA-DPA1,HLA-DPB1,HLA-DQA1,HLA-DRA,HLA-DRB1,PIK3R1,CCL2,VAV1,VCAM1,ZAP70,IGF1,PAXIP1,IRS2,FYN,IL5,MYD88,ZBTB16,FADD,IRF1,BCL2,BCL6,JAK3,PTPRC,GLI2,GLI3,SYK,RAC1,FOXP3,CAV1,LCK,TGFB1,MSH6,CD3D,CD3G,CD80,CD86,CD40,CD40LG,LYN
GO:0050863	regulation of T cell activation	1.768e-18	4.949e-17	42	327	CDKN2A,ERBB2,CEBPB,HLA-A,HLA-DPA1,HLA-DPB1,HLA-DQA1,HLA-DRA,HLA-DRB1,FANCD2,PIK3R1,CCL2,VAV1,VCAM1,ZAP70,IGF1,LAT,FYN,IL10,ZBTB16,FADD,IRF1,BCL6,JAK3,BMP4,PTPRC,GLI2,GLI3,SYK,RAC1,RAC2,FOXP3,CAV1,LCK,TGFB1,CD3D,CD3G,CD80,CD86,CD40LG,CD44,LYN
GO:0010564	regulation of cell cycle process	1.882e-18	5.249e-17	57	598	CDKN1A,CDKN2A,CDKN2B,PDGFB,PDGFRB,RPS6KA2,MDM2,PIN1,FGFR1,FGFR2,HSPA2,PLK3,PML,ROCK2,WNT5A,APEX1,XRCC3,YWHAH,KIF20B,PPP2R5B,IGF1,IGF1R,CDC26,PRKACA,CCN2,STAG2,CENPJ,INSR,PSMB8,PSMB9,PSMB10,PSMC4,PSMD3,PSMD8,BCL2,PSMD11,GADD45A,BMP4,FBXO5,ADAM17,CEP97,RAD51B,DUSP1,CASP2,EDN1,TGFB1,CCNF,CCNG1,EGFR,PEBP1,FANCI,WEE2,TNF,LEF1,PCNA,CDK2,TP73
GO:0010629	negative regulation of gene expression	2.437e-18	6.769e-17	101	1627	CDKN1A,CDKN1C,CDKN2A,HIF1A,CEBPB,PDGFB,LRRK2,HMOX1,MDM2,KLF4,HIST1H4I,HNRNPD,PGR,TXN,HIST1H2AK,HIST1H3A,FGFR1,FGFR2,PLK3,PML,VEGFA,FLNA,WNT5A,POLR2J,POLR2K,POLR2L,ID1,POU5F1,FASLG,ATAD2,CREM,AR,NCOR2,IGF1,IGF1R,ARRB2,ZBTB32,MAPK15,PPM1F,PRKCA,CTBP1,CCN2,H2AFJ,SNAI1,FYN,MYC,ZBTB16,GAPDH,INSR,GATA1,DAB2,BARD1,IRF1,BCL6,PTCH1,ACE,STAT1,GJA1,BMP2,BMP4,JUN,JUNB,POM121,SUPT5H,KLF5,GLI2,GLI3,NFKBIA,TIME…
GO:0002429	immune response-activating cell surface receptor signaling pathway	3.119e-18	8.632e-17	42	332	HLA-DPA1,HLA-DPB1,HLA-DQA1,HLA-DRA,HLA-DRB1,ACTB,PIK3CB,PIK3CD,PIK3R1,PLCG1,FGR,VAV1,LAT2,ZAP70,LAT,PRKACA,PRKACB,PRKCB,PRKCD,MAPK3,FYN,PSMB8,PSMB9,PSMB10,PSMC4,PSMD3,PSMD8,BCL2,PSMD11,PTPRC,NFKBIA,SYK,RAC1,FOXP3,RAF1,NRAS,LCK,CD3D,CD3G,TLR2,LYN,HCK
GO:1903034	regulation of response to wounding	3.479e-18	9.591e-17	50	472	HGF,PDGFB,PDGFRA,ACP5,KLF4,FANCD2,TYRO3,PIK3CG,CCL2,PLEK,SELP,ANXA2,WNT5A,ANXA5,ZAP70,IGF1R,PRKCA,PRKCD,PRKG1,MAPK7,CTSS,MYC,IL10,MYD88,ITGA2,BCL6,ACE,PTGS2,GGT1,JAK2,GJA1,PTPRF,SYK,NOS3,FOXP3,NT5E,SOCS3,CAV1,TEK,EDN1,THBS1,EGFR,CD34,TLR2,SERPINE1,CD44,TNF,LYN,HCK,SMAD3
GO:0045944	positive regulation of transcription by RNA polymerase II	5.325e-18	1.453e-16	79	1094	CDKN2A,CDKN2B,HGF,HIF1A,CEBPB,DDX58,PDGFB,KLF4,PGR,PIK3R1,PIN1,FGFR1,FGFR2,HSPA5,PML,VEGFA,FOS,WNT5A,POU5F1,ATAD2,CREM,AR,SLC9A1,PPP2R5B,IGF1,HELZ2,PAXIP1,SMARCB1,MAPK3,MAPK7,MYC,IL10,MYCN,GATA1,DAB2,FADD,PSMC4,IRF1,DCN,STAT1,JAK2,JAK3,BMP2,BMP4,JUN,JUNB,SUPT5H,GLI1,KLF5,GLI2,GLI3,NFKBIA,NOTCH1,FOXP3,RAF1,TCF7L2,NR3C1,S1PR1,EDN1,TGFB1,CCNT2,CD3D,NAMPT,EGFR,EGR1,EGR2,TLR2,CD40,SERPINE1,H2AFZ,ELF3,…
GO:0010720	positive regulation of cell development	5.329e-18	1.453e-16	55	572	CDKN2A,EPOR,HGF,HIF1A,MAPT,PIN1,FGFR1,CXCL12,PML,VEGFA,VEGFC,VIM,FLNA,WNT5A,KIF20B,PPP2R5B,IGF1R,SNAI1,FYN,IL5,MYC,DAB2,BCL2,BCL6,ACE,ITGB3,GFAP,BDNF,BMP2,BMP4,PTPRF,ARHGEF7,CXCR4,GLI2,GLI3,KDR,KIT,NOTCH1,RAC1,DNM2,RAC3,DNMT3B,TCF7L2,DVL1,NR3C1,EDN1,TGFB1,TIMP2,TLR2,PRKN,PAX6,LYN,LEF1,SMAD3,TP73
GO:0071396	cellular response to lipid	5.329e-18	1.453e-16	55	572	HIF1A,CEBPB,PDK4,GNG2,MDM2,KLF4,ADCY3,ADCY5,HNRNPD,PGR,CCL2,ABCG2,MMP2,ROCK2,FLT3,WNT5A,FAS,SKP2,YWHAH,AR,IGF1,ARRB2,PRKCA,MAPK3,IL10,MYD88,B2M,DAB2,ITGA2,PTAFR,PTCH1,BDNF,STAT1,JAK2,BMP4,ALDH1A2,NFKBIA,GNAI1,NOS3,DNMT3B,NR3C1,EDN1,TGFB1,EGFR,CD80,CD86,TLR2,EIF4EBP1,CD40,SERPINE1,H2AFZ,TNF,LYN,LEF1,HCK
GO:0042098	T cell proliferation	5.507e-18	1.496e-16	34	215	CDKN2A,ERBB2,CEBPB,HLA-A,HLA-DPA1,HLA-DPB1,HLA-DQA1,HLA-DRB1,PIK3CG,CXCL12,VCAM1,ZAP70,IGF1,ZBTB32,CTPS1,FYN,IL10,PSMB10,FADD,IRF1,ITGAM,JAK3,BMP4,PTPRC,CXCR4,SYK,RAC2,FOXP3,TGFB1,CCND3,CD80,CD86,CD40LG,CD44
GO:0007417	central nervous system development	5.783e-18	1.565e-16	75	1002	EPOR,ERBB2,HIF1A,MAPT,ACTB,LRRK2,RRM1,HNRNPD,FANCD2,TYRO3,AK4,FGF13,FGFR1,FGFR2,HSPA5,CXCL12,VIM,WNT5A,SH3GL1,ID1,FAS,YWHAH,NCOR2,IGF1,IGF1R,ARRB2,CSF1R,PRKCA,IRS2,PRKG1,MAPK3,FYN,MYCN,NES,ZBTB16,NDE1,AVPR2,SPTBN2,BCL2,PTCH1,ITGAM,GFAP,PHGDH,BMP2,BMP4,ALDH1A2,CXCR4,GLI1,GLI2,GLI3,RPS6KA6,YWHAQ,NOTCH1,RAC1,RAC3,DNMT1,TCF7L2,NT5E,CASP2,LDHA,S1PR1,TGFB1,EGFR,TIMP2,EGR2,TLR2,H2AFX,PRKN,GNB4,PAX6,LYN,…
GO:0031099	regeneration	6.236e-18	1.681e-16	33	202	CDKN1A,HGF,CEBPB,HMOX1,KLF4,PKM,CCL2,MMP2,CXCL12,FLT3,SHC1,FAS,IGF1,IGF1R,SOCS1,BCL2,ACE,GFAP,BDNF,JAK2,GJA1,JUN,PTPRF,GLI1,DHFR,NOTCH1,SOCS3,CAV1,TEK,TGFB1,LEF1,ENO3,CDK2
GO:0050678	regulation of epithelial cell proliferation	7.081e-18	1.902e-16	41	323	CDKN1C,CDKN2A,CDKN2B,ERBB2,HIF1A,PDGFB,PGR,CCL2,FGFR2,CXCL12,VEGFA,VEGFC,ANGPT1,WNT5A,ID1,AR,IGF1,PRKCA,MYC,DAB2,PTCH1,ITGB3,STAT1,GJA1,BMP2,BMP4,JUN,ALDH1A2,GLI1,KDR,NOTCH1,TCF7L2,CAV1,TEK,TGFB1,THBS1,EGFR,PAX6,ENG,SMAD3,CDK6
GO:0048285	organelle fission	7.34e-18	1.964e-16	58	636	HGF,PDGFB,PDGFRB,RPS6KA2,LRRK2,ADCY3,FANCD2,CKS2,PIN1,FGFR2,HSPA2,FLNA,VRK1,WEE1,WNT5A,MSH4,MSH5,XRCC3,SMC2,YWHAH,KIF20B,PPP2R2B,IGF1,IGF1R,CDC26,STAG2,CENPN,INCENP,NDE1,INSR,DCN,BMP4,FBXO5,NCAPD2,UBE2S,KDR,TIMELESS,CEP97,RAD51,REC8,RAD51B,DUSP1,SMC4,CENPS,NUP214,NR3C1,EDN1,TGFB1,CCNF,CCNG1,MSH6,PEBP1,PRKN,WEE2,TNF,TOP3A,CDK2,CDK3
GO:2000377	regulation of reactive oxygen species metabolic process	8.172e-18	2.179e-16	31	177	CDKN1A,EPOR,HIF1A,PDGFB,PDGFRB,ACP5,KLF4,IGF1,PRKCD,SOD2,IL10,MYCN,INSR,BCL2,PTGS2,GADD45A,JAK2,DHFR,SYK,RAC1,RAC2,DNM2,CAV1,EDN1,TGFB1,THBS1,EGFR,CD34,TLR2,PRKN,TNF
GO:0043406	positive regulation of MAP kinase activity	8.248e-18	2.191e-16	35	232	HGF,ERBB2,PDGFB,PDGFRB,LRRK2,KITLG,PIK3CB,PIK3CG,FGFR1,VEGFA,FLT1,FLT3,WNT5A,SHC1,IGF1,PRKCD,PKN1,MAPK3,MAPK11,INSR,DAB2,ITGA1,BMP2,PTPRC,CXCR4,SYK,KIT,EDN1,TGFB1,THBS1,EGFR,CD40,CD40LG,TNF,TP73
GO:0032880	regulation of protein localization	9.171e-18	2.427e-16	77	1057	CDKN1A,CDKN2A,ERBB2,HIF1A,DDX58,HLA-DRB1,LRRK2,MDM2,ADCY5,RHOU,TXN,PIK3R1,PIN1,CCL2,FGR,PLK3,PML,VEGFA,VEGFC,FLNA,FLT3,ANGPT1,WNT5A,ANXA5,POU5F1,YWHAH,AR,SLC2A1,KIF20B,RHOG,SLC9A1,IGF1,CSF1R,PRKACA,PRKCA,SOCS1,PRKCD,IRS2,MAPK7,MAPK11,FYN,IL5,IL10,DAB2,BARD1,PSMD8,BCL2,PTCH1,PTGS2,ITPR1,JAK2,GJA1,BMP4,JUP,GLI3,NFKBIA,SYK,YWHAQ,RAC2,FOXP3,TCF7L2,DVL1,TEK,TGFB1,EGFR,EPHA2,CD34,TLR2,PRDX1,CD40,CD40LG…
GO:0032496	response to lipopolysaccharide	9.402e-18	2.479e-16	42	342	HIF1A,CEBPB,ACP5,CCL2,VCAM1,ALPL,SELP,FOS,WNT5A,FAS,FASLG,IGF1,PRKCA,SOCS1,MAPK3,IL10,MYD88,B2M,PTAFR,DCN,ACE,PTGS2,STAT1,JAK2,JUN,JUNB,NFKBIA,ADAM17,NOS3,NOTCH1,DNMT1,SOCS3,EDN1,TGFB1,CD80,CD86,TLR2,CD40,SERPINE1,TNF,LYN,HCK
GO:0050670	regulation of lymphocyte proliferation	1.326e-17	3.483e-16	34	221	CDKN1A,CDKN2A,ERBB2,CEBPB,HLA-A,HLA-DPA1,HLA-DPB1,HLA-DQA1,HLA-DRB1,VCAM1,ZAP70,IGF1,PKN1,IRS2,IL5,IL10,MYD88,FADD,IRF1,BCL2,BCL6,JAK3,BMP4,PTPRC,SYK,RAC2,FOXP3,TGFB1,CD80,CD86,CD40,CD40LG,CD44,LYN
GO:0032944	regulation of mononuclear cell proliferation	1.765e-17	4.62e-16	34	223	CDKN1A,CDKN2A,ERBB2,CEBPB,HLA-A,HLA-DPA1,HLA-DPB1,HLA-DQA1,HLA-DRB1,VCAM1,ZAP70,IGF1,PKN1,IRS2,IL5,IL10,MYD88,FADD,IRF1,BCL2,BCL6,JAK3,BMP4,PTPRC,SYK,RAC2,FOXP3,TGFB1,CD80,CD86,CD40,CD40LG,CD44,LYN
GO:0051098	regulation of binding	1.922e-17	5.013e-16	41	332	CDKN2A,PDGFB,LRRK2,HMOX1,KLF4,TXN,PIN1,HSPA5,ANGPT1,ANXA2,WNT5A,ID1,IGF1,ARRB2,PRKACA,PRKCD,MAPK3,MYC,IL10,NES,B2M,GATA1,DAB2,BCL2,ITGA2,ACE,JAK2,BMP2,BMP4,JUN,PTPRF,ARHGEF7,NFKBIA,TCF7L2,DVL1,CAV1,TGFB1,PRKN,ENO1,LEF1,SMAD3
GO:0022008	neurogenesis	2.345e-17	6.095e-16	99	1628	CDKN1C,EPOR,HGF,ERBB2,HIF1A,CEBPB,HLA-A,PDGFB,MAPT,ACTB,LRRK2,MDM2,KLF4,PIN1,CCL2,FGF13,FGFR1,FGFR2,MMP2,CXCL12,VEGFA,VEGFC,ROCK2,VIM,WEE1,WNT5A,SHC1,ID1,FAS,YWHAH,KIF20B,PPP2R5B,IGF1,IGF1R,CSF1R,PRKCA,PRKG1,MAPK3,FYN,SOD2,MYC,MYCN,NDE1,B2M,SPTBN2,DAB2,BCL2,ITGA1,BCL6,PTCH1,ITGAM,ACE,GFAP,BDNF,PHGDH,JAK2,GJA1,BMP2,BMP4,JUN,ALDH1A2,PTPRF,ARHGEF7,CXCR4,GLI2,GLI3,DHFR,DLG2,DLG4,KDR,KIT,GNGT1,NOTCH1,…
GO:1903039	positive regulation of leukocyte cell-cell adhesion	2.477e-17	6.415e-16	35	240	HLA-A,HLA-DPA1,HLA-DPB1,HLA-DQA1,HLA-DRA,HLA-DRB1,PIK3R1,CCL2,VAV1,VCAM1,ZAP70,IGF1,FYN,ZBTB16,FADD,IRF1,PTAFR,JAK3,PTPRC,GLI2,GLI3,SYK,RAC1,FOXP3,CAV1,LCK,TGFB1,CD3D,CD3G,CD80,CD86,CD40LG,CD44,TNF,LYN
GO:0060322	head development	2.533e-17	6.537e-16	65	802	EPOR,HIF1A,PDGFRA,MAPT,ACTB,LRRK2,RRAS,RRM1,HNRNPD,FANCD2,TYRO3,AK4,FGF13,FGFR1,FGFR2,MMP2,HSPA5,CXCL12,WNT5A,ID1,FAS,YWHAH,NCOR2,IGF1,IGF1R,ARRB2,CSF1R,IRS2,PRKG1,MAPK3,FYN,NES,NDE1,AVPR2,SPTBN2,BCL2,PTCH1,PHGDH,BMP2,BMP4,ALDH1A2,CXCR4,GLI1,GLI2,GLI3,YWHAQ,NOTCH1,RAC1,RAC3,DNMT1,RAF1,TCF7L2,NT5E,CASP2,LDHA,S1PR1,TGFB1,EGFR,EGR2,H2AFX,GNB4,PAX6,LEF1,TP73,CDK6
GO:0048754	branching morphogenesis of an epithelial tube	2.595e-17	6.675e-16	31	184	PGR,MGP,FGFR2,CXCL12,PML,VEGFA,FLT1,ANGPT1,WNT5A,AR,IGF1,MYC,MYCN,BCL2,PTCH1,BMP2,BMP4,CXCR4,GLI2,GLI3,KDR,TIMELESS,NOTCH1,TEK,EDN1,TGFB1,EPHA2,CD44,TNF,ENG,LEF1
GO:0010563	negative regulation of phosphorus metabolic process	4.181e-17	1.068e-15	55	599	CDKN1A,CDKN1C,CDKN2A,CDKN2B,HGF,PDGFB,LRRK2,KLF4,PIN1,PLEK,HSPB1,ROCK2,ANGPT1,RHOH,IGF1,IGF1R,PPM1F,PRKAR2B,PRKCA,SOCS1,PRKCD,PKN1,IRS2,PRKG1,MAPK7,MYC,SPINK1,INSR,DAB2,IRF1,DCN,GADD45A,BGN,BMP4,JUN,PTPRC,RPS6KA6,PHLPP1,DLG2,DUSP1,SOCS3,DVL1,CAV1,EDN1,PPIF,TGFB1,PEBP1,PRKN,WEE2,TNF,PAX6,LYN,ENG,SMAD3,TP73
GO:0045936	negative regulation of phosphate metabolic process	4.181e-17	1.068e-15	55	599	CDKN1A,CDKN1C,CDKN2A,CDKN2B,HGF,PDGFB,LRRK2,KLF4,PIN1,PLEK,HSPB1,ROCK2,ANGPT1,RHOH,IGF1,IGF1R,PPM1F,PRKAR2B,PRKCA,SOCS1,PRKCD,PKN1,IRS2,PRKG1,MAPK7,MYC,SPINK1,INSR,DAB2,IRF1,DCN,GADD45A,BGN,BMP4,JUN,PTPRC,RPS6KA6,PHLPP1,DLG2,DUSP1,SOCS3,DVL1,CAV1,EDN1,PPIF,TGFB1,PEBP1,PRKN,WEE2,TNF,PAX6,LYN,ENG,SMAD3,TP73
GO:0031349	positive regulation of defense response	4.363e-17	1.11e-15	46	427	DDX58,TYRO3,PIK3CG,CCL2,MMP2,HSPA1A,VAV1,WNT5A,ARRB2,PRKACA,PRKACB,PRKCA,PRKCD,MAPK3,CTSB,FYN,CTSS,MYD88,PSMB8,PSMB9,PSMB10,FADD,PSMC4,IRF1,PSMD3,PSMD8,PSMD11,ITGA2,ITGAM,ACE,PTGS2,JAK2,GJA1,NFKBIA,SYK,RAF1,NRAS,CAV1,TGFB1,EGFR,CD86,TLR2,SERPINE1,TNF,LYN,HCK
GO:0022409	positive regulation of cell-cell adhesion	5.042e-17	1.276e-15	37	276	HLA-A,HLA-DPA1,HLA-DPB1,HLA-DQA1,HLA-DRA,HLA-DRB1,PIK3R1,CCL2,VAV1,VCAM1,WNT5A,ZAP70,IGF1,FYN,ZBTB16,FADD,IRF1,PTAFR,JAK3,PTPRC,GLI2,GLI3,SYK,RAC1,FOXP3,CAV1,LCK,TGFB1,CD3D,CD3G,CD80,CD86,CD40LG,CD44,TNF,LYN,LEF1
GO:0002237	response to molecule of bacterial origin	5.05e-17	1.276e-15	42	358	HIF1A,CEBPB,ACP5,CCL2,VCAM1,ALPL,SELP,FOS,WNT5A,FAS,FASLG,IGF1,PRKCA,SOCS1,MAPK3,IL10,MYD88,B2M,PTAFR,DCN,ACE,PTGS2,STAT1,JAK2,JUN,JUNB,NFKBIA,ADAM17,NOS3,NOTCH1,DNMT1,SOCS3,EDN1,TGFB1,CD80,CD86,TLR2,CD40,SERPINE1,TNF,LYN,HCK
GO:0051223	regulation of protein transport	5.648e-17	1.422e-15	65	815	CDKN1A,CDKN2A,ERBB2,HIF1A,DDX58,HLA-DRB1,LRRK2,MDM2,ADCY5,RHOU,TXN,PIK3R1,CCL2,FGR,PLK3,PML,VEGFC,FLNA,FLT3,ANGPT1,WNT5A,ANXA5,POU5F1,SLC2A1,KIF20B,SLC9A1,IGF1,CSF1R,PRKACA,PRKCA,SOCS1,PRKCD,IRS2,MAPK7,MAPK11,IL5,IL10,DAB2,BARD1,PSMD8,PTGS2,ITPR1,JAK2,GJA1,BMP4,JUP,GLI3,NFKBIA,SYK,RAC2,FOXP3,TCF7L2,TEK,TGFB1,EGFR,CD34,TLR2,PRDX1,CD40,CD40LG,PRKN,TNF,HADH,LYN,SMAD3
GO:0080135	regulation of cellular response to stress	6.629e-17	1.664e-15	62	752	CDKN2A,EPOR,HGF,HIF1A,LRRK2,HMOX1,MDM2,KLF4,TXN,PIK3R1,PDIA2,HSPA1A,HSPA5,CXCL12,HSPB1,PML,VEGFA,WNT5A,APEX1,IGF1R,PRKCD,PKN1,CCN2,SNAI1,MAPK3,MAPK7,SOD2,MYC,MYD88,GAPDH,DAB2,BCL6,DCN,GADD45A,BMP2,POM121,PTPRF,SUPT5H,DHFR,SYK,PHLPP1,RAB7A,KDR,PARPBP,RAD51,NUP107,NUP214,CAV1,EDN1,EGFR,CD34,TLR2,PRDX1,CD40LG,CD44,H2AFX,PRKN,TNF,LYN,PCNA,TP73,CDK6
GO:0031960	response to corticosteroid	6.695e-17	1.674e-15	31	190	CDKN1A,HIF1A,PIK3R1,CCL2,ABCG2,ALPL,FLT3,FOS,WNT5A,SHC1,FAS,IGF1,CCN2,IL10,INSR,BCL2,PTAFR,PTGS2,JAK2,BMP4,JUNB,NOTCH1,DNMT3B,DUSP1,SOCS3,CAV1,NR3C1,EDN1,TGFB1,EIF4EBP1,TNF
GO:0043627	response to estrogen	8.053e-17	2.007e-15	34	234	HIF1A,PDGFB,PDGFRB,HMOX1,MDM2,HNRNPD,MMP2,WNT5A,FAS,IGF1,MAPK15,PRKCA,SOCS1,CCN2,IL10,INSR,ITGA2,PTCH1,PTGS2,BMP4,ALDH1A2,GLI3,NOS3,DNMT1,DNMT3B,DUSP1,SOCS3,CAV1,TEK,LDHA,TGFB1,EGFR,H2AFZ,CDK2
GO:0060333	interferon-gamma-mediated signaling pathway	8.736e-17	2.17e-15	22	85	HLA-A,HLA-DPA1,HLA-DPB1,HLA-DQA1,HLA-DRA,HLA-DRB1,VCAM1,PML,OASL,SOCS1,PRKCD,B2M,IRF1,PTAFR,STAT1,JAK2,SOCS3,OAS1,OAS2,OAS3,CD44,HCK
GO:0048699	generation of neurons	8.789e-17	2.176e-15	94	1528	CDKN1C,EPOR,HGF,ERBB2,HIF1A,CEBPB,HLA-A,PDGFB,MAPT,ACTB,LRRK2,MDM2,KLF4,PIN1,FGF13,FGFR1,FGFR2,MMP2,CXCL12,VEGFA,VEGFC,ROCK2,VIM,WEE1,WNT5A,SHC1,ID1,FAS,YWHAH,KIF20B,PPP2R5B,IGF1R,CSF1R,PRKCA,PRKG1,MAPK3,FYN,SOD2,MYC,MYCN,NDE1,B2M,SPTBN2,DAB2,BCL2,ITGA1,BCL6,PTCH1,ACE,GFAP,BDNF,PHGDH,JAK2,GJA1,BMP2,BMP4,JUN,ALDH1A2,PTPRF,CXCR4,GLI2,GLI3,DHFR,DLG2,DLG4,KDR,KIT,GNGT1,NOTCH1,RAC1,DNM2,RAC3,DNMT1,DNM…
GO:0010631	epithelial cell migration	9.203e-17	2.271e-15	34	235	HIF1A,PDGFB,KLF4,FGFR1,PLCG1,HSPB1,VEGFA,VEGFC,ROCK2,ANGPT1,WNT5A,ID1,RHOB,PPM1F,PAXIP1,PRKCA,PKN1,ITGA2,DCN,ITGB3,PTGS2,STAT1,BMP4,JUN,KDR,KIT,NOS3,NOTCH1,TEK,EDN1,TGFB1,THBS1,EPHA2,SERPINE1
GO:0009617	response to bacterium	9.521e-17	2.341e-15	54	590	HIF1A,CEBPB,HLA-A,HLA-DRB1,ACP5,HIST2H2BE,CCL2,FGR,VCAM1,HIST1H2BK,ALPL,SELP,FOS,WNT5A,FAS,FASLG,IGF1,ISG15,PRKCA,SOCS1,PRKCD,MAPK3,IL10,MYD88,B2M,PTAFR,DCN,ACE,PTGS2,STAT1,JAK2,JUN,JUNB,NFKBIA,SYK,ADAM17,NOS3,NOTCH1,DNMT1,HIST1H2BJ,SOCS3,CAV1,EDN1,TGFB1,CD80,CD86,EPHA2,TLR2,CD40,SERPINE1,TNF,LYN,LYZ,HCK
GO:0042326	negative regulation of phosphorylation	9.632e-17	2.36e-15	48	473	CDKN1A,CDKN1C,CDKN2A,CDKN2B,HGF,LRRK2,KLF4,PIN1,HSPB1,ANGPT1,RHOH,IGF1,IGF1R,PPM1F,PRKAR2B,PRKCA,SOCS1,PRKCD,PKN1,IRS2,MAPK7,MYC,SPINK1,INSR,DAB2,IRF1,DCN,GADD45A,BGN,BMP4,JUN,PTPRC,RPS6KA6,PHLPP1,DUSP1,SOCS3,DVL1,CAV1,PPIF,TGFB1,PEBP1,PRKN,WEE2,PAX6,LYN,ENG,SMAD3,TP73
GO:0006310	DNA recombination	1.125e-16	2.747e-15	36	267	POLA2,FEN1,POLD1,POLD2,POLE,RMI2,APEX1,MSH4,MSH5,XRCC3,PRIM1,PAXIP1,IL10,MCM8,BARD1,BCL6,PTPRC,PARPBP,FOXP3,RAD51,REC8,RAD51B,CENPS,RFC2,RFC3,RFC4,RFC5,TGFB1,LIG1,MSH6,CD40,CD40LG,H2AFX,LEF1,TOP3A,PCNA
GO:0090132	epithelium migration	1.368e-16	3.33e-15	34	238	HIF1A,PDGFB,KLF4,FGFR1,PLCG1,HSPB1,VEGFA,VEGFC,ROCK2,ANGPT1,WNT5A,ID1,RHOB,PPM1F,PAXIP1,PRKCA,PKN1,ITGA2,DCN,ITGB3,PTGS2,STAT1,BMP4,JUN,KDR,KIT,NOS3,NOTCH1,TEK,EDN1,TGFB1,THBS1,EPHA2,SERPINE1
GO:0070372	regulation of ERK1 and ERK2 cascade	1.433e-16	3.477e-15	36	269	EPOR,ERBB2,PDGFB,PDGFRA,PDGFRB,RRAS,KLF4,PIN1,CCL2,FGFR2,VEGFA,ANGPT1,IGF1,ARRB2,CSF1R,PRKCA,CCN2,MAPK3,DAB2,ITGB3,BMP2,BMP4,JUN,SYK,RPS6KA6,PHLPP1,KDR,DUSP1,CAV1,TEK,EGFR,EPHA2,TLR2,CD44,TNF,LYN
GO:0045765	regulation of angiogenesis	1.559e-16	3.764e-15	34	239	HGF,ERBB2,HIF1A,HMOX1,RRAS,KLF4,CCL2,PLCG1,HSPB1,PML,VEGFA,VEGFC,ROCK2,FLT1,WNT5A,ID1,FASLG,RHOB,PRKCA,PRKCB,MAPK7,DCN,ITGB3,PTGS2,STAT1,KDR,NOS3,NOTCH1,TEK,THBS1,EPHA2,CD34,SERPINE1,ENG
GO:0043086	negative regulation of catalytic activity	1.563e-16	3.764e-15	67	877	CDKN1A,CDKN1C,CDKN2A,CDKN2B,HGF,LRRK2,MDM2,KLF4,HSPB1,PML,VEGFA,ROCK2,ANXA2,ANXA5,RHOH,IGF1,IGF1R,ARRB2,CDC26,PPM1F,CSTB,PRKAR2B,PRKCA,SOCS1,PRKCD,PKN1,IRS2,MAPK7,NES,SPINK1,PSMB8,PSMB9,PSMB10,PSMC4,PSMD3,PSMD8,PSMD11,DCN,GADD45A,BGN,BMP4,PTPRC,FBXO5,DLG2,NOS3,NOTCH1,RAF1,DUSP1,SOCS3,DVL1,CAV1,PPIF,THBS1,TIMP1,TIMP2,PEBP1,FURIN,SERPINE1,CD44,PRKN,WEE2,TNF,LYN,ENG,LEF1,CDK2,TP73
GO:0045787	positive regulation of cell cycle	1.567e-16	3.764e-15	41	352	CDKN1A,CDKN2A,PDGFB,PDGFRB,MDM2,FGFR1,FGFR2,HSPA2,PLK3,PML,ROCK2,WNT5A,APEX1,XRCC3,KIF20B,PPP2R5B,IGF1,IGF1R,PRKACA,PRKCA,CCN2,MYC,CENPJ,INSR,GADD45A,FBXO5,ADAM17,RAD51B,CASP2,EDN1,TGFB1,CCND3,CCNT2,EGFR,PEBP1,EIF4EBP1,TNF,LEF1,PCNA,CDK2,TP73
GO:0001101	response to acid chemical	2.033e-16	4.868e-15	42	372	HIF1A,CEBPB,PDGFB,PDGFRA,PDGFRB,PDK4,ACP5,GNG2,KLF4,HNRNPD,CCL2,ABCG2,MMP2,ANXA2,WNT5A,SHMT1,POU5F1,FAS,IGF1R,SOCS1,CCN2,BCL2,ITGA2,PTAFR,PTCH1,PTGS2,BDNF,BMP4,ALDH1A2,DHFR,DNMT1,DNMT3B,DUSP1,TEK,EDN1,TFRC,EGFR,EGR1,TLR2,TNF,LYN,ENO1
GO:0001933	negative regulation of protein phosphorylation	2.062e-16	4.921e-15	45	426	CDKN1A,CDKN1C,CDKN2A,CDKN2B,HGF,LRRK2,KLF4,PIN1,HSPB1,ANGPT1,IGF1,IGF1R,PPM1F,PRKAR2B,PRKCA,SOCS1,PRKCD,PKN1,MAPK7,MYC,SPINK1,INSR,DAB2,IRF1,DCN,GADD45A,BGN,BMP4,JUN,PTPRC,RPS6KA6,PHLPP1,DUSP1,SOCS3,DVL1,CAV1,TGFB1,PEBP1,PRKN,WEE2,PAX6,LYN,ENG,SMAD3,TP73
GO:0010634	positive regulation of epithelial cell migration	2.41e-16	5.733e-15	24	110	HIF1A,PDGFB,FGFR1,PLCG1,HSPB1,VEGFA,VEGFC,ROCK2,ANGPT1,WNT5A,RHOB,PPM1F,PRKCA,ITGA2,ITGB3,PTGS2,BMP4,JUN,KDR,TEK,EDN1,TGFB1,THBS1,SERPINE1
GO:1902105	regulation of leukocyte differentiation	2.926e-16	6.937e-15	36	275	CDKN2A,ERBB2,CEBPB,HLA-DQA1,FANCD2,KITLG,PIK3R1,FLT3,FOS,FAS,ZAP70,CSF1R,PRKCA,IL5,MYC,ZBTB16,FADD,IRF1,BCL6,ITGB3,JAK3,BMP4,JUN,PTPRC,GLI2,GLI3,SYK,FOXP3,LCK,TGFB1,CD80,CD86,CD44,TNF,LYN,LEF1
GO:0090130	tissue migration	2.966e-16	7.008e-15	34	244	HIF1A,PDGFB,KLF4,FGFR1,PLCG1,HSPB1,VEGFA,VEGFC,ROCK2,ANGPT1,WNT5A,ID1,RHOB,PPM1F,PAXIP1,PRKCA,PKN1,ITGA2,DCN,ITGB3,PTGS2,STAT1,BMP4,JUN,KDR,KIT,NOS3,NOTCH1,TEK,EDN1,TGFB1,THBS1,EPHA2,SERPINE1
GO:0009894	regulation of catabolic process	3.152e-16	7.425e-15	62	777	CDKN2A,HGF,HIF1A,MAPT,LRRK2,HMOX1,MDM2,PIK3CB,PIK3CG,PIN1,PLK3,HSPB1,PML,FLNA,ANXA2,WNT5A,XRCC3,IGF1,MAPK15,CDC26,PRKACA,PRKCD,IRS2,MAPK3,MAPK7,FYN,MYC,IL10,GAPDH,INSR,PSMB8,DAB2,PSMB9,PSMB10,BARD1,PSMC4,PSMD3,PSMD8,BCL2,PSMD11,DCN,GFAP,ITPR1,GJA1,FBXO5,SUPT5H,RAB7A,KDR,GAPDHS,VMP1,DUSP1,DVL1,CAV1,EEF1A2,EGFR,TIMP1,TIMP2,FURIN,TLR2,PRKN,TNF,SMAD3
GO:0030217	T cell differentiation	3.366e-16	7.903e-15	34	245	CDKN2A,ERBB2,HLA-DQA1,FANCD2,PIK3CD,VAV1,FLT3,FAS,ZAP70,RHOH,ZBTB16,B2M,FADD,IRF1,BCL2,BCL6,JAK3,BMP4,PTPRC,GLI2,GLI3,SYK,ADAM17,KIT,FOXP3,LCK,TGFB1,CD3D,EGR1,CD80,CD86,CD44,LEF1,CDK6
GO:1902532	negative regulation of intracellular signal transduction	3.911e-16	9.153e-15	48	490	HIF1A,LRRK2,MDM2,KLF4,PIN1,PLEK,HSPA1A,CXCL12,HSPB1,RRM2B,POU5F1,RHOH,IGF1,IGF1R,ARRB2,PRKCA,SOCS1,PRKCD,SNAI1,MAPK7,SOD2,MYC,IL10,SPINK1,DAB2,IRF1,BCL2,BCL6,DCN,STAT1,BGN,ITPR1,BMP4,NFKBIA,RPS6KA6,PHLPP1,DUSP1,SOCS3,CAV1,PPIF,THBS1,TIMP2,PEBP1,EPHA2,CD44,PRKN,LYN,TP73
GO:0055086	nucleobase-containing small molecule metabolic process	5.143e-16	1.2e-14	61	763	HIF1A,LRRK2,MDH2,RRM1,ADCY3,PGK1,ADCY5,ADCY7,TXN,PKM,AK1,AK4,HSPA1A,VEGFA,MPP1,WNT5A,RRM2B,SHMT1,SAMHD1,PAICS,IGF1,MT-CYB,MTHFD1,PRKCA,MAPK7,CTPS1,MYC,GAPDH,AVPR2,INSR,BDNF,ENO4,DHFR,DLG2,DLG4,GAPDHS,TALDO1,NOS3,DNMT1,DNMT3B,RAF1,NT5E,OAS1,OAS2,LDHA,LDHB,EDN1,PDHX,GSR,PPIF,TGFB1,THBS1,NAMPT,TIMP2,TKT,CYCS,PRKN,ENO1,ENO2,ENO3,TPI1
GO:0001819	positive regulation of cytokine production	5.169e-16	1.202e-14	44	418	HGF,HIF1A,CEBPB,HLA-A,DDX58,HLA-DPA1,HLA-DPB1,HMOX1,PIK3R1,CCL2,FGR,HSPA1A,HSPB1,FLT3,WNT5A,POLR2K,POLR2L,CSF1R,MAPK11,IL10,MYD88,B2M,FADD,IRF1,PTAFR,PTGS2,JAK2,SYK,ADAM17,FOXP3,NRAS,TEK,TGFB1,THBS1,CD80,CD86,CD34,TLR2,CD40,SERPINE1,CD40LG,TNF,LUM,SMAD3
GO:0051384	response to glucocorticoid	6.125e-16	1.42e-14	29	177	CDKN1A,HIF1A,PIK3R1,CCL2,ABCG2,ALPL,FLT3,FOS,WNT5A,SHC1,FAS,IGF1,IL10,INSR,BCL2,PTAFR,PTGS2,JAK2,BMP4,JUNB,DNMT3B,DUSP1,SOCS3,CAV1,NR3C1,EDN1,TGFB1,EIF4EBP1,TNF
GO:1903827	regulation of cellular protein localization	7.329e-16	1.693e-14	53	598	CDKN1A,CDKN2A,ERBB2,DDX58,LRRK2,MDM2,RHOU,TXN,PIK3R1,PIN1,CCL2,PLK3,PML,VEGFA,FLNA,ANGPT1,WNT5A,POU5F1,YWHAH,AR,KIF20B,RHOG,SLC9A1,IGF1,PRKACA,PRKCD,MAPK7,FYN,IL10,DAB2,BARD1,PSMD8,BCL2,PTGS2,JAK2,BMP4,JUP,GLI3,NFKBIA,YWHAQ,RAC2,TCF7L2,DVL1,TEK,TGFB1,EGFR,EPHA2,TLR2,PRDX1,PRKN,TNF,SMAD3,TP73
GO:0034112	positive regulation of homotypic cell-cell adhesion	7.412e-16	1.707e-14	33	236	HLA-A,HLA-DPA1,HLA-DPB1,HLA-DQA1,HLA-DRA,HLA-DRB1,PIK3R1,CCL2,VAV1,VCAM1,ZAP70,IGF1,FYN,ZBTB16,FADD,IRF1,JAK3,PTPRC,GLI2,GLI3,SYK,RAC1,FOXP3,CAV1,LCK,TGFB1,CD3D,CD3G,CD80,CD86,CD40LG,CD44,LYN
GO:0032355	response to estradiol	7.79e-16	1.789e-14	27	152	HIF1A,PDGFB,PDGFRB,HNRNPD,MMP2,WNT5A,IGF1,MAPK15,PRKCA,SOCS1,CCN2,IL10,INSR,ITGA2,PTCH1,PTGS2,BMP4,ALDH1A2,NOS3,DNMT1,DNMT3B,DUSP1,SOCS3,TGFB1,EGFR,H2AFZ,CDK2
GO:0000280	nuclear division	7.863e-16	1.799e-14	53	599	HGF,PDGFB,PDGFRB,RPS6KA2,ADCY3,FANCD2,CKS2,PIN1,FGFR2,HSPA2,FLNA,VRK1,WEE1,WNT5A,MSH4,MSH5,XRCC3,SMC2,YWHAH,KIF20B,IGF1,IGF1R,CDC26,STAG2,CENPN,INCENP,NDE1,INSR,BMP4,FBXO5,NCAPD2,UBE2S,TIMELESS,CEP97,RAD51,REC8,RAD51B,DUSP1,SMC4,CENPS,NUP214,NR3C1,EDN1,TGFB1,CCNF,CCNG1,MSH6,PEBP1,WEE2,TNF,TOP3A,CDK2,CDK3
GO:0070371	ERK1 and ERK2 cascade	8.23e-16	1.878e-14	36	284	EPOR,ERBB2,PDGFB,PDGFRA,PDGFRB,RRAS,KLF4,PIN1,CCL2,FGFR2,VEGFA,ANGPT1,IGF1,ARRB2,CSF1R,PRKCA,CCN2,MAPK3,DAB2,ITGB3,BMP2,BMP4,JUN,SYK,RPS6KA6,PHLPP1,KDR,DUSP1,CAV1,TEK,EGFR,EPHA2,TLR2,CD44,TNF,LYN
GO:0071346	cellular response to interferon-gamma	8.75e-16	1.99e-14	26	140	HLA-A,HLA-DPA1,HLA-DPB1,HLA-DQA1,HLA-DRA,HLA-DRB1,CCL2,VCAM1,PML,WNT5A,OASL,SOCS1,PRKCD,GAPDH,B2M,IRF1,PTAFR,STAT1,JAK2,SOCS3,OAS1,OAS2,OAS3,EDN1,CD44,HCK
GO:0003006	developmental process involved in reproduction	8.845e-16	2.006e-14	59	728	CDKN1C,EPOR,HIF1A,CEBPB,PDGFB,PDGFRA,RPS6KA2,RRM1,PGR,TYRO3,KITLG,FGFR2,MMP2,HSPA2,CXCL12,VCAM1,ALPL,VEGFA,VWF,ANGPT1,WNT5A,MSH4,FAS,AR,IGF1,IGF1R,ARRB2,PRKACA,SNAI1,CTSB,IL10,ZBTB16,INSR,GATA1,BCL2,DCN,PTGS2,BMP4,JUNB,FBXO5,CXCR4,GLI2,KDR,GAPDHS,KIT,NOS3,NOTCH1,REC8,TCF7L2,SOCS3,CASP2,TGFB1,CCNF,EGFR,PEBP1,SERPINE1,CD44,WEE2,LEF1
GO:0048608	reproductive structure development	1.048e-15	2.369e-14	47	483	CDKN1C,EPOR,HIF1A,CEBPB,PDGFB,PDGFRA,RRM1,PGR,TYRO3,KITLG,FGFR2,MMP2,VCAM1,VEGFA,VWF,ANGPT1,WNT5A,MSH4,FAS,AR,IGF1,IGF1R,ARRB2,SNAI1,CTSB,IL10,INSR,GATA1,BCL2,DCN,PTGS2,BMP4,JUNB,GLI2,KDR,KIT,NOS3,NOTCH1,REC8,TCF7L2,SOCS3,CASP2,CCNF,EGFR,SERPINE1,CD44,LEF1
GO:0034504	protein localization to nucleus	1.21e-15	2.727e-14	42	391	CDKN1A,CDKN2A,DDX58,MDM2,POLA2,TXN,PIK3R1,PIN1,PML,FLNA,ANGPT1,POU5F1,SLC9A1,IGF1,PRKCD,MAPK3,MAPK7,FYN,IL10,ZBTB16,DAB2,BCL6,PTGS2,JAK2,JAK3,BMP4,JUN,JUP,GLI3,NFKBIA,SYK,TCF7L2,NUP107,DVL1,NUP214,TEK,TGFB1,EGFR,TLR2,PRDX1,TNF,SMAD3
GO:0072089	stem cell proliferation	1.247e-15	2.802e-14	28	168	HIF1A,LRRK2,ABCB1,KITLG,FGF13,FGFR1,FGFR2,VEGFA,VEGFC,WNT5A,IRS2,MYC,MYCN,NES,NDE1,ACE,BDNF,STAT1,BMP2,BMP4,PTPRC,GLI3,KDR,NOTCH1,TGFB1,CD34,PAX6,LEF1
GO:0060284	regulation of cell development	1.26e-15	2.822e-14	70	985	CDKN2A,EPOR,HGF,HIF1A,HLA-A,MAPT,LRRK2,MDM2,KLF4,PIN1,FGF13,FGFR1,CXCL12,PML,VEGFA,VEGFC,ROCK2,VIM,FLNA,WNT5A,ID1,YWHAH,KIF20B,PPP2R5B,IGF1,IGF1R,SNAI1,FYN,IL5,MYC,MYCN,B2M,DAB2,BCL2,BCL6,ACE,ITGB3,GFAP,BDNF,STAT1,BMP2,BMP4,PTPRF,ARHGEF7,CXCR4,GLI2,GLI3,KDR,KIT,NOTCH1,RAC1,DNM2,RAC3,DNMT3B,TCF7L2,DVL1,CAV1,NR3C1,EDN1,TGFB1,TIMP2,TLR2,PRKN,WEE2,TNF,PAX6,LYN,LEF1,SMAD3,TP73
GO:0071897	DNA biosynthetic process	1.403e-15	3.126e-14	31	211	CDKN1A,HGF,UBE2L6,PDGFB,PDGFRB,POLA2,KLF4,PML,POLD1,POLD2,POLE,RMI2,XRCC3,ARRB2,MAPK15,ISG15,CCN2,MAPK3,MYC,BARD1,GJA1,RAD51,RAD51B,DUSP1,RFC2,RFC3,RFC4,RFC5,LIG1,TOP3A,PCNA
GO:0009117	nucleotide metabolic process	1.405e-15	3.126e-14	57	692	HIF1A,LRRK2,MDH2,RRM1,ADCY3,PGK1,ADCY5,ADCY7,PKM,AK1,AK4,HSPA1A,VEGFA,MPP1,WNT5A,RRM2B,SHMT1,SAMHD1,PAICS,IGF1,MT-CYB,MTHFD1,PRKCA,MAPK7,CTPS1,MYC,GAPDH,AVPR2,INSR,BDNF,ENO4,DHFR,DLG2,DLG4,GAPDHS,TALDO1,NOS3,RAF1,NT5E,OAS1,OAS2,LDHA,LDHB,EDN1,PDHX,PPIF,TGFB1,THBS1,NAMPT,TIMP2,TKT,CYCS,PRKN,ENO1,ENO2,ENO3,TPI1
GO:0061458	reproductive system development	1.439e-15	3.194e-14	47	487	CDKN1C,EPOR,HIF1A,CEBPB,PDGFB,PDGFRA,RRM1,PGR,TYRO3,KITLG,FGFR2,MMP2,VCAM1,VEGFA,VWF,ANGPT1,WNT5A,MSH4,FAS,AR,IGF1,IGF1R,ARRB2,SNAI1,CTSB,IL10,INSR,GATA1,BCL2,DCN,PTGS2,BMP4,JUNB,GLI2,KDR,KIT,NOS3,NOTCH1,REC8,TCF7L2,SOCS3,CASP2,CCNF,EGFR,SERPINE1,CD44,LEF1
GO:0032386	regulation of intracellular transport	1.447e-15	3.201e-14	56	671	CDKN1A,CDKN2A,ERBB2,DDX58,MAPT,LRRK2,HMOX1,MDM2,RHOU,TXN,PIK3R1,CCL2,PLCG1,FGR,HSPA1A,PLK3,PML,FLNA,ANGPT1,POU5F1,YWHAH,ZAP70,KIF20B,SLC9A1,IGF1,PRKACA,PRKCD,MAPK3,MAPK7,IL10,DAB2,BARD1,PSMD8,BCL2,ITGB3,PTGS2,JAK2,BMP4,JUP,GLI3,NFKBIA,SYK,YWHAQ,RAC2,TCF7L2,CAV1,TEK,TGFB1,EGFR,TLR2,PRDX1,PRKN,TNF,LYN,SMAD3,TP73
GO:0045088	regulation of innate immune response	1.456e-15	3.21e-14	41	375	HLA-A,DDX58,TYRO3,MMP2,FGR,HSPA1A,VAV1,WNT5A,SAMHD1,ARRB2,PRKACA,PRKACB,SOCS1,PRKCD,CTSB,FYN,CTSS,MYD88,PSMB8,PSMB9,PSMB10,FADD,PSMC4,IRF1,PSMD3,PSMD8,PSMD11,ITGAM,STAT1,JAK2,NFKBIA,SYK,RAF1,NRAS,SOCS3,CAV1,CD86,TLR2,TNF,LYN,HCK
GO:0071496	cellular response to external stimulus	1.602e-15	3.523e-14	36	290	CDKN1A,CDKN2B,HIF1A,PDK4,LRRK2,HMOX1,MDM2,TXN2,HSPA5,FOS,FAS,SKP2,SLC2A1,SLC9A1,MAPK3,CTSB,MYD88,FADD,IRF1,BCL2,ITGA2,PTGS2,GADD45A,GGT1,GJA1,BMP4,JUN,NOS3,RAC1,TCF7L2,CASP2,CAV1,LDHA,TFRC,CD40,LYN
GO:2001234	negative regulation of apoptotic signaling pathway	1.849e-15	4.054e-14	32	228	HGF,HIF1A,LRRK2,HMOX1,HSPA1A,CXCL12,HSPB1,VEGFA,RRM2B,FAS,FASLG,AR,IGF1,ARRB2,SNAI1,MAPK7,FYN,SOD2,TNFSF10,GATA1,DAB2,FADD,BCL2,NOS3,RAF1,TCF7L2,PPIF,THBS1,SERPINE1,CD44,PRKN,TNF
GO:0007568	aging	1.856e-15	4.057e-14	37	308	CDKN1A,CDKN1C,CDKN2A,LRRK2,CCL2,VCAM1,PML,FOS,SHC1,APEX1,FAS,IGF1,PRKCD,CCN2,SOD2,IL10,BCL2,BCL6,DCN,JUN,DNMT1,SOCS3,CASP2,CAV1,EDN1,TFRC,TGFB1,MSH6,TIMP1,TIMP2,CD86,FURIN,SERPINE1,H2AFX,ENG,ENO3,CDK6
GO:0048010	vascular endothelial growth factor receptor signaling pathway	2.283e-15	4.974e-14	22	98	HIF1A,PDGFB,ACTB,MAPK12,PIK3CB,PIK3R1,CCL2,VAV1,HSPB1,VEGFA,VEGFC,ROCK2,FLT1,ANGPT1,PRKCB,MAPK11,FYN,ITGB3,BMP4,KDR,RAC1,TEK
GO:0006753	nucleoside phosphate metabolic process	2.636e-15	5.726e-14	57	702	HIF1A,LRRK2,MDH2,RRM1,ADCY3,PGK1,ADCY5,ADCY7,PKM,AK1,AK4,HSPA1A,VEGFA,MPP1,WNT5A,RRM2B,SHMT1,SAMHD1,PAICS,IGF1,MT-CYB,MTHFD1,PRKCA,MAPK7,CTPS1,MYC,GAPDH,AVPR2,INSR,BDNF,ENO4,DHFR,DLG2,DLG4,GAPDHS,TALDO1,NOS3,RAF1,NT5E,OAS1,OAS2,LDHA,LDHB,EDN1,PDHX,PPIF,TGFB1,THBS1,NAMPT,TIMP2,TKT,CYCS,PRKN,ENO1,ENO2,ENO3,TPI1
GO:0006357	regulation of transcription by RNA polymerase II	2.673e-15	5.79e-14	105	1916	CDKN1C,CDKN2A,CDKN2B,HGF,HIF1A,CEBPB,DDX58,PDGFB,HMOX1,MDM2,KLF4,PGR,TXN,PIK3R1,PIN1,FGFR1,FGFR2,HSPA5,PLK3,PML,VEGFA,FOS,WNT5A,ID1,POU5F1,FASLG,ATAD2,CREM,AR,NCOR2,SLC9A1,PPP2R5B,IGF1,ZBTB32,MAPK15,HELZ2,PAXIP1,SMARCB1,PRKCB,CTBP1,PKN1,SNAI1,MAPK3,MAPK7,SOD2,MYC,IL10,MYCN,ZBTB16,GATA1,DAB2,FADD,PSMC4,IRF1,BCL6,PTAFR,PTCH1,DCN,STAT1,JAK2,JAK3,BMP2,BMP4,JUN,JUNB,SUPT5H,GLI1,KLF5,GLI2,GLI3,NFKBIA,K…
GO:0051172	negative regulation of nitrogen compound metabolic process	2.691e-15	5.813e-14	95	1640	CDKN1C,CDKN2A,EPOR,HIF1A,CEBPB,PDGFB,ACP5,HMOX1,MDM2,KLF4,HIST1H4I,HNRNPD,TXN,HIST1H2AK,HIST1H3A,AP2A1,FGFR1,FGFR2,PLK3,PML,VEGFA,FLNA,WNT5A,ID1,APEX1,POU5F1,FASLG,ATAD2,CREM,AR,NCOR2,IGF1R,ARRB2,ZBTB32,MAPK15,PPM1F,PRKCA,CTBP1,H2AFJ,SNAI1,MAPK7,STAG2,MYC,IL10,ZBTB16,GAPDH,GATA1,DAB2,BARD1,IRF1,BCL6,PTCH1,STAT1,GJA1,BMP2,BMP4,JUN,JUNB,SUPT5H,KLF5,GLI2,GLI3,NFKBIA,TIMELESS,YWHAQ,PARPBP,NOTCH1,DNMT…
GO:0050870	positive regulation of T cell activation	2.707e-15	5.829e-14	32	231	HLA-A,HLA-DPA1,HLA-DPB1,HLA-DQA1,HLA-DRA,HLA-DRB1,PIK3R1,CCL2,VAV1,VCAM1,ZAP70,IGF1,FYN,ZBTB16,FADD,IRF1,JAK3,PTPRC,GLI2,GLI3,SYK,RAC1,FOXP3,CAV1,LCK,TGFB1,CD3D,CD3G,CD80,CD86,CD40LG,LYN
GO:0097191	extrinsic apoptotic signaling pathway	2.894e-15	6.214e-14	33	247	HGF,HMOX1,KITLG,PIK3R1,FGFR1,HSPA1A,PML,VEGFA,ROCK2,FAS,FASLG,AR,IGF1,MAPK7,FYN,TNFSF10,GATA1,DAB2,FADD,BCL2,JAK2,JAK3,PTPRC,NOS3,RAF1,TCF7L2,CASP2,CAV1,TGFB1,THBS1,SERPINE1,TNF,SMAD3
GO:0001935	endothelial cell proliferation	2.926e-15	6.264e-14	24	122	HIF1A,PDGFB,HMOX1,PIK3CB,CCL2,CXCL12,VEGFA,ANGPT1,WNT5A,PRKCA,ITGB3,STAT1,GJA1,BMP2,BMP4,JUN,ALDH1A2,KDR,CAV1,TEK,THBS1,EPHA2,CD34,ENG
GO:0010632	regulation of epithelial cell migration	3.688e-15	7.871e-14	28	175	HIF1A,PDGFB,KLF4,FGFR1,PLCG1,HSPB1,VEGFA,VEGFC,ROCK2,ANGPT1,WNT5A,RHOB,PPM1F,PRKCA,ITGA2,DCN,ITGB3,PTGS2,BMP4,JUN,KDR,NOTCH1,TEK,EDN1,TGFB1,THBS1,EPHA2,SERPINE1
GO:1904018	positive regulation of vasculature development	4.22e-15	8.98e-14	26	149	HGF,HIF1A,PDGFB,HMOX1,RRAS,PLCG1,HSPB1,VEGFA,VEGFC,FLT1,WNT5A,RHOB,PRKCA,PRKCB,ITGB3,PTGS2,KDR,KIT,NOS3,NOTCH1,TEK,THBS1,EGR1,CD34,SERPINE1,ENG
GO:0014068	positive regulation of phosphatidylinositol 3-kinase signaling	4.308e-15	9.141e-14	19	70	HGF,ERBB2,PDGFB,PDGFRA,PDGFRB,FGFR1,FGR,SELP,FLT1,FLT3,ANGPT1,IGF1,IGF1R,FYN,DCN,JAK2,KDR,KIT,TEK
GO:0007420	brain development	4.543e-15	9.611e-14	59	755	EPOR,HIF1A,MAPT,ACTB,LRRK2,RRM1,HNRNPD,FANCD2,TYRO3,AK4,FGF13,FGFR1,FGFR2,HSPA5,CXCL12,WNT5A,ID1,FAS,YWHAH,NCOR2,IGF1,IGF1R,ARRB2,CSF1R,IRS2,PRKG1,FYN,NES,NDE1,AVPR2,SPTBN2,BCL2,PTCH1,PHGDH,BMP2,BMP4,ALDH1A2,CXCR4,GLI1,GLI2,GLI3,YWHAQ,NOTCH1,RAC1,RAC3,DNMT1,TCF7L2,NT5E,CASP2,LDHA,S1PR1,EGFR,EGR2,H2AFX,GNB4,PAX6,LEF1,TP73,CDK6
GO:0034341	response to interferon-gamma	4.764e-15	1.005e-13	27	163	HLA-A,HLA-DPA1,HLA-DPB1,HLA-DQA1,HLA-DRA,HLA-DRB1,CCL2,VCAM1,PML,WNT5A,OASL,SOCS1,PRKCD,GAPDH,B2M,IRF1,PTAFR,STAT1,JAK2,SOCS3,OAS1,OAS2,OAS3,EDN1,CD86,CD44,HCK
GO:1904951	positive regulation of establishment of protein localization	5.485e-15	1.154e-13	50	565	ERBB2,HIF1A,DDX58,HLA-DRB1,MDM2,RHOU,PIK3R1,CCL2,FGR,PLK3,VEGFC,FLNA,FLT3,WNT5A,POU5F1,YWHAH,KIF20B,RHOG,SLC9A1,IGF1,CSF1R,PRKACA,PRKCD,IRS2,MAPK11,IL5,IL10,DAB2,PSMD8,BCL2,PTGS2,JAK2,GJA1,BMP4,JUP,GLI3,SYK,YWHAQ,RAC2,TCF7L2,TEK,TGFB1,EGFR,EPHA2,CD34,TLR2,PRKN,TNF,SMAD3,TP73
GO:0043542	endothelial cell migration	5.574e-15	1.169e-13	27	164	PDGFB,KLF4,FGFR1,PLCG1,HSPB1,VEGFA,VEGFC,ROCK2,ANGPT1,WNT5A,ID1,RHOB,PAXIP1,PRKCA,DCN,ITGB3,PTGS2,STAT1,BMP4,KDR,NOS3,NOTCH1,TEK,EDN1,TGFB1,THBS1,EPHA2
GO:0010595	positive regulation of endothelial cell migration	5.749e-15	1.202e-13	19	71	PDGFB,FGFR1,PLCG1,HSPB1,VEGFA,VEGFC,ROCK2,ANGPT1,WNT5A,RHOB,PRKCA,ITGB3,PTGS2,BMP4,KDR,TEK,EDN1,TGFB1,THBS1
GO:0006606	protein import into nucleus	5.767e-15	1.203e-13	36	302	CDKN1A,DDX58,POLA2,TXN,PIK3R1,PML,FLNA,ANGPT1,POU5F1,SLC9A1,IGF1,PRKCD,MAPK3,MAPK7,IL10,DAB2,BCL6,PTGS2,JAK2,JAK3,BMP4,JUN,JUP,GLI3,NFKBIA,SYK,TCF7L2,NUP107,NUP214,TEK,TGFB1,EGFR,TLR2,PRDX1,TNF,SMAD3
GO:0009890	negative regulation of biosynthetic process	6.235e-15	1.297e-13	94	1635	CDKN1C,CDKN2A,EPOR,HIF1A,CEBPB,PDGFB,ACP5,HMOX1,MDM2,KLF4,HIST1H4I,HNRNPD,TXN,HIST1H2AK,HIST1H3A,AP2A1,FGFR1,FGFR2,PLEK,PLK3,PML,VEGFA,FLNA,WNT5A,ID1,APEX1,POU5F1,FASLG,ATAD2,CREM,AR,NCOR2,IGF1R,ARRB2,ZBTB32,MAPK15,PPM1F,PRKCA,CTBP1,H2AFJ,SNAI1,PRKG1,STAG2,MYC,IL10,ZBTB16,GAPDH,GATA1,DAB2,IRF1,BCL6,PTCH1,ITGB3,STAT1,JAK3,GJA1,BMP2,BMP4,JUN,JUNB,SUPT5H,KLF5,GLI2,GLI3,NFKBIA,TIMELESS,YWHAQ,NOTCH1,D…
GO:0030098	lymphocyte differentiation	6.925e-15	1.436e-13	39	356	CDKN2A,ERBB2,HLA-DQA1,FANCD2,TYRO3,PIK3CD,PIK3R1,VAV1,VCAM1,FLT3,FAS,ZAP70,RHOH,IL10,ZBTB16,B2M,FADD,IRF1,BCL2,BCL6,JAK3,BMP4,PTPRC,GLI2,GLI3,SYK,ADAM17,KIT,FOXP3,LCK,TGFB1,CD3D,EGR1,CD80,CD86,CD40LG,CD44,LEF1,CDK6
GO:0030182	neuron differentiation	7.115e-15	1.471e-13	85	1398	CDKN1C,EPOR,HGF,ERBB2,HIF1A,CEBPB,HLA-A,PDGFB,MAPT,ACTB,LRRK2,MDM2,KLF4,PIN1,FGF13,FGFR1,FGFR2,MMP2,CXCL12,VEGFA,ROCK2,VIM,WEE1,WNT5A,SHC1,ID1,FAS,YWHAH,KIF20B,PPP2R5B,IGF1R,CSF1R,PRKCA,PRKG1,MAPK3,FYN,SOD2,MYCN,B2M,SPTBN2,DAB2,BCL2,ITGA1,BCL6,PTCH1,GFAP,BDNF,PHGDH,JAK2,GJA1,BMP2,BMP4,JUN,ALDH1A2,PTPRF,CXCR4,GLI2,GLI3,DHFR,DLG2,DLG4,KDR,GNGT1,NOTCH1,RAC1,DNM2,RAC3,DNMT1,DNMT3B,NRAS,DVL1,CAV1,NR3C…
GO:0043393	regulation of protein binding	7.427e-15	1.531e-13	29	194	CDKN2A,PDGFB,LRRK2,PIN1,HSPA5,ANGPT1,ANXA2,WNT5A,ID1,ARRB2,PRKACA,PRKCD,MAPK3,MYC,IL10,NES,B2M,DAB2,BCL2,ITGA2,ACE,BMP2,BMP4,PTPRF,ARHGEF7,TCF7L2,DVL1,CAV1,LEF1
GO:0031589	cell-substrate adhesion	7.745e-15	1.592e-13	37	322	CDKN2A,TYRO3,PIK3CB,PIK3R1,VCAM1,VEGFA,VEGFC,ROCK2,FLNA,VWF,ANGPT1,RHOD,ID1,SLC9A1,PPM1F,CCN2,DAB2,BCL2,ITGA1,ITGA2,BCL6,ITGB3,JAK2,ARHGEF7,KDR,NOTCH1,RAC1,RAC2,DNM2,RAC3,TEK,THBS1,CD34,SERPINE1,CD44,SMAD3,CDK6
GO:0048771	tissue remodeling	8.95e-15	1.835e-13	28	181	CDKN2A,HIF1A,PDK4,ACP5,MDM2,MMP2,PML,VEGFA,FLNA,IGF1,CSF1R,CTSS,ACE,ITGB3,BGN,GJA1,SYK,RAB7A,NOS3,RAC1,RAC2,CAV1,S1PR1,TFRC,TGFB1,EGFR,EPHA2,ELF3
GO:0071214	cellular response to abiotic stimulus	1.068e-14	2.182e-13	36	308	CDKN1A,HIF1A,ACTB,MDM2,PIK3R1,POLD1,FAS,RHOB,SLC9A1,IGF1,MAPK3,CTSB,MYC,MYD88,PSMB9,FADD,IRF1,ITGA2,PTAFR,PTGS2,GADD45A,GGT1,GJA1,BMP4,GNGT1,NOS3,RAC1,DNM2,RAD51,CASP2,CAV1,EGR1,CD40,H2AFX,PCNA,TP73
GO:0019725	cellular homeostasis	1.095e-14	2.233e-13	64	885	EPOR,HIF1A,PDGFRA,HLA-DRB1,LRRK2,HMOX1,ADCY5,TXN,TYRO3,PIK3CB,PIK3CG,PIK3R1,TXNDC16,PDIA2,CCL2,ABCG2,PLCG1,TXN2,CXCL12,VCAM1,PML,APEX1,FAS,FASLG,SLC9A1,IGF1,IGF1R,PRKACA,SMARCB1,PRKCA,PRKCB,IRS2,PRKG1,MYC,BCL2,ITGB3,ITPR1,JAK2,JAK3,GJA1,BMP4,PTPRC,TXNDC5,CXCR4,RAB7A,PDIA5,UBE2S,DLG4,KDR,NOS3,RAF1,TCF7L2,CAV1,LCK,S1PR1,EDN1,GSR,TFRC,TGFB1,PDIA6,CD40,PRKN,LYN,PCNA
GO:0038083	peptidyl-tyrosine autophosphorylation	1.181e-14	2.4e-13	16	47	FGR,VEGFA,ZAP70,IGF1R,MAPK3,FYN,INSR,ACE,JAK2,JAK3,SYK,KDR,CAV1,LCK,LYN,HCK
GO:0006281	DNA repair	1.297e-14	2.629e-13	47	516	UBE2L6,HIST3H3,HIST1H4I,FANCD2,FEN1,PPIE,HSPA1A,PML,RNASEH2A,POLD1,POLD2,POLE,RRM2B,RMI2,POLR2J,POLR2K,POLR2L,APEX1,MSH4,MSH5,XRCC3,ZBTB32,UBE2T,ISG15,PAXIP1,SMARCB1,MCM8,BARD1,GADD45A,PARPBP,RAD51,REC8,RAD51B,CENPS,RFC2,RFC3,RFC4,RFC5,LIG1,MSH6,EGFR,FANCI,H2AFX,TOP3A,PCNA,CDK2,TP73
GO:0031327	negative regulation of cellular biosynthetic process	1.558e-14	3.151e-13	92	1605	CDKN1C,CDKN2A,EPOR,HIF1A,CEBPB,PDGFB,ACP5,HMOX1,MDM2,KLF4,HIST1H4I,HNRNPD,TXN,HIST1H2AK,HIST1H3A,FGFR1,FGFR2,PLEK,PLK3,PML,VEGFA,FLNA,WNT5A,ID1,APEX1,POU5F1,FASLG,ATAD2,CREM,AR,NCOR2,IGF1R,ARRB2,ZBTB32,MAPK15,PPM1F,PRKCA,CTBP1,H2AFJ,SNAI1,PRKG1,STAG2,MYC,IL10,ZBTB16,GAPDH,GATA1,DAB2,IRF1,BCL6,PTCH1,STAT1,JAK3,GJA1,BMP2,BMP4,JUN,JUNB,SUPT5H,KLF5,GLI2,GLI3,NFKBIA,TIMELESS,YWHAQ,NOTCH1,DNMT1,DNMT3B,…
GO:0018209	peptidyl-serine modification	1.57e-14	3.165e-13	34	278	HGF,PDGFB,PDK1,RPS6KA2,LRRK2,TXN,MAPK12,VEGFA,VRK1,ANGPT1,WNT5A,ARRB2,PPM1F,PRKACA,PRKCA,PRKCB,PRKCD,PKN1,MAPK3,MAPK7,BCL2,DCN,BDNF,BGN,SYK,RAF1,AKT3,CAV1,TEK,MBOAT4,TGFB1,CD44,TNF,CDK2
GO:0048568	embryonic organ development	1.608e-14	3.232e-13	45	479	CDKN1C,HIF1A,CEBPB,PDGFB,PDGFRA,KITLG,FGFR1,FGFR2,VCAM1,VEGFA,MTHFD1L,POLE,WNT5A,MTHFD1,SNAI1,MAPK3,MYC,IL10,MYCN,NES,GATA1,PTCH1,GJA1,BMP2,BMP4,JUNB,ALDH1A2,GLI1,GLI2,GLI3,KDR,KIT,NOTCH1,RAC1,TCF7L2,SOCS3,DVL1,EDN1,EGFR,EPHA2,TNF,PAX6,ENG,LEF1,SMAD3
GO:0010594	regulation of endothelial cell migration	1.67e-14	3.349e-13	23	119	PDGFB,KLF4,FGFR1,PLCG1,HSPB1,VEGFA,VEGFC,ROCK2,ANGPT1,WNT5A,RHOB,PRKCA,DCN,ITGB3,PTGS2,BMP4,KDR,NOTCH1,TEK,EDN1,TGFB1,THBS1,EPHA2
GO:0006275	regulation of DNA replication	1.877e-14	3.754e-13	27	172	PDGFB,PDGFRA,KLF4,KITLG,FGFR1,PML,SHC1,IGF1,IGF1R,MAPK15,MAPK3,STAG2,INSR,BMP4,JUN,GLI1,GLI2,RAC1,RFC2,RFC3,RFC4,RFC5,GMNN,TGFB1,EGFR,PCNA,CDK2
GO:0001503	ossification	1.894e-14	3.776e-13	41	404	HGF,HIF1A,CEBPB,ACP5,MGP,FGFR1,FGFR2,MMP2,ALPL,VEGFA,WNT5A,ID1,IGF1,PRKACA,CCN2,SNAI1,MAPK3,ZBTB16,GATA1,BCL2,PTCH1,PTGS2,GJA1,BMP2,BMP4,JUNB,GLI1,GLI2,GLI3,NOTCH1,TCF7L2,TEK,S1PR1,TGFB1,EGFR,EGR2,EPHA2,TNF,LEF1,SMAD3,CDK6
GO:1901654	response to ketone	1.918e-14	3.814e-13	29	201	CDKN1A,GNG2,KLF4,ADCY3,ADCY5,HNRNPD,CCL2,ABCG2,ROCK2,FOS,WNT5A,FAS,SOCS1,INSR,PTAFR,JAK2,BMP4,JUNB,GNAI1,DNMT1,DNMT3B,DUSP1,SOCS3,CAV1,NR3C1,EDN1,TGFB1,THBS1,EIF4EBP1
GO:0030030	cell projection organization	1.954e-14	3.875e-13	85	1423	EPOR,HGF,ERBB2,HLA-A,PDGFB,MAPT,ACTB,LRRK2,MDM2,KLF4,LRGUK,FGF13,FGFR1,FGFR2,MMP2,PLEK,CXCL12,KLC3,VEGFA,ROCK2,VIM,FLNA,RHOD,WEE1,WNT5A,SHC1,ID1,FAS,YWHAH,KIF20B,RHOG,PPP2R5B,IGF1R,CSF1R,PRKCA,PRKCD,PRKG1,MAPK3,FYN,NES,CENPJ,B2M,SPTBN2,DAB2,BCL2,ITGA1,ITGA2,ITGB3,GFAP,BDNF,PHGDH,JAK2,ENO4,GJA1,BMP4,JUN,PTPRF,ARHGEF7,CXCR4,KLF5,GLI2,GLI3,DHFR,DLG4,KDR,KIT,CEP97,NOTCH1,RAC1,RAC2,DNM2,RAC3,NRAS,DVL1…
GO:0042542	response to hydrogen peroxide	2.259e-14	4.468e-13	25	146	CDKN2A,EPOR,HGF,HIF1A,PDGFRB,LRRK2,HMOX1,MDM2,KLF4,TXN,MMP2,SHC1,APEX1,FAS,RHOB,PRKCD,MAPK7,SOD2,BCL2,JUN,DUSP1,LCK,LDHA,PPIF,LIG1
GO:0050851	antigen receptor-mediated signaling pathway	2.311e-14	4.558e-13	31	233	HLA-DPA1,HLA-DPB1,HLA-DQA1,HLA-DRA,HLA-DRB1,PIK3CB,PIK3CD,PIK3R1,PLCG1,LAT2,ZAP70,LAT,PRKCB,FYN,PSMB8,PSMB9,PSMB10,PSMC4,PSMD3,PSMD8,BCL2,PSMD11,PTPRC,NFKBIA,SYK,FOXP3,NRAS,LCK,CD3D,CD3G,LYN
GO:0045786	negative regulation of cell cycle	2.344e-14	4.611e-13	45	484	CDKN1A,CDKN1C,CDKN2A,CDKN2B,RPS6KA2,MDM2,MAPK12,AK1,FGFR2,PLK3,PML,XRCC3,KIF20B,RHOB,PPP2R5B,PRKACA,PRKACB,STAG2,MYC,CENPJ,BARD1,IRF1,BCL2,PTGS2,GADD45A,BMP2,BMP4,FBXO5,TCF7L2,DUSP1,CASP2,GMNN,TGFB1,CCNF,CCNG1,THBS1,EGFR,TIMP2,FANCI,WEE2,PCNA,SMAD3,CDK2,TP73,CDK6
GO:0030099	myeloid cell differentiation	2.377e-14	4.663e-13	40	388	CDKN1C,CDKN2B,HIF1A,CEBPB,ACP5,HIST1H4I,KITLG,PIK3CD,PIK3R1,PML,VEGFA,ANXA2,FOS,FAS,CSF1R,ISG15,PRKCA,MAPK11,IL5,MYC,ZBTB16,GATA1,FADD,BCL6,ITGAM,ITGB3,JAK2,BMP4,JUN,JUNB,NFKBIA,KIT,TFRC,TGFB1,CD86,EPHA2,TNF,LYN,LEF1,CDK6
GO:0000722	telomere maintenance via recombination	2.434e-14	4.763e-13	14	34	POLA2,FEN1,POLD1,POLD2,POLE,XRCC3,PRIM1,RAD51,RFC2,RFC3,RFC4,RFC5,LIG1,PCNA
GO:0006261	DNA-dependent DNA replication	2.663e-14	5.197e-13	24	134	MCM3,MCM4,MCM5,MCM7,POLA2,FEN1,FGFR1,RNASEH2A,POLD1,POLD2,POLE,RRM2B,PRIM1,STAG2,BMP4,RAD51,CENPS,RFC2,RFC3,RFC4,RFC5,LIG1,PCNA,CDK2
GO:0010558	negative regulation of macromolecule biosynthetic process	2.882e-14	5.609e-13	89	1540	CDKN1C,CDKN2A,HIF1A,CEBPB,PDGFB,HMOX1,MDM2,KLF4,HIST1H4I,HNRNPD,TXN,HIST1H2AK,HIST1H3A,AP2A1,FGFR1,FGFR2,PLK3,PML,VEGFA,FLNA,WNT5A,ID1,APEX1,POU5F1,FASLG,ATAD2,CREM,AR,NCOR2,IGF1R,ARRB2,ZBTB32,MAPK15,PPM1F,PRKCA,CTBP1,H2AFJ,SNAI1,STAG2,MYC,IL10,ZBTB16,GAPDH,GATA1,DAB2,IRF1,BCL6,PTCH1,ITGB3,STAT1,JAK3,GJA1,BMP2,BMP4,JUN,JUNB,SUPT5H,KLF5,GLI2,GLI3,NFKBIA,TIMELESS,YWHAQ,NOTCH1,DNMT1,DNMT3B,FOXP3,TCF…
GO:0097193	intrinsic apoptotic signaling pathway	2.968e-14	5.76e-13	35	301	CDKN1A,HIF1A,CEBPB,MAPT,PDK1,LRRK2,HMOX1,PIK3R1,PDIA2,HSPA1A,CXCL12,HSPB1,PML,RRM2B,PPM1F,PRKCA,PRKCD,SNAI1,MAPK7,SOD2,MYC,BCL2,ITPR1,JAK2,CASP2,CAV1,LCK,PPIF,MSH6,EPHA2,CYCS,CD44,PRKN,TNF,TP73
GO:0051345	positive regulation of hydrolase activity	3.13e-14	6.058e-13	65	929	CDKN2A,ERBB2,PDGFB,PDGFRA,PDGFRB,LRRK2,MAPK12,KITLG,PIN1,CCL2,FGFR1,FGFR2,PLEK,HSPA1A,HSPA2,HSPA5,VAV1,PML,VEGFA,FLT1,ANGPT1,WNT5A,SHC1,FAS,FASLG,RHOC,RHOG,LAT,PPM1F,PRKCD,CCN2,IRS2,FYN,IL5,MYC,TNFSF10,SPTBN2,FADD,ITGA1,ITGA2,PTAFR,STAT1,JAK2,JAK3,BMP2,JUN,ARHGEF7,RALBP1,DLG4,KIT,DNM2,CASP2,CASP7,CAV1,LCK,TEK,S1PR1,MSH6,EGFR,EPHA2,CYCS,CD40,TNF,PCNA,SMAD3
GO:2000027	regulation of animal organ morphogenesis	3.181e-14	6.141e-13	33	268	CDKN2A,HGF,AP2A1,FGFR1,FGFR2,PML,VEGFA,WNT5A,POU5F1,AR,ARRB2,MYC,PSMB8,DAB2,PSMB9,PSMB10,PSMC4,PSMD3,PSMD8,BCL2,PSMD11,BDNF,STAT1,BMP2,BMP4,GLI1,NOTCH1,RAC1,DVL1,EDN1,TGFB1,CD34,TNF
GO:0001655	urogenital system development	3.29e-14	6.334e-13	38	355	CDKN1C,PDGFB,PDGFRA,PDGFRB,LRRK2,FGFR1,FGFR2,MMP2,VEGFA,ANGPT1,WNT5A,RRM2B,AR,IGF1,IGF1R,MYC,ZBTB16,BCL2,PTCH1,DCN,ACE,ITGB3,BDNF,STAT1,BMP2,BMP4,ALDH1A2,GLI2,GLI3,TIMELESS,NOTCH1,TGFB1,EGR1,CD34,CD44,LEF1,SMAD3,TP73
GO:0046822	regulation of nucleocytoplasmic transport	3.299e-14	6.335e-13	31	236	CDKN1A,CDKN2A,DDX58,MDM2,TXN,PIK3R1,FLNA,ANGPT1,POU5F1,SLC9A1,IGF1,PRKACA,PRKCD,MAPK7,IL10,DAB2,BARD1,PTGS2,JAK2,BMP4,JUP,GLI3,NFKBIA,TCF7L2,TEK,TGFB1,EGFR,TLR2,PRDX1,TNF,SMAD3
GO:0009792	embryo development ending in birth or egg hatching	3.37e-14	6.454e-13	55	700	CDKN1C,HIF1A,CEBPB,PDGFB,PDGFRA,PDGFRB,FGFR1,ABCG2,PLCG1,FGFR2,VCAM1,VEGFA,ROCK2,ANGPT1,MTHFD1L,WNT5A,POU5F1,FAS,AR,KIF20B,NCOR2,IGF1,MTHFD1,PRKACA,PRKACB,SMARCB1,SNAI1,IL10,MYCN,GATA1,DAB2,PSMC4,PTCH1,PHGDH,GJA1,BMP2,BMP4,JUNB,ALDH1A2,GLI2,GLI3,NOS3,NOTCH1,RAD51B,TCF7L2,SOCS3,DVL1,EDN1,EGFR,EPHA2,ELF3,PAX6,ENO1,LEF1,SMAD3
GO:1903708	positive regulation of hemopoiesis	3.624e-14	6.923e-13	28	191	HIF1A,HLA-DQA1,KITLG,FLT1,FOS,ZAP70,CSF1R,ISG15,PRKCA,MAPK11,IL5,ZBTB16,GATA1,FADD,IRF1,ITGB3,JUN,PTPRC,GLI2,GLI3,SYK,FOXP3,LCK,TGFB1,CD80,CD86,TNF,LEF1
GO:0034614	cellular response to reactive oxygen species	3.674e-14	6.999e-13	25	149	CDKN2A,EPOR,HGF,HIF1A,PDGFRA,LRRK2,MDM2,KLF4,HNRNPD,TXN,FOS,APEX1,FAS,RHOB,PRKCD,MAPK7,SOD2,DHFR,NOS3,DNM2,PPIF,THBS1,PRDX1,TNF,CDK2
GO:0038093	Fc receptor signaling pathway	3.683e-14	6.999e-13	29	206	ACTB,PIK3CB,PIK3R1,PLCG1,FGR,VAV1,LAT2,FOS,SHC1,LAT,PRKCD,MAPK3,FYN,PSMB8,PSMB9,PSMB10,PSMC4,PSMD3,PSMD8,PSMD11,JUN,NFKBIA,SYK,KIT,RAC1,NRAS,CD3G,LYN,HCK
GO:0051170	import into nucleus	3.848e-14	7.292e-13	36	321	CDKN1A,DDX58,POLA2,TXN,PIK3R1,PML,FLNA,ANGPT1,POU5F1,SLC9A1,IGF1,PRKCD,MAPK3,MAPK7,IL10,DAB2,BCL6,PTGS2,JAK2,JAK3,BMP4,JUN,JUP,GLI3,NFKBIA,SYK,TCF7L2,NUP107,NUP214,TEK,TGFB1,EGFR,TLR2,PRDX1,TNF,SMAD3
GO:0010638	positive regulation of organelle organization	4.087e-14	7.726e-13	51	616	HIF1A,PDGFB,PDGFRB,MAPT,RHOU,PLEK,PML,VEGFA,ROCK2,ANXA2,WNT5A,ID1,FAS,YWHAH,IGF1,IGF1R,MAPK15,PPM1F,PAXIP1,SMARCB1,CTBP1,CCN2,MAPK3,IL5,NES,CENPJ,TNFSF10,INSR,PSMD8,BCL2,BCL6,DCN,FBXO5,KDR,YWHAQ,RAC1,RAC2,DNMT1,DNMT3B,FOXP3,CAV1,TEK,EDN1,PPIF,TGFB1,PEBP1,PRKN,TNF,HCK,SMAD3,TP73
GO:0051090	regulation of DNA-binding transcription factor activity	4.307e-14	8.104e-13	40	395	CDKN2A,DDX58,HMOX1,KLF4,FANCD2,HSPA1A,CARD14,VEGFA,FLNA,FOS,WNT5A,ID1,AR,PPP2R5B,IGF1R,ARRB2,SMARCB1,PRKCB,MAPK3,MAPK11,IL5,IL10,MYD88,PTCH1,BDNF,JAK2,JUN,JUP,NFKBIA,SYK,KIT,FOXP3,TCF7L2,RIPK4,TGFB1,TLR2,CD40,CD40LG,TNF,HCK
GO:0051100	negative regulation of binding	4.309e-14	8.104e-13	25	150	CDKN2A,PDGFB,LRRK2,HMOX1,PIN1,HSPA5,ANXA2,ID1,ARRB2,PRKCD,MAPK3,MYC,IL10,NES,B2M,GATA1,DAB2,ACE,JAK2,JUN,PTPRF,NFKBIA,DVL1,CAV1,LEF1
GO:0030855	epithelial cell differentiation	4.841e-14	9.081e-13	53	662	CDKN1A,HIF1A,CEBPB,PDGFB,KLF4,PGK1,PGR,KITLG,FGFR1,FGFR2,VEGFA,ROCK2,VIM,WNT5A,ID1,AR,NCOR2,IGF1,CTSB,MYCN,MYD88,DAB2,BCL2,ITGA2,PTCH1,PTGS2,STAT1,GJA1,BMP2,BMP4,JUN,CXCR4,GLI1,KLF5,GLI2,GLI3,KDR,KIT,NOTCH1,RAC1,CAV1,S1PR1,TGFB1,EPHA2,CD34,ELF3,TNF,PAX6,ENG,LEF1,PCNA,SMAD3,CDK6
GO:0031329	regulation of cellular catabolic process	5.145e-14	9.626e-13	53	663	CDKN2A,HGF,HIF1A,MAPT,LRRK2,HMOX1,MDM2,PIK3CB,PIK3CG,PLK3,HSPB1,PML,ANXA2,XRCC3,IGF1,CDC26,PRKACA,PRKCD,IRS2,MAPK3,MAPK7,MYC,IL10,GAPDH,INSR,PSMB8,DAB2,PSMB9,PSMB10,PSMC4,PSMD3,PSMD8,BCL2,PSMD11,DCN,GFAP,ITPR1,FBXO5,SUPT5H,RAB7A,KDR,GAPDHS,VMP1,DUSP1,DVL1,CAV1,EEF1A2,TIMP1,TIMP2,FURIN,TLR2,PRKN,TNF
GO:0090287	regulation of cellular response to growth factor stimulus	5.16e-14	9.63e-13	32	256	CDKN1C,CDKN2B,HIF1A,PDGFB,PIN1,FGFR1,FGFR2,HSPA5,VEGFA,VEGFC,FLT1,ANGPT1,WNT5A,PPP2R5B,PRKCB,DAB2,DCN,ITGB3,BMP4,PTPRF,KDR,ADAM17,NOTCH1,DNM2,TCF7L2,CAV1,TEK,TGFB1,THBS1,FURIN,ENG,SMAD3
GO:0031100	animal organ regeneration	5.331e-14	9.897e-13	20	90	CDKN1A,HGF,CEBPB,HMOX1,PKM,CCL2,CXCL12,FLT3,SHC1,FAS,SOCS1,ACE,GLI1,NOTCH1,SOCS3,CAV1,TEK,TGFB1,LEF1,CDK2
GO:0032091	negative regulation of protein binding	5.331e-14	9.897e-13	20	90	CDKN2A,PDGFB,LRRK2,PIN1,HSPA5,ANXA2,ID1,ARRB2,PRKCD,MAPK3,MYC,IL10,NES,B2M,DAB2,ACE,PTPRF,DVL1,CAV1,LEF1
GO:0042113	B cell activation	5.761e-14	1.067e-12	32	257	CDKN1A,CDKN2A,PIK3CD,PIK3R1,VCAM1,FLT3,LAT2,FAS,ZAP70,PAXIP1,PRKCB,PRKCD,PKN1,IRS2,CTPS1,IL5,IL10,BCL2,BCL6,JAK3,PTPRC,SYK,ADAM17,KIT,FOXP3,TGFB1,MSH6,CD86,CD40,CD40LG,LYN,LEF1
GO:0030879	mammary gland development	5.904e-14	1.091e-12	25	152	CDKN2A,HIF1A,CEBPB,PGR,FGFR2,PML,VEGFA,WNT5A,AR,IGF1,IGF1R,CSF1R,IRS2,ITGA2,PTCH1,JAK2,BMP4,GLI2,GLI3,CAV1,NR3C1,TGFB1,EPHA2,ELF3,LEF1
GO:2000113	negative regulation of cellular macromolecule biosynthetic process	6.085e-14	1.121e-12	85	1452	CDKN1C,CDKN2A,HIF1A,CEBPB,PDGFB,HMOX1,MDM2,KLF4,HIST1H4I,HNRNPD,TXN,HIST1H2AK,HIST1H3A,FGFR1,FGFR2,PLK3,PML,VEGFA,FLNA,WNT5A,ID1,POU5F1,FASLG,ATAD2,CREM,AR,NCOR2,IGF1R,ARRB2,ZBTB32,MAPK15,PPM1F,PRKCA,CTBP1,H2AFJ,SNAI1,STAG2,MYC,ZBTB16,GAPDH,GATA1,DAB2,IRF1,BCL6,PTCH1,STAT1,JAK3,GJA1,BMP2,BMP4,JUN,JUNB,SUPT5H,KLF5,GLI2,GLI3,NFKBIA,TIMELESS,YWHAQ,NOTCH1,DNMT1,DNMT3B,FOXP3,TCF7L2,DUSP1,CAV1,GMNN,EDN…
GO:0040007	growth	6.513e-14	1.197e-12	71	1091	CDKN1A,CDKN1C,CDKN2A,ERBB2,HIF1A,HLA-A,PDGFB,MAPT,PIN1,TMPRSS11D,PKM,FGF13,FGFR1,FGFR2,CXCL12,PML,VEGFA,FLT3,WNT5A,SHC1,POU5F1,AR,SLC9A1,IGF1,PPM1F,PRKCB,SOCS1,CCN2,PRKG1,MAPK11,IL10,MYD88,SPTBN2,INSR,DAB2,BCL2,BCL6,PTCH1,ITGB3,BDNF,GJA1,BMP2,BMP4,GLI2,GLI3,KDR,ADAM17,NOTCH1,DNM2,RAD51B,TCF7L2,H3F3C,SOCS3,DVL1,NR3C1,S1PR1,EDN1,TFRC,TGFB1,THBS1,EGFR,TKT,TLR2,CD44,PRKN,TNF,ENO1,LEF1,ENO3,SMAD3,TP73
GO:0072521	purine-containing compound metabolic process	6.988e-14	1.281e-12	50	603	HIF1A,LRRK2,ADCY3,PGK1,ADCY5,ADCY7,PKM,AK1,AK4,ABCG2,HSPA1A,VEGFA,MPP1,WNT5A,SHMT1,SAMHD1,PAICS,IGF1,MT-CYB,MTHFD1,PRKCA,MAPK7,MYC,GAPDH,AVPR2,INSR,BDNF,ENO4,DLG2,DLG4,GAPDHS,NOS3,DNMT1,DNMT3B,RAF1,NT5E,OAS1,OAS2,LDHA,EDN1,PPIF,TGFB1,THBS1,TIMP2,CYCS,PRKN,ENO1,ENO2,ENO3,TPI1
GO:0090068	positive regulation of cell cycle process	7.169e-14	1.311e-12	32	259	CDKN1A,CDKN2A,PDGFB,PDGFRB,MDM2,FGFR1,PLK3,PML,ROCK2,WNT5A,APEX1,XRCC3,KIF20B,PPP2R5B,IGF1,IGF1R,PRKACA,CCN2,CENPJ,INSR,GADD45A,FBXO5,RAD51B,CASP2,EDN1,TGFB1,PEBP1,TNF,LEF1,PCNA,CDK2,TP73
GO:0043009	chordate embryonic development	7.345e-14	1.34e-12	54	691	CDKN1C,HIF1A,CEBPB,PDGFB,PDGFRA,PDGFRB,FGFR1,PLCG1,FGFR2,VCAM1,VEGFA,ROCK2,ANGPT1,MTHFD1L,WNT5A,POU5F1,FAS,AR,KIF20B,NCOR2,IGF1,MTHFD1,PRKACA,PRKACB,SMARCB1,SNAI1,IL10,MYCN,GATA1,DAB2,PSMC4,PTCH1,PHGDH,GJA1,BMP2,BMP4,JUNB,ALDH1A2,GLI2,GLI3,NOS3,NOTCH1,RAD51B,TCF7L2,SOCS3,DVL1,EDN1,EGFR,EPHA2,ELF3,PAX6,ENO1,LEF1,SMAD3
GO:0032103	positive regulation of response to external stimulus	7.463e-14	1.358e-12	36	328	HIF1A,PDGFB,PDGFRB,HMOX1,PIK3CG,CCL2,FGFR1,CXCL12,HSPB1,VEGFA,VEGFC,WNT5A,IGF1R,PPM1F,PRKCA,MAPK3,CTSS,ITGA2,DCN,ACE,PTGS2,JAK2,SUPT5H,KDR,ADAM17,RAC1,RAC2,S1PR1,EDN1,TGFB1,THBS1,EGFR,TLR2,SERPINE1,TNF,SMAD3
GO:1903829	positive regulation of cellular protein localization	7.602e-14	1.38e-12	39	383	CDKN2A,ERBB2,DDX58,MDM2,RHOU,PIK3R1,CCL2,PLK3,PML,VEGFA,FLNA,POU5F1,YWHAH,KIF20B,RHOG,SLC9A1,IGF1,PRKACA,PRKCD,FYN,DAB2,PSMD8,BCL2,PTGS2,JAK2,BMP4,JUP,GLI3,YWHAQ,RAC2,TCF7L2,TEK,TGFB1,EGFR,EPHA2,TLR2,TNF,SMAD3,TP73
GO:0009314	response to radiation	7.649e-14	1.385e-12	44	480	CDKN1A,HIF1A,RRM1,MDM2,TXN,FANCD2,PIK3R1,FEN1,CCL2,PLK3,CXCL12,VCAM1,PML,POLD1,FOS,XRCC3,RHOB,PAXIP1,SOD2,MYC,BCL2,PTGS2,GADD45A,JUN,JUNB,PTPRC,KIT,GNGT1,DNM2,DNMT1,DNMT3B,RAD51,RAD51B,DUSP1,SOCS3,CASP7,CAV1,TGFB1,MSH6,EGFR,EGR1,H2AFX,PCNA,TP73
GO:0030162	regulation of proteolysis	7.996e-14	1.444e-12	57	760	CDKN2A,HGF,RPS6KA2,LRRK2,MDM2,KLF4,MAPK12,PIK3R1,PLK3,PML,VEGFA,XRCC3,FAS,FASLG,IGF1,ARRB2,CDC26,PPM1F,PRKACA,PRKACB,CSTB,CCN2,MYC,IL10,SPINK1,TNFSF10,PSMB8,DAB2,PSMB9,PSMB10,FADD,PSMC4,PSMD3,PSMD8,PSMD11,STAT1,JAK2,FBXO5,RAF1,DUSP1,DVL1,CASP2,CASP7,CAV1,LCK,THBS1,TIMP1,TIMP2,PEBP1,FURIN,CYCS,SERPINE1,CD44,PRKN,TNF,LEF1,SMAD3
GO:0033157	regulation of intracellular protein transport	8.355e-14	1.505e-12	40	403	CDKN1A,CDKN2A,ERBB2,DDX58,LRRK2,MDM2,RHOU,TXN,PIK3R1,CCL2,PLK3,FLNA,ANGPT1,POU5F1,KIF20B,SLC9A1,IGF1,PRKACA,PRKCD,MAPK7,IL10,DAB2,BARD1,PSMD8,PTGS2,JAK2,BMP4,JUP,GLI3,NFKBIA,RAC2,TCF7L2,TEK,TGFB1,EGFR,TLR2,PRDX1,PRKN,TNF,SMAD3
GO:0010810	regulation of cell-substrate adhesion	1.022e-13	1.836e-12	27	184	CDKN2A,PIK3CB,PIK3R1,VEGFA,VEGFC,ROCK2,FLNA,RHOD,SLC9A1,PPM1F,DAB2,BCL2,BCL6,ITGB3,JAK2,ARHGEF7,KDR,NOTCH1,RAC1,RAC2,DNM2,RAC3,TEK,THBS1,SERPINE1,SMAD3,CDK6
GO:0006312	mitotic recombination	1.155e-13	2.071e-12	15	45	POLA2,FEN1,POLD1,POLD2,POLE,XRCC3,PRIM1,RAD51,RAD51B,RFC2,RFC3,RFC4,RFC5,LIG1,PCNA
GO:0000082	G1/S transition of mitotic cell cycle	1.159e-13	2.073e-12	31	247	CDKN1A,CDKN2A,CDKN2B,MCM3,MCM4,MCM5,MCM7,MDM2,POLA2,RHOU,PLK3,PML,POLE,APEX1,SKP2,PRIM1,CENPJ,MCM8,BCL2,GADD45A,FBXO5,DHFR,ADAM17,CASP2,EGFR,EIF4EBP1,PCNA,CDK2,TP73,CDK3,CDK6
GO:0002697	regulation of immune effector process	1.189e-13	2.121e-12	43	466	HLA-A,DDX58,PDK4,HMOX1,HIST1H3A,AP2A1,CCL2,FGR,VAV1,PML,ANGPT1,WNT5A,ANXA5,ZAP70,ARRB2,PAXIP1,PKN1,FYN,IL5,IL10,B2M,FADD,IRF1,BCL6,PTAFR,JAK3,PTPRC,SYK,RAC1,RAC2,FOXP3,LCK,TEK,TGFB1,MSH6,CD80,CD86,TLR2,CD40,CD40LG,TNF,LYN,HCK
GO:0010212	response to ionizing radiation	1.269e-13	2.258e-12	25	157	CDKN1A,HIF1A,RRM1,FANCD2,CCL2,VCAM1,PML,XRCC3,RHOB,PAXIP1,SOD2,MYC,BCL2,GADD45A,PTPRC,DNM2,DNMT1,DNMT3B,RAD51,RAD51B,SOCS3,CAV1,EGR1,H2AFX,TP73
GO:0071260	cellular response to mechanical stimulus	1.289e-13	2.283e-12	19	83	HIF1A,FAS,SLC9A1,MAPK3,CTSB,MYD88,FADD,IRF1,ITGA2,PTGS2,GADD45A,GGT1,GJA1,BMP4,NOS3,RAC1,CASP2,CAV1,CD40
GO:0046854	phosphatidylinositol phosphorylation	1.289e-13	2.283e-12	20	94	ERBB2,PDGFB,PDGFRA,PDGFRB,KITLG,PIK3CB,PIK3CD,PIK3CG,PIK3R1,PI4KA,FGFR1,FGFR2,VAV1,IRS2,FYN,KIT,LCK,EGFR,CD80,CD86
GO:0002758	innate immune response-activating signal transduction	1.295e-13	2.288e-12	31	248	DDX58,TYRO3,HSPA1A,ARRB2,PRKACA,PRKACB,PRKCD,CTSB,FYN,CTSS,MYD88,PSMB8,PSMB9,PSMB10,FADD,PSMC4,IRF1,PSMD3,PSMD8,PSMD11,ITGAM,NFKBIA,SYK,RAF1,NRAS,CAV1,CD86,TLR2,TNF,LYN,HCK
GO:0007162	negative regulation of cell adhesion	1.613e-13	2.843e-12	31	250	CDKN2A,ERBB2,CEBPB,HLA-DQA1,HLA-DRB1,ACP5,KLF4,PIK3R1,MMP2,CXCL12,VEGFA,ANGPT1,PRKCD,PRKG1,MAPK7,IL10,IRF1,BCL6,JAK2,JAK3,BMP2,BMP4,PTPRC,GLI3,NOTCH1,FOXP3,TGFB1,THBS1,SERPINE1,CD44,LEF1
GO:2001236	regulation of extrinsic apoptotic signaling pathway	1.661e-13	2.92e-12	26	173	HGF,HMOX1,FGFR1,HSPA1A,PML,VEGFA,FAS,FASLG,AR,IGF1,MAPK7,FYN,TNFSF10,GATA1,DAB2,FADD,BCL2,JAK3,PTPRC,NOS3,RAF1,TCF7L2,CAV1,THBS1,SERPINE1,TNF
GO:0002443	leukocyte mediated immunity	1.814e-13	3.181e-12	37	356	HLA-A,HLA-DRB1,HMOX1,PIK3CD,PIK3CG,CCL2,FGR,VAV1,LAT2,FAS,ZAP70,ARRB2,LAT,PAXIP1,PRKCD,IL10,MYD88,B2M,FADD,BCL6,PTAFR,ACE,JAK3,PTPRC,SYK,ADAM17,KIT,RAC2,FOXP3,TGFB1,MSH6,TLR2,PRDX1,CD40,CD40LG,TNF,LYN
GO:0045934	negative regulation of nucleobase-containing compound metabolic process	1.819e-13	3.183e-12	86	1508	CDKN1C,CDKN2A,HIF1A,CEBPB,PDGFB,HMOX1,MDM2,KLF4,HIST1H4I,TXN,HIST1H2AK,HIST1H3A,FGFR1,FGFR2,PLK3,PML,VEGFA,FLNA,WNT5A,ID1,APEX1,POU5F1,FASLG,ATAD2,CREM,AR,NCOR2,IGF1R,ARRB2,ZBTB32,MAPK15,PPM1F,PRKCA,CTBP1,H2AFJ,SNAI1,MAPK7,STAG2,MYC,ZBTB16,GATA1,DAB2,BARD1,IRF1,BCL6,PTCH1,STAT1,GJA1,BMP2,BMP4,JUN,JUNB,SUPT5H,KLF5,GLI2,GLI3,NFKBIA,TIMELESS,YWHAQ,PARPBP,NOTCH1,DNMT1,DNMT3B,FOXP3,TCF7L2,DUSP1,CAV1,G…
GO:0060537	muscle tissue development	2.184e-13	3.812e-12	40	415	EPOR,PDGFRA,PDGFRB,PIN1,FGFR1,FGFR2,VEGFA,ANGPT1,FOS,WNT5A,SLC9A1,CSF1R,PRKG1,MAPK11,CTSB,MYC,FADD,BCL2,DCN,BDNF,GJA1,BMP2,BMP4,ALDH1A2,KLF5,NOTCH1,TCF7L2,NRAS,CAV1,NR3C1,S1PR1,TGFB1,CCNT2,EGR1,EGR2,MYH14,ENG,LEF1,SMAD3,TP73
GO:0050852	T cell receptor signaling pathway	2.191e-13	3.815e-12	26	175	HLA-DPA1,HLA-DPB1,HLA-DQA1,HLA-DRA,HLA-DRB1,PIK3CB,PIK3CD,PIK3R1,PLCG1,ZAP70,LAT,FYN,PSMB8,PSMB9,PSMB10,PSMC4,PSMD3,PSMD8,PSMD11,PTPRC,NFKBIA,FOXP3,NRAS,LCK,CD3D,CD3G
GO:0045089	positive regulation of innate immune response	2.406e-13	4.172e-12	34	305	DDX58,TYRO3,MMP2,HSPA1A,VAV1,WNT5A,ARRB2,PRKACA,PRKACB,PRKCD,CTSB,FYN,CTSS,MYD88,PSMB8,PSMB9,PSMB10,FADD,PSMC4,IRF1,PSMD3,PSMD8,PSMD11,ITGAM,NFKBIA,SYK,RAF1,NRAS,CAV1,CD86,TLR2,TNF,LYN,HCK
GO:0051348	negative regulation of transferase activity	2.411e-13	4.172e-12	38	378	CDKN1A,CDKN1C,CDKN2A,CDKN2B,HSPB1,PML,IGF1R,CDC26,PPM1F,PRKAR2B,PRKCA,SOCS1,PRKCD,PKN1,IRS2,MAPK7,PSMB8,PSMB9,PSMB10,PSMC4,PSMD3,PSMD8,PSMD11,DCN,GADD45A,BGN,BMP4,PTPRC,FBXO5,DUSP1,SOCS3,DVL1,CAV1,PRKN,WEE2,LYN,CDK2,TP73
GO:0014706	striated muscle tissue development	2.413e-13	4.172e-12	39	397	EPOR,PDGFRA,PDGFRB,PIN1,FGFR1,FGFR2,VEGFA,ANGPT1,FOS,WNT5A,SLC9A1,CSF1R,PRKG1,MAPK11,CTSB,MYC,FADD,BCL2,DCN,BDNF,GJA1,BMP2,BMP4,ALDH1A2,KLF5,NOTCH1,TCF7L2,NRAS,CAV1,NR3C1,S1PR1,TGFB1,CCNT2,EGR1,EGR2,MYH14,LEF1,SMAD3,TP73
GO:0030278	regulation of ossification	2.504e-13	4.318e-12	28	206	HGF,HIF1A,CEBPB,MGP,FGFR1,FGFR2,VEGFA,WNT5A,ID1,IGF1,PRKACA,MAPK3,ZBTB16,GATA1,BCL2,PTCH1,GJA1,BMP2,BMP4,GLI1,GLI3,NOTCH1,S1PR1,TGFB1,EGR2,TNF,SMAD3,CDK6
GO:0050731	positive regulation of peptidyl-tyrosine phosphorylation	2.879e-13	4.953e-12	26	177	HGF,PDGFB,KITLG,VEGFA,VEGFC,FLT3,ANGPT1,IGF1,ARRB2,CSF1R,FYN,IL5,GATA1,ACE,ITGB3,JAK2,SYK,ADAM17,KIT,SOCS3,LCK,TGFB1,CD80,CD40,CD44,LYN
GO:0002218	activation of innate immune response	3.077e-13	5.281e-12	31	256	DDX58,TYRO3,HSPA1A,ARRB2,PRKACA,PRKACB,PRKCD,CTSB,FYN,CTSS,MYD88,PSMB8,PSMB9,PSMB10,FADD,PSMC4,IRF1,PSMD3,PSMD8,PSMD11,ITGAM,NFKBIA,SYK,RAF1,NRAS,CAV1,CD86,TLR2,TNF,LYN,HCK
GO:0031175	neuron projection development	3.273e-13	5.606e-12	64	953	EPOR,HGF,ERBB2,HLA-A,MAPT,ACTB,LRRK2,MDM2,KLF4,FGF13,FGFR1,FGFR2,MMP2,CXCL12,VEGFA,ROCK2,VIM,WEE1,WNT5A,SHC1,ID1,FAS,YWHAH,KIF20B,PPP2R5B,IGF1R,CSF1R,PRKCA,PRKG1,MAPK3,FYN,B2M,SPTBN2,DAB2,BCL2,ITGA1,GFAP,BDNF,PHGDH,JAK2,GJA1,BMP4,JUN,PTPRF,CXCR4,GLI2,GLI3,DHFR,DLG4,KDR,NOTCH1,RAC1,DNM2,RAC3,NRAS,DVL1,NR3C1,EGFR,EGR2,CD44,PRKN,PAX6,LUM,LYN
GO:0001822	kidney development	3.374e-13	5.764e-12	33	291	CDKN1C,PDGFB,PDGFRA,PDGFRB,LRRK2,FGFR1,FGFR2,VEGFA,ANGPT1,RRM2B,MYC,ZBTB16,BCL2,PTCH1,DCN,ACE,ITGB3,BDNF,STAT1,BMP2,BMP4,ALDH1A2,GLI2,GLI3,TIMELESS,NOTCH1,TGFB1,EGR1,CD34,CD44,LEF1,SMAD3,TP73
GO:0044843	cell cycle G1/S phase transition	3.42e-13	5.829e-12	31	257	CDKN1A,CDKN2A,CDKN2B,MCM3,MCM4,MCM5,MCM7,MDM2,POLA2,RHOU,PLK3,PML,POLE,APEX1,SKP2,PRIM1,CENPJ,MCM8,BCL2,GADD45A,FBXO5,DHFR,ADAM17,CASP2,EGFR,EIF4EBP1,PCNA,CDK2,TP73,CDK3,CDK6
GO:0072001	renal system development	3.509e-13	5.967e-12	34	309	CDKN1C,PDGFB,PDGFRA,PDGFRB,LRRK2,FGFR1,FGFR2,VEGFA,ANGPT1,WNT5A,RRM2B,MYC,ZBTB16,BCL2,PTCH1,DCN,ACE,ITGB3,BDNF,STAT1,BMP2,BMP4,ALDH1A2,GLI2,GLI3,TIMELESS,NOTCH1,TGFB1,EGR1,CD34,CD44,LEF1,SMAD3,TP73
GO:0046834	lipid phosphorylation	3.649e-13	6.177e-12	20	99	ERBB2,PDGFB,PDGFRA,PDGFRB,KITLG,PIK3CB,PIK3CD,PIK3CG,PIK3R1,PI4KA,FGFR1,FGFR2,VAV1,IRS2,FYN,KIT,LCK,EGFR,CD80,CD86
GO:0072091	regulation of stem cell proliferation	3.649e-13	6.177e-12	21	111	HIF1A,LRRK2,KITLG,FGFR1,FGFR2,VEGFA,VEGFC,WNT5A,IRS2,MYC,MYCN,ACE,BDNF,STAT1,BMP4,PTPRC,GLI3,KDR,NOTCH1,TGFB1,PAX6
GO:0070997	neuron death	3.775e-13	6.374e-12	36	346	EPOR,HIF1A,CEBPB,LRRK2,HMOX1,TYRO3,PIN1,CCL2,VEGFA,ANGPT1,FAS,FASLG,PPP2R2B,SLC9A1,IGF1,FYN,SOD2,NES,GAPDH,FADD,BCL2,ITGA1,BDNF,ITPR1,JAK2,JUN,PTPRF,KDR,CASP2,CASP7,NR3C1,EGR1,CD34,PRKN,TNF,TP73
GO:0045892	negative regulation of transcription, DNA-templated	3.899e-13	6.568e-12	76	1261	CDKN1C,CDKN2A,HIF1A,CEBPB,PDGFB,HMOX1,MDM2,KLF4,HIST1H4I,TXN,HIST1H2AK,HIST1H3A,FGFR1,FGFR2,PLK3,PML,VEGFA,FLNA,WNT5A,ID1,POU5F1,FASLG,ATAD2,CREM,AR,NCOR2,IGF1R,ARRB2,ZBTB32,MAPK15,PPM1F,CTBP1,H2AFJ,SNAI1,MYC,ZBTB16,GATA1,DAB2,IRF1,BCL6,PTCH1,STAT1,BMP2,BMP4,JUN,JUNB,SUPT5H,KLF5,GLI2,GLI3,NFKBIA,TIMELESS,YWHAQ,NOTCH1,DNMT1,DNMT3B,FOXP3,TCF7L2,CAV1,GMNN,EDN1,TGFB1,EGR1,H2AFX,H2AFZ,ELF3,PRKN,TNF,PA…
GO:0055123	digestive system development	4.058e-13	6.821e-12	25	165	CDKN1A,CDKN1C,HIF1A,PDGFRA,FGFR2,WNT5A,IGF1,IGF1R,INSR,GATA1,BCL2,BMP4,ALDH1A2,GLI1,KLF5,GLI2,GLI3,KIT,NOTCH1,TCF7L2,TGFB1,EGFR,TNF,SMAD3,TP73
GO:0051222	positive regulation of protein transport	5.157e-13	8.645e-12	44	507	ERBB2,HIF1A,DDX58,HLA-DRB1,MDM2,RHOU,PIK3R1,CCL2,FGR,PLK3,VEGFC,FLNA,FLT3,WNT5A,POU5F1,KIF20B,SLC9A1,IGF1,CSF1R,PRKACA,PRKCD,IRS2,MAPK11,IL5,IL10,DAB2,PSMD8,PTGS2,JAK2,GJA1,BMP4,JUP,GLI3,SYK,RAC2,TCF7L2,TEK,TGFB1,EGFR,CD34,TLR2,PRKN,TNF,SMAD3
GO:0051129	negative regulation of cellular component organization	5.167e-13	8.645e-12	52	680	HGF,HLA-A,RPS6KA2,LRRK2,MDM2,HIST3H3,FGF13,FGFR2,HSPA1A,HSPA2,PML,ROCK2,VIM,ANXA2,WNT5A,ID1,XRCC3,ATAD2,YWHAH,AR,IGF1,ARRB2,SMARCB1,PRKCD,CTBP1,B2M,SPTBN2,DAB2,ACE,GFAP,STAT1,BMP4,FBXO5,PTPRF,DLG4,CEP97,RAC1,DNM2,DNMT1,DNMT3B,FOXP3,RAF1,DUSP1,CAV1,S1PR1,PPIF,TGFB1,CCNF,THBS1,EIF4EBP1,PRKN,TNF
GO:0051402	neuron apoptotic process	5.192e-13	8.666e-12	31	261	EPOR,HIF1A,CEBPB,HMOX1,TYRO3,PIN1,CCL2,VEGFA,ANGPT1,FAS,FASLG,PPP2R2B,FYN,SOD2,NES,GAPDH,FADD,BCL2,ITGA1,BDNF,JAK2,JUN,PTPRF,KDR,CASP2,CASP7,NR3C1,EGR1,PRKN,TNF,TP73
GO:2001237	negative regulation of extrinsic apoptotic signaling pathway	5.27e-13	8.777e-12	21	113	HGF,HMOX1,HSPA1A,VEGFA,FAS,FASLG,AR,IGF1,MAPK7,FYN,TNFSF10,GATA1,DAB2,FADD,BCL2,NOS3,RAF1,TCF7L2,THBS1,SERPINE1,TNF
GO:0048666	neuron development	5.423e-13	9.012e-12	70	1114	CDKN1C,EPOR,HGF,ERBB2,HLA-A,PDGFB,MAPT,ACTB,LRRK2,MDM2,KLF4,FGF13,FGFR1,FGFR2,MMP2,CXCL12,VEGFA,ROCK2,VIM,WEE1,WNT5A,SHC1,ID1,FAS,YWHAH,KIF20B,PPP2R5B,IGF1R,CSF1R,PRKCA,PRKG1,MAPK3,FYN,SOD2,B2M,SPTBN2,DAB2,BCL2,ITGA1,GFAP,BDNF,PHGDH,JAK2,GJA1,BMP4,JUN,PTPRF,CXCR4,GLI2,GLI3,DHFR,DLG2,DLG4,KDR,GNGT1,NOTCH1,RAC1,DNM2,RAC3,NRAS,DVL1,NR3C1,EGFR,EGR2,CD44,PRKN,PAX6,LUM,LYN,TP73
GO:0017038	protein import	5.805e-13	9.624e-12	36	351	CDKN1A,DDX58,POLA2,TXN,PIK3R1,PML,FLNA,ANGPT1,POU5F1,SLC9A1,IGF1,PRKCD,MAPK3,MAPK7,IL10,DAB2,BCL6,PTGS2,JAK2,JAK3,BMP4,JUN,JUP,GLI3,NFKBIA,SYK,TCF7L2,NUP107,NUP214,TEK,TGFB1,EGFR,TLR2,PRDX1,TNF,SMAD3
GO:0009615	response to virus	5.934e-13	9.816e-12	40	428	HLA-A,DDX58,PDK4,HIST1H3A,AP2A1,FGR,CXCL12,HSPB1,PML,FLT3,ANXA5,SAMHD1,ISG15,OASL,MAPK11,FYN,MYD88,B2M,PSMB9,FADD,IRF1,BCL2,ISG20,STAT1,PTPRC,CXCR4,GLI2,RAC1,FOXP3,OAS1,OAS2,OAS3,LCK,EEF1G,CD86,CD40,TNF,ENO1,HCK,CDK6
GO:0070527	platelet aggregation	6.556e-13	1.082e-11	16	59	PDGFRA,ACTB,TYRO3,PIK3CB,PIK3CG,PLEK,HSPB1,FLNA,ZAP70,PRKCA,PRKCD,PRKG1,GATA1,ITGB3,SYK,LYN
GO:0050920	regulation of chemotaxis	7.05e-13	1.16e-11	27	199	PDGFB,PDGFRA,PDGFRB,CCL2,FGFR1,CXCL12,HSPB1,VEGFA,VEGFC,MPP1,WNT5A,PPM1F,PRKCA,ITGA2,CXCR4,KDR,ADAM17,NOTCH1,RAC1,RAC2,S1PR1,EDN1,TGFB1,THBS1,SERPINE1,LYN,SMAD3
GO:0018105	peptidyl-serine phosphorylation	7.062e-13	1.16e-11	31	264	HGF,PDGFB,PDK1,RPS6KA2,LRRK2,TXN,MAPK12,VEGFA,VRK1,ANGPT1,WNT5A,ARRB2,PPM1F,PRKACA,PRKCA,PRKCB,PRKCD,PKN1,MAPK3,MAPK7,BCL2,BDNF,SYK,RAF1,AKT3,CAV1,TEK,TGFB1,CD44,TNF,CDK2
GO:1903507	negative regulation of nucleic acid-templated transcription	7.24e-13	1.187e-11	77	1303	CDKN1C,CDKN2A,HIF1A,CEBPB,PDGFB,HMOX1,MDM2,KLF4,HIST1H4I,TXN,HIST1H2AK,HIST1H3A,FGFR1,FGFR2,PLK3,PML,VEGFA,FLNA,WNT5A,ID1,APEX1,POU5F1,FASLG,ATAD2,CREM,AR,NCOR2,IGF1R,ARRB2,ZBTB32,MAPK15,PPM1F,CTBP1,H2AFJ,SNAI1,MYC,ZBTB16,GATA1,DAB2,IRF1,BCL6,PTCH1,STAT1,BMP2,BMP4,JUN,JUNB,SUPT5H,KLF5,GLI2,GLI3,NFKBIA,TIMELESS,YWHAQ,NOTCH1,DNMT1,DNMT3B,FOXP3,TCF7L2,CAV1,GMNN,EDN1,TGFB1,EGR1,H2AFX,H2AFZ,ELF3,PRKN,…
GO:0097306	cellular response to alcohol	7.276e-13	1.19e-11	23	141	KLF4,HNRNPD,ADCY7,CCL2,ABCG2,MMP2,ROCK2,IGF1,IL10,SPTBN2,ITGA2,PTAFR,PTCH1,JAK2,BMP4,JUP,DNMT3B,RAD51,NR3C1,TGFB1,EGFR,EIF4EBP1,H2AFZ
GO:0006163	purine nucleotide metabolic process	7.63e-13	1.245e-11	46	555	HIF1A,LRRK2,ADCY3,PGK1,ADCY5,ADCY7,PKM,AK1,AK4,HSPA1A,VEGFA,MPP1,WNT5A,SAMHD1,PAICS,IGF1,MT-CYB,MTHFD1,PRKCA,MAPK7,MYC,GAPDH,AVPR2,INSR,BDNF,ENO4,DLG2,DLG4,GAPDHS,NOS3,RAF1,NT5E,OAS1,OAS2,LDHA,EDN1,PPIF,TGFB1,THBS1,TIMP2,CYCS,PRKN,ENO1,ENO2,ENO3,TPI1
GO:0046824	positive regulation of nucleocytoplasmic transport	7.729e-13	1.258e-11	22	128	DDX58,MDM2,PIK3R1,FLNA,POU5F1,SLC9A1,IGF1,PRKACA,PRKCD,DAB2,PTGS2,JAK2,BMP4,JUP,GLI3,TCF7L2,TEK,TGFB1,EGFR,TLR2,TNF,SMAD3
GO:0034329	cell junction assembly	7.966e-13	1.294e-11	27	200	ACTB,VEGFA,ROCK2,FLNA,RHOD,RHOC,SLC9A1,PPM1F,PRKACA,PRKCA,SNAI1,BCL2,ITGA2,ACE,ITGB3,GJA1,JUP,ARHGEF7,KDR,RAC1,VMP1,CAV1,TEK,THBS1,TNF,TNS1,SMAD3
GO:0001936	regulation of endothelial cell proliferation	8.012e-13	1.297e-11	20	103	HIF1A,PDGFB,CCL2,CXCL12,VEGFA,ANGPT1,WNT5A,PRKCA,ITGB3,STAT1,GJA1,BMP2,BMP4,JUN,ALDH1A2,KDR,CAV1,TEK,THBS1,ENG
GO:1903533	regulation of protein targeting	8.017e-13	1.297e-11	34	318	CDKN1A,CDKN2A,ERBB2,DDX58,LRRK2,RHOU,TXN,PIK3R1,CCL2,FLNA,ANGPT1,POU5F1,SLC9A1,IGF1,PRKCD,MAPK7,IL10,DAB2,PSMD8,PTGS2,JAK2,BMP4,JUP,GLI3,NFKBIA,RAC2,TEK,TGFB1,EGFR,TLR2,PRDX1,PRKN,TNF,SMAD3
GO:0002699	positive regulation of immune effector process	8.259e-13	1.333e-11	26	185	HLA-A,HMOX1,CCL2,FGR,VAV1,WNT5A,ZAP70,PAXIP1,IL5,B2M,FADD,IRF1,PTAFR,PTPRC,SYK,RAC2,FOXP3,TEK,TGFB1,MSH6,CD80,CD86,TLR2,CD40,TNF,LYN
GO:0061448	connective tissue development	8.649e-13	1.393e-11	31	266	HIF1A,PDGFB,PDGFRB,MGP,FGFR1,WNT5A,IGF1,PAXIP1,PRKCA,CCN2,SNAI1,MAPK3,MYCN,ZBTB16,ITGB3,GGT1,BMP2,BMP4,GLI2,GLI3,NOTCH1,EDN1,TGFB1,THBS1,NAMPT,TIMP1,EGR1,CD34,CD44,LUM,SMAD3
GO:0060443	mammary gland morphogenesis	8.738e-13	1.404e-11	16	60	CDKN2A,PGR,FGFR2,PML,WNT5A,AR,CSF1R,PTCH1,BMP4,GLI2,GLI3,CAV1,NR3C1,TGFB1,EPHA2,ELF3
GO:0022408	negative regulation of cell-cell adhesion	9.886e-13	1.585e-11	24	157	CDKN2A,ERBB2,CEBPB,HLA-DQA1,HLA-DRB1,KLF4,PIK3R1,CXCL12,VEGFA,PRKCD,PRKG1,MAPK7,IL10,IRF1,BCL6,JAK2,JAK3,BMP2,BMP4,GLI3,FOXP3,TGFB1,CD44,LEF1
GO:0032388	positive regulation of intracellular transport	1.027e-12	1.642e-11	38	396	ERBB2,DDX58,MDM2,RHOU,PIK3R1,CCL2,PLCG1,FGR,PLK3,FLNA,POU5F1,YWHAH,ZAP70,KIF20B,SLC9A1,IGF1,PRKACA,PRKCD,DAB2,PSMD8,BCL2,PTGS2,JAK2,BMP4,JUP,GLI3,SYK,YWHAQ,RAC2,TCF7L2,CAV1,TEK,TGFB1,EGFR,TLR2,TNF,SMAD3,TP73
GO:0050921	positive regulation of chemotaxis	1.071e-12	1.71e-11	22	130	PDGFB,PDGFRB,CCL2,FGFR1,CXCL12,HSPB1,VEGFA,VEGFC,WNT5A,PPM1F,PRKCA,ITGA2,KDR,ADAM17,RAC1,RAC2,S1PR1,EDN1,TGFB1,THBS1,SERPINE1,SMAD3
GO:0051960	regulation of nervous system development	1.088e-12	1.733e-11	60	881	EPOR,HGF,HIF1A,HLA-A,MAPT,LRRK2,MDM2,KLF4,FGF13,FGFR1,CXCL12,VEGFA,VEGFC,VIM,WNT5A,ID1,YWHAH,KIF20B,PPP2R5B,IGF1,IGF1R,PRKACA,PRKACB,PRKCA,FYN,MYC,MYCN,B2M,DAB2,BCL2,BCL6,ACE,GFAP,BDNF,BMP2,BMP4,PTPRF,CXCR4,GLI1,GLI2,GLI3,KDR,KIT,NOTCH1,RAC1,DNM2,RAC3,DNMT3B,TCF7L2,DVL1,CAV1,NR3C1,TGFB1,TIMP2,TLR2,PRKN,TNF,PAX6,LYN,TP73
GO:1900180	regulation of protein localization to nucleus	1.129e-12	1.795e-11	29	235	CDKN1A,CDKN2A,DDX58,TXN,PIK3R1,PIN1,FLNA,ANGPT1,POU5F1,SLC9A1,IGF1,PRKCD,MAPK7,FYN,IL10,DAB2,PTGS2,JAK2,BMP4,JUP,GLI3,NFKBIA,TEK,TGFB1,EGFR,TLR2,PRDX1,TNF,SMAD3
GO:0045596	negative regulation of cell differentiation	1.134e-12	1.798e-11	52	694	CDKN2A,ERBB2,HLA-A,PDGFB,MDM2,HIST1H4I,PIK3R1,FGF13,FGFR1,VEGFA,VIM,FLT3,WNT5A,ID1,POU5F1,YWHAH,NCOR2,IGF1,SNAI1,SOD2,MYC,MYCN,ZBTB16,B2M,DAB2,IRF1,BCL2,BCL6,PTCH1,ITGB3,GFAP,BDNF,STAT1,JAK3,BMP2,BMP4,GLI2,GLI3,NFKBIA,NOTCH1,FOXP3,TCF7L2,CAV1,TGFB1,CD44,WEE2,TNF,PAX6,LYN,SMAD3,TP73,CDK6
GO:0042306	regulation of protein import into nucleus	1.208e-12	1.912e-11	26	188	CDKN1A,DDX58,TXN,PIK3R1,FLNA,ANGPT1,POU5F1,SLC9A1,IGF1,PRKCD,MAPK7,IL10,DAB2,PTGS2,JAK2,BMP4,JUP,GLI3,NFKBIA,TEK,TGFB1,EGFR,TLR2,PRDX1,TNF,SMAD3
GO:0042129	regulation of T cell proliferation	1.212e-12	1.913e-11	25	173	CDKN2A,ERBB2,CEBPB,HLA-A,HLA-DPA1,HLA-DPB1,HLA-DQA1,HLA-DRB1,VCAM1,ZAP70,IGF1,IL10,FADD,IRF1,JAK3,BMP4,PTPRC,SYK,RAC2,FOXP3,TGFB1,CD80,CD86,CD40LG,CD44
GO:1902679	negative regulation of RNA biosynthetic process	1.29e-12	2.032e-11	77	1318	CDKN1C,CDKN2A,HIF1A,CEBPB,PDGFB,HMOX1,MDM2,KLF4,HIST1H4I,TXN,HIST1H2AK,HIST1H3A,FGFR1,FGFR2,PLK3,PML,VEGFA,FLNA,WNT5A,ID1,APEX1,POU5F1,FASLG,ATAD2,CREM,AR,NCOR2,IGF1R,ARRB2,ZBTB32,MAPK15,PPM1F,CTBP1,H2AFJ,SNAI1,MYC,ZBTB16,GATA1,DAB2,IRF1,BCL6,PTCH1,STAT1,BMP2,BMP4,JUN,JUNB,SUPT5H,KLF5,GLI2,GLI3,NFKBIA,TIMELESS,YWHAQ,NOTCH1,DNMT1,DNMT3B,FOXP3,TCF7L2,CAV1,GMNN,EDN1,TGFB1,EGR1,H2AFX,H2AFZ,ELF3,PRKN,…
GO:0040008	regulation of growth	1.346e-12	2.115e-11	53	720	CDKN1A,CDKN2A,ERBB2,HIF1A,MAPT,PIN1,TMPRSS11D,FGF13,FGFR1,FGFR2,CXCL12,PML,VEGFA,FLT3,WNT5A,SHC1,AR,SLC9A1,IGF1,PPM1F,PRKCB,SOCS1,CCN2,MAPK11,IL10,MYD88,INSR,DAB2,BCL2,BCL6,PTCH1,BDNF,GJA1,BMP4,ADAM17,NOTCH1,DNM2,TCF7L2,H3F3C,SOCS3,NR3C1,TFRC,TGFB1,EGFR,TKT,TLR2,CD44,PRKN,TNF,ENO1,LEF1,SMAD3,TP73
GO:0048878	chemical homeostasis	1.368e-12	2.146e-11	70	1136	CDKN2A,EPOR,HIF1A,PDGFRA,PDK4,HLA-DRB1,LRRK2,HMOX1,ADCY3,ADCY5,ADCY7,PIK3CB,PIK3CG,PIK3R1,CCL2,ABCG2,PLCG1,CXCL12,VCAM1,PML,VEGFA,POLD1,FAS,FASLG,NCOR2,SLC9A1,IGF1,IGF1R,PRKACA,PRKACB,SMARCB1,PRKAR2B,PRKCA,PRKCB,IRS2,PRKG1,SOD2,MYC,AVPR2,B2M,INSR,BCL2,PTCH1,DCN,ITGB3,STAT1,ITPR1,JAK2,JAK3,GJA1,BMP4,PTPRC,CXCR4,RAB7A,DLG4,KDR,RAF1,TCF7L2,OAS1,CAV1,LCK,S1PR1,EDN1,TFRC,TGFB1,EGFR,CD40,PRKN,PAX6,LYN
GO:1903530	regulation of secretion by cell	1.412e-12	2.206e-11	54	744	HIF1A,HLA-DRB1,LRRK2,HMOX1,ADCY5,FGFR1,FGR,CXCL12,PML,VEGFC,FLT3,ANGPT1,WNT5A,ANXA5,POU5F1,ZAP70,SLC2A1,IGF1,CSF1R,PRKCA,PRKCB,SOCS1,IRS2,PRKG1,MAPK11,IL5,IL10,SPINK1,DAB2,PTAFR,ITPR1,JAK2,GJA1,ARHGEF7,SYK,RAB7A,NOTCH1,RAC2,FOXP3,TCF7L2,NR3C1,TEK,EDN1,TGFB1,EGFR,CD34,TLR2,CD40,CD40LG,PRKN,TNF,PAX6,HADH,LYN
GO:0045740	positive regulation of DNA replication	1.412e-12	2.206e-11	19	94	PDGFB,PDGFRA,KLF4,KITLG,FGFR1,SHC1,IGF1,IGF1R,MAPK15,MAPK3,INSR,BMP4,JUN,GLI1,GLI2,RAC1,EGFR,PCNA,CDK2
GO:0048609	multicellular organismal reproductive process	1.45e-12	2.26e-11	60	887	EPOR,ERBB2,HIF1A,CEBPB,PDGFRA,RPS6KA2,ADCY7,PGR,FANCD2,TYRO3,LRGUK,KITLG,CCL2,ABCG2,MMP2,HSPA2,CXCL12,VEGFA,ANGPT1,WNT5A,MSH4,MSH5,FAS,CREM,AR,IGF1,IGF1R,ARRB2,PRKACA,CTSB,ZBTB16,MCM8,BCL2,BCL6,PTAFR,ACE,PTGS2,GGT1,BMP4,JUNB,FBXO5,HPGDS,CXCR4,GLI1,KDR,GAPDHS,KIT,NOS3,NOTCH1,DNM2,REC8,CASP2,NR3C1,EDN1,GSR,TGFB1,EGFR,PEBP1,H2AFX,WEE2
GO:0002250	adaptive immune response	1.632e-12	2.537e-11	38	402	HLA-A,HLA-DRB1,PIK3CD,PIK3CG,VEGFA,LAT2,FAS,ZAP70,LAT,PAXIP1,PRKCB,PRKCD,PKN1,FYN,CTSS,IL10,MYD88,B2M,FADD,IRF1,BCL6,JAK2,JAK3,PTPRC,SYK,ADAM17,FOXP3,NRAS,TGFB1,MSH6,CD80,CD86,CD40,CD40LG,CD44,TNF,LYN,LEF1
GO:0001952	regulation of cell-matrix adhesion	1.726e-12	2.677e-11	19	95	CDKN2A,PIK3CB,PIK3R1,VEGFA,VEGFC,ROCK2,RHOD,SLC9A1,PPM1F,BCL2,BCL6,ITGB3,KDR,RAC1,TEK,THBS1,SERPINE1,SMAD3,CDK6
GO:0045766	positive regulation of angiogenesis	1.729e-12	2.677e-11	22	133	HGF,HIF1A,HMOX1,RRAS,PLCG1,HSPB1,VEGFA,VEGFC,FLT1,WNT5A,RHOB,PRKCA,PRKCB,ITGB3,PTGS2,KDR,NOS3,TEK,THBS1,CD34,SERPINE1,ENG
GO:1904589	regulation of protein import	1.983e-12	3.064e-11	26	192	CDKN1A,DDX58,TXN,PIK3R1,FLNA,ANGPT1,POU5F1,SLC9A1,IGF1,PRKCD,MAPK7,IL10,DAB2,PTGS2,JAK2,BMP4,JUP,GLI3,NFKBIA,TEK,TGFB1,EGFR,TLR2,PRDX1,TNF,SMAD3
GO:0043900	regulation of multi-organism process	2.083e-12	3.212e-11	43	507	HLA-A,DDX58,PDK4,HIST1H3A,AP2A1,PPIE,PML,ANXA5,POLR2J,POLR2K,POLR2L,IGF1,ISG15,OASL,SMARCB1,PRKCA,MAPK3,FYN,IL10,MYD88,SPINK1,B2M,BCL2,ISG20,PTAFR,STAT1,JUN,HPGDS,SUPT5H,RAB7A,NOTCH1,RAC1,OAS1,OAS3,CAV1,LCK,TIMP1,TLR2,PRKN,WEE2,TNF,LEF1,HCK
GO:0009743	response to carbohydrate	2.38e-12	3.661e-11	29	242	HIF1A,HLA-DRB1,RPS6KA2,ACP5,MDM2,ADCY5,TXN2,VCAM1,FAS,IGF1,IGF1R,PRKACA,SMARCB1,PRKCA,PRKCB,CCN2,IRS2,CTSB,ITGA2,PTGS2,GJA1,RAF1,TCF7L2,LDHA,TGFB1,THBS1,EGR1,PRKN,LYN
GO:1904035	regulation of epithelial cell apoptotic process	2.384e-12	3.661e-11	17	74	HMOX1,PGR,ANGPT1,FASLG,IGF1,IGF1R,MAPK7,IL10,JAK2,BMP4,KDR,TCF7L2,TEK,THBS1,CD40,SERPINE1,CD40LG
GO:0070665	positive regulation of leukocyte proliferation	2.401e-12	3.678e-11	23	149	CDKN1A,HLA-A,HLA-DPA1,HLA-DPB1,KITLG,VCAM1,ZAP70,IGF1,IRS2,IL5,MYD88,FADD,BCL2,BCL6,JAK3,PTPRC,SYK,FOXP3,CD80,CD86,CD40,CD40LG,LYN
GO:0045428	regulation of nitric oxide biosynthetic process	2.605e-12	3.983e-11	16	64	EPOR,ACP5,KLF4,IGF1,SOD2,IL10,INSR,PTGS2,JAK2,DNM2,CAV1,EDN1,EGFR,CD34,TLR2,TNF
GO:0050866	negative regulation of cell activation	2.641e-12	4.029e-11	25	179	CDKN2A,ERBB2,CEBPB,PDGFB,PDGFRA,HLA-DQA1,HLA-DRB1,HMOX1,TYRO3,FLT3,FAS,PRKCD,PKN1,PRKG1,IL10,IRF1,BCL6,JAK3,BMP4,GLI3,NOS3,FOXP3,TGFB1,CD44,LYN
GO:0032504	multicellular organism reproduction	2.676e-12	4.074e-11	60	900	EPOR,ERBB2,HIF1A,CEBPB,PDGFRA,RPS6KA2,ADCY7,PGR,FANCD2,TYRO3,LRGUK,KITLG,CCL2,ABCG2,MMP2,HSPA2,CXCL12,VEGFA,ANGPT1,WNT5A,MSH4,MSH5,FAS,CREM,AR,IGF1,IGF1R,ARRB2,PRKACA,CTSB,ZBTB16,MCM8,BCL2,BCL6,PTAFR,ACE,PTGS2,GGT1,BMP4,JUNB,FBXO5,HPGDS,CXCR4,GLI1,KDR,GAPDHS,KIT,NOS3,NOTCH1,DNM2,REC8,CASP2,NR3C1,EDN1,GSR,TGFB1,EGFR,PEBP1,H2AFX,WEE2
GO:0051253	negative regulation of RNA metabolic process	2.85e-12	4.331e-11	78	1366	CDKN1C,CDKN2A,HIF1A,CEBPB,PDGFB,HMOX1,MDM2,KLF4,HIST1H4I,TXN,HIST1H2AK,HIST1H3A,FGFR1,FGFR2,PLK3,PML,VEGFA,FLNA,WNT5A,ID1,APEX1,POU5F1,FASLG,ATAD2,CREM,AR,NCOR2,IGF1R,ARRB2,ZBTB32,MAPK15,PPM1F,CTBP1,H2AFJ,SNAI1,MYC,ZBTB16,GATA1,DAB2,BARD1,IRF1,BCL6,PTCH1,STAT1,BMP2,BMP4,JUN,JUNB,SUPT5H,KLF5,GLI2,GLI3,NFKBIA,TIMELESS,YWHAQ,NOTCH1,DNMT1,DNMT3B,FOXP3,TCF7L2,CAV1,GMNN,EDN1,TGFB1,EGR1,H2AFX,H2AFZ,ELF3…
GO:0006809	nitric oxide biosynthetic process	3.014e-12	4.57e-11	17	75	EPOR,ACP5,KLF4,IGF1,SOD2,IL10,INSR,PTGS2,JAK2,NOS3,DNM2,CAV1,EDN1,EGFR,CD34,TLR2,TNF
GO:1904019	epithelial cell apoptotic process	3.099e-12	4.689e-11	19	98	HMOX1,PGR,PIK3CG,ANGPT1,FAS,FASLG,IGF1,IGF1R,MAPK7,IL10,JAK2,BMP4,KDR,TCF7L2,TEK,THBS1,CD40,SERPINE1,CD40LG
GO:0006913	nucleocytoplasmic transport	3.525e-12	5.323e-11	42	494	CDKN1A,CDKN2A,DDX58,MDM2,POLA2,TXN,PIK3R1,PML,FLNA,ANGPT1,POU5F1,SLC9A1,IGF1,PRKACA,PRKCD,MAPK3,MAPK7,IL10,DAB2,BARD1,BCL6,PTGS2,JAK2,JAK3,BMP4,JUN,JUP,POM121,GLI3,NFKBIA,SYK,TCF7L2,NUP107,NUP214,TEK,TGFB1,EGFR,EGR2,TLR2,PRDX1,TNF,SMAD3
GO:0071560	cellular response to transforming growth factor beta stimulus	3.901e-12	5.878e-11	28	230	CDKN1C,CDKN2B,PDGFB,PIN1,CCL2,HSPA5,PML,FOS,WNT5A,ID1,ARRB2,MAPK7,FYN,DAB2,BMP2,JUN,ADAM17,NOS3,DNM2,DNMT1,CAV1,EDN1,TGFB1,THBS1,FURIN,SERPINE1,ENG,SMAD3
GO:0032200	telomere organization	4.233e-12	6.365e-11	23	153	POLA2,HIST3H3,HIST1H4I,HIST1H3A,FEN1,HSPA1A,PML,POLD1,POLD2,POLE,APEX1,XRCC3,MAPK15,PRIM1,MAPK3,MYC,RAD51,RFC2,RFC3,RFC4,RFC5,LIG1,PCNA
GO:0007010	cytoskeleton organization	4.265e-12	6.4e-11	70	1164	PDGFB,PDGFRA,RHOJ,PDGFRB,MAPT,RHOU,TUBB1,TUBA1B,LRGUK,PIK3R1,CCL2,FGF13,FGR,PLEK,RHOF,PLK3,CXCL12,ROCK2,VIM,FLNA,RHOD,WEE1,SHC1,ID1,XRCC3,YWHAH,RND3,RHOG,SLC9A1,CSF1R,PPM1F,PRKCD,CCN2,PRKG1,MAPK3,NES,CENPJ,NDE1,GAPDH,SPTBN2,BCL2,BCL6,TUBA8,ITGB3,GFAP,GADD45A,JAK2,JUP,FBXO5,RALBP1,KIT,CEP97,RAC1,RAC2,RAC3,RAF1,DVL1,CAV1,TEK,S1PR1,EDN1,TGFB1,CCNF,MYH14,PRKN,TNF,PAX6,HCK,SMAD3,CDK2
GO:1903649	regulation of cytoplasmic transport	4.532e-12	6.787e-11	43	519	CDKN1A,CDKN2A,DDX58,LRRK2,MDM2,RHOU,TXN,PIK3R1,PLCG1,PML,FLNA,ANGPT1,POU5F1,SLC9A1,IGF1,PRKACA,PRKCD,MAPK3,MAPK7,IL10,DAB2,BARD1,PSMD8,BCL2,ITGB3,PTGS2,JAK2,BMP4,JUP,GLI3,NFKBIA,RAC2,TCF7L2,CAV1,TEK,TGFB1,EGFR,TLR2,PRDX1,PRKN,TNF,LYN,SMAD3
GO:0002573	myeloid leukocyte differentiation	4.554e-12	6.805e-11	27	215	CEBPB,ACP5,KITLG,PIK3CD,PIK3R1,VEGFA,ANXA2,FOS,CSF1R,PRKCA,IL5,MYC,GATA1,FADD,ITGAM,ITGB3,BMP4,JUN,JUNB,KIT,TFRC,TGFB1,CD86,EPHA2,TNF,LYN,LEF1
GO:0052547	regulation of peptidase activity	4.639e-12	6.918e-11	38	416	CDKN2A,HGF,MDM2,KLF4,MAPK12,PML,VEGFA,FAS,FASLG,IGF1,ARRB2,PPM1F,CSTB,CCN2,MYC,SPINK1,TNFSF10,PSMB8,PSMB9,FADD,STAT1,JAK2,RAF1,CASP2,CASP7,CAV1,LCK,THBS1,TIMP1,TIMP2,PEBP1,FURIN,CYCS,SERPINE1,CD44,TNF,LEF1,SMAD3
GO:2000648	positive regulation of stem cell proliferation	4.76e-12	7.084e-11	17	77	HIF1A,KITLG,FGFR1,FGFR2,VEGFA,VEGFC,WNT5A,IRS2,MYC,MYCN,STAT1,BMP4,PTPRC,GLI3,KDR,NOTCH1,PAX6
GO:0001701	in utero embryonic development	4.989e-12	7.41e-11	38	417	CDKN1C,HIF1A,CEBPB,PDGFB,PDGFRA,PDGFRB,FGFR1,PLCG1,FGFR2,VCAM1,VEGFA,ANGPT1,POU5F1,AR,NCOR2,IGF1,SMARCB1,SNAI1,IL10,GATA1,DAB2,PSMC4,PTCH1,GJA1,BMP2,JUNB,GLI2,GLI3,NOS3,NOTCH1,RAD51B,SOCS3,EDN1,EGFR,ELF3,ENO1,LEF1,SMAD3
GO:0000723	telomere maintenance	5.016e-12	7.436e-11	22	140	POLA2,HIST3H3,HIST1H4I,FEN1,HSPA1A,PML,POLD1,POLD2,POLE,APEX1,XRCC3,MAPK15,PRIM1,MAPK3,MYC,RAD51,RFC2,RFC3,RFC4,RFC5,LIG1,PCNA
GO:0030595	leukocyte chemotaxis	5.14e-12	7.603e-11	26	200	PDGFB,PIK3CD,PIK3CG,CCL2,VAV1,CXCL12,VEGFA,VEGFC,MPP1,FLT1,WNT5A,PRKCA,IL10,ITGA1,ITGAM,CXCR4,SYK,ADAM17,KIT,RAC1,RAC2,S1PR1,EDN1,THBS1,SERPINE1,LYN
GO:0048871	multicellular organismal homeostasis	5.186e-12	7.656e-11	36	378	PDGFRB,PDK4,ACP5,ACTB,ADCY3,ADCY5,ADCY7,HSPB1,VEGFA,FLT3,CSF1R,PRKACA,PRKACB,PRKAR2B,CCN2,CTSS,AVPR2,B2M,GATA1,BARD1,BCL2,ITGB3,PTGS2,SYK,RAB7A,KDR,RAC1,RAC2,RAC3,S1PR1,TFRC,EGFR,CD34,PRDX1,TNF,LYZ
GO:0071559	response to transforming growth factor beta	5.357e-12	7.892e-11	28	233	CDKN1C,CDKN2B,PDGFB,PIN1,CCL2,HSPA5,PML,FOS,WNT5A,ID1,ARRB2,MAPK7,FYN,DAB2,BMP2,JUN,ADAM17,NOS3,DNM2,DNMT1,CAV1,EDN1,TGFB1,THBS1,FURIN,SERPINE1,ENG,SMAD3
GO:0098542	defense response to other organism	5.374e-12	7.901e-11	47	609	CEBPB,HLA-A,DDX58,PDK4,ACP5,HIST2H2BE,HIST1H3A,AP2A1,PIK3CD,FGR,HIST1H2BK,PML,SELP,ANXA5,SAMHD1,ISG15,OASL,PRKCD,MAPK3,FYN,IL10,MYD88,B2M,FADD,IRF1,BCL2,ISG20,STAT1,PTPRC,SYK,ADAM17,RAC1,HIST1H2BJ,NRAS,OAS1,OAS2,OAS3,LCK,TGFB1,CD86,EPHA2,TLR2,CD40,SERPINE1,TNF,LYZ,HCK
GO:0009135	purine nucleoside diphosphate metabolic process	5.445e-12	7.974e-11	19	101	HIF1A,PGK1,PKM,AK1,AK4,MPP1,IGF1,MYC,GAPDH,INSR,ENO4,DLG2,DLG4,GAPDHS,LDHA,ENO1,ENO2,ENO3,TPI1
GO:0009179	purine ribonucleoside diphosphate metabolic process	5.445e-12	7.974e-11	19	101	HIF1A,PGK1,PKM,AK1,AK4,MPP1,IGF1,MYC,GAPDH,INSR,ENO4,DLG2,DLG4,GAPDHS,LDHA,ENO1,ENO2,ENO3,TPI1
GO:0048146	positive regulation of fibroblast proliferation	5.596e-12	8.179e-11	16	67	CDKN1A,PDGFB,PDGFRA,PDGFRB,PML,ANXA2,WNT5A,IGF1,MYC,ITGB3,JUN,NRAS,TGFB1,EGFR,SERPINE1,CDK6
GO:0019693	ribose phosphate metabolic process	5.747e-12	8.382e-11	45	566	HIF1A,LRRK2,ADCY3,PGK1,ADCY5,ADCY7,PKM,AK1,AK4,HSPA1A,VEGFA,MPP1,WNT5A,PAICS,IGF1,MT-CYB,PRKCA,MAPK7,CTPS1,MYC,GAPDH,AVPR2,INSR,BDNF,ENO4,DLG2,DLG4,GAPDHS,TALDO1,NOS3,RAF1,NT5E,LDHA,EDN1,PPIF,TGFB1,THBS1,TIMP2,TKT,CYCS,PRKN,ENO1,ENO2,ENO3,TPI1
GO:0051169	nuclear transport	5.945e-12	8.64e-11	42	502	CDKN1A,CDKN2A,DDX58,MDM2,POLA2,TXN,PIK3R1,PML,FLNA,ANGPT1,POU5F1,SLC9A1,IGF1,PRKACA,PRKCD,MAPK3,MAPK7,IL10,DAB2,BARD1,BCL6,PTGS2,JAK2,JAK3,BMP4,JUN,JUP,POM121,GLI3,NFKBIA,SYK,TCF7L2,NUP107,NUP214,TEK,TGFB1,EGFR,EGR2,TLR2,PRDX1,TNF,SMAD3
GO:2000116	regulation of cysteine-type endopeptidase activity	5.947e-12	8.64e-11	28	234	CDKN2A,HGF,MDM2,KLF4,PML,VEGFA,FAS,FASLG,IGF1,ARRB2,PPM1F,CCN2,MYC,TNFSF10,PSMB9,FADD,STAT1,JAK2,RAF1,CASP2,CASP7,LCK,THBS1,CYCS,CD44,TNF,LEF1,SMAD3
GO:0002683	negative regulation of immune system process	6.197e-12	8.985e-11	38	420	CDKN2A,ERBB2,CEBPB,HLA-A,HLA-DQA1,HLA-DRB1,HMOX1,HIST1H4I,TYRO3,KITLG,PIK3R1,CCL2,CXCL12,FLT3,ANGPT1,FAS,ARRB2,PKN1,MYC,IL10,ZBTB16,FADD,IRF1,BCL6,JAK3,BMP4,PTPRC,GLI3,NFKBIA,NOTCH1,FOXP3,TGFB1,THBS1,CD86,CD44,TNF,LYN,CDK6
GO:1902107	positive regulation of leukocyte differentiation	6.398e-12	9.258e-11	23	156	HLA-DQA1,KITLG,FOS,ZAP70,CSF1R,PRKCA,IL5,ZBTB16,FADD,IRF1,ITGB3,JUN,PTPRC,GLI2,GLI3,SYK,FOXP3,LCK,TGFB1,CD80,CD86,TNF,LEF1
GO:0038095	Fc-epsilon receptor signaling pathway	6.719e-12	9.702e-11	22	142	PIK3CB,PIK3R1,PLCG1,VAV1,LAT2,FOS,SHC1,LAT,MAPK3,PSMB8,PSMB9,PSMB10,PSMC4,PSMD3,PSMD8,PSMD11,JUN,NFKBIA,SYK,RAC1,NRAS,LYN
GO:0051046	regulation of secretion	7.307e-12	1.053e-10	55	800	HIF1A,HLA-DRB1,LRRK2,HMOX1,ADCY5,FGFR1,FGR,CXCL12,PML,VEGFC,FLT3,ANGPT1,WNT5A,ANXA5,POU5F1,ZAP70,SLC2A1,IGF1,CSF1R,PRKCA,PRKCB,SOCS1,IRS2,PRKG1,MAPK11,IL5,IL10,SPINK1,AVPR2,DAB2,PTAFR,ITPR1,JAK2,GJA1,ARHGEF7,SYK,RAB7A,NOTCH1,RAC2,FOXP3,TCF7L2,NR3C1,TEK,EDN1,TGFB1,EGFR,CD34,TLR2,CD40,CD40LG,PRKN,TNF,PAX6,HADH,LYN
GO:0046209	nitric oxide metabolic process	7.41e-12	1.066e-10	17	79	EPOR,ACP5,KLF4,IGF1,SOD2,IL10,INSR,PTGS2,JAK2,NOS3,DNM2,CAV1,EDN1,EGFR,CD34,TLR2,TNF
GO:0010038	response to metal ion	7.894e-12	1.133e-10	35	364	HIF1A,ACP5,LRRK2,HMOX1,MDM2,HNRNPD,ABCG2,HSPA5,VCAM1,FOS,WNT5A,ANXA5,FAS,MT-CYB,B2M,INSR,BCL2,PTGS2,JUN,JUNB,DNMT1,NT5E,DUSP1,CAV1,LCK,EDN1,PPIF,TFRC,THBS1,EGFR,CD86,PRKN,LEF1,PCNA,CDK2
GO:0051321	meiotic cell cycle	8.111e-12	1.16e-10	28	237	RPS6KA2,ADCY3,FANCD2,CKS2,HSPA2,WNT5A,MSH4,MSH5,XRCC3,SMC2,IGF1R,PRKACA,PRKACB,STAG2,INSR,FBXO5,NCAPD2,RAD51,REC8,RAD51B,DUSP1,SMC4,CENPS,MSH6,H2AFX,WEE2,TOP3A,CDK2
GO:0002700	regulation of production of molecular mediator of immune response	8.113e-12	1.16e-10	20	116	HLA-A,HMOX1,ANGPT1,WNT5A,PAXIP1,PKN1,IL5,IL10,B2M,BCL6,JAK3,PTPRC,FOXP3,TEK,TGFB1,MSH6,TLR2,CD40,CD40LG,TNF
GO:0019216	regulation of lipid metabolic process	8.633e-12	1.232e-10	33	327	PDGFB,PDGFRA,PDGFRB,PDK1,PDK4,KLF4,PIK3CG,PIK3R1,FGR,FLT1,FLT3,IGF1,IGF1R,PDP1,PRKCD,IRS2,SNAI1,PRKG1,DAB2,PTGS2,BMP2,KIT,RAC1,TCF7L2,NT5E,CAV1,NR3C1,TEK,PDHX,EEF1A2,TGFB1,TNF,LYN
GO:0043281	regulation of cysteine-type endopeptidase activity involved in apoptotic process	8.759e-12	1.247e-10	27	221	CDKN2A,HGF,MDM2,KLF4,PML,VEGFA,FAS,FASLG,IGF1,ARRB2,PPM1F,CCN2,MYC,TNFSF10,FADD,STAT1,JAK2,RAF1,CASP2,CASP7,LCK,THBS1,CYCS,CD44,TNF,LEF1,SMAD3
GO:0044087	regulation of cellular component biogenesis	9.25e-12	1.315e-10	56	829	MAPT,LRRK2,HIST3H3,PIK3R1,PLEK,HSPA1A,HSPA2,VEGFA,ROCK2,SELP,FLNA,RHOD,WNT5A,ID1,FAS,RHOG,SLC9A1,PPP2R5B,PPM1F,PRKACA,PAXIP1,PRKCA,PRKCD,CCN2,SNAI1,IL5,CENPJ,SPTBN2,PSMC4,ACE,GFAP,BDNF,GJA1,JUN,KLF5,RAB7A,KDR,KIT,CEP97,NOTCH1,RAC1,RAC2,DNM2,RAF1,CAV1,TEK,S1PR1,EDN1,TGFB1,THBS1,EPHA2,EIF4EBP1,PRKN,TNF,HCK,SMAD3
GO:1900046	regulation of hemostasis	9.885e-12	1.4e-10	18	92	PDGFB,PDGFRA,PLEK,SELP,ANXA2,ANXA5,ZAP70,PRKCA,PRKCD,PRKG1,SYK,NOS3,CAV1,EDN1,THBS1,CD34,SERPINE1,LYN
GO:0030193	regulation of blood coagulation	9.885e-12	1.4e-10	18	92	PDGFB,PDGFRA,PLEK,SELP,ANXA2,ANXA5,ZAP70,PRKCA,PRKCD,PRKG1,SYK,NOS3,CAV1,EDN1,THBS1,CD34,SERPINE1,LYN
GO:0071229	cellular response to acid chemical	1.017e-11	1.435e-10	26	206	HIF1A,CEBPB,PDGFB,PDGFRA,PDK4,GNG2,KLF4,HNRNPD,CCL2,MMP2,ANXA2,WNT5A,SHMT1,FAS,SOCS1,PTAFR,BDNF,ALDH1A2,DNMT1,DNMT3B,EDN1,EGFR,EGR1,TNF,LYN,ENO1
GO:0007160	cell-matrix adhesion	1.017e-11	1.435e-10	26	206	CDKN2A,PIK3CB,PIK3R1,VCAM1,VEGFA,VEGFC,ROCK2,RHOD,SLC9A1,PPM1F,CCN2,BCL2,ITGA1,ITGA2,BCL6,ITGB3,ARHGEF7,KDR,RAC1,TEK,THBS1,CD34,SERPINE1,CD44,SMAD3,CDK6
GO:0032989	cellular component morphogenesis	1.06e-11	1.492e-10	79	1430	HGF,ERBB2,HIF1A,PDGFRA,RHOJ,PDGFRB,MAPT,ACTB,LRRK2,RHOU,TYRO3,LRGUK,CCL2,FGF13,FGFR2,FGR,CXCL12,VEGFA,ROCK2,VIM,FLNA,VRK1,WEE1,WNT5A,ID1,YWHAH,AR,KIF20B,IGF1R,CSF1R,PRKCA,SNAI1,MAPK3,FYN,NES,CENPJ,SPTBN2,GATA1,DAB2,PSMB10,BCL2,ITGA1,BCL6,ITGB3,BDNF,STAT1,GJA1,BMP2,BMP4,PTPRF,ARHGEF7,CXCR4,GLI2,GLI3,DLG4,KDR,KIT,CEP97,NOTCH1,RAC1,DNM2,RAC3,TCF7L2,NRAS,DVL1,TEK,EDN1,TGFB1,EGFR,EGR2,MYH14,EPHA2,TLR2…
GO:0050767	regulation of neurogenesis	1.076e-11	1.512e-10	54	784	EPOR,HGF,HIF1A,HLA-A,MAPT,LRRK2,MDM2,KLF4,FGF13,FGFR1,CXCL12,VEGFA,VEGFC,VIM,WNT5A,ID1,YWHAH,KIF20B,PPP2R5B,IGF1R,FYN,MYC,MYCN,B2M,DAB2,BCL2,BCL6,ACE,GFAP,BDNF,BMP2,BMP4,PTPRF,CXCR4,GLI2,GLI3,KDR,KIT,NOTCH1,RAC1,DNM2,RAC3,DNMT3B,TCF7L2,DVL1,CAV1,NR3C1,TGFB1,TIMP2,TLR2,PRKN,PAX6,LYN,TP73
GO:0050679	positive regulation of epithelial cell proliferation	1.082e-11	1.517e-10	24	175	ERBB2,HIF1A,PDGFB,CCL2,FGFR2,CXCL12,VEGFA,VEGFC,WNT5A,ID1,IGF1,PRKCA,MYC,ITGB3,BMP2,BMP4,JUN,KDR,NOTCH1,TCF7L2,CAV1,TEK,TGFB1,EGFR
GO:0034330	cell junction organization	1.183e-11	1.655e-10	29	258	ACTB,VEGFA,ROCK2,FLNA,RHOD,RHOC,SLC9A1,CSF1R,PPM1F,PRKACA,PRKCA,SNAI1,BCL2,ITGA2,ACE,ITGB3,GJA1,JUP,ARHGEF7,KDR,RAC1,VMP1,CAV1,TEK,TGFB1,THBS1,TNF,TNS1,SMAD3
GO:0043491	protein kinase B signaling	1.246e-11	1.741e-10	23	161	RRAS,KLF4,TXN,TYRO3,PIK3CG,CCL2,PLK3,VEGFA,ANGPT1,POU5F1,IGF1,IGF1R,ARRB2,INSR,PHLPP1,TCF7L2,TEK,TGFB1,THBS1,EGFR,EPHA2,CD40,TNF
GO:0042307	positive regulation of protein import into nucleus	1.332e-11	1.854e-10	19	106	DDX58,PIK3R1,FLNA,POU5F1,SLC9A1,IGF1,PRKCD,DAB2,PTGS2,JAK2,BMP4,JUP,GLI3,TEK,TGFB1,EGFR,TLR2,TNF,SMAD3
GO:0009185	ribonucleoside diphosphate metabolic process	1.332e-11	1.854e-10	19	106	HIF1A,PGK1,PKM,AK1,AK4,MPP1,IGF1,MYC,GAPDH,INSR,ENO4,DLG2,DLG4,GAPDHS,LDHA,ENO1,ENO2,ENO3,TPI1
GO:0031295	T cell costimulation	1.403e-11	1.949e-10	17	82	HLA-DPA1,HLA-DPB1,HLA-DQA1,HLA-DRA,HLA-DRB1,PIK3R1,VAV1,FYN,RAC1,CAV1,LCK,CD3D,CD3G,CD80,CD86,CD40LG,LYN
GO:1901888	regulation of cell junction assembly	1.456e-11	2.018e-10	16	71	VEGFA,ROCK2,RHOD,SLC9A1,PPM1F,PRKACA,SNAI1,ACE,GJA1,KDR,RAC1,CAV1,TEK,THBS1,TNF,SMAD3
GO:0045055	regulated exocytosis	1.514e-11	2.095e-10	32	315	HGF,PDGFB,LRRK2,HMOX1,PIK3CD,PIK3CG,FGR,PLEK,VEGFA,VEGFC,SELP,FLNA,VWF,LAT2,POU5F1,ZAP70,IGF1,LAT,SPINK1,SPTBN2,PTAFR,ITGB3,SYK,KIT,NOTCH1,RAC2,TGFB1,THBS1,TIMP1,SERPINE1,LYN,HCK
GO:0071887	leukocyte apoptotic process	1.551e-11	2.142e-10	20	120	CDKN2A,HIF1A,KITLG,CXCL12,WNT5A,FAS,FASLG,PKN1,IRS2,MYC,IL10,FADD,BCL6,JAK3,BMP4,GLI3,ADAM17,CD3G,CD44,LYN
GO:0052548	regulation of endopeptidase activity	1.6e-11	2.206e-10	36	393	CDKN2A,HGF,MDM2,KLF4,PML,VEGFA,FAS,FASLG,IGF1,ARRB2,PPM1F,CSTB,CCN2,MYC,SPINK1,TNFSF10,PSMB8,PSMB9,FADD,STAT1,JAK2,RAF1,CASP2,CASP7,LCK,THBS1,TIMP1,TIMP2,PEBP1,FURIN,CYCS,SERPINE1,CD44,TNF,LEF1,SMAD3
GO:0009896	positive regulation of catabolic process	1.706e-11	2.343e-10	37	414	HIF1A,LRRK2,HMOX1,MDM2,PIK3CB,PLK3,WNT5A,IGF1,MAPK15,CDC26,PRKCD,IRS2,MAPK3,MYC,INSR,PSMB8,DAB2,PSMB9,PSMB10,BARD1,PSMC4,PSMD3,PSMD8,PSMD11,DCN,GJA1,FBXO5,SUPT5H,RAB7A,KDR,GAPDHS,DVL1,CAV1,FURIN,TLR2,PRKN,TNF
GO:0042176	regulation of protein catabolic process	1.706e-11	2.343e-10	37	414	CDKN2A,LRRK2,MDM2,PIN1,PLK3,PML,FLNA,ANXA2,WNT5A,XRCC3,MAPK15,CDC26,PRKACA,FYN,IL10,PSMB8,DAB2,PSMB9,PSMB10,BARD1,PSMC4,PSMD3,PSMD8,PSMD11,GJA1,FBXO5,RAB7A,DUSP1,DVL1,CAV1,EGFR,TIMP1,TIMP2,FURIN,PRKN,TNF,SMAD3
GO:2001057	reactive nitrogen species metabolic process	1.724e-11	2.355e-10	17	83	EPOR,ACP5,KLF4,IGF1,SOD2,IL10,INSR,PTGS2,JAK2,NOS3,DNM2,CAV1,EDN1,EGFR,CD34,TLR2,TNF
GO:1903426	regulation of reactive oxygen species biosynthetic process	1.724e-11	2.355e-10	17	83	EPOR,ACP5,KLF4,IGF1,SOD2,IL10,INSR,PTGS2,JAK2,DNM2,CAV1,EDN1,EGFR,CD34,TLR2,PRKN,TNF
GO:0031294	lymphocyte costimulation	1.724e-11	2.355e-10	17	83	HLA-DPA1,HLA-DPB1,HLA-DQA1,HLA-DRA,HLA-DRB1,PIK3R1,VAV1,FYN,RAC1,CAV1,LCK,CD3D,CD3G,CD80,CD86,CD40LG,LYN
GO:0072594	establishment of protein localization to organelle	1.76e-11	2.399e-10	49	676	CDKN1A,CDKN2A,DDX58,LRRK2,POLA2,RHOU,TXN,PIK3R1,PML,FLNA,ANGPT1,POU5F1,YWHAH,PPP2R2B,SLC9A1,IGF1,PRKCD,MAPK3,MAPK7,IL10,DAB2,PSMD8,BCL2,BCL6,PTGS2,JAK2,JAK3,BMP4,JUN,JUP,GLI3,NFKBIA,SYK,RAB7A,YWHAQ,RAC2,TCF7L2,NRAS,NUP107,NUP214,TEK,TGFB1,EGFR,TLR2,PRDX1,PRKN,TNF,SMAD3,TP73
GO:0000902	cell morphogenesis	1.892e-11	2.574e-10	75	1337	HGF,ERBB2,HIF1A,RHOJ,MAPT,ACTB,LRRK2,RHOU,TYRO3,LRGUK,CCL2,FGF13,FGFR2,FGR,CXCL12,VEGFA,ROCK2,VIM,FLNA,VRK1,WEE1,WNT5A,ID1,YWHAH,AR,KIF20B,IGF1R,CSF1R,PRKCA,SNAI1,MAPK3,FYN,NES,CENPJ,SPTBN2,GATA1,DAB2,PSMB10,BCL2,ITGA1,BCL6,ITGB3,BDNF,STAT1,GJA1,BMP2,BMP4,PTPRF,ARHGEF7,CXCR4,GLI2,GLI3,DLG4,KDR,KIT,CEP97,NOTCH1,RAC1,DNM2,RAC3,TCF7L2,NRAS,DVL1,TEK,TGFB1,EGFR,EGR2,MYH14,EPHA2,PRKN,PAX6,LUM,LEF1,HCK,…
GO:0033365	protein localization to organelle	1.933e-11	2.625e-10	59	919	CDKN1A,CDKN2A,DDX58,LRRK2,MDM2,POLA2,RHOU,TXN,PIK3R1,PIN1,PDIA2,HSPA5,PML,VEGFA,FLNA,ANGPT1,POU5F1,YWHAH,KIF20B,PPP2R2B,SLC9A1,IGF1,PRKCD,MAPK3,MAPK7,FYN,IL10,ZBTB16,DAB2,PSMD8,BCL2,BCL6,PTGS2,JAK2,JAK3,BMP4,JUN,JUP,GLI3,NFKBIA,SYK,RAB7A,YWHAQ,RAC2,TCF7L2,NRAS,NUP107,DVL1,NUP214,TEK,TGFB1,EGFR,TLR2,PRDX1,PRKN,TNF,PAX6,SMAD3,TP73
GO:1901990	regulation of mitotic cell cycle phase transition	1.945e-11	2.636e-10	32	318	CDKN1A,CDKN2A,CDKN2B,MDM2,HSPA2,PLK3,PML,APEX1,XRCC3,CDC26,CENPJ,PSMB8,PSMB9,PSMB10,PSMC4,PSMD3,PSMD8,BCL2,PSMD11,GADD45A,FBXO5,ADAM17,RAD51B,DUSP1,CASP2,TGFB1,CCNG1,EGFR,FANCI,PCNA,CDK2,TP73
GO:0050818	regulation of coagulation	2.101e-11	2.842e-10	18	96	PDGFB,PDGFRA,PLEK,SELP,ANXA2,ANXA5,ZAP70,PRKCA,PRKCD,PRKG1,SYK,NOS3,CAV1,EDN1,THBS1,CD34,SERPINE1,LYN
GO:0061041	regulation of wound healing	2.171e-11	2.932e-10	21	136	PDGFB,PDGFRA,PLEK,SELP,ANXA2,ANXA5,ZAP70,PRKCA,PRKCD,PRKG1,MYC,GJA1,SYK,NOS3,CAV1,EDN1,THBS1,CD34,SERPINE1,LYN,SMAD3
GO:1904591	positive regulation of protein import	2.223e-11	2.996e-10	19	109	DDX58,PIK3R1,FLNA,POU5F1,SLC9A1,IGF1,PRKCD,DAB2,PTGS2,JAK2,BMP4,JUP,GLI3,TEK,TGFB1,EGFR,TLR2,TNF,SMAD3
GO:0036473	cell death in response to oxidative stress	2.29e-11	3.081e-10	16	73	EPOR,HGF,HIF1A,MAPT,PDK1,LRRK2,TXN,PDIA2,HSPB1,PML,PRKCD,MAPK7,SOD2,BCL2,JAK2,PRKN
GO:0090218	positive regulation of lipid kinase activity	2.346e-11	3.15e-10	12	35	PDGFB,PDGFRA,PDGFRB,FGR,FLT1,FLT3,KIT,RAC1,TEK,EEF1A2,TGFB1,LYN
GO:0032868	response to insulin	2.513e-11	3.368e-10	29	266	HIF1A,PDGFB,PDK4,PIK3R1,PKM,CCL2,SHC1,SLC9A1,IGF1,IGF1R,PRKCA,PRKCB,SOCS1,PRKCD,IRS2,IL10,INSR,STAT1,PTPRF,AKT3,SOCS3,NAMPT,EGR1,EGR2,EIF4EBP1,H2AFZ,HADH,LYN,CDK2
GO:0071216	cellular response to biotic stimulus	2.539e-11	3.397e-10	25	198	HIF1A,CEBPB,CCL2,HSPA5,WNT5A,PRKCA,MAPK3,IL10,MYD88,B2M,PTAFR,STAT1,JAK2,NFKBIA,SYK,NOS3,TGFB1,CD80,CD86,TLR2,CD40,SERPINE1,TNF,LYN,HCK
GO:0043550	regulation of lipid kinase activity	2.732e-11	3.648e-10	14	53	PDGFB,PDGFRA,PDGFRB,KLF4,PIK3R1,FGR,FLT1,FLT3,KIT,RAC1,TEK,EEF1A2,TGFB1,LYN
GO:0031396	regulation of protein ubiquitination	2.755e-11	3.672e-10	29	267	CDKN2A,LRRK2,PIN1,HSPA1A,HSPA5,PML,ANGPT1,SKP2,ARRB2,MAPK15,ISG15,CDC26,PAXIP1,FYN,AVPR2,PSMB8,PSMB9,PSMB10,PSMC4,PSMD3,PSMD8,PSMD11,FBXO5,UBE2S,CENPS,CAV1,FANCI,PRKN,CDK2
GO:0045862	positive regulation of proteolysis	2.861e-11	3.806e-10	35	381	CDKN2A,LRRK2,MDM2,MAPK12,PLK3,PML,FAS,FASLG,CDC26,PPM1F,CCN2,MYC,TNFSF10,PSMB8,DAB2,PSMB9,PSMB10,FADD,PSMC4,PSMD3,PSMD8,PSMD11,STAT1,JAK2,FBXO5,DVL1,CASP2,CASP7,CAV1,LCK,FURIN,CYCS,PRKN,TNF,SMAD3
GO:0042698	ovulation cycle	2.889e-11	3.83e-10	21	138	ERBB2,CEBPB,PDGFRA,PGR,TYRO3,KITLG,MMP2,VEGFA,ANGPT1,WNT5A,MSH4,FAS,IGF1R,ARRB2,BCL2,BMP4,KDR,KIT,NOS3,CASP2,EGFR
GO:1900182	positive regulation of protein localization to nucleus	2.889e-11	3.83e-10	21	138	CDKN2A,DDX58,PIK3R1,FLNA,POU5F1,SLC9A1,IGF1,PRKCD,FYN,DAB2,PTGS2,JAK2,BMP4,JUP,GLI3,TEK,TGFB1,EGFR,TLR2,TNF,SMAD3
GO:0007178	transmembrane receptor protein serine/threonine kinase signaling pathway	3.141e-11	4.156e-10	33	343	CDKN1C,CDKN2B,PDGFB,PIN1,PPM1L,CCL2,HSPA5,PML,VIM,FOS,WNT5A,ID1,POU5F1,ARRB2,MAPK3,MYD88,DAB2,BMP2,BMP4,JUN,KDR,ADAM17,NOTCH1,DNM2,TCF7L2,CAV1,TGFB1,THBS1,EGR1,FURIN,ENG,LEF1,SMAD3
GO:0002703	regulation of leukocyte mediated immunity	3.193e-11	4.213e-10	24	184	HLA-A,HMOX1,CCL2,FGR,VAV1,ZAP70,ARRB2,PAXIP1,IL10,B2M,FADD,BCL6,PTAFR,JAK3,PTPRC,SYK,RAC2,FOXP3,TGFB1,MSH6,TLR2,CD40,TNF,LYN
GO:0009259	ribonucleotide metabolic process	3.195e-11	4.213e-10	43	551	HIF1A,LRRK2,ADCY3,PGK1,ADCY5,ADCY7,PKM,AK1,AK4,HSPA1A,VEGFA,MPP1,WNT5A,PAICS,IGF1,MT-CYB,PRKCA,MAPK7,CTPS1,MYC,GAPDH,AVPR2,INSR,BDNF,ENO4,DLG2,DLG4,GAPDHS,NOS3,RAF1,NT5E,LDHA,EDN1,PPIF,TGFB1,THBS1,TIMP2,CYCS,PRKN,ENO1,ENO2,ENO3,TPI1
GO:0000731	DNA synthesis involved in DNA repair	3.549e-11	4.67e-10	16	75	UBE2L6,POLD1,POLD2,POLE,RMI2,XRCC3,ISG15,BARD1,RAD51,RAD51B,RFC2,RFC3,RFC4,RFC5,TOP3A,PCNA
GO:1903035	negative regulation of response to wounding	3.586e-11	4.711e-10	24	185	HGF,PDGFB,PDGFRA,ACP5,KLF4,TYRO3,ANXA2,ANXA5,PRKCD,PRKG1,MAPK7,IL10,GJA1,NOS3,FOXP3,NT5E,SOCS3,TEK,EDN1,THBS1,CD34,SERPINE1,CD44,SMAD3
GO:0090316	positive regulation of intracellular protein transport	3.622e-11	4.75e-10	29	270	ERBB2,DDX58,MDM2,RHOU,PIK3R1,CCL2,PLK3,FLNA,POU5F1,KIF20B,SLC9A1,IGF1,PRKACA,PRKCD,DAB2,PSMD8,PTGS2,JAK2,BMP4,JUP,GLI3,RAC2,TCF7L2,TEK,TGFB1,EGFR,TLR2,TNF,SMAD3
GO:1901214	regulation of neuron death	3.708e-11	4.854e-10	31	307	EPOR,HIF1A,CEBPB,LRRK2,HMOX1,TYRO3,PIN1,CCL2,VEGFA,ANGPT1,FASLG,PPP2R2B,IGF1,FYN,SOD2,NES,BCL2,ITGA1,BDNF,ITPR1,JAK2,JUN,PTPRF,KDR,CASP2,NR3C1,EGR1,CD34,PRKN,TNF,TP73
GO:0071222	cellular response to lipopolysaccharide	3.884e-11	5.075e-10	23	170	HIF1A,CEBPB,CCL2,WNT5A,PRKCA,MAPK3,IL10,MYD88,B2M,PTAFR,STAT1,JAK2,NFKBIA,NOS3,TGFB1,CD80,CD86,TLR2,CD40,SERPINE1,TNF,LYN,HCK
GO:0009132	nucleoside diphosphate metabolic process	3.904e-11	5.092e-10	20	126	HIF1A,PGK1,PKM,AK1,AK4,MPP1,RRM2B,IGF1,MYC,GAPDH,INSR,ENO4,DLG2,DLG4,GAPDHS,LDHA,ENO1,ENO2,ENO3,TPI1
GO:0009991	response to extracellular stimulus	3.914e-11	5.096e-10	46	622	CDKN1A,CDKN2B,HIF1A,MAPT,PDK4,ACP5,LRRK2,HMOX1,MDM2,PKM,CCL2,ABCG2,TXN2,HSPA5,VCAM1,ALPL,FOS,SKP2,SLC2A1,IGF1,MAPK3,SOD2,GAPDH,INSR,BCL2,ITGA2,DCN,PTGS2,STAT1,JUN,ALDH1A2,SUPT5H,RAB7A,KDR,DNMT1,DNMT3B,TCF7L2,SOCS3,CAV1,LDHA,TFRC,TGFB1,TLR2,EIF4EBP1,PRKN,LYN
GO:0043551	regulation of phosphatidylinositol 3-kinase activity	4.04e-11	5.25e-10	13	45	PDGFB,PDGFRA,PDGFRB,KLF4,PIK3R1,FGR,FLT1,FLT3,KIT,RAC1,TEK,TGFB1,LYN
GO:0043523	regulation of neuron apoptotic process	4.082e-11	5.296e-10	27	236	EPOR,HIF1A,CEBPB,HMOX1,TYRO3,PIN1,CCL2,VEGFA,ANGPT1,FASLG,PPP2R2B,FYN,SOD2,NES,BCL2,ITGA1,BDNF,JAK2,JUN,PTPRF,KDR,CASP2,NR3C1,EGR1,PRKN,TNF,TP73
GO:0048511	rhythmic process	4.089e-11	5.296e-10	34	366	ERBB2,CEBPB,PDGFRA,HNRNPD,PGR,TYRO3,KITLG,MMP2,PML,VEGFA,ROCK2,ANGPT1,WNT5A,ID1,MSH4,FAS,CREM,IGF1R,ARRB2,PRKG1,BCL2,BMP4,JUN,PHLPP1,KDR,TIMELESS,KIT,NOS3,CASP2,NAMPT,EGFR,EGR2,SERPINE1,TOP1
GO:1903320	regulation of protein modification by small protein conjugation or removal	4.24e-11	5.481e-10	30	290	CDKN2A,LRRK2,PIN1,HSPA1A,HSPA5,PML,ANGPT1,SKP2,ARRB2,MAPK15,ISG15,CDC26,PAXIP1,FYN,AVPR2,PSMB8,PSMB9,PSMB10,PSMC4,PSMD3,PSMD8,PSMD11,FBXO5,UBE2S,CENPS,CAV1,EGR1,FANCI,PRKN,CDK2
GO:0006090	pyruvate metabolic process	4.283e-11	5.527e-10	19	113	HIF1A,PDK1,PDK4,PGK1,PKM,IGF1,PDP1,MYC,GAPDH,INSR,ENO4,GAPDHS,LDHA,LDHB,PDHX,ENO1,ENO2,ENO3,TPI1
GO:0050671	positive regulation of lymphocyte proliferation	4.392e-11	5.658e-10	21	141	CDKN1A,HLA-A,HLA-DPA1,HLA-DPB1,VCAM1,ZAP70,IGF1,IRS2,IL5,MYD88,FADD,BCL2,BCL6,JAK3,PTPRC,SYK,FOXP3,CD80,CD86,CD40,CD40LG
GO:0008015	blood circulation	4.526e-11	5.819e-10	43	557	HIF1A,PDGFB,RPS6KA2,HMOX1,MDM2,PIK3CG,PIK3R1,MMP2,CXCL12,VEGFA,VEGFC,ANGPT1,SHC1,AR,SLC9A1,PRKACA,PRKCA,CCN2,PRKG1,SOD2,AVPR2,ITGA1,PTAFR,ACE,PTGS2,STAT1,ITPR1,JAK2,GJA1,JUP,CXCR4,KDR,GNB3,NOS3,CAV1,NR3C1,TEK,EDN1,TGFB1,EGFR,PEBP1,CD34,ENG
GO:0048598	embryonic morphogenesis	4.599e-11	5.903e-10	47	648	CDKN1C,HIF1A,PDGFRA,KLF4,FGFR1,FGFR2,MMP2,VCAM1,VEGFC,ROCK2,FLT1,MTHFD1L,WNT5A,POU5F1,AR,KIF20B,MTHFD1,PRKACA,PRKACB,SNAI1,MAPK3,MAPK7,MYC,IL10,MYCN,ZBTB16,ITGA2,PTCH1,ITGB3,GJA1,BMP4,ALDH1A2,GLI1,GLI2,GLI3,NOTCH1,RAC1,TCF7L2,DUSP1,SOCS3,DVL1,EDN1,EPHA2,PAX6,ENG,LEF1,SMAD3
GO:0000904	cell morphogenesis involved in differentiation	4.769e-11	6.111e-10	55	840	HGF,ERBB2,HIF1A,MAPT,ACTB,LRRK2,TYRO3,FGF13,FGFR2,CXCL12,VEGFA,ROCK2,VIM,FLNA,WNT5A,ID1,YWHAH,AR,IGF1R,CSF1R,PRKCA,SNAI1,MAPK3,FYN,SPTBN2,GATA1,DAB2,BCL2,ITGB3,BDNF,STAT1,GJA1,BMP2,BMP4,PTPRF,ARHGEF7,CXCR4,GLI2,GLI3,DLG4,NOTCH1,RAC1,DNM2,RAC3,TCF7L2,NRAS,DVL1,TEK,TGFB1,EGR2,EPHA2,PAX6,LUM,LEF1,SMAD3
GO:0009150	purine ribonucleotide metabolic process	4.83e-11	6.178e-10	42	536	HIF1A,LRRK2,ADCY3,PGK1,ADCY5,ADCY7,PKM,AK1,AK4,HSPA1A,VEGFA,MPP1,WNT5A,PAICS,IGF1,MT-CYB,PRKCA,MAPK7,MYC,GAPDH,AVPR2,INSR,BDNF,ENO4,DLG2,DLG4,GAPDHS,NOS3,RAF1,NT5E,LDHA,EDN1,PPIF,TGFB1,THBS1,TIMP2,CYCS,PRKN,ENO1,ENO2,ENO3,TPI1
GO:0001894	tissue homeostasis	4.964e-11	6.338e-10	27	238	PDGFRB,PDK4,ACP5,ACTB,HSPB1,VEGFA,FLT3,CSF1R,CCN2,CTSS,B2M,GATA1,BARD1,BCL2,ITGB3,SYK,RAB7A,KDR,RAC1,RAC2,RAC3,S1PR1,TFRC,EGFR,CD34,PRDX1,LYZ
GO:0030324	lung development	5.042e-11	6.426e-10	26	221	PDGFRA,PGR,MGP,FGFR1,FGFR2,VEGFA,WNT5A,ID1,NCOR2,IGF1,CCN2,MAPK3,MYCN,ACE,GGT1,BMP4,ALDH1A2,GLI1,GLI2,GLI3,KDR,TIMELESS,NOS3,NOTCH1,EIF4EBP1,TNF
GO:0003013	circulatory system process	5.375e-11	6.839e-10	43	560	HIF1A,PDGFB,RPS6KA2,HMOX1,MDM2,PIK3CG,PIK3R1,MMP2,CXCL12,VEGFA,VEGFC,ANGPT1,SHC1,AR,SLC9A1,PRKACA,PRKCA,CCN2,PRKG1,SOD2,AVPR2,ITGA1,PTAFR,ACE,PTGS2,STAT1,ITPR1,JAK2,GJA1,JUP,CXCR4,KDR,GNB3,NOS3,CAV1,NR3C1,TEK,EDN1,TGFB1,EGFR,PEBP1,CD34,ENG
GO:0097696	STAT cascade	5.659e-11	7.175e-10	24	189	CCL2,VEGFA,FLT3,IGF1,CSF1R,SOCS1,MAPK3,FYN,IL5,IL10,CENPJ,IRF1,DCN,STAT1,BGN,JAK2,JAK3,KIT,NOTCH1,SOCS3,CAV1,LCK,CD40,LYN
GO:0007259	JAK-STAT cascade	5.659e-11	7.175e-10	24	189	CCL2,VEGFA,FLT3,IGF1,CSF1R,SOCS1,MAPK3,FYN,IL5,IL10,CENPJ,IRF1,DCN,STAT1,BGN,JAK2,JAK3,KIT,NOTCH1,SOCS3,CAV1,LCK,CD40,LYN
GO:0019932	second-messenger-mediated signaling	5.672e-11	7.179e-10	28	257	LRRK2,ADCY3,ADCY5,ADCY7,PLCG1,PLEK,VCAM1,SELP,LAT2,ZAP70,SLC9A1,IGF1,LAT,PRKACA,PRKG1,MAPK7,SPINK1,ITPR1,CXCR4,SYK,KDR,GNAI1,NOS3,EDN1,THBS1,EGFR,PEBP1,TNF
GO:0032946	positive regulation of mononuclear cell proliferation	5.772e-11	7.293e-10	21	143	CDKN1A,HLA-A,HLA-DPA1,HLA-DPB1,VCAM1,ZAP70,IGF1,IRS2,IL5,MYD88,FADD,BCL2,BCL6,JAK3,PTPRC,SYK,FOXP3,CD80,CD86,CD40,CD40LG
GO:0006605	protein targeting	5.808e-11	7.326e-10	50	723	CDKN1A,CDKN2A,ERBB2,DDX58,LRRK2,POLA2,RHOU,TXN,PIK3R1,CCL2,PML,FLNA,ANGPT1,RHOD,ANXA2,POU5F1,PPP2R2B,SLC9A1,IGF1,PRKCD,MAPK3,MAPK7,IL10,DAB2,PSMD8,BCL6,PTCH1,PTGS2,JAK2,JAK3,BMP4,JUN,JUP,GLI3,NFKBIA,SYK,RAB7A,YWHAQ,RAC2,TCF7L2,NUP107,NUP214,TEK,TGFB1,EGFR,TLR2,PRDX1,PRKN,TNF,SMAD3
GO:0048872	homeostasis of number of cells	6.753e-11	8.503e-10	29	277	HIF1A,HMOX1,KITLG,PIK3CD,VEGFA,FLT3,FAS,LAT,ISG15,MTHFD1,PKN1,MAPK11,GATA1,FADD,BCL2,BCL6,JAK2,JAK3,BMP4,ADAM17,KIT,RAC1,RAC3,FOXP3,TGFB1,PRDX1,CD44,LYN,CDK6
GO:0030323	respiratory tube development	7.545e-11	9.484e-10	26	225	PDGFRA,PGR,MGP,FGFR1,FGFR2,VEGFA,WNT5A,ID1,NCOR2,IGF1,CCN2,MAPK3,MYCN,ACE,GGT1,BMP4,ALDH1A2,GLI1,GLI2,GLI3,KDR,TIMELESS,NOS3,NOTCH1,EIF4EBP1,TNF
GO:0002685	regulation of leukocyte migration	7.948e-11	9.973e-10	23	176	HMOX1,KITLG,CCL2,CXCL12,VEGFA,VEGFC,MPP1,SELP,WNT5A,MYD88,FADD,ITGA2,PTAFR,ITGB3,ADAM17,RAC1,RAC2,EDN1,THBS1,TLR2,SERPINE1,TNF,LYN
GO:0048546	digestive tract morphogenesis	7.986e-11	1e-09	14	57	HIF1A,PDGFRA,FGFR2,WNT5A,BCL2,BMP4,GLI1,GLI2,GLI3,NOTCH1,TCF7L2,EGFR,SMAD3,TP73
GO:0001818	negative regulation of cytokine production	8.019e-11	1.001e-09	27	243	HGF,UBE2L6,DDX58,HLA-DRB1,ACP5,HMOX1,KLF4,PIN1,FGFR1,PML,FLT3,ANGPT1,ARRB2,ISG15,IL10,BCL6,JAK3,RAC1,FOXP3,TGFB1,THBS1,EPHA2,CD34,FURIN,TLR2,TNF,LEF1
GO:0051924	regulation of calcium ion transport	8.019e-11	1.001e-09	27	243	PDGFB,PDGFRB,PIK3CG,CCL2,PLCG1,HSPA2,CXCL12,PML,SLC9A1,IGF1,ARRB2,PRKACA,SPINK1,BCL2,ACE,ITGB3,PTGS2,ITPR1,JAK3,GJA1,BMP4,CXCR4,NOS3,CAV1,TGFB1,SERPINE1,LYN
GO:1903409	reactive oxygen species biosynthetic process	8.497e-11	1.059e-09	18	104	EPOR,ACP5,KLF4,IGF1,SOD2,IL10,INSR,PTGS2,JAK2,NOS3,DNM2,CAV1,EDN1,EGFR,CD34,TLR2,PRKN,TNF
GO:0071219	cellular response to molecule of bacterial origin	8.928e-11	1.111e-09	23	177	HIF1A,CEBPB,CCL2,WNT5A,PRKCA,MAPK3,IL10,MYD88,B2M,PTAFR,STAT1,JAK2,NFKBIA,NOS3,TGFB1,CD80,CD86,TLR2,CD40,SERPINE1,TNF,LYN,HCK
GO:0051051	negative regulation of transport	9.221e-11	1.145e-09	41	525	MAPT,LRRK2,HMOX1,TXN,HSPA1A,PML,ANGPT1,ANXA2,ANXA5,POU5F1,PRKCA,PRKCB,IRS2,PRKG1,MAPK7,MYC,IL10,SPINK1,AVPR2,INSR,BARD1,BCL2,ACE,ITGB3,PTGS2,NFKBIA,DLG4,YWHAQ,NOS3,NOTCH1,RAC1,FOXP3,CAV1,EDN1,PPIF,TGFB1,THBS1,CD34,PRKN,TNF,HADH
GO:1901987	regulation of cell cycle phase transition	9.571e-11	1.187e-09	32	338	CDKN1A,CDKN2A,CDKN2B,MDM2,HSPA2,PLK3,PML,APEX1,XRCC3,CDC26,CENPJ,PSMB8,PSMB9,PSMB10,PSMC4,PSMD3,PSMD8,BCL2,PSMD11,GADD45A,FBXO5,ADAM17,RAD51B,DUSP1,CASP2,TGFB1,CCNG1,EGFR,FANCI,PCNA,CDK2,TP73
GO:0045619	regulation of lymphocyte differentiation	9.637e-11	1.193e-09	22	162	CDKN2A,ERBB2,HLA-DQA1,FANCD2,FLT3,FAS,ZAP70,ZBTB16,IRF1,BCL6,JAK3,BMP4,PTPRC,GLI2,GLI3,SYK,FOXP3,LCK,TGFB1,CD80,CD86,CD44
GO:0007423	sensory organ development	1.016e-10	1.256e-09	44	594	CDKN1C,HIF1A,HLA-A,PDGFB,PDGFRA,RHOJ,PDGFRB,RRM1,KLF4,FGFR1,FGFR2,VEGFA,VIM,FLT1,WNT5A,FASLG,IGF1,MAPK3,MYC,MYCN,NES,BCL2,BDNF,GJA1,BMP2,BMP4,JUN,ALDH1A2,GLI2,GLI3,KDR,GNGT1,NOTCH1,RAC1,DVL1,CASP2,EDN1,TGFB1,EGFR,EPHA2,PAX6,LEF1,SMAD3,CDK2
GO:0060485	mesenchyme development	1.069e-10	1.319e-09	28	264	HGF,HIF1A,PDGFRB,MDM2,KITLG,FGFR1,FGFR2,FLNA,WNT5A,SNAI1,MAPK3,MYC,DAB2,BCL2,STAT1,GJA1,BMP2,BMP4,ALDH1A2,NOTCH1,TCF7L2,EDN1,TGFB1,THBS1,PAX6,ENG,LEF1,SMAD3
GO:0050864	regulation of B cell activation	1.071e-10	1.319e-09	20	133	CDKN1A,CDKN2A,FLT3,FAS,ZAP70,PAXIP1,PKN1,IRS2,IL5,IL10,BCL2,BCL6,PTPRC,SYK,FOXP3,TGFB1,MSH6,CD40,CD40LG,LYN
GO:0002440	production of molecular mediator of immune response	1.124e-10	1.382e-09	23	179	HLA-A,HLA-DRB1,HMOX1,ANGPT1,WNT5A,FAS,PAXIP1,PKN1,IL5,IL10,B2M,BCL6,JAK3,PTPRC,KIT,FOXP3,TEK,TGFB1,MSH6,TLR2,CD40,CD40LG,TNF
GO:0007050	cell cycle arrest	1.166e-10	1.43e-09	27	247	CDKN1A,CDKN1C,CDKN2A,CDKN2B,MDM2,MAPK12,AK1,PLK3,PML,KIF20B,PPP2R5B,PRKACA,MYC,CENPJ,BARD1,IRF1,GADD45A,TCF7L2,DUSP1,CASP2,TGFB1,THBS1,PCNA,SMAD3,CDK2,TP73,CDK6
GO:1901135	carbohydrate derivative metabolic process	1.167e-10	1.43e-09	72	1307	NPL,HGF,HIF1A,PDGFB,PDGFRB,LRRK2,RRM1,ADCY3,PGK1,ADCY5,ADCY7,AP2A1,PKM,AK1,AK4,HSPA1A,VEGFA,MPP1,ANGPT1,WNT5A,RRM2B,SHMT1,SAMHD1,PAICS,CREM,SLC9A1,IGF1,MT-CYB,PRKCA,PRKCD,MAPK7,CTPS1,MYC,GAPDH,AVPR2,INSR,GATA1,BCL2,DCN,BDNF,BGN,ENO4,JAK3,BMP2,DLG2,DLG4,GAPDHS,KIT,TALDO1,NOS3,DNMT1,DNMT3B,RAF1,TCF7L2,NT5E,OAS2,LDHA,EDN1,PPIF,TGFB1,CCND3,THBS1,TIMP2,TKT,CYCS,CD44,PRKN,LUM,ENO1,ENO2,ENO3,TPI1
GO:0050727	regulation of inflammatory response	1.202e-10	1.47e-09	32	341	HGF,ACP5,KLF4,FANCD2,TYRO3,PIK3CG,CCL2,WNT5A,PRKCA,PRKCD,MAPK7,CTSS,IL10,MYD88,ITGA2,BCL6,ACE,PTGS2,GGT1,JAK2,FOXP3,NT5E,SOCS3,TEK,EGFR,TLR2,SERPINE1,CD44,TNF,LYN,HCK,SMAD3
GO:0045580	regulation of T cell differentiation	1.231e-10	1.503e-09	20	134	CDKN2A,ERBB2,HLA-DQA1,FANCD2,ZAP70,ZBTB16,IRF1,BCL6,JAK3,BMP4,PTPRC,GLI2,GLI3,SYK,FOXP3,LCK,TGFB1,CD80,CD86,CD44
GO:0001501	skeletal system development	1.233e-10	1.503e-09	41	530	CDKN1C,HIF1A,PDGFRA,PDGFRB,ACP5,MGP,FGFR1,FGFR2,MMP2,ALPL,VEGFA,MTHFD1L,ANXA2,WNT5A,IGF1,MTHFD1,PRKCA,CCN2,SNAI1,MAPK3,MYC,MYCN,ZBTB16,BMP2,BMP4,PTPRC,GLI2,GLI3,KDR,KIT,TCOF1,TEK,EDN1,TGFB1,THBS1,TIMP1,EPHA2,PRDX1,CD44,LUM,SMAD3
GO:0048863	stem cell differentiation	1.257e-10	1.53e-09	30	303	HGF,HIF1A,PDGFRA,KITLG,FGFR1,FGFR2,FLNA,WNT5A,POU5F1,SNAI1,MAPK3,DAB2,BCL2,PSMD11,ACE,STAT1,GJA1,BMP2,BMP4,ALDH1A2,PTPRC,KIT,NOTCH1,TCF7L2,EDN1,TGFB1,PAX6,LEF1,SMAD3,CDK6
GO:0050769	positive regulation of neurogenesis	1.263e-10	1.534e-09	38	465	EPOR,HGF,HIF1A,MAPT,FGFR1,CXCL12,VEGFA,VEGFC,VIM,WNT5A,KIF20B,PPP2R5B,IGF1R,FYN,MYC,BCL2,BCL6,ACE,GFAP,BDNF,BMP2,BMP4,PTPRF,CXCR4,GLI2,GLI3,KDR,KIT,NOTCH1,DNMT3B,DVL1,NR3C1,TIMP2,TLR2,PRKN,PAX6,LYN,TP73
GO:0051962	positive regulation of nervous system development	1.306e-10	1.584e-09	41	531	EPOR,HGF,HIF1A,MAPT,FGFR1,CXCL12,VEGFA,VEGFC,VIM,WNT5A,KIF20B,PPP2R5B,IGF1,IGF1R,PRKCA,FYN,MYC,BCL2,BCL6,ACE,GFAP,BDNF,BMP2,BMP4,PTPRF,CXCR4,GLI1,GLI2,GLI3,KDR,KIT,NOTCH1,DNMT3B,DVL1,NR3C1,TIMP2,TLR2,PRKN,PAX6,LYN,TP73
GO:0065003	protein-containing complex assembly	1.373e-10	1.662e-09	90	1825	CDKN2A,MAPT,HLA-DRA,HLA-DRB1,LRRK2,CARD10,HMOX1,RRM1,MDM2,HIST3H3,HIST1H4I,TUBB1,HIST1H2BL,HIST2H2BE,HIST1H3A,MGP,FGF13,PLEK,HIST1H2BK,PML,SEC13,VEGFA,SELP,FLNA,VWF,ANGPT1,ANXA2,ANXA5,HIST3H2BB,SHMT1,SAMHD1,XRCC3,FAS,AR,SLC2A1,SLC9A1,PPP2R5B,IGF1R,PAXIP1,PRKCD,MAPK3,MPP6,IL5,SOD2,MYC,CENPJ,CENPN,NDE1,SPTBN2,INSR,DAB2,FADD,PSMC4,PSMD8,PSMD11,GFAP,JAK2,GJA1,JUN,JUP,FBXO5,UBE2S,DLG4,CEP97,RAC1,RAD51…
GO:0048565	digestive tract development	1.447e-10	1.749e-09	21	150	CDKN1A,HIF1A,PDGFRA,FGFR2,WNT5A,GATA1,BCL2,BMP4,ALDH1A2,GLI1,KLF5,GLI2,GLI3,KIT,NOTCH1,TCF7L2,TGFB1,EGFR,TNF,SMAD3,TP73
GO:0007267	cell-cell signaling	1.537e-10	1.856e-09	69	1233	HGF,HIF1A,PDGFB,MAPT,HLA-DRB1,LRRK2,ADCY5,PGR,TXN,CCL2,FGF13,FGFR1,FGFR2,WNT5A,ANXA5,POU5F1,FASLG,YWHAH,AR,SLC2A1,ARRB2,PRKACA,PRKCA,CCN2,IRS2,IL10,TNFSF10,SPTBN2,GATA1,DAB2,GFAP,PTGS2,BDNF,ITPR1,JAK2,GJA1,BMP2,BMP4,PTPRF,ARHGEF7,GLI1,GLI2,DLG2,DLG4,KDR,GNAI1,KIT,RAC1,RAC3,RAF1,TCF7L2,DVL1,NR3C1,TEK,OMP,EDN1,NAMPT,EGFR,EGR1,EGR2,CD80,PEBP1,CD86,CD34,PRKN,TNF,PAX6,HADH,LYN
GO:0015031	protein transport	1.553e-10	1.871e-09	94	1948	CDKN1A,CDKN2A,ERBB2,HIF1A,DDX58,HLA-DRB1,LRRK2,MDM2,POLA2,ADCY5,RHOU,TXN,AP2A1,PIK3R1,CCL2,PLCG1,FGR,PLEK,PLK3,KLC3,PML,SEC13,VEGFC,FLNA,FLT3,ANGPT1,RHOD,ANXA2,WNT5A,ANXA5,POU5F1,YWHAH,SLC2A1,KIF20B,RHOB,PPP2R2B,SLC9A1,IGF1,ARRB2,CSF1R,PRKACA,PRKCA,PRKCB,SOCS1,PRKCD,IRS2,MAPK3,MAPK7,MAPK11,IL5,IL10,DAB2,BARD1,PSMD8,BCL6,PTCH1,PTGS2,ITPR1,JAK2,JAK3,GJA1,BMP4,JUN,JUP,POM121,GLI3,NFKBIA,SYK,RAB7A,YW…
GO:0019058	viral life cycle	1.557e-10	1.873e-09	37	447	HLA-DRB1,TYRO3,CCL2,PPIE,HSPA1A,PML,POLR2J,POLR2K,POLR2L,ISG15,OASL,SMARCB1,CTBP1,CTSB,BCL2,ISG20,ITGA2,ITGB3,JUN,POM121,CXCR4,SUPT5H,RAB7A,NOTCH1,NUP107,OAS1,OAS3,NUP214,CAV1,TFRC,CCNT2,CD80,CD86,FURIN,PRKN,TNF,LEF1
GO:0061351	neural precursor cell proliferation	1.562e-10	1.875e-09	22	166	HIF1A,LRRK2,RRM1,FGF13,FGFR1,FGFR2,VEGFA,VEGFC,WNT5A,NCOR2,IGF1,NES,NDE1,BDNF,GLI1,GLI2,GLI3,NOTCH1,TGFB1,PAX6,LYN,LEF1
GO:0055082	cellular chemical homeostasis	1.567e-10	1.879e-09	51	768	EPOR,HIF1A,PDGFRA,HLA-DRB1,LRRK2,HMOX1,ADCY5,PIK3CB,PIK3CG,PIK3R1,CCL2,ABCG2,PLCG1,CXCL12,VCAM1,PML,FAS,FASLG,SLC9A1,IGF1,IGF1R,PRKACA,SMARCB1,PRKCA,PRKCB,IRS2,PRKG1,MYC,BCL2,ITGB3,ITPR1,JAK2,JAK3,GJA1,BMP4,PTPRC,CXCR4,RAB7A,DLG4,KDR,RAF1,TCF7L2,CAV1,LCK,S1PR1,EDN1,TFRC,TGFB1,CD40,PRKN,LYN
GO:0009636	response to toxic substance	1.66e-10	1.987e-09	28	269	CDKN1A,HIF1A,PDGFRB,MDM2,CCL2,HSPA5,ALPL,FOS,SHC1,ID1,FAS,SLC9A1,MAPK3,SOD2,BCL2,PTGS2,JAK2,DHFR,NOS3,DNMT1,DNMT3B,RAD51,GSR,PRDX1,PRKN,TNF,LYN,CDK2
GO:0045834	positive regulation of lipid metabolic process	1.863e-10	2.226e-09	21	152	PDGFB,PDGFRA,PDGFRB,FGR,FLT1,FLT3,IGF1,IGF1R,PRKCD,IRS2,DAB2,PTGS2,KIT,RAC1,TCF7L2,NT5E,TEK,EEF1A2,TGFB1,TNF,LYN
GO:0006271	DNA strand elongation involved in DNA replication	1.877e-10	2.24e-09	10	25	POLA2,FEN1,RNASEH2A,POLD1,POLD2,PRIM1,RFC3,RFC4,LIG1,PCNA
GO:0002366	leukocyte activation involved in immune response	1.986e-10	2.366e-09	26	235	HMOX1,PIK3CD,PIK3CG,FGR,LAT2,ZAP70,LAT,PAXIP1,IL10,IRF1,BCL6,PTAFR,JAK3,PTPRC,SYK,KIT,RAC2,FOXP3,TGFB1,MSH6,CD80,CD86,CD40,CD40LG,LYN,LEF1
GO:0007405	neuroblast proliferation	2.134e-10	2.538e-09	14	61	HIF1A,LRRK2,FGF13,FGFR1,FGFR2,VEGFA,VEGFC,NDE1,BDNF,GLI3,NOTCH1,TGFB1,PAX6,LEF1
GO:0060541	respiratory system development	2.204e-10	2.616e-09	27	254	PDGFRA,PGR,MGP,FGFR1,FGFR2,VEGFA,WNT5A,ID1,NCOR2,IGF1,CCN2,MAPK3,MYCN,ACE,GGT1,BMP4,ALDH1A2,GLI1,GLI2,GLI3,KDR,TIMELESS,NOS3,NOTCH1,EIF4EBP1,TNF,LEF1
GO:0051302	regulation of cell division	2.209e-10	2.618e-09	29	291	PDGFB,PDGFRB,RPS6KA2,PIN1,FGFR2,PLK3,VEGFA,VEGFC,WNT5A,POU5F1,XRCC3,YWHAH,KIF20B,IGF1,IGF1R,CDC26,MYC,INSR,PTCH1,BMP4,FBXO5,CEP97,DUSP1,EDN1,TGFB1,PEBP1,WEE2,TNF,PAX6
GO:0043552	positive regulation of phosphatidylinositol 3-kinase activity	2.302e-10	2.724e-09	11	33	PDGFB,PDGFRA,PDGFRB,FGR,FLT1,FLT3,KIT,RAC1,TEK,TGFB1,LYN
GO:0002263	cell activation involved in immune response	2.395e-10	2.83e-09	26	237	HMOX1,PIK3CD,PIK3CG,FGR,LAT2,ZAP70,LAT,PAXIP1,IL10,IRF1,BCL6,PTAFR,JAK3,PTPRC,SYK,KIT,RAC2,FOXP3,TGFB1,MSH6,CD80,CD86,CD40,CD40LG,LYN,LEF1
GO:0046031	ADP metabolic process	2.601e-10	3.068e-09	16	85	HIF1A,PGK1,PKM,AK1,AK4,IGF1,MYC,GAPDH,INSR,ENO4,GAPDHS,LDHA,ENO1,ENO2,ENO3,TPI1
GO:0072524	pyridine-containing compound metabolic process	2.7e-10	3.18e-09	21	155	HIF1A,MDH2,PGK1,PKM,IGF1,MYC,GAPDH,INSR,PTGS2,ENO4,GAPDHS,TALDO1,LDHA,LDHB,PDHX,NAMPT,TKT,ENO1,ENO2,ENO3,TPI1
GO:0031331	positive regulation of cellular catabolic process	2.71e-10	3.186e-09	32	352	HIF1A,LRRK2,HMOX1,MDM2,PIK3CB,PLK3,IGF1,CDC26,PRKCD,IRS2,MAPK3,MYC,INSR,PSMB8,DAB2,PSMB9,PSMB10,PSMC4,PSMD3,PSMD8,PSMD11,DCN,FBXO5,SUPT5H,KDR,GAPDHS,DVL1,CAV1,FURIN,TLR2,PRKN,TNF
GO:0021700	developmental maturation	2.772e-10	3.255e-09	28	275	CDKN1A,CDKN1C,HIF1A,PDGFB,RPS6KA2,LRRK2,PGR,FGFR1,MMP2,VEGFA,IGF1,PRKACA,BCL2,PTGS2,GJA1,BMP2,ALDH1A2,FBXO5,DLG2,DLG4,KDR,NOTCH1,RAC1,RAC3,REC8,S1PR1,PEBP1,WEE2
GO:0031667	response to nutrient levels	3.105e-10	3.639e-09	43	592	CDKN1A,CDKN2B,HIF1A,MAPT,PDK4,ACP5,LRRK2,HMOX1,MDM2,PKM,CCL2,ABCG2,TXN2,HSPA5,VCAM1,ALPL,SLC2A1,IGF1,MAPK3,SOD2,GAPDH,INSR,BCL2,ITGA2,DCN,PTGS2,STAT1,JUN,ALDH1A2,SUPT5H,RAB7A,KDR,DNMT1,DNMT3B,TCF7L2,SOCS3,CAV1,LDHA,TFRC,TGFB1,TLR2,EIF4EBP1,PRKN
GO:1904894	positive regulation of STAT cascade	3.123e-10	3.643e-09	16	86	VEGFA,FLT3,IGF1,CSF1R,SOCS1,FYN,IL5,IL10,CENPJ,JAK2,KIT,NOTCH1,SOCS3,LCK,CD40,LYN
GO:0046427	positive regulation of JAK-STAT cascade	3.123e-10	3.643e-09	16	86	VEGFA,FLT3,IGF1,CSF1R,SOCS1,FYN,IL5,IL10,CENPJ,JAK2,KIT,NOTCH1,SOCS3,LCK,CD40,LYN
GO:0070227	lymphocyte apoptotic process	3.123e-10	3.643e-09	16	86	HIF1A,WNT5A,FAS,FASLG,PKN1,IRS2,MYC,IL10,FADD,BCL6,JAK3,BMP4,GLI3,CD3G,CD44,LYN
GO:0031398	positive regulation of protein ubiquitination	3.386e-10	3.943e-09	23	189	LRRK2,PIN1,HSPA5,ANGPT1,SKP2,ARRB2,MAPK15,CDC26,PAXIP1,AVPR2,PSMB8,PSMB9,PSMB10,PSMC4,PSMD3,PSMD8,PSMD11,FBXO5,UBE2S,CENPS,CAV1,FANCI,PRKN
GO:0000187	activation of MAPK activity	3.441e-10	4.001e-09	21	157	HGF,LRRK2,PIK3CB,WNT5A,SHC1,IGF1,PKN1,MAPK3,MAPK11,INSR,DAB2,ITGA1,BMP2,PTPRC,CXCR4,SYK,KIT,THBS1,CD40LG,TNF,TP73
GO:1903322	positive regulation of protein modification by small protein conjugation or removal	3.454e-10	4.009e-09	24	206	CDKN2A,LRRK2,PIN1,HSPA5,ANGPT1,SKP2,ARRB2,MAPK15,CDC26,PAXIP1,AVPR2,PSMB8,PSMB9,PSMB10,PSMC4,PSMD3,PSMD8,PSMD11,FBXO5,UBE2S,CENPS,CAV1,FANCI,PRKN
GO:0070374	positive regulation of ERK1 and ERK2 cascade	3.765e-10	4.363e-09	23	190	EPOR,PDGFB,PDGFRA,PDGFRB,CCL2,FGFR2,VEGFA,ANGPT1,ARRB2,CSF1R,PRKCA,CCN2,MAPK3,ITGB3,BMP2,BMP4,JUN,KDR,TEK,EGFR,TLR2,CD44,TNF
GO:0032102	negative regulation of response to external stimulus	3.787e-10	4.382e-09	30	317	HGF,PDGFB,PDGFRA,ACP5,LRRK2,HMOX1,KLF4,TYRO3,CCL2,ANXA2,WNT5A,ANXA5,PRKCD,PRKG1,MAPK7,IL10,GJA1,NOS3,NOTCH1,FOXP3,NT5E,SOCS3,DVL1,TEK,EDN1,THBS1,CD34,SERPINE1,CD44,SMAD3
GO:2000106	regulation of leukocyte apoptotic process	3.819e-10	4.412e-09	17	100	CDKN2A,HIF1A,KITLG,CXCL12,WNT5A,FAS,IRS2,MYC,IL10,FADD,BCL6,JAK3,BMP4,ADAM17,CD3G,CD44,LYN
GO:0009167	purine ribonucleoside monophosphate metabolic process	3.871e-10	4.465e-09	28	279	HIF1A,PGK1,PKM,AK1,AK4,HSPA1A,MPP1,PAICS,IGF1,MT-CYB,MYC,GAPDH,INSR,BDNF,ENO4,DLG2,DLG4,GAPDHS,NT5E,LDHA,PPIF,TGFB1,CYCS,PRKN,ENO1,ENO2,ENO3,TPI1
GO:0097529	myeloid leukocyte migration	3.928e-10	4.523e-09	22	174	PDGFB,PIK3CD,PIK3CG,CCL2,VAV1,CXCL12,VEGFA,VEGFC,MPP1,FLT1,PRKCA,MYD88,ITGA1,ITGAM,SYK,KIT,RAC1,RAC2,EDN1,THBS1,SERPINE1,LYN
GO:0009126	purine nucleoside monophosphate metabolic process	4.204e-10	4.834e-09	28	280	HIF1A,PGK1,PKM,AK1,AK4,HSPA1A,MPP1,PAICS,IGF1,MT-CYB,MYC,GAPDH,INSR,BDNF,ENO4,DLG2,DLG4,GAPDHS,NT5E,LDHA,PPIF,TGFB1,CYCS,PRKN,ENO1,ENO2,ENO3,TPI1
GO:0030949	positive regulation of vascular endothelial growth factor receptor signaling pathway	4.341e-10	4.982e-09	9	20	HIF1A,VEGFA,FLT1,ANGPT1,PRKCB,ITGB3,BMP4,KDR,TEK
GO:0043269	regulation of ion transport	4.346e-10	4.982e-09	46	669	PDGFB,PDGFRB,PIK3CG,CCL2,PLCG1,HSPA2,CXCL12,PML,YWHAH,SLC9A1,IGF1,ARRB2,PRKACA,PRKCB,PRKCD,IRS2,PRKG1,CTSS,SPINK1,B2M,BCL2,PTAFR,ACE,ITGB3,PTGS2,ITPR1,JAK3,GJA1,BMP4,CXCR4,SYK,DLG4,YWHAQ,NOS3,DNM2,AKT3,CAV1,NR3C1,EDN1,PPIF,TGFB1,THBS1,SERPINE1,PRKN,TNF,LYN
GO:2000379	positive regulation of reactive oxygen species metabolic process	4.489e-10	5.129e-09	17	101	CDKN1A,PDGFB,PDGFRB,KLF4,PRKCD,SOD2,INSR,PTGS2,GADD45A,JAK2,DNM2,EDN1,TGFB1,THBS1,EGFR,TLR2,TNF
GO:0048145	regulation of fibroblast proliferation	4.489e-10	5.129e-09	17	101	CDKN1A,PDGFB,PDGFRA,PDGFRB,PML,ANXA2,WNT5A,IGF1,SOD2,MYC,ITGB3,JUN,NRAS,TGFB1,EGFR,SERPINE1,CDK6
GO:0002687	positive regulation of leukocyte migration	4.536e-10	5.168e-09	19	129	KITLG,CCL2,CXCL12,VEGFA,VEGFC,SELP,WNT5A,FADD,ITGA2,PTAFR,ITGB3,ADAM17,RAC1,RAC2,EDN1,THBS1,TLR2,SERPINE1,TNF
GO:0060828	regulation of canonical Wnt signaling pathway	4.537e-10	5.168e-09	26	244	LRRK2,CDK14,PIN1,FGFR2,WNT5A,POU5F1,PSMB8,DAB2,PSMB9,PSMB10,PSMC4,PSMD3,PSMD8,PSMD11,BMP2,JUP,GLI1,GLI3,NOTCH1,TCF7L2,DVL1,CAV1,EGR1,PRKN,LEF1,SMAD3
GO:0043536	positive regulation of blood vessel endothelial cell migration	4.633e-10	5.269e-09	10	27	PDGFB,PLCG1,HSPB1,VEGFA,VEGFC,ANGPT1,PRKCA,PTGS2,TGFB1,THBS1
GO:0010543	regulation of platelet activation	4.745e-10	5.388e-09	11	35	PDGFB,PDGFRA,PLEK,SELP,ZAP70,PRKCA,PRKCD,PRKG1,SYK,NOS3,LYN
GO:0071241	cellular response to inorganic substance	4.905e-10	5.559e-09	22	176	HIF1A,LRRK2,HMOX1,HNRNPD,HSPA5,FOS,WNT5A,ANXA5,FAS,B2M,JUN,JUNB,DNM2,DNMT1,RAD51,EDN1,PPIF,TFRC,THBS1,CD86,PRKN,CDK2
GO:0050708	regulation of protein secretion	4.911e-10	5.559e-09	36	444	HIF1A,HLA-DRB1,ADCY5,FGR,PML,VEGFC,FLT3,ANGPT1,WNT5A,ANXA5,SLC2A1,IGF1,CSF1R,PRKCA,SOCS1,IRS2,MAPK11,IL5,IL10,ITPR1,JAK2,GJA1,SYK,FOXP3,TCF7L2,TEK,TGFB1,EGFR,CD34,TLR2,CD40,CD40LG,PRKN,TNF,HADH,LYN
GO:0016482	cytosolic transport	4.977e-10	5.625e-09	48	720	CDKN1A,CDKN2A,DDX58,LRRK2,MDM2,RHOU,TXN,AP2A1,PIK3R1,PLCG1,FGFR2,PML,FLNA,ANGPT1,POU5F1,SLC9A1,IGF1,PRKACA,PRKCD,MAPK3,MAPK7,IL10,SPTBN2,DAB2,BARD1,PSMD8,BCL2,ITGB3,PTGS2,JAK2,BMP4,JUP,GLI3,NFKBIA,RAB7A,RAC2,DNM2,TCF7L2,CAV1,TEK,TGFB1,EGFR,TLR2,PRDX1,PRKN,TNF,LYN,SMAD3
GO:0043535	regulation of blood vessel endothelial cell migration	5.003e-10	5.646e-09	13	54	PDGFB,KLF4,PLCG1,HSPB1,VEGFA,VEGFC,ANGPT1,PRKCA,PTGS2,NOTCH1,TGFB1,THBS1,EPHA2
GO:0010001	glial cell differentiation	5.14e-10	5.791e-09	24	210	ERBB2,PDGFB,VIM,IGF1,MAPK3,MYCN,ITGAM,GFAP,PHGDH,BMP2,BMP4,CXCR4,GLI3,NOTCH1,TCF7L2,TGFB1,EGFR,EGR2,TLR2,PAX6,LYN,LEF1,TP73,CDK6
GO:0034613	cellular protein localization	5.188e-10	5.836e-09	83	1666	CDKN1A,CDKN2A,ERBB2,DDX58,LRRK2,MDM2,POLA2,RHOU,TXN,AP2A1,PIK3R1,PIN1,PDIA2,CCL2,FGF13,HSPA5,PLK3,KLC3,PML,SEC13,VEGFA,ROCK2,FLNA,ANGPT1,RHOD,ANXA2,WNT5A,ID1,POU5F1,YWHAH,AR,KIF20B,RHOB,RHOG,PPP2R2B,SLC9A1,IGF1,PRKACA,PRKCD,MAPK3,MAPK7,FYN,IL10,ZBTB16,DAB2,BARD1,PSMD8,BCL2,BCL6,PTCH1,PTGS2,JAK2,JAK3,BMP4,JUN,JUP,GLI3,NFKBIA,SYK,RAB7A,DLG2,DLG4,YWHAQ,RAC1,RAC2,TCF7L2,NRAS,NUP107,DVL1,NUP214,CAV1,T…
GO:0019362	pyridine nucleotide metabolic process	5.222e-10	5.856e-09	20	145	HIF1A,MDH2,PGK1,PKM,IGF1,MYC,GAPDH,INSR,ENO4,GAPDHS,TALDO1,LDHA,LDHB,PDHX,NAMPT,TKT,ENO1,ENO2,ENO3,TPI1
GO:0046496	nicotinamide nucleotide metabolic process	5.222e-10	5.856e-09	20	145	HIF1A,MDH2,PGK1,PKM,IGF1,MYC,GAPDH,INSR,ENO4,GAPDHS,TALDO1,LDHA,LDHB,PDHX,NAMPT,TKT,ENO1,ENO2,ENO3,TPI1
GO:0051897	positive regulation of protein kinase B signaling	5.327e-10	5.964e-09	16	89	TXN,PIK3CG,VEGFA,ANGPT1,POU5F1,IGF1,IGF1R,ARRB2,INSR,PHLPP1,TCF7L2,TEK,TGFB1,THBS1,EGFR,TNF
GO:0051783	regulation of nuclear division	5.474e-10	6.12e-09	22	177	PDGFB,PDGFRB,RPS6KA2,PIN1,FGFR2,WNT5A,XRCC3,YWHAH,KIF20B,IGF1,IGF1R,CDC26,INSR,BMP4,FBXO5,CEP97,DUSP1,EDN1,TGFB1,PEBP1,WEE2,TNF
GO:0046660	female sex differentiation	5.914e-10	6.596e-09	20	146	CEBPB,PDGFRA,PGR,TYRO3,KITLG,MMP2,VEGFA,ANGPT1,WNT5A,MSH4,FAS,ARRB2,INSR,BCL2,BMP4,KDR,KIT,NOS3,CASP2,SERPINE1
GO:0006006	glucose metabolic process	5.918e-10	6.596e-09	25	229	HIF1A,PDK1,PDK4,MDH2,PGK1,PIK3R1,PKM,CREM,IGF1,SLC25A1,IRS2,MYC,GAPDH,INSR,GAPDHS,TCF7L2,OAS1,NR3C1,LDHA,PRKN,TNF,ENO1,ENO2,ENO3,TPI1
GO:0007517	muscle organ development	6.136e-10	6.828e-09	34	405	EPOR,MAPK12,PIN1,FGFR1,FGFR2,ANGPT1,FOS,WNT5A,IGF1,CSF1R,MAPK11,CTSB,MYC,BCL2,DCN,BDNF,GJA1,BMP2,BMP4,KLF5,NOTCH1,TCF7L2,NRAS,CAV1,NR3C1,S1PR1,TGFB1,CCNT2,EGR1,EGR2,MYH14,LEF1,SMAD3,TP73
GO:0009123	nucleoside monophosphate metabolic process	6.209e-10	6.9e-09	29	304	HIF1A,PGK1,PKM,AK1,AK4,HSPA1A,MPP1,SHMT1,PAICS,IGF1,MT-CYB,MYC,GAPDH,INSR,BDNF,ENO4,DLG2,DLG4,GAPDHS,NT5E,LDHA,PPIF,TGFB1,CYCS,PRKN,ENO1,ENO2,ENO3,TPI1
GO:0045216	cell-cell junction organization	6.49e-10	7.2e-09	25	230	VEGFA,ROCK2,FLNA,RHOD,RHOC,SLC9A1,CSF1R,PPM1F,PRKACA,PRKCA,SNAI1,BCL2,ITGA2,ACE,GJA1,JUP,ARHGEF7,KDR,RAC1,CAV1,TEK,TGFB1,THBS1,TNF,SMAD3
GO:0043534	blood vessel endothelial cell migration	6.911e-10	7.655e-09	15	78	PDGFB,KLF4,PLCG1,HSPB1,VEGFA,VEGFC,ANGPT1,ID1,PRKCA,PTGS2,KDR,NOTCH1,TGFB1,THBS1,EPHA2
GO:0070727	cellular macromolecule localization	6.922e-10	7.656e-09	83	1676	CDKN1A,CDKN2A,ERBB2,DDX58,LRRK2,MDM2,POLA2,RHOU,TXN,AP2A1,PIK3R1,PIN1,PDIA2,CCL2,FGF13,HSPA5,PLK3,KLC3,PML,SEC13,VEGFA,ROCK2,FLNA,ANGPT1,RHOD,ANXA2,WNT5A,ID1,POU5F1,YWHAH,AR,KIF20B,RHOB,RHOG,PPP2R2B,SLC9A1,IGF1,PRKACA,PRKCD,MAPK3,MAPK7,FYN,IL10,ZBTB16,DAB2,BARD1,PSMD8,BCL2,BCL6,PTCH1,PTGS2,JAK2,JAK3,BMP4,JUN,JUP,GLI3,NFKBIA,SYK,RAB7A,DLG2,DLG4,YWHAQ,RAC1,RAC2,TCF7L2,NRAS,NUP107,DVL1,NUP214,CAV1,T…
GO:0048144	fibroblast proliferation	7.202e-10	7.954e-09	17	104	CDKN1A,PDGFB,PDGFRA,PDGFRB,PML,ANXA2,WNT5A,IGF1,SOD2,MYC,ITGB3,JUN,NRAS,TGFB1,EGFR,SERPINE1,CDK6
GO:0061061	muscle structure development	7.708e-10	8.5e-09	45	657	EPOR,PDGFB,PDGFRA,PDGFRB,MAPK12,PIK3R1,PIN1,FGFR1,FGFR2,CXCL12,VEGFA,ANGPT1,FOS,WNT5A,SLC9A1,IGF1,CSF1R,PRKG1,MAPK11,CTSB,MYC,BCL2,DCN,BDNF,GJA1,BMP2,BMP4,KLF5,KIT,NOTCH1,TCF7L2,NRAS,CAV1,NR3C1,S1PR1,EDN1,TGFB1,CCNT2,EGR1,EGR2,MYH14,TNF,LEF1,SMAD3,TP73
GO:0055080	cation homeostasis	8.087e-10	8.902e-09	46	682	EPOR,HIF1A,PDGFRA,PDK4,LRRK2,HMOX1,ADCY5,PIK3CB,PIK3CG,CCL2,ABCG2,PLCG1,CXCL12,PML,FASLG,SLC9A1,PRKACA,PRKCA,PRKCB,PRKG1,SOD2,MYC,AVPR2,B2M,BCL2,ITGB3,ITPR1,JAK2,JAK3,GJA1,BMP4,PTPRC,CXCR4,RAB7A,DLG4,KDR,CAV1,LCK,S1PR1,EDN1,TFRC,TGFB1,EGFR,CD40,PRKN,LYN
GO:1903725	regulation of phospholipid metabolic process	8.097e-10	8.902e-09	14	67	PDGFB,PDGFRA,PDGFRB,KLF4,PIK3R1,FGR,FLT1,FLT3,PRKCD,KIT,RAC1,TEK,TGFB1,LYN
GO:0031663	lipopolysaccharide-mediated signaling pathway	8.156e-10	8.94e-09	13	56	CCL2,PRKCA,MAPK3,MYD88,PTAFR,STAT1,NFKBIA,NOS3,TGFB1,TLR2,TNF,LYN,HCK
GO:0010332	response to gamma radiation	8.156e-10	8.94e-09	13	56	FANCD2,CCL2,PML,SOD2,MYC,BCL2,PTPRC,RAD51,SOCS3,CAV1,EGR1,H2AFX,TP73
GO:0009306	protein secretion	8.418e-10	9.213e-09	40	542	HIF1A,HLA-DRB1,ADCY5,PLCG1,FGR,PLEK,PML,VEGFC,FLT3,ANGPT1,WNT5A,ANXA5,SLC2A1,IGF1,CSF1R,PRKCA,SOCS1,IRS2,MAPK11,IL5,IL10,ITPR1,JAK2,GJA1,SYK,NOTCH1,FOXP3,RAF1,TCF7L2,TEK,TGFB1,EGFR,CD34,TLR2,CD40,CD40LG,PRKN,TNF,HADH,LYN
GO:1903727	positive regulation of phospholipid metabolic process	8.538e-10	9.33e-09	12	46	PDGFB,PDGFRA,PDGFRB,FGR,FLT1,FLT3,PRKCD,KIT,RAC1,TEK,TGFB1,LYN
GO:0071383	cellular response to steroid hormone stimulus	9.388e-10	1.024e-08	28	290	MDM2,HNRNPD,PGR,CCL2,ABCG2,MMP2,ROCK2,FLT3,FAS,SKP2,YWHAH,AR,IGF1,ARRB2,IL10,DAB2,ITGA2,BDNF,JAK2,BMP4,DNMT3B,NR3C1,EDN1,TGFB1,EGFR,EIF4EBP1,H2AFZ,LEF1
GO:0002478	antigen processing and presentation of exogenous peptide antigen	9.775e-10	1.065e-08	21	166	HLA-A,HLA-DPA1,HLA-DPB1,HLA-DQA1,HLA-DRA,HLA-DRB1,ABCB1,AP2A1,SEC13,CTSS,B2M,SPTBN2,PSMB8,PSMB9,PSMB10,PSMC4,PSMD3,PSMD8,PSMD11,RAB7A,DNM2
GO:0051896	regulation of protein kinase B signaling	1.001e-09	1.089e-08	19	135	RRAS,KLF4,TXN,PIK3CG,VEGFA,ANGPT1,POU5F1,IGF1,IGF1R,ARRB2,INSR,PHLPP1,TCF7L2,TEK,TGFB1,THBS1,EGFR,EPHA2,TNF
GO:0061180	mammary gland epithelium development	1.003e-09	1.09e-08	15	80	CDKN2A,HIF1A,CEBPB,PGR,FGFR2,PML,WNT5A,AR,CSF1R,PTCH1,JAK2,GLI2,NR3C1,TGFB1,EPHA2
GO:0034284	response to monosaccharide	1.007e-09	1.092e-08	24	217	HIF1A,HLA-DRB1,ACP5,ADCY5,TXN2,VCAM1,FAS,IGF1,IGF1R,PRKACA,SMARCB1,CCN2,IRS2,CTSB,ITGA2,PTGS2,GJA1,RAF1,TCF7L2,LDHA,TGFB1,THBS1,EGR1,PRKN
GO:0009161	ribonucleoside monophosphate metabolic process	1.015e-09	1.1e-08	28	291	HIF1A,PGK1,PKM,AK1,AK4,HSPA1A,MPP1,PAICS,IGF1,MT-CYB,MYC,GAPDH,INSR,BDNF,ENO4,DLG2,DLG4,GAPDHS,NT5E,LDHA,PPIF,TGFB1,CYCS,PRKN,ENO1,ENO2,ENO3,TPI1
GO:0048762	mesenchymal cell differentiation	1.047e-09	1.133e-08	23	200	HGF,HIF1A,KITLG,FGFR1,FGFR2,FLNA,WNT5A,SNAI1,MAPK3,DAB2,BCL2,STAT1,GJA1,BMP2,BMP4,ALDH1A2,NOTCH1,TCF7L2,EDN1,TGFB1,PAX6,LEF1,SMAD3
GO:0055065	metal ion homeostasis	1.083e-09	1.169e-08	42	593	EPOR,HIF1A,PDGFRA,HMOX1,ADCY5,PIK3CB,PIK3CG,CCL2,ABCG2,PLCG1,CXCL12,PML,SLC9A1,PRKACA,PRKCA,PRKCB,PRKG1,SOD2,MYC,AVPR2,B2M,BCL2,ITGB3,ITPR1,JAK2,JAK3,GJA1,BMP4,PTPRC,CXCR4,DLG4,KDR,CAV1,LCK,S1PR1,EDN1,TFRC,TGFB1,EGFR,CD40,PRKN,LYN
GO:0002220	innate immune response activating cell surface receptor signaling pathway	1.136e-09	1.225e-08	17	107	PRKACA,PRKACB,PRKCD,FYN,PSMB8,PSMB9,PSMB10,PSMC4,PSMD3,PSMD8,PSMD11,NFKBIA,SYK,RAF1,NRAS,TLR2,LYN
GO:0051250	negative regulation of lymphocyte activation	1.138e-09	1.225e-08	19	136	CDKN2A,ERBB2,CEBPB,HLA-DQA1,HLA-DRB1,TYRO3,FLT3,FAS,PKN1,IL10,IRF1,BCL6,JAK3,BMP4,GLI3,FOXP3,TGFB1,CD44,LYN
GO:0007260	tyrosine phosphorylation of STAT protein	1.204e-09	1.294e-08	15	81	VEGFA,FLT3,IGF1,CSF1R,SOCS1,FYN,IRF1,JAK2,JAK3,KIT,SOCS3,CAV1,LCK,CD40,LYN
GO:0072111	cell proliferation involved in kidney development	1.23e-09	1.32e-08	9	22	PDGFB,PDGFRB,MYC,PTCH1,ITGB3,STAT1,BMP2,BMP4,EGR1
GO:0006732	coenzyme metabolic process	1.234e-09	1.323e-08	30	333	HIF1A,PDK1,PDK4,MDH2,PGK1,PKM,MTHFD1L,TECR,SHMT1,IGF1,MTHFD1,PDP1,SLC25A1,MYC,GAPDH,INSR,ENO4,DHFR,GAPDHS,TALDO1,DNMT1,LDHA,LDHB,PDHX,NAMPT,TKT,ENO1,ENO2,ENO3,TPI1
GO:0046849	bone remodeling	1.236e-09	1.323e-08	16	94	PDK4,ACP5,VEGFA,CSF1R,CTSS,ITGB3,GJA1,SYK,RAB7A,RAC1,RAC2,S1PR1,TFRC,TGFB1,EGFR,EPHA2
GO:0010959	regulation of metal ion transport	1.245e-09	1.331e-08	32	374	PDGFB,PDGFRB,PIK3CG,CCL2,PLCG1,HSPA2,CXCL12,PML,YWHAH,SLC9A1,IGF1,ARRB2,PRKACA,PRKG1,SPINK1,B2M,BCL2,ACE,ITGB3,PTGS2,ITPR1,JAK3,GJA1,BMP4,CXCR4,NOS3,DNM2,AKT3,CAV1,TGFB1,SERPINE1,LYN
GO:0006887	exocytosis	1.27e-09	1.356e-08	35	438	HGF,PDGFB,LRRK2,HMOX1,PIK3CD,PIK3CG,FGR,PLEK,VEGFA,VEGFC,SELP,FLNA,VWF,LAT2,POU5F1,ZAP70,IGF1,LAT,PRKCA,SPINK1,SPTBN2,PTAFR,ITGB3,SYK,RAB7A,KIT,NOTCH1,RAC2,VMP1,TGFB1,THBS1,TIMP1,SERPINE1,LYN,HCK
GO:0003018	vascular process in circulatory system	1.275e-09	1.358e-08	23	202	HIF1A,PDGFB,HMOX1,MMP2,VEGFA,ANGPT1,SHC1,PRKG1,SOD2,AVPR2,ITGA1,PTAFR,ACE,PTGS2,GJA1,KDR,NOS3,CAV1,NR3C1,TEK,EDN1,TGFB1,EGFR
GO:0048002	antigen processing and presentation of peptide antigen	1.282e-09	1.364e-08	22	185	HLA-A,HLA-DPA1,HLA-DPB1,HLA-DQA1,HLA-DRA,HLA-DRB1,ABCB1,AP2A1,SEC13,CTSS,B2M,SPTBN2,PSMB8,PSMB9,PSMB10,PSMC4,PSMD3,PSMD8,PSMD11,ACE,RAB7A,DNM2
GO:0033673	negative regulation of kinase activity	1.303e-09	1.384e-08	27	275	CDKN1A,CDKN1C,CDKN2A,CDKN2B,HSPB1,IGF1R,PPM1F,PRKAR2B,PRKCA,SOCS1,PRKCD,PKN1,IRS2,MAPK7,DCN,GADD45A,BGN,BMP4,PTPRC,DUSP1,SOCS3,DVL1,CAV1,PRKN,WEE2,LYN,TP73
GO:1903532	positive regulation of secretion by cell	1.313e-09	1.393e-08	34	417	HIF1A,HLA-DRB1,FGFR1,FGR,CXCL12,VEGFC,FLT3,WNT5A,ZAP70,IGF1,CSF1R,PRKCA,IRS2,MAPK11,IL5,IL10,DAB2,PTAFR,JAK2,GJA1,ARHGEF7,SYK,RAB7A,TCF7L2,NR3C1,TEK,EDN1,TGFB1,EGFR,CD34,TLR2,PRKN,TNF,PAX6
GO:0043903	regulation of symbiosis, encompassing mutualism through parasitism	1.332e-09	1.409e-08	24	220	PPIE,PML,POLR2J,POLR2K,POLR2L,ISG15,OASL,SMARCB1,IL10,MYD88,BCL2,ISG20,STAT1,JUN,SUPT5H,RAB7A,NOTCH1,OAS1,OAS3,CAV1,TLR2,PRKN,TNF,LEF1
GO:0016051	carbohydrate biosynthetic process	1.332e-09	1.409e-08	24	220	HIF1A,PDGFB,MDH2,PGK1,AP2A1,PLEK,SLC2A1,IGF1,SLC25A1,IRS2,PRKG1,GAPDH,INSR,PTAFR,GAPDHS,TALDO1,TCF7L2,NR3C1,TGFB1,TKT,ENO1,ENO2,ENO3,TPI1
GO:1901575	organic substance catabolic process	1.411e-09	1.491e-08	90	1910	NPL,CDKN2A,HIF1A,UBE2L6,LRRK2,HMOX1,MDM2,PGK1,HNRNPD,PIK3CG,PIN1,FEN1,PKM,PLCG1,HSPA5,PLK3,PML,FLNA,RNASEH2A,ANXA2,WNT5A,SHMT1,SAMHD1,XRCC3,SKP2,YWHAH,SLC9A1,IGF1,ARRB2,MAPK15,ISG15,CDC26,PRKACA,PRKCD,IRS2,MAPK7,CTSB,FYN,CTSS,ALDH7A1,MYC,IL10,GAPDH,INSR,PSMB8,DAB2,PSMB9,PSMB10,BARD1,PSMC4,PSMD3,PSMD8,PSMD11,ISG20,DCN,ACE,GGT1,BGN,ENO4,GJA1,FBXO5,RAB7A,UBE2S,HERC3,GAPDHS,HERC6,NOS3,NT5E,DUSP1,DVL1…
GO:0006165	nucleoside diphosphate phosphorylation	1.453e-09	1.533e-08	16	95	HIF1A,PGK1,PKM,AK1,AK4,IGF1,MYC,GAPDH,INSR,ENO4,GAPDHS,LDHA,ENO1,ENO2,ENO3,TPI1
GO:0045667	regulation of osteoblast differentiation	1.455e-09	1.533e-08	18	123	HGF,CEBPB,FGFR1,FGFR2,VEGFA,ID1,IGF1,PRKACA,PTCH1,GJA1,BMP2,BMP4,GLI1,GLI3,NOTCH1,TNF,SMAD3,CDK6
GO:0008631	intrinsic apoptotic signaling pathway in response to oxidative stress	1.461e-09	1.537e-08	12	48	HIF1A,MAPT,PDK1,PDIA2,HSPB1,PML,PRKCD,MAPK7,SOD2,BCL2,JAK2,PRKN
GO:1901215	negative regulation of neuron death	1.548e-09	1.626e-08	23	204	EPOR,HIF1A,CEBPB,LRRK2,HMOX1,TYRO3,PIN1,CCL2,VEGFA,ANGPT1,IGF1,FYN,SOD2,NES,BCL2,BDNF,ITPR1,JAK2,JUN,KDR,CD34,PRKN,TP73
GO:0050918	positive chemotaxis	1.632e-09	1.712e-08	13	59	HGF,PDGFB,CXCL12,VEGFA,VEGFC,ANGPT1,WNT5A,PRKCA,ITGA2,BMP4,KDR,S1PR1,SMAD3
GO:0098771	inorganic ion homeostasis	1.694e-09	1.774e-08	46	698	EPOR,HIF1A,PDGFRA,PDK4,LRRK2,HMOX1,ADCY5,PIK3CB,PIK3CG,CCL2,ABCG2,PLCG1,CXCL12,PML,FASLG,SLC9A1,PRKACA,PRKCA,PRKCB,PRKG1,SOD2,MYC,AVPR2,B2M,BCL2,ITGB3,ITPR1,JAK2,JAK3,GJA1,BMP4,PTPRC,CXCR4,RAB7A,DLG4,KDR,CAV1,LCK,S1PR1,EDN1,TFRC,TGFB1,EGFR,CD40,PRKN,LYN
GO:0045637	regulation of myeloid cell differentiation	1.704e-09	1.782e-08	23	205	HIF1A,CEBPB,HIST1H4I,KITLG,PIK3R1,FOS,FAS,CSF1R,ISG15,PRKCA,MAPK11,IL5,MYC,ZBTB16,GATA1,FADD,ITGB3,JUN,NFKBIA,TNF,LYN,LEF1,CDK6
GO:0001649	osteoblast differentiation	1.753e-09	1.83e-08	24	223	HGF,CEBPB,FGFR1,FGFR2,ALPL,VEGFA,ID1,IGF1,PRKACA,SNAI1,PTCH1,GJA1,BMP2,BMP4,JUNB,GLI1,GLI2,GLI3,NOTCH1,EPHA2,TNF,LEF1,SMAD3,CDK6
GO:0042063	gliogenesis	1.79e-09	1.867e-08	27	279	ERBB2,PDGFB,CCL2,VIM,IGF1,MAPK3,MYC,MYCN,ITGAM,GFAP,PHGDH,BMP2,BMP4,ARHGEF7,CXCR4,GLI3,NOTCH1,TCF7L2,TGFB1,EGFR,EGR2,TLR2,PAX6,LYN,LEF1,TP73,CDK6
GO:0001938	positive regulation of endothelial cell proliferation	1.819e-09	1.891e-08	14	71	HIF1A,PDGFB,CCL2,CXCL12,VEGFA,WNT5A,PRKCA,ITGB3,BMP2,BMP4,JUN,KDR,CAV1,TEK
GO:0014910	regulation of smooth muscle cell migration	1.819e-09	1.891e-08	14	71	PDGFB,PDGFRB,MDM2,PGR,APEX1,IGF1,PRKG1,MYC,BCL2,ITGA2,ACE,ITGB3,EGR1,SERPINE1
GO:0019884	antigen processing and presentation of exogenous antigen	2.096e-09	2.177e-08	21	173	HLA-A,HLA-DPA1,HLA-DPB1,HLA-DQA1,HLA-DRA,HLA-DRB1,ABCB1,AP2A1,SEC13,CTSS,B2M,SPTBN2,PSMB8,PSMB9,PSMB10,PSMC4,PSMD3,PSMD8,PSMD11,RAB7A,DNM2
GO:0008585	female gonad development	2.167e-09	2.246e-08	18	126	CEBPB,PDGFRA,PGR,KITLG,MMP2,VEGFA,ANGPT1,MSH4,FAS,ARRB2,INSR,BCL2,BMP4,KDR,KIT,NOS3,CASP2,SERPINE1
GO:0022616	DNA strand elongation	2.228e-09	2.307e-08	10	31	POLA2,FEN1,RNASEH2A,POLD1,POLD2,PRIM1,RFC3,RFC4,LIG1,PCNA
GO:0072331	signal transduction by p53 class mediator	2.288e-09	2.365e-08	26	263	CDKN1A,CDKN2A,MDM2,PIN1,PLK3,PML,RRM2B,RMI2,PAXIP1,SNAI1,MAPK11,CENPJ,BARD1,GADD45A,RPS6KA6,CASP2,RFC2,RFC3,RFC4,RFC5,CD44,PRKN,TOP3A,PCNA,CDK2,TP73
GO:0006816	calcium ion transport	2.352e-09	2.429e-08	33	405	PDGFB,PDGFRB,PIK3CG,CCL2,PLCG1,HSPA2,CXCL12,PML,ANXA5,SLC9A1,IGF1,ARRB2,PRKACA,PRKCB,CCN2,FYN,SPINK1,BCL2,ACE,ITGB3,PTGS2,ITPR1,JAK3,GJA1,BMP4,PTPRC,CXCR4,NOS3,CAV1,LCK,TGFB1,SERPINE1,LYN
GO:0006733	oxidoreduction coenzyme metabolic process	2.431e-09	2.507e-08	20	158	HIF1A,MDH2,PGK1,PKM,IGF1,MYC,GAPDH,INSR,ENO4,GAPDHS,TALDO1,LDHA,LDHB,PDHX,NAMPT,TKT,ENO1,ENO2,ENO3,TPI1
GO:0000122	negative regulation of transcription by RNA polymerase II	2.437e-09	2.509e-08	50	806	CDKN1C,HIF1A,MDM2,KLF4,TXN,FGFR1,FGFR2,PLK3,VEGFA,ID1,POU5F1,FASLG,NCOR2,ZBTB32,MAPK15,CTBP1,SNAI1,MYC,ZBTB16,GATA1,BCL6,PTCH1,STAT1,BMP2,BMP4,JUN,JUNB,SUPT5H,KLF5,GLI2,GLI3,TIMELESS,NOTCH1,DNMT1,DNMT3B,FOXP3,TCF7L2,CAV1,EDN1,TGFB1,EGR1,PRKN,TNF,PAX6,ENG,ENO1,LEF1,PCNA,SMAD3,TP73
GO:0007584	response to nutrient	2.488e-09	2.557e-08	23	209	CDKN2B,MAPT,ACP5,HMOX1,MDM2,PKM,CCL2,ABCG2,TXN2,VCAM1,ALPL,IGF1,INSR,ITGA2,PTGS2,STAT1,ALDH1A2,DNMT1,DNMT3B,CAV1,LDHA,TFRC,TGFB1
GO:0030900	forebrain development	2.662e-09	2.733e-08	33	407	HIF1A,LRRK2,RRM1,TYRO3,FGF13,FGFR1,FGFR2,CXCL12,WNT5A,FAS,NCOR2,CSF1R,PRKG1,FYN,NDE1,AVPR2,BMP2,BMP4,ALDH1A2,CXCR4,GLI1,GLI2,GLI3,NOTCH1,RAC1,RAC3,TCF7L2,EGFR,H2AFX,PAX6,LEF1,TP73,CDK6
GO:2000278	regulation of DNA biosynthetic process	2.717e-09	2.783e-08	16	99	CDKN1A,HGF,PDGFB,PDGFRB,KLF4,PML,ARRB2,MAPK15,MAPK3,MYC,GJA1,DUSP1,RFC2,RFC3,RFC4,RFC5
GO:0002695	negative regulation of leukocyte activation	2.718e-09	2.783e-08	20	159	CDKN2A,ERBB2,CEBPB,HLA-DQA1,HLA-DRB1,HMOX1,TYRO3,FLT3,FAS,PKN1,IL10,IRF1,BCL6,JAK3,BMP4,GLI3,FOXP3,TGFB1,CD44,LYN
GO:0007264	small GTPase mediated signal transduction	2.729e-09	2.789e-08	41	588	CDKN1A,CDKN2A,ERBB2,RHOJ,PDGFRB,LRRK2,HMOX1,RRAS,RHOU,KITLG,RHOV,RHOF,VAV1,ROCK2,REM1,RHOD,SHC1,RHOB,RHOC,RND3,RHOG,RHOH,IGF1,LAT,MAPK11,BCL6,JUN,RHOBTB1,ARHGEF7,RALBP1,RAB7A,YWHAQ,RAC1,RAC2,DNM2,RAC3,DNMT1,RAF1,NRAS,TIMP2,CDK2
GO:0050801	ion homeostasis	2.811e-09	2.869e-08	48	759	EPOR,HIF1A,PDGFRA,PDK4,LRRK2,HMOX1,ADCY5,PIK3CB,PIK3CG,CCL2,ABCG2,PLCG1,CXCL12,PML,POLD1,FASLG,SLC9A1,PRKACA,PRKCA,PRKCB,PRKG1,SOD2,MYC,AVPR2,B2M,BCL2,DCN,ITGB3,ITPR1,JAK2,JAK3,GJA1,BMP4,PTPRC,CXCR4,RAB7A,DLG4,KDR,CAV1,LCK,S1PR1,EDN1,TFRC,TGFB1,EGFR,CD40,PRKN,LYN
GO:0030029	actin filament-based process	2.845e-09	2.9e-08	45	685	PDGFB,PDGFRA,RHOJ,PDGFRB,RHOU,PIK3R1,FGR,PLEK,RHOF,CXCL12,ROCK2,VIM,FLNA,RHOD,SHC1,ID1,RND3,RHOG,SLC9A1,CSF1R,PPM1F,PRKCD,CCN2,PRKG1,SPTBN2,BCL2,BCL6,ITGB3,JAK2,GJA1,JUP,KIT,RAC1,RAC2,RAC3,CAV1,TEK,S1PR1,EDN1,TGFB1,MYH14,PRKN,TNF,HCK,SMAD3
GO:0072006	nephron development	3.031e-09	3.082e-08	19	144	PDGFB,PDGFRA,PDGFRB,VEGFA,ANGPT1,MYC,BCL2,PTCH1,ITGB3,STAT1,BMP2,BMP4,GLI3,TIMELESS,NOTCH1,TGFB1,EGR1,CD34,CD44
GO:0046425	regulation of JAK-STAT cascade	3.037e-09	3.082e-08	20	160	VEGFA,FLT3,IGF1,CSF1R,SOCS1,FYN,IL5,IL10,CENPJ,IRF1,DCN,BGN,JAK2,KIT,NOTCH1,SOCS3,CAV1,LCK,CD40,LYN
GO:1904892	regulation of STAT cascade	3.037e-09	3.082e-08	20	160	VEGFA,FLT3,IGF1,CSF1R,SOCS1,FYN,IL5,IL10,CENPJ,IRF1,DCN,BGN,JAK2,KIT,NOTCH1,SOCS3,CAV1,LCK,CD40,LYN
GO:0006297	nucleotide-excision repair, DNA gap filling	3.094e-09	3.136e-08	9	24	POLD1,POLD2,POLE,RFC2,RFC3,RFC4,RFC5,LIG1,PCNA
GO:0060603	mammary gland duct morphogenesis	3.142e-09	3.18e-08	11	41	PGR,FGFR2,PML,WNT5A,AR,CSF1R,PTCH1,GLI2,NR3C1,TGFB1,EPHA2
GO:0001776	leukocyte homeostasis	3.162e-09	3.193e-08	16	100	HIF1A,KITLG,PIK3CD,FLT3,FAS,LAT,MTHFD1,PKN1,FADD,BCL2,JAK3,ADAM17,FOXP3,TGFB1,CD44,LYN
GO:0030036	actin cytoskeleton organization	3.163e-09	3.193e-08	41	591	PDGFB,PDGFRA,RHOJ,PDGFRB,RHOU,PIK3R1,FGR,PLEK,RHOF,CXCL12,ROCK2,FLNA,RHOD,SHC1,ID1,RND3,RHOG,SLC9A1,CSF1R,PPM1F,PRKCD,CCN2,PRKG1,SPTBN2,BCL2,BCL6,ITGB3,JAK2,KIT,RAC1,RAC2,RAC3,TEK,S1PR1,EDN1,TGFB1,MYH14,PRKN,TNF,HCK,SMAD3
GO:0030947	regulation of vascular endothelial growth factor receptor signaling pathway	3.17e-09	3.195e-08	10	32	HIF1A,VEGFA,VEGFC,FLT1,ANGPT1,PRKCB,ITGB3,BMP4,KDR,TEK
GO:0031638	zymogen activation	3.188e-09	3.209e-08	18	129	CDKN2A,PML,FAS,FASLG,MYC,TNFSF10,FADD,STAT1,GGT1,JAK2,CASP2,CASP7,LCK,THBS1,CYCS,SERPINE1,TNF,SMAD3
GO:0033077	T cell differentiation in thymus	3.395e-09	3.408e-08	15	87	CDKN2A,ERBB2,FAS,ZAP70,B2M,FADD,BCL2,BMP4,PTPRC,GLI2,GLI3,ADAM17,FOXP3,CD3D,CDK6
GO:0071594	thymocyte aggregation	3.395e-09	3.408e-08	15	87	CDKN2A,ERBB2,FAS,ZAP70,B2M,FADD,BCL2,BMP4,PTPRC,GLI2,GLI3,ADAM17,FOXP3,CD3D,CDK6
GO:0006469	negative regulation of protein kinase activity	3.4e-09	3.408e-08	25	249	CDKN1A,CDKN1C,CDKN2A,CDKN2B,HSPB1,IGF1R,PPM1F,PRKAR2B,PRKCA,SOCS1,PRKCD,PKN1,MAPK7,DCN,GADD45A,BGN,BMP4,PTPRC,DUSP1,SOCS3,DVL1,CAV1,WEE2,LYN,TP73
GO:0006886	intracellular protein transport	3.458e-09	3.461e-08	61	1105	CDKN1A,CDKN2A,ERBB2,DDX58,LRRK2,MDM2,POLA2,RHOU,TXN,AP2A1,PIK3R1,CCL2,PLK3,KLC3,PML,SEC13,FLNA,ANGPT1,RHOD,ANXA2,POU5F1,YWHAH,KIF20B,RHOB,PPP2R2B,SLC9A1,IGF1,PRKACA,PRKCD,MAPK3,MAPK7,IL10,DAB2,BARD1,PSMD8,BCL6,PTCH1,PTGS2,JAK2,JAK3,BMP4,JUN,JUP,GLI3,NFKBIA,SYK,RAB7A,YWHAQ,RAC2,TCF7L2,NUP107,NUP214,TEK,TGFB1,EGFR,EGR2,TLR2,PRDX1,PRKN,TNF,SMAD3
GO:0060070	canonical Wnt signaling pathway	3.64e-09	3.639e-08	28	308	LRRK2,KLF4,CDK14,PIN1,FGFR2,WNT5A,POU5F1,MYC,PSMB8,DAB2,PSMB9,PSMB10,PSMC4,PSMD3,PSMD8,PSMD11,BMP2,JUP,GLI1,GLI3,NOTCH1,TCF7L2,DVL1,CAV1,EGR1,PRKN,LEF1,SMAD3
GO:0019882	antigen processing and presentation	3.881e-09	3.875e-08	24	232	HLA-A,HLA-DPA1,HLA-DPB1,HLA-DQA1,HLA-DRA,HLA-DRB1,ABCB1,AP2A1,SEC13,FLT3,CTSS,B2M,SPTBN2,PSMB8,PSMB9,PSMB10,PSMC4,PSMD3,PSMD8,PSMD11,ACE,RAB7A,DNM2,THBS1
GO:0044283	small molecule biosynthetic process	3.966e-09	3.954e-08	40	572	HIF1A,PDK4,MDH2,PGK1,PKM,PLCG1,PLEK,MTHFD1L,TECR,SHMT1,MTHFD1,SLC25A1,SNAI1,PRKG1,GAPDH,DAB2,PTAFR,DCN,PTGS2,PHGDH,GGT1,BGN,BMP2,ALDH1A2,HPGDS,DHFR,SYK,GAPDHS,TALDO1,TCF7L2,NR3C1,LDHA,LDHB,EDN1,TKT,TNF,ENO1,ENO2,ENO3,TPI1
GO:0046545	development of primary female sexual characteristics	4.098e-09	4.08e-08	18	131	CEBPB,PDGFRA,PGR,KITLG,MMP2,VEGFA,ANGPT1,MSH4,FAS,ARRB2,INSR,BCL2,BMP4,KDR,KIT,NOS3,CASP2,SERPINE1
GO:0035924	cellular response to vascular endothelial growth factor stimulus	4.162e-09	4.138e-08	11	42	PDGFB,PDGFRA,PDGFRB,HSPB1,VCAM1,VEGFA,FLT1,FLT3,DCN,KDR,NOTCH1
GO:0046939	nucleotide phosphorylation	4.259e-09	4.228e-08	16	102	HIF1A,PGK1,PKM,AK1,AK4,IGF1,MYC,GAPDH,INSR,ENO4,GAPDHS,LDHA,ENO1,ENO2,ENO3,TPI1
GO:0003007	heart morphogenesis	4.348e-09	4.312e-08	25	252	EPOR,HIF1A,MDM2,FGFR2,VEGFA,FLNA,ANGPT1,WNT5A,POU5F1,NCOR2,SNAI1,INSR,PTCH1,GJA1,BMP2,BMP4,JUN,ALDH1A2,NOTCH1,TEK,S1PR1,TGFB1,THBS1,ENG,SMAD3
GO:0060740	prostate gland epithelium morphogenesis	4.448e-09	4.405e-08	10	33	FGFR2,MMP2,WNT5A,AR,IGF1,IGF1R,BMP4,GLI2,NOTCH1,CD44
GO:0006096	glycolytic process	4.638e-09	4.586e-08	14	76	HIF1A,PGK1,PKM,IGF1,MYC,GAPDH,INSR,ENO4,GAPDHS,LDHA,ENO1,ENO2,ENO3,TPI1
GO:0001570	vasculogenesis	4.704e-09	4.639e-08	15	89	EPOR,PDGFRB,FGFR1,FGFR2,VEGFA,ANGPT1,PAXIP1,JUNB,KDR,NOTCH1,CAV1,TEK,EPHA2,CD34,ENG
GO:0007044	cell-substrate junction assembly	4.704e-09	4.639e-08	15	89	VEGFA,ROCK2,RHOD,SLC9A1,PPM1F,BCL2,ITGA2,ITGB3,ARHGEF7,KDR,RAC1,TEK,THBS1,TNS1,SMAD3
GO:0072012	glomerulus vasculature development	4.728e-09	4.648e-08	9	25	PDGFB,PDGFRA,PDGFRB,ANGPT1,ITGB3,BMP4,NOTCH1,EGR1,CD34
GO:0002718	regulation of cytokine production involved in immune response	4.732e-09	4.648e-08	13	64	HLA-A,HMOX1,ANGPT1,WNT5A,IL10,B2M,BCL6,JAK3,FOXP3,TEK,TGFB1,TLR2,TNF
GO:0061045	negative regulation of wound healing	4.732e-09	4.648e-08	13	64	PDGFB,PDGFRA,ANXA2,ANXA5,PRKCD,PRKG1,GJA1,NOS3,EDN1,THBS1,CD34,SERPINE1,SMAD3
GO:2000241	regulation of reproductive process	4.822e-09	4.73e-08	19	148	RPS6KA2,FGFR2,WNT5A,AR,IGF1,IGF1R,PRKACA,PRKACB,SNAI1,SPINK1,INSR,PTAFR,BMP4,FBXO5,HPGDS,NOTCH1,DUSP1,TIMP1,WEE2
GO:0005996	monosaccharide metabolic process	5.203e-09	5.096e-08	28	313	HIF1A,PDK1,PDK4,MDH2,PGK1,PIK3R1,PKM,CREM,SLC2A1,IGF1,SLC25A1,IRS2,MYC,GAPDH,INSR,GAPDHS,TALDO1,TCF7L2,OAS1,NR3C1,LDHA,TKT,PRKN,TNF,ENO1,ENO2,ENO3,TPI1
GO:0007088	regulation of mitotic nuclear division	5.402e-09	5.285e-08	19	149	PDGFB,PDGFRB,PIN1,FGFR2,XRCC3,YWHAH,KIF20B,IGF1,IGF1R,CDC26,INSR,BMP4,FBXO5,CEP97,DUSP1,EDN1,TGFB1,PEBP1,TNF
GO:0014909	smooth muscle cell migration	5.542e-09	5.399e-08	14	77	PDGFB,PDGFRB,MDM2,PGR,APEX1,IGF1,PRKG1,MYC,BCL2,ITGA2,ACE,ITGB3,EGR1,SERPINE1
GO:0006757	ATP generation from ADP	5.542e-09	5.399e-08	14	77	HIF1A,PGK1,PKM,IGF1,MYC,GAPDH,INSR,ENO4,GAPDHS,LDHA,ENO1,ENO2,ENO3,TPI1
GO:0042509	regulation of tyrosine phosphorylation of STAT protein	5.542e-09	5.399e-08	14	77	VEGFA,FLT3,IGF1,CSF1R,SOCS1,FYN,IRF1,JAK2,KIT,SOCS3,CAV1,LCK,CD40,LYN
GO:0002223	stimulatory C-type lectin receptor signaling pathway	5.693e-09	5.54e-08	16	104	PRKACA,PRKACB,PRKCD,FYN,PSMB8,PSMB9,PSMB10,PSMC4,PSMD3,PSMD8,PSMD11,NFKBIA,SYK,RAF1,NRAS,LYN
GO:0002274	myeloid leukocyte activation	5.833e-09	5.668e-08	21	183	HMOX1,PIK3CD,PIK3CG,FGR,LAT2,WNT5A,ZAP70,RHOH,LAT,PRKCD,IL10,PTAFR,JUN,SYK,KIT,RAC2,TGFB1,THBS1,CD86,TLR2,LYN
GO:0009141	nucleoside triphosphate metabolic process	6.016e-09	5.838e-08	27	295	HIF1A,LRRK2,PGK1,PKM,AK1,AK4,HSPA1A,RRM2B,SAMHD1,IGF1,MT-CYB,CTPS1,MYC,GAPDH,INSR,BDNF,ENO4,GAPDHS,LDHA,PPIF,TGFB1,CYCS,PRKN,ENO1,ENO2,ENO3,TPI1
GO:0002637	regulation of immunoglobulin production	6.287e-09	6.093e-08	12	54	PAXIP1,PKN1,IL5,IL10,BCL6,PTPRC,FOXP3,TGFB1,MSH6,CD40,CD40LG,TNF
GO:0007179	transforming growth factor beta receptor signaling pathway	6.435e-09	6.228e-08	21	184	CDKN1C,CDKN2B,PDGFB,PIN1,CCL2,HSPA5,PML,FOS,ID1,ARRB2,DAB2,BMP2,JUN,ADAM17,DNM2,CAV1,TGFB1,THBS1,FURIN,ENG,SMAD3
GO:0045664	regulation of neuron differentiation	6.677e-09	6.453e-08	43	655	EPOR,HGF,HLA-A,MAPT,LRRK2,MDM2,KLF4,FGF13,FGFR1,CXCL12,VEGFA,VIM,WNT5A,ID1,YWHAH,PPP2R5B,IGF1R,FYN,MYCN,B2M,DAB2,BCL2,BCL6,GFAP,BDNF,BMP2,BMP4,PTPRF,GLI2,GLI3,NOTCH1,RAC1,DNM2,RAC3,DNMT3B,DVL1,CAV1,NR3C1,TIMP2,PRKN,PAX6,LYN,TP73
GO:0046488	phosphatidylinositol metabolic process	6.732e-09	6.498e-08	22	202	ERBB2,PDGFB,PDGFRA,PDGFRB,KITLG,PIK3CB,PIK3CD,PIK3CG,PIK3R1,PI4KA,FGFR1,FGFR2,PLEK,VAV1,CSF1R,IRS2,FYN,KIT,LCK,EGFR,CD80,CD86
GO:0038084	vascular endothelial growth factor signaling pathway	7.074e-09	6.819e-08	9	26	PDGFB,PDGFRA,PDGFRB,HSPB1,VEGFA,FLT1,FLT3,DCN,KDR
GO:1903651	positive regulation of cytoplasmic transport	7.475e-09	7.197e-08	27	298	DDX58,MDM2,RHOU,PIK3R1,PLCG1,FLNA,POU5F1,SLC9A1,IGF1,PRKACA,PRKCD,DAB2,PSMD8,PTGS2,JAK2,BMP4,JUP,GLI3,RAC2,TCF7L2,CAV1,TEK,TGFB1,EGFR,TLR2,TNF,SMAD3
GO:0051099	positive regulation of binding	7.552e-09	7.258e-08	19	152	LRRK2,KLF4,TXN,ANXA2,WNT5A,IGF1,MYC,B2M,ITGA2,ACE,JAK2,BMP2,BMP4,ARHGEF7,TCF7L2,CAV1,TGFB1,PRKN,ENO1
GO:0002705	positive regulation of leukocyte mediated immunity	7.559e-09	7.258e-08	16	106	HLA-A,CCL2,FGR,VAV1,ZAP70,PAXIP1,B2M,FADD,PTAFR,PTPRC,SYK,FOXP3,TGFB1,MSH6,CD40,TNF
GO:0044057	regulation of system process	7.844e-09	7.513e-08	40	586	HGF,HIF1A,PDGFB,HMOX1,MDM2,KLF4,PIK3CG,PIK3R1,PIN1,FGFR1,MMP2,FLT1,SHC1,SLC9A1,IGF1,PRKACA,PRKCA,CCN2,PRKG1,CTSS,IL10,AVPR2,DAB2,ITGA2,PTAFR,ACE,PTGS2,ITPR1,JAK2,GJA1,JUP,KDR,NOS3,CAV1,LCK,NR3C1,EDN1,EGFR,PEBP1,TNF
GO:0002367	cytokine production involved in immune response	7.845e-09	7.513e-08	14	79	HLA-A,HMOX1,ANGPT1,WNT5A,IL10,B2M,BCL6,JAK3,KIT,FOXP3,TEK,TGFB1,TLR2,TNF
GO:0046128	purine ribonucleoside metabolic process	8.155e-09	7.799e-08	30	361	HIF1A,LRRK2,PGK1,PKM,AK1,AK4,HSPA1A,MPP1,IGF1,MT-CYB,MYC,GAPDH,INSR,BDNF,ENO4,DLG2,DLG4,GAPDHS,DNMT1,DNMT3B,NT5E,LDHA,PPIF,TGFB1,CYCS,PRKN,ENO1,ENO2,ENO3,TPI1
GO:0044248	cellular catabolic process	8.405e-09	8.028e-08	85	1828	NPL,CDKN2A,HGF,HIF1A,UBE2L6,MAPT,LRRK2,HMOX1,MDM2,HNRNPD,PIK3CB,PIK3CG,FEN1,PLCG1,HSPA5,PLK3,HSPB1,PML,RNASEH2A,ANXA2,SHMT1,SAMHD1,XRCC3,SKP2,IGF1,ARRB2,ISG15,CDC26,PRKACA,PRKCD,IRS2,MAPK3,MAPK7,CTSB,CTSS,ALDH7A1,MYC,IL10,GAPDH,INSR,PSMB8,DAB2,PSMB9,PSMB10,PSMC4,PSMD3,PSMD8,BCL2,PSMD11,ISG20,DCN,ACE,GFAP,GGT1,BGN,ITPR1,FBXO5,SUPT5H,RAB7A,UBE2S,KDR,HERC3,GAPDHS,HERC6,NOS3,VMP1,NT5E,DUSP1,DVL1,OAS2…
GO:0060512	prostate gland morphogenesis	8.438e-09	8.049e-08	10	35	FGFR2,MMP2,WNT5A,AR,IGF1,IGF1R,BMP4,GLI2,NOTCH1,CD44
GO:0045453	bone resorption	8.542e-09	8.137e-08	13	67	PDK4,ACP5,VEGFA,CSF1R,CTSS,ITGB3,SYK,RAB7A,RAC1,RAC2,S1PR1,TFRC,EGFR
GO:0002576	platelet degranulation	8.689e-09	8.266e-08	16	107	HGF,PDGFB,PLEK,VEGFA,VEGFC,SELP,FLNA,VWF,IGF1,ITGB3,SYK,TGFB1,THBS1,TIMP1,SERPINE1,LYN
GO:0006919	activation of cysteine-type endopeptidase activity involved in apoptotic process	8.792e-09	8.343e-08	15	93	CDKN2A,PML,FAS,FASLG,MYC,TNFSF10,FADD,STAT1,JAK2,CASP2,CASP7,LCK,CYCS,TNF,SMAD3
GO:0042100	B cell proliferation	8.792e-09	8.343e-08	15	93	CDKN1A,CDKN2A,PRKCD,PKN1,IRS2,CTPS1,IL5,IL10,BCL2,BCL6,PTPRC,CD40,CD40LG,LYN,LEF1
GO:0006875	cellular metal ion homeostasis	8.922e-09	8.455e-08	37	518	EPOR,HIF1A,PDGFRA,HMOX1,ADCY5,PIK3CB,PIK3CG,CCL2,ABCG2,PLCG1,CXCL12,PML,SLC9A1,PRKACA,PRKCA,PRKCB,PRKG1,MYC,BCL2,ITGB3,ITPR1,JAK2,JAK3,GJA1,BMP4,PTPRC,CXCR4,DLG4,KDR,CAV1,LCK,S1PR1,EDN1,TFRC,TGFB1,CD40,LYN
GO:0090407	organophosphate biosynthetic process	9.03e-09	8.546e-08	41	613	PDGFB,RRM1,ADCY3,ADCY5,ADCY7,PIK3CB,PIK3CD,PIK3CG,PIK3R1,PI4KA,PKM,AK1,AK4,FGFR1,PLCG1,FGFR2,PLEK,RRM2B,SHMT1,PAICS,MTHFD1,PRKCA,IRS2,PRKG1,CTPS1,MYC,AVPR2,PTAFR,DHFR,NOS3,RAF1,NT5E,OAS1,OAS2,EDN1,TGFB1,NAMPT,TIMP2,TKT,PRKN,TPI1
GO:0051047	positive regulation of secretion	9.125e-09	8.625e-08	34	450	HIF1A,HLA-DRB1,FGFR1,FGR,CXCL12,VEGFC,FLT3,WNT5A,ZAP70,IGF1,CSF1R,PRKCA,IRS2,MAPK11,IL5,IL10,DAB2,PTAFR,JAK2,GJA1,ARHGEF7,SYK,RAB7A,TCF7L2,NR3C1,TEK,EDN1,TGFB1,EGFR,CD34,TLR2,PRKN,TNF,PAX6
GO:1904036	negative regulation of epithelial cell apoptotic process	9.229e-09	8.7e-08	11	45	HMOX1,PGR,ANGPT1,IGF1,IGF1R,MAPK7,IL10,KDR,TCF7L2,TEK,SERPINE1
GO:2000351	regulation of endothelial cell apoptotic process	9.229e-09	8.7e-08	11	45	ANGPT1,FASLG,MAPK7,IL10,BMP4,KDR,TEK,THBS1,CD40,SERPINE1,CD40LG
GO:0014074	response to purine-containing compound	9.7e-09	9.133e-08	20	171	HIF1A,PIK3CG,PIK3R1,CCL2,FOS,APEX1,CREM,IGF1,PTAFR,PTGS2,STAT1,ITPR1,JUN,JUNB,DNMT1,DNMT3B,DUSP1,TEK,LDHA,CDK2
GO:0042278	purine nucleoside metabolic process	9.862e-09	9.274e-08	30	364	HIF1A,LRRK2,PGK1,PKM,AK1,AK4,HSPA1A,MPP1,IGF1,MT-CYB,MYC,GAPDH,INSR,BDNF,ENO4,DLG2,DLG4,GAPDHS,DNMT1,DNMT3B,NT5E,LDHA,PPIF,TGFB1,CYCS,PRKN,ENO1,ENO2,ENO3,TPI1
GO:0042035	regulation of cytokine biosynthetic process	9.971e-09	9.363e-08	16	108	CEBPB,HMOX1,KLF4,HSPB1,WNT5A,IL10,MYD88,IRF1,PTAFR,SYK,FOXP3,THBS1,CD80,CD86,TLR2,TNF
GO:0045995	regulation of embryonic development	1.013e-08	9.502e-08	17	123	PDGFB,KLF4,FGFR1,HSPA5,WNT5A,AR,IGF1,PRKACA,PRKACB,SNAI1,MAPK7,INSR,GATA1,BMP4,RPS6KA6,NOTCH1,DVL1
GO:0051493	regulation of cytoskeleton organization	1.019e-08	9.549e-08	34	452	PDGFRA,PDGFRB,MAPT,PIK3R1,FGF13,FGR,PLEK,CXCL12,ROCK2,FLNA,RHOD,ID1,XRCC3,SLC9A1,CSF1R,PPM1F,PRKCD,CCN2,MAPK3,NES,CENPJ,SPTBN2,ITGB3,CEP97,RAC1,CAV1,TEK,S1PR1,EDN1,TGFB1,CCNF,PRKN,HCK,SMAD3
GO:0061437	renal system vasculature development	1.038e-08	9.697e-08	9	27	PDGFB,PDGFRA,PDGFRB,ANGPT1,ITGB3,BMP4,NOTCH1,EGR1,CD34
GO:0061440	kidney vasculature development	1.038e-08	9.697e-08	9	27	PDGFB,PDGFRA,PDGFRB,ANGPT1,ITGB3,BMP4,NOTCH1,EGR1,CD34
GO:0030003	cellular cation homeostasis	1.043e-08	9.73e-08	40	592	EPOR,HIF1A,PDGFRA,LRRK2,HMOX1,ADCY5,PIK3CB,PIK3CG,CCL2,ABCG2,PLCG1,CXCL12,PML,FASLG,SLC9A1,PRKACA,PRKCA,PRKCB,PRKG1,MYC,BCL2,ITGB3,ITPR1,JAK2,JAK3,GJA1,BMP4,PTPRC,CXCR4,RAB7A,DLG4,KDR,CAV1,LCK,S1PR1,EDN1,TFRC,TGFB1,CD40,LYN
GO:0060337	type I interferon signaling pathway	1.099e-08	1.024e-07	14	81	HLA-A,WNT5A,SAMHD1,ISG15,OASL,PSMB8,FADD,IRF1,ISG20,STAT1,OAS1,OAS2,OAS3,EGR1
GO:0032869	cellular response to insulin stimulus	1.158e-08	1.077e-07	22	208	HIF1A,PDK4,PIK3R1,CCL2,SHC1,SLC9A1,IGF1,IGF1R,PRKCA,PRKCB,SOCS1,PRKCD,IRS2,INSR,STAT1,PTPRF,AKT3,SOCS3,NAMPT,EIF4EBP1,H2AFZ,CDK2
GO:2000177	regulation of neural precursor cell proliferation	1.187e-08	1.104e-07	15	95	HIF1A,LRRK2,VEGFA,VEGFC,WNT5A,IGF1,NES,BDNF,GLI1,GLI2,GLI3,NOTCH1,TGFB1,PAX6,LYN
GO:0070838	divalent metal ion transport	1.202e-08	1.116e-07	34	455	PDGFB,PDGFRB,PIK3CG,CCL2,PLCG1,HSPA2,CXCL12,PML,ANXA5,SLC9A1,IGF1,ARRB2,PRKACA,PRKCB,CCN2,FYN,SPINK1,B2M,BCL2,ACE,ITGB3,PTGS2,ITPR1,JAK3,GJA1,BMP4,PTPRC,CXCR4,NOS3,CAV1,LCK,TGFB1,SERPINE1,LYN
GO:0002064	epithelial cell development	1.236e-08	1.146e-07	24	246	CDKN1A,HIF1A,PDGFB,PGR,FGFR1,FGFR2,ROCK2,VIM,WNT5A,ID1,AR,MYD88,STAT1,GJA1,BMP4,CXCR4,KLF5,NOTCH1,RAC1,EPHA2,TNF,PAX6,ENG,CDK6
GO:0006325	chromatin organization	1.262e-08	1.169e-07	47	770	CDKN2A,ACTB,HIST3H3,HIST1H4I,HIST1H2AK,HIST1H2BL,HIST2H2BE,HIST1H3A,HIST1H2BK,PML,VEGFA,VRK1,EP400,HIST3H2BB,POU5F1,ATAD2,PPM1F,PAXIP1,SMARCB1,PRKCA,PRKCB,PRKCD,CTBP1,PKN1,H2AFJ,MAPK3,MYC,CENPN,GATA1,BCL6,JAK2,SUPT5H,DNMT1,DNMT3B,FOXP3,HIST1H2BJ,CENPS,NR3C1,TGFB1,WDHD1,H1F0,H2AFX,H2AFZ,LEF1,TOP1,HIST2H3C,CDK2
GO:0009746	response to hexose	1.265e-08	1.17e-07	22	209	HIF1A,HLA-DRB1,ADCY5,TXN2,VCAM1,FAS,IGF1,IGF1R,PRKACA,SMARCB1,CCN2,IRS2,CTSB,PTGS2,GJA1,RAF1,TCF7L2,LDHA,TGFB1,THBS1,EGR1,PRKN
GO:0034333	adherens junction assembly	1.295e-08	1.195e-07	14	82	VEGFA,ROCK2,RHOD,SLC9A1,PPM1F,BCL2,ITGA2,JUP,ARHGEF7,KDR,RAC1,TEK,THBS1,SMAD3
GO:0071357	cellular response to type I interferon	1.295e-08	1.195e-07	14	82	HLA-A,WNT5A,SAMHD1,ISG15,OASL,PSMB8,FADD,IRF1,ISG20,STAT1,OAS1,OAS2,OAS3,EGR1
GO:0016202	regulation of striated muscle tissue development	1.298e-08	1.196e-07	17	125	PIN1,FGFR1,FGFR2,MAPK11,BCL2,BDNF,GJA1,BMP2,BMP4,NOTCH1,TCF7L2,NRAS,NR3C1,TGFB1,LEF1,SMAD3,TP73
GO:1903038	negative regulation of leukocyte cell-cell adhesion	1.307e-08	1.202e-07	16	110	CDKN2A,ERBB2,CEBPB,HLA-DQA1,HLA-DRB1,KLF4,CXCL12,IL10,IRF1,BCL6,JAK3,BMP4,GLI3,FOXP3,TGFB1,CD44
GO:0051091	positive regulation of DNA-binding transcription factor activity	1.338e-08	1.229e-07	24	247	CDKN2A,DDX58,HSPA1A,CARD14,VEGFA,WNT5A,AR,PPP2R5B,SMARCB1,PRKCB,IL5,IL10,MYD88,BDNF,JAK2,JUP,NFKBIA,KIT,RIPK4,TGFB1,TLR2,CD40,CD40LG,TNF
GO:0048864	stem cell development	1.379e-08	1.266e-07	21	192	HGF,HIF1A,KITLG,FGFR2,FLNA,WNT5A,SNAI1,MAPK3,DAB2,BCL2,GJA1,BMP2,ALDH1A2,PTPRC,NOTCH1,TCF7L2,EDN1,TGFB1,PAX6,LEF1,SMAD3
GO:0001654	eye development	1.383e-08	1.266e-07	31	391	CDKN1C,HIF1A,PDGFB,PDGFRA,RHOJ,PDGFRB,RRM1,KLF4,FGFR2,VEGFA,VIM,FLT1,WNT5A,FASLG,NES,BCL2,BDNF,GJA1,BMP4,JUN,ALDH1A2,GLI3,KDR,GNGT1,CASP2,TGFB1,EGFR,EPHA2,PAX6,SMAD3,CDK2
GO:0009119	ribonucleoside metabolic process	1.383e-08	1.266e-07	31	391	HIF1A,LRRK2,PGK1,PKM,AK1,AK4,HSPA1A,MPP1,IGF1,MT-CYB,CTPS1,MYC,GAPDH,INSR,BDNF,ENO4,DLG2,DLG4,GAPDHS,DNMT1,DNMT3B,NT5E,LDHA,PPIF,TGFB1,CYCS,PRKN,ENO1,ENO2,ENO3,TPI1
GO:0019318	hexose metabolic process	1.406e-08	1.285e-07	25	267	HIF1A,PDK1,PDK4,MDH2,PGK1,PIK3R1,PKM,CREM,IGF1,SLC25A1,IRS2,MYC,GAPDH,INSR,GAPDHS,TCF7L2,OAS1,NR3C1,LDHA,PRKN,TNF,ENO1,ENO2,ENO3,TPI1
GO:0072511	divalent inorganic cation transport	1.416e-08	1.293e-07	34	458	PDGFB,PDGFRB,PIK3CG,CCL2,PLCG1,HSPA2,CXCL12,PML,ANXA5,SLC9A1,IGF1,ARRB2,PRKACA,PRKCB,CCN2,FYN,SPINK1,B2M,BCL2,ACE,ITGB3,PTGS2,ITPR1,JAK3,GJA1,BMP4,PTPRC,CXCR4,NOS3,CAV1,LCK,TGFB1,SERPINE1,LYN
GO:1903555	regulation of tumor necrosis factor superfamily cytokine production	1.467e-08	1.338e-07	17	126	ACP5,PIK3R1,CCL2,HSPB1,FLT3,ANGPT1,ARRB2,IL10,MYD88,FADD,PTAFR,JAK2,FOXP3,THBS1,CD86,CD34,TLR2
GO:0010811	positive regulation of cell-substrate adhesion	1.492e-08	1.358e-07	16	111	VEGFA,VEGFC,FLNA,PPM1F,DAB2,ITGB3,JAK2,ARHGEF7,KDR,RAC1,DNM2,RAC3,TEK,THBS1,SMAD3,CDK6
GO:0070228	regulation of lymphocyte apoptotic process	1.493e-08	1.358e-07	13	70	HIF1A,WNT5A,FAS,IRS2,MYC,IL10,FADD,BCL6,JAK3,BMP4,CD3G,CD44,LYN
GO:2000242	negative regulation of reproductive process	1.494e-08	1.358e-07	12	58	RPS6KA2,WNT5A,IGF1,PRKACA,PRKACB,SNAI1,BMP4,FBXO5,HPGDS,DUSP1,TIMP1,WEE2
GO:1903707	negative regulation of hemopoiesis	1.503e-08	1.364e-07	18	142	CDKN2A,ERBB2,HIST1H4I,PIK3R1,FLT3,MYC,ZBTB16,IRF1,BCL6,JAK3,BMP4,GLI3,NFKBIA,NOTCH1,FOXP3,CD44,LYN,CDK6
GO:2001235	positive regulation of apoptotic signaling pathway	1.512e-08	1.371e-07	21	193	PML,FAS,FASLG,YWHAH,PRKCD,MYC,TNFSF10,FADD,BCL2,JAK2,JAK3,PTPRC,YWHAQ,CASP2,CAV1,LCK,PPIF,THBS1,PRKN,SMAD3,TP73
GO:0072132	mesenchyme morphogenesis	1.514e-08	1.371e-07	11	47	MDM2,FGFR1,WNT5A,SNAI1,MYC,BMP2,NOTCH1,TGFB1,ENG,LEF1,SMAD3
GO:0044703	multi-organism reproductive process	1.544e-08	1.396e-07	57	1040	EPOR,HIF1A,HLA-A,MAPT,RPS6KA2,ADCY3,ADCY7,PGR,FANCD2,TYRO3,LRGUK,KITLG,CCL2,ABCG2,MMP2,HSPA2,CXCL12,FOS,MSH4,MSH5,FAS,CREM,AR,IGF1,PRKACA,CTSB,ZBTB16,MCM8,SPINK1,BCL2,ITGA2,BCL6,PTAFR,ACE,PTGS2,GGT1,BMP4,JUNB,FBXO5,HPGDS,CXCR4,GLI1,GAPDHS,KIT,NOS3,NOTCH1,DNM2,REC8,VMP1,EDN1,GSR,TGFB1,NAMPT,TIMP1,PEBP1,H2AFX,WEE2
GO:0048469	cell maturation	1.593e-08	1.439e-07	20	176	CDKN1A,CDKN1C,HIF1A,PDGFB,RPS6KA2,LRRK2,PGR,FGFR1,VEGFA,PRKACA,BCL2,GJA1,FBXO5,DLG2,KDR,RAC1,RAC3,REC8,PEBP1,WEE2
GO:0043524	negative regulation of neuron apoptotic process	1.598e-08	1.441e-07	19	159	EPOR,HIF1A,CEBPB,HMOX1,TYRO3,PIN1,CCL2,VEGFA,ANGPT1,FYN,SOD2,NES,BCL2,BDNF,JAK2,JUN,KDR,PRKN,TP73
GO:0048634	regulation of muscle organ development	1.656e-08	1.491e-07	17	127	PIN1,FGFR1,FGFR2,MAPK11,BCL2,BDNF,GJA1,BMP2,BMP4,NOTCH1,TCF7L2,NRAS,NR3C1,TGFB1,LEF1,SMAD3,TP73
GO:0035270	endocrine system development	1.681e-08	1.512e-07	18	143	CDKN1C,PDGFRA,PDGFRB,WNT5A,IGF1R,MAPK3,INSR,BMP2,BMP4,ALDH1A2,GLI1,GLI2,RAF1,TCF7L2,NR3C1,PAX6,SMAD3,CDK6
GO:0044706	multi-multicellular organism process	1.693e-08	1.521e-07	24	250	EPOR,HIF1A,HLA-A,MAPT,ADCY7,PGR,CCL2,ABCG2,MMP2,FOS,FAS,AR,IGF1,CTSB,BCL2,ITGA2,PTAFR,PTGS2,JUNB,VMP1,EDN1,TGFB1,NAMPT,TIMP1
GO:0009199	ribonucleoside triphosphate metabolic process	1.759e-08	1.578e-07	25	270	HIF1A,LRRK2,PGK1,PKM,AK1,AK4,HSPA1A,IGF1,MT-CYB,CTPS1,MYC,GAPDH,INSR,BDNF,ENO4,GAPDHS,LDHA,PPIF,TGFB1,CYCS,PRKN,ENO1,ENO2,ENO3,TPI1
GO:1903046	meiotic cell cycle process	1.816e-08	1.627e-07	21	195	RPS6KA2,ADCY3,FANCD2,CKS2,HSPA2,WNT5A,MSH4,MSH5,XRCC3,SMC2,FBXO5,NCAPD2,RAD51,REC8,RAD51B,SMC4,CENPS,MSH6,WEE2,TOP3A,CDK2
GO:0030888	regulation of B cell proliferation	1.834e-08	1.642e-07	12	59	CDKN1A,CDKN2A,PKN1,IRS2,IL5,IL10,BCL2,BCL6,PTPRC,CD40,CD40LG,LYN
GO:1901861	regulation of muscle tissue development	1.866e-08	1.667e-07	17	128	PIN1,FGFR1,FGFR2,MAPK11,BCL2,BDNF,GJA1,BMP2,BMP4,NOTCH1,TCF7L2,NRAS,NR3C1,TGFB1,LEF1,SMAD3,TP73
GO:0043280	positive regulation of cysteine-type endopeptidase activity involved in apoptotic process	1.866e-08	1.667e-07	17	128	CDKN2A,PML,FAS,FASLG,PPM1F,CCN2,MYC,TNFSF10,FADD,STAT1,JAK2,CASP2,CASP7,LCK,CYCS,TNF,SMAD3
GO:0007249	I-kappaB kinase/NF-kappaB signaling	1.893e-08	1.687e-07	25	271	HMOX1,HSPB1,ROCK2,FLNA,ANGPT1,FASLG,RHOC,RHOH,PRKCB,FYN,IL10,MYD88,TNFSF10,AVPR2,FADD,IRF1,PTGS2,STAT1,GJA1,NFKBIA,TLR2,PRDX1,CD40,PRKN,TNF
GO:0009144	purine nucleoside triphosphate metabolic process	1.893e-08	1.687e-07	25	271	HIF1A,LRRK2,PGK1,PKM,AK1,AK4,HSPA1A,SAMHD1,IGF1,MT-CYB,MYC,GAPDH,INSR,BDNF,ENO4,GAPDHS,LDHA,PPIF,TGFB1,CYCS,PRKN,ENO1,ENO2,ENO3,TPI1
GO:0048812	neuron projection morphogenesis	1.953e-08	1.738e-07	41	630	ERBB2,MAPT,ACTB,LRRK2,FGF13,FGFR2,CXCL12,VEGFA,ROCK2,VIM,WEE1,WNT5A,ID1,YWHAH,KIF20B,IGF1R,CSF1R,PRKCA,MAPK3,FYN,SPTBN2,BCL2,ITGA1,BDNF,GJA1,PTPRF,CXCR4,GLI2,GLI3,DLG4,KDR,NOTCH1,RAC1,DNM2,NRAS,DVL1,EGFR,EGR2,PRKN,PAX6,LUM
GO:0030198	extracellular matrix organization	1.998e-08	1.775e-07	29	354	PDGFB,PDGFRA,MMP2,VCAM1,VWF,ANXA2,CCN2,CTSS,ITGA1,ITGA2,DCN,ITGAM,ITGB3,GFAP,BGN,KDR,NOTCH1,TGFB1,THBS1,TIMP1,TIMP2,FURIN,SERPINE1,CD44,ELF3,TNF,LUM,ENG,SMAD3
GO:0006873	cellular ion homeostasis	2.084e-08	1.85e-07	40	607	EPOR,HIF1A,PDGFRA,LRRK2,HMOX1,ADCY5,PIK3CB,PIK3CG,CCL2,ABCG2,PLCG1,CXCL12,PML,FASLG,SLC9A1,PRKACA,PRKCA,PRKCB,PRKG1,MYC,BCL2,ITGB3,ITPR1,JAK2,JAK3,GJA1,BMP4,PTPRC,CXCR4,RAB7A,DLG4,KDR,CAV1,LCK,S1PR1,EDN1,TFRC,TGFB1,CD40,LYN
GO:0071158	positive regulation of cell cycle arrest	2.092e-08	1.854e-07	14	85	CDKN1A,CDKN2A,MDM2,PLK3,PML,PPP2R5B,PRKACA,CENPJ,GADD45A,CASP2,TGFB1,PCNA,CDK2,TP73
GO:0071706	tumor necrosis factor superfamily cytokine production	2.101e-08	1.86e-07	17	129	ACP5,PIK3R1,CCL2,HSPB1,FLT3,ANGPT1,ARRB2,IL10,MYD88,FADD,PTAFR,JAK2,FOXP3,THBS1,CD86,CD34,TLR2
GO:0048738	cardiac muscle tissue development	2.124e-08	1.878e-07	22	215	EPOR,PDGFRA,PDGFRB,PIN1,FGFR1,FGFR2,VEGFA,ANGPT1,WNT5A,SLC9A1,PRKG1,MAPK11,FADD,GJA1,BMP2,BMP4,ALDH1A2,NOTCH1,NR3C1,S1PR1,TGFB1,TP73
GO:0043062	extracellular structure organization	2.126e-08	1.878e-07	29	355	PDGFB,PDGFRA,MMP2,VCAM1,VWF,ANXA2,CCN2,CTSS,ITGA1,ITGA2,DCN,ITGAM,ITGB3,GFAP,BGN,KDR,NOTCH1,TGFB1,THBS1,TIMP1,TIMP2,FURIN,SERPINE1,CD44,ELF3,TNF,LUM,ENG,SMAD3
GO:0007045	cell-substrate adherens junction assembly	2.133e-08	1.879e-07	13	72	VEGFA,ROCK2,RHOD,SLC9A1,PPM1F,BCL2,ITGA2,ARHGEF7,KDR,RAC1,TEK,THBS1,SMAD3
GO:0048041	focal adhesion assembly	2.133e-08	1.879e-07	13	72	VEGFA,ROCK2,RHOD,SLC9A1,PPM1F,BCL2,ITGA2,ARHGEF7,KDR,RAC1,TEK,THBS1,SMAD3
GO:0031344	regulation of cell projection organization	2.162e-08	1.903e-07	42	657	EPOR,HGF,HLA-A,MAPT,LRRK2,MDM2,KLF4,FGF13,FGFR1,CXCL12,VEGFA,VIM,WNT5A,ID1,YWHAH,RHOG,PPP2R5B,IGF1R,PRKCD,FYN,CENPJ,B2M,DAB2,ITGA2,GFAP,BDNF,BMP4,PTPRF,ARHGEF7,KLF5,KIT,CEP97,RAC1,RAC2,DNM2,DVL1,CAV1,NR3C1,EPHA2,PRKN,PAX6,LYN
GO:0000086	G2/M transition of mitotic cell cycle	2.175e-08	1.909e-07	21	197	CDKN1A,CDKN2A,CDKN2B,CDK14,ABCB1,HSPA2,PLK3,WEE1,SKP2,PRKACA,PRKAR2B,NES,CENPJ,NDE1,GADD45A,TUBA1A,DNM2,RAD51B,CCNG1,FANCI,CDK2
GO:0051216	cartilage development	2.175e-08	1.909e-07	21	197	HIF1A,MGP,FGFR1,WNT5A,PRKCA,CCN2,SNAI1,MAPK3,MYCN,ZBTB16,BMP2,BMP4,GLI2,GLI3,EDN1,TGFB1,THBS1,TIMP1,CD44,LUM,SMAD3
GO:0022604	regulation of cell morphogenesis	2.281e-08	2e-07	40	609	RHOJ,MAPT,LRRK2,RHOU,CCL2,FGF13,FGR,CXCL12,VEGFA,VIM,FLNA,VRK1,WNT5A,ID1,YWHAH,CSF1R,SNAI1,FYN,CENPJ,DAB2,ITGB3,BDNF,STAT1,BMP2,PTPRF,ARHGEF7,KDR,KIT,CEP97,NOTCH1,RAC1,DNM2,RAC3,TCF7L2,TGFB1,MYH14,PRKN,LEF1,HCK,SMAD3
GO:0050680	negative regulation of epithelial cell proliferation	2.363e-08	2.069e-07	17	130	CDKN1C,CDKN2A,CDKN2B,FGFR2,WNT5A,AR,DAB2,PTCH1,STAT1,GJA1,BMP4,CAV1,TGFB1,THBS1,PAX6,ENG,CDK6
GO:0072577	endothelial cell apoptotic process	2.422e-08	2.119e-07	11	49	ANGPT1,FASLG,MAPK7,IL10,BMP4,KDR,TEK,THBS1,CD40,SERPINE1,CD40LG
GO:0097202	activation of cysteine-type endopeptidase activity	2.433e-08	2.126e-07	15	100	CDKN2A,PML,FAS,FASLG,MYC,TNFSF10,FADD,STAT1,JAK2,CASP2,CASP7,LCK,CYCS,TNF,SMAD3
GO:0034340	response to type I interferon	2.442e-08	2.129e-07	14	86	HLA-A,WNT5A,SAMHD1,ISG15,OASL,PSMB8,FADD,IRF1,ISG20,STAT1,OAS1,OAS2,OAS3,EGR1
GO:0046634	regulation of alpha-beta T cell activation	2.442e-08	2.129e-07	14	86	HLA-A,ZAP70,ZBTB16,IRF1,BCL6,JAK3,PTPRC,GLI3,SYK,FOXP3,TGFB1,CD80,CD86,CD44
GO:0006909	phagocytosis	2.485e-08	2.164e-07	24	255	ACTB,TYRO3,PIK3CB,PIK3R1,CCL2,PLCG1,FGR,VAV1,PRKCD,MAPK3,FYN,ITGA2,TXNDC5,SYK,RAB7A,RAC1,DNM2,TGFB1,THBS1,PDIA6,CD3G,TNF,LYN,HCK
GO:0007565	female pregnancy	2.514e-08	2.186e-07	22	217	EPOR,HIF1A,HLA-A,MAPT,ADCY7,PGR,CCL2,ABCG2,MMP2,FOS,FAS,AR,IGF1,CTSB,BCL2,ITGA2,PTGS2,JUNB,VMP1,TGFB1,NAMPT,TIMP1
GO:0002460	adaptive immune response based on somatic recombination of immune receptors built from immunoglobulin superfamily domains	2.535e-08	2.201e-07	25	275	HLA-A,HLA-DRB1,VEGFA,FAS,PAXIP1,PRKCD,PKN1,IL10,MYD88,B2M,FADD,IRF1,BCL6,JAK3,PTPRC,ADAM17,FOXP3,NRAS,TGFB1,MSH6,CD80,CD40,CD40LG,TNF,LEF1
GO:0001707	mesoderm formation	2.537e-08	2.201e-07	13	73	KLF4,FGFR1,FGFR2,WNT5A,POU5F1,PRKACA,SNAI1,ITGA2,ITGB3,BMP4,EPHA2,LEF1,SMAD3
GO:0010952	positive regulation of peptidase activity	2.66e-08	2.305e-07	19	164	CDKN2A,MAPK12,PML,FAS,FASLG,PPM1F,CCN2,MYC,TNFSF10,FADD,STAT1,JAK2,CASP2,CASP7,CAV1,LCK,CYCS,TNF,SMAD3
GO:0032615	interleukin-12 production	2.728e-08	2.361e-07	12	61	ACP5,FLT3,ARRB2,PRKCD,MAPK11,IL10,IRF1,JAK3,THBS1,TLR2,CD40,CD40LG
GO:0006644	phospholipid metabolic process	2.74e-08	2.369e-07	32	425	ERBB2,PDGFB,PDGFRA,PDGFRB,KLF4,KITLG,PIK3CB,PIK3CD,PIK3CG,PIK3R1,PI4KA,FGFR1,PLCG1,FGFR2,FGR,PLEK,VAV1,FLT1,FLT3,CSF1R,PRKCD,IRS2,FYN,KIT,RAC1,LCK,TEK,TGFB1,EGFR,CD80,CD86,LYN
GO:0016485	protein processing	2.774e-08	2.395e-07	28	338	CDKN2A,RPS6KA2,LRRK2,MDM2,PML,FAS,FASLG,PRKACA,PRKACB,CTSS,MYC,TNFSF10,FADD,PTCH1,ACE,STAT1,GGT1,JAK2,GLI3,CASP2,CASP7,LCK,THBS1,FURIN,CYCS,SERPINE1,TNF,SMAD3
GO:0019752	carboxylic acid metabolic process	2.789e-08	2.405e-07	55	1003	NPL,HIF1A,PDK1,PDK4,MDH2,PGK1,PKM,MTHFD1L,TECR,SHMT1,CREM,SLC2A1,IGF1,MTHFD1,PDP1,PRKAR2B,IRS2,MAPK3,CTPS1,ALDH7A1,MYC,GAPDH,INSR,PSMB8,PSMB9,PSMB10,PSMC4,PSMD3,PSMD8,PSMD11,DCN,PTGS2,PHGDH,GGT1,BGN,ENO4,ALDH1A2,HPGDS,DHFR,SYK,GAPDHS,NOS3,DNMT1,DNMT3B,CAV1,LDHA,LDHB,EDN1,PDHX,TLR2,HADH,ENO1,ENO2,ENO3,TPI1
GO:0090090	negative regulation of canonical Wnt signaling pathway	2.938e-08	2.528e-07	19	165	WNT5A,PSMB8,DAB2,PSMB9,PSMB10,PSMC4,PSMD3,PSMD8,PSMD11,BMP2,GLI1,GLI3,NOTCH1,TCF7L2,DVL1,CAV1,EGR1,PRKN,LEF1
GO:0001890	placenta development	2.938e-08	2.528e-07	19	165	CDKN1C,EPOR,HIF1A,CEBPB,PDGFB,FGFR2,VCAM1,VWF,SNAI1,CTSB,IL10,DCN,PTGS2,JUNB,SOCS3,CCNF,EGFR,SERPINE1,LEF1
GO:0030163	protein catabolic process	2.965e-08	2.548e-07	49	844	CDKN2A,UBE2L6,LRRK2,MDM2,PIN1,HSPA5,PLK3,PML,FLNA,ANXA2,WNT5A,XRCC3,SKP2,ARRB2,MAPK15,ISG15,CDC26,PRKACA,CTSB,FYN,CTSS,IL10,PSMB8,DAB2,PSMB9,PSMB10,BARD1,PSMC4,PSMD3,PSMD8,PSMD11,ACE,GJA1,FBXO5,RAB7A,UBE2S,HERC3,HERC6,DUSP1,DVL1,CAV1,CCNF,EGFR,TIMP1,TIMP2,FURIN,PRKN,TNF,SMAD3
GO:0045931	positive regulation of mitotic cell cycle	2.978e-08	2.556e-07	17	132	PDGFB,PDGFRB,MDM2,FGFR1,APEX1,XRCC3,KIF20B,IGF1,IGF1R,PRKCA,INSR,RAD51B,EDN1,TGFB1,PEBP1,EIF4EBP1,TNF
GO:0043299	leukocyte degranulation	3.009e-08	2.579e-07	13	74	HMOX1,PIK3CD,PIK3CG,FGR,LAT2,ZAP70,LAT,PTAFR,SYK,KIT,RAC2,LYN,HCK
GO:0034111	negative regulation of homotypic cell-cell adhesion	3.214e-08	2.75e-07	16	117	CDKN2A,ERBB2,CEBPB,HLA-DQA1,HLA-DRB1,PRKCD,PRKG1,IL10,IRF1,BCL6,JAK3,BMP4,GLI3,FOXP3,TGFB1,CD44
GO:0002262	myeloid cell homeostasis	3.219e-08	2.75e-07	18	149	HIF1A,HMOX1,KITLG,VEGFA,ISG15,MTHFD1,MAPK11,GATA1,BCL6,JAK2,BMP4,ADAM17,KIT,FOXP3,PRDX1,CD44,LYN,CDK6
GO:0060759	regulation of response to cytokine stimulus	3.219e-08	2.75e-07	18	149	HIF1A,KLF4,HSPA1A,ANGPT1,WNT5A,SOCS1,MAPK7,FADD,STAT1,JAK2,PTPRC,PTPRF,SYK,SOCS3,CAV1,EDN1,PRKN,TNF
GO:2000573	positive regulation of DNA biosynthetic process	3.308e-08	2.822e-07	12	62	HGF,PDGFB,PDGFRB,KLF4,ARRB2,MAPK15,MAPK3,MYC,RFC2,RFC3,RFC4,RFC5
GO:0031397	negative regulation of protein ubiquitination	3.338e-08	2.844e-07	17	133	CDKN2A,HSPA1A,PML,ARRB2,ISG15,CDC26,FYN,PSMB8,PSMB9,PSMB10,PSMC4,PSMD3,PSMD8,PSMD11,FBXO5,CAV1,CDK2
GO:0010948	negative regulation of cell cycle process	3.483e-08	2.965e-07	23	240	CDKN1A,CDKN2B,RPS6KA2,MDM2,FGFR2,PLK3,PML,XRCC3,PPP2R5B,STAG2,CENPJ,BCL2,GADD45A,BMP4,FBXO5,DUSP1,CASP2,CCNF,CCNG1,FANCI,PCNA,CDK2,TP73
GO:1901796	regulation of signal transduction by p53 class mediator	3.577e-08	3.041e-07	19	167	CDKN2A,MDM2,PIN1,PLK3,PML,RRM2B,RMI2,SNAI1,MAPK11,BARD1,RFC2,RFC3,RFC4,RFC5,CD44,PRKN,TOP3A,CDK2,TP73
GO:0007204	positive regulation of cytosolic calcium ion concentration	3.622e-08	3.076e-07	25	280	EPOR,PDGFRA,ADCY5,PIK3CG,PLCG1,PML,PRKACA,PRKG1,BCL2,ITGB3,ITPR1,JAK2,JAK3,GJA1,BMP4,PTPRC,CXCR4,DLG4,KDR,CAV1,LCK,S1PR1,EDN1,TGFB1,LYN
GO:0030195	negative regulation of blood coagulation	3.786e-08	3.208e-07	11	51	PDGFB,PDGFRA,ANXA2,ANXA5,PRKCD,PRKG1,NOS3,EDN1,THBS1,CD34,SERPINE1
GO:1900047	negative regulation of hemostasis	3.786e-08	3.208e-07	11	51	PDGFB,PDGFRA,ANXA2,ANXA5,PRKCD,PRKG1,NOS3,EDN1,THBS1,CD34,SERPINE1
GO:0030111	regulation of Wnt signaling pathway	3.834e-08	3.237e-07	27	322	LRRK2,CDK14,PIN1,FGFR2,WNT5A,POU5F1,PSMB8,DAB2,PSMB9,PSMB10,PSMC4,PSMD3,PSMD8,PSMD11,BMP2,JUP,GLI1,GLI3,NOTCH1,TCF7L2,DVL1,CAV1,EGR1,TLR2,PRKN,LEF1,SMAD3
GO:1901655	cellular response to ketone	3.838e-08	3.237e-07	14	89	GNG2,KLF4,ADCY3,ADCY5,CCL2,ABCG2,ROCK2,JAK2,BMP4,GNAI1,DNMT3B,NR3C1,TGFB1,EIF4EBP1
GO:0045639	positive regulation of myeloid cell differentiation	3.838e-08	3.237e-07	14	89	HIF1A,KITLG,FOS,CSF1R,ISG15,PRKCA,MAPK11,IL5,GATA1,FADD,ITGB3,JUN,TNF,LEF1
GO:0014812	muscle cell migration	3.838e-08	3.237e-07	14	89	PDGFB,PDGFRB,MDM2,PGR,APEX1,IGF1,PRKG1,MYC,BCL2,ITGA2,ACE,ITGB3,EGR1,SERPINE1
GO:0051186	cofactor metabolic process	3.906e-08	3.29e-07	31	409	HIF1A,PDK1,PDK4,HMOX1,MDH2,PGK1,PKM,MTHFD1L,TECR,SHMT1,IGF1,MTHFD1,PDP1,SLC25A1,MYC,GAPDH,INSR,ENO4,DHFR,GAPDHS,TALDO1,DNMT1,LDHA,LDHB,PDHX,NAMPT,TKT,ENO1,ENO2,ENO3,TPI1
GO:0019674	NAD metabolic process	3.995e-08	3.362e-07	12	63	MDH2,PGK1,PKM,GAPDH,GAPDHS,LDHA,LDHB,NAMPT,ENO1,ENO2,ENO3,TPI1
GO:0009749	response to glucose	4.012e-08	3.372e-07	21	204	HIF1A,HLA-DRB1,ADCY5,TXN2,VCAM1,FAS,IGF1,IGF1R,PRKACA,SMARCB1,CCN2,IRS2,CTSB,GJA1,RAF1,TCF7L2,LDHA,TGFB1,THBS1,EGR1,PRKN
GO:0046034	ATP metabolic process	4.065e-08	3.412e-07	23	242	HIF1A,PGK1,PKM,AK1,AK4,HSPA1A,IGF1,MT-CYB,MYC,GAPDH,INSR,BDNF,ENO4,GAPDHS,LDHA,PPIF,TGFB1,CYCS,PRKN,ENO1,ENO2,ENO3,TPI1
GO:0014031	mesenchymal cell development	4.077e-08	3.418e-07	20	186	HGF,HIF1A,KITLG,FGFR2,FLNA,WNT5A,SNAI1,MAPK3,DAB2,BCL2,GJA1,BMP2,ALDH1A2,NOTCH1,TCF7L2,EDN1,TGFB1,PAX6,LEF1,SMAD3
GO:0006874	cellular calcium ion homeostasis	4.365e-08	3.655e-07	31	411	EPOR,PDGFRA,ADCY5,PIK3CB,PIK3CG,CCL2,PLCG1,CXCL12,PML,PRKACA,PRKCA,PRKCB,PRKG1,BCL2,ITGB3,ITPR1,JAK2,JAK3,GJA1,BMP4,PTPRC,CXCR4,DLG4,KDR,CAV1,LCK,S1PR1,EDN1,TGFB1,CD40,LYN
GO:0044839	cell cycle G2/M phase transition	4.369e-08	3.655e-07	21	205	CDKN1A,CDKN2A,CDKN2B,CDK14,ABCB1,HSPA2,PLK3,WEE1,SKP2,PRKACA,PRKAR2B,NES,CENPJ,NDE1,GADD45A,TUBA1A,DNM2,RAD51B,CCNG1,FANCI,CDK2
GO:0070301	cellular response to hydrogen peroxide	4.444e-08	3.713e-07	14	90	CDKN2A,EPOR,HGF,HIF1A,LRRK2,MDM2,KLF4,TXN,APEX1,FAS,RHOB,PRKCD,MAPK7,PPIF
GO:0009205	purine ribonucleoside triphosphate metabolic process	4.498e-08	3.754e-07	24	263	HIF1A,LRRK2,PGK1,PKM,AK1,AK4,HSPA1A,IGF1,MT-CYB,MYC,GAPDH,INSR,BDNF,ENO4,GAPDHS,LDHA,PPIF,TGFB1,CYCS,PRKN,ENO1,ENO2,ENO3,TPI1
GO:0042089	cytokine biosynthetic process	4.63e-08	3.86e-07	16	120	CEBPB,HMOX1,KLF4,HSPB1,WNT5A,IL10,MYD88,IRF1,PTAFR,SYK,FOXP3,THBS1,CD80,CD86,TLR2,TNF
GO:0046631	alpha-beta T cell activation	4.668e-08	3.887e-07	17	136	CEBPB,HLA-A,ZAP70,ZBTB16,IRF1,BCL2,BCL6,JAK3,PTPRC,GLI3,SYK,FOXP3,TGFB1,CD80,CD86,CD44,LEF1
GO:0043303	mast cell degranulation	4.696e-08	3.897e-07	11	52	HMOX1,PIK3CD,PIK3CG,FGR,LAT2,ZAP70,LAT,SYK,KIT,RAC2,LYN
GO:0045123	cellular extravasation	4.696e-08	3.897e-07	11	52	PIK3CD,PIK3CG,CCL2,CXCL12,VCAM1,SELP,FADD,ITGA1,PTAFR,ITGAM,TNF
GO:0002279	mast cell activation involved in immune response	4.696e-08	3.897e-07	11	52	HMOX1,PIK3CD,PIK3CG,FGR,LAT2,ZAP70,LAT,SYK,KIT,RAC2,LYN
GO:0072507	divalent inorganic cation homeostasis	4.746e-08	3.934e-07	33	458	EPOR,PDGFRA,ADCY5,PIK3CB,PIK3CG,CCL2,PLCG1,CXCL12,PML,PRKACA,PRKCA,PRKCB,PRKG1,BCL2,ITGB3,ITPR1,JAK2,JAK3,GJA1,BMP4,PTPRC,CXCR4,DLG4,KDR,CAV1,LCK,S1PR1,EDN1,TGFB1,EGFR,CD40,PRKN,LYN
GO:0002719	negative regulation of cytokine production involved in immune response	4.774e-08	3.953e-07	8	23	HMOX1,ANGPT1,IL10,BCL6,JAK3,FOXP3,TGFB1,TNF
GO:0045930	negative regulation of mitotic cell cycle	4.835e-08	3.999e-07	22	225	CDKN1A,CDKN2B,MDM2,FGFR2,PLK3,PML,XRCC3,CENPJ,BCL2,GADD45A,BMP4,DUSP1,CASP2,TGFB1,CCNG1,EGFR,TIMP2,FANCI,PCNA,SMAD3,CDK2,TP73
GO:0002065	columnar/cuboidal epithelial cell differentiation	4.874e-08	4.023e-07	18	153	CDKN1A,HIF1A,KITLG,FGFR1,FGFR2,WNT5A,MYCN,BCL2,BMP2,BMP4,KLF5,GLI3,KIT,NOTCH1,RAC1,PAX6,LEF1,CDK6
GO:0009116	nucleoside metabolic process	4.875e-08	4.023e-07	31	413	HIF1A,LRRK2,PGK1,PKM,AK1,AK4,HSPA1A,MPP1,IGF1,MT-CYB,CTPS1,MYC,GAPDH,INSR,BDNF,ENO4,DLG2,DLG4,GAPDHS,DNMT1,DNMT3B,NT5E,LDHA,PPIF,TGFB1,CYCS,PRKN,ENO1,ENO2,ENO3,TPI1
GO:0006082	organic acid metabolic process	4.883e-08	4.025e-07	59	1131	NPL,HIF1A,PDK1,PDK4,MDH2,PGK1,PKM,ABCG2,ANGPT1,MTHFD1L,TECR,SHMT1,CREM,SLC2A1,IGF1,MTHFD1,PDP1,PRKAR2B,IRS2,MAPK3,CTPS1,ALDH7A1,MYC,GAPDH,INSR,PSMB8,PSMB9,PSMB10,PSMC4,PSMD3,PSMD8,PSMD11,DCN,PTGS2,PHGDH,GGT1,BGN,ENO4,ALDH1A2,HPGDS,DHFR,SYK,GAPDHS,NOS3,DNMT1,DNMT3B,TCF7L2,CAV1,LDHA,LDHB,EDN1,PDHX,TLR2,HADH,LUM,ENO1,ENO2,ENO3,TPI1
GO:0048332	mesoderm morphogenesis	4.937e-08	4.065e-07	13	77	KLF4,FGFR1,FGFR2,WNT5A,POU5F1,PRKACA,SNAI1,ITGA2,ITGB3,BMP4,EPHA2,LEF1,SMAD3
GO:0002433	immune response-regulating cell surface receptor signaling pathway involved in phagocytosis	5.134e-08	4.213e-07	14	91	ACTB,PIK3CB,PIK3R1,PLCG1,FGR,VAV1,PRKCD,MAPK3,FYN,SYK,RAC1,CD3G,LYN,HCK
GO:0050830	defense response to Gram-positive bacterium	5.134e-08	4.213e-07	14	91	HLA-A,ACP5,HIST2H2BE,FGR,HIST1H2BK,MYD88,B2M,ADAM17,HIST1H2BJ,EPHA2,TLR2,TNF,LYZ,HCK
GO:0038096	Fc-gamma receptor signaling pathway involved in phagocytosis	5.134e-08	4.213e-07	14	91	ACTB,PIK3CB,PIK3R1,PLCG1,FGR,VAV1,PRKCD,MAPK3,FYN,SYK,RAC1,CD3G,LYN,HCK
GO:0050792	regulation of viral process	5.334e-08	4.372e-07	20	189	PPIE,PML,POLR2J,POLR2K,POLR2L,ISG15,OASL,SMARCB1,BCL2,ISG20,STAT1,JUN,SUPT5H,RAB7A,NOTCH1,OAS1,OAS3,PRKN,TNF,LEF1
GO:1902692	regulation of neuroblast proliferation	5.563e-08	4.554e-07	9	32	HIF1A,LRRK2,VEGFA,VEGFC,BDNF,GLI3,NOTCH1,TGFB1,PAX6
GO:2000179	positive regulation of neural precursor cell proliferation	5.795e-08	4.734e-07	11	53	HIF1A,VEGFA,VEGFC,IGF1,NES,GLI1,GLI2,GLI3,NOTCH1,PAX6,LYN
GO:0050819	negative regulation of coagulation	5.795e-08	4.734e-07	11	53	PDGFB,PDGFRA,ANXA2,ANXA5,PRKCD,PRKG1,NOS3,EDN1,THBS1,CD34,SERPINE1
GO:2001056	positive regulation of cysteine-type endopeptidase activity	5.808e-08	4.739e-07	17	138	CDKN2A,PML,FAS,FASLG,PPM1F,CCN2,MYC,TNFSF10,FADD,STAT1,JAK2,CASP2,CASP7,LCK,CYCS,TNF,SMAD3
GO:0042107	cytokine metabolic process	5.868e-08	4.782e-07	16	122	CEBPB,HMOX1,KLF4,HSPB1,WNT5A,IL10,MYD88,IRF1,PTAFR,SYK,FOXP3,THBS1,CD80,CD86,TLR2,TNF
GO:0002444	myeloid leukocyte mediated immunity	5.92e-08	4.82e-07	14	92	HMOX1,PIK3CD,PIK3CG,FGR,LAT2,ZAP70,LAT,PTAFR,ACE,SYK,ADAM17,KIT,RAC2,LYN
GO:0033209	tumor necrosis factor-mediated signaling pathway	5.966e-08	4.852e-07	18	155	HSPA1A,CARD14,FAS,PSMB8,PSMB9,PSMB10,PSMC4,PSMD3,PSMD8,PSMD11,STAT1,JAK2,SYK,ADAM17,CD40,CD40LG,PRKN,TNF
GO:0034612	response to tumor necrosis factor	5.996e-08	4.87e-07	24	267	CCL2,HSPA1A,VCAM1,CARD14,FAS,INSR,PSMB8,PSMB9,PSMB10,PSMC4,IRF1,PSMD3,PSMD8,PSMD11,PTGS2,STAT1,JAK2,SYK,ADAM17,EDN1,CD40,CD40LG,PRKN,TNF
GO:0007498	mesoderm development	6.468e-08	5.248e-07	17	139	KLF4,FGFR1,FGFR2,VEGFA,WNT5A,POU5F1,PRKACA,SNAI1,ITGA2,ITGB3,JAK2,BMP4,RPS6KA6,EPHA2,LEF1,HCK,SMAD3
GO:0032680	regulation of tumor necrosis factor production	6.593e-08	5.344e-07	16	123	ACP5,PIK3R1,CCL2,HSPB1,FLT3,ANGPT1,ARRB2,IL10,MYD88,FADD,PTAFR,JAK2,FOXP3,THBS1,CD34,TLR2
GO:0008625	extrinsic apoptotic signaling pathway via death domain receptors	6.814e-08	5.516e-07	14	93	HGF,HMOX1,PIK3R1,ROCK2,FAS,FASLG,TNFSF10,FADD,BCL2,NOS3,RAF1,THBS1,SERPINE1,TNF
GO:0043436	oxoacid metabolic process	6.872e-08	5.558e-07	58	1114	NPL,HIF1A,PDK1,PDK4,MDH2,PGK1,PKM,ANGPT1,MTHFD1L,TECR,SHMT1,CREM,SLC2A1,IGF1,MTHFD1,PDP1,PRKAR2B,IRS2,MAPK3,CTPS1,ALDH7A1,MYC,GAPDH,INSR,PSMB8,PSMB9,PSMB10,PSMC4,PSMD3,PSMD8,PSMD11,DCN,PTGS2,PHGDH,GGT1,BGN,ENO4,ALDH1A2,HPGDS,DHFR,SYK,GAPDHS,NOS3,DNMT1,DNMT3B,TCF7L2,CAV1,LDHA,LDHB,EDN1,PDHX,TLR2,HADH,LUM,ENO1,ENO2,ENO3,TPI1
GO:0030330	DNA damage response, signal transduction by p53 class mediator	7.014e-08	5.666e-07	15	108	CDKN1A,CDKN2A,MDM2,PLK3,PML,PAXIP1,SNAI1,CENPJ,GADD45A,RPS6KA6,CASP2,CD44,PCNA,CDK2,TP73
GO:0010463	mesenchymal cell proliferation	7.117e-08	5.736e-07	11	54	FGFR1,FGFR2,VEGFA,WNT5A,IRS2,MYC,MYCN,STAT1,BMP2,BMP4,KDR
GO:0002448	mast cell mediated immunity	7.117e-08	5.736e-07	11	54	HMOX1,PIK3CD,PIK3CG,FGR,LAT2,ZAP70,LAT,SYK,KIT,RAC2,LYN
GO:0006734	NADH metabolic process	7.377e-08	5.92e-07	10	43	MDH2,PGK1,PKM,GAPDH,GAPDHS,LDHA,ENO1,ENO2,ENO3,TPI1
GO:0072678	T cell migration	7.377e-08	5.92e-07	10	43	PIK3CD,PIK3CG,CCL2,CXCL12,WNT5A,ZAP70,FADD,ITGB3,ADAM17,S1PR1
GO:0071548	response to dexamethasone	7.377e-08	5.92e-07	10	43	CCL2,ABCG2,PTAFR,JAK2,BMP4,DNMT3B,NR3C1,EDN1,TGFB1,EIF4EBP1
GO:0010464	regulation of mesenchymal cell proliferation	7.377e-08	5.92e-07	10	43	FGFR1,FGFR2,VEGFA,WNT5A,IRS2,MYC,MYCN,STAT1,BMP4,KDR
GO:0032640	tumor necrosis factor production	7.4e-08	5.932e-07	16	124	ACP5,PIK3R1,CCL2,HSPB1,FLT3,ANGPT1,ARRB2,IL10,MYD88,FADD,PTAFR,JAK2,FOXP3,THBS1,CD34,TLR2
GO:0006007	glucose catabolic process	7.482e-08	5.99e-07	9	33	PGK1,PKM,GAPDH,GAPDHS,LDHA,ENO1,ENO2,ENO3,TPI1
GO:0002244	hematopoietic progenitor cell differentiation	7.626e-08	6.099e-07	19	175	CDKN2B,PDGFRA,HIST1H4I,PLEK,VEGFA,FLT1,FLT3,GATA1,BCL2,ACE,BMP4,PTPRC,ARHGEF7,KDR,HERC6,KIT,NOTCH1,TGFB1,CDK6
GO:0007265	Ras protein signal transduction	7.667e-08	6.125e-07	27	333	CDKN1A,CDKN2A,ERBB2,RHOJ,PDGFRB,RRAS,RHOU,KITLG,VAV1,ROCK2,RHOD,SHC1,RHOB,RHOG,IGF1,LAT,MAPK11,BCL6,JUN,ARHGEF7,RAC1,DNM2,DNMT1,RAF1,NRAS,TIMP2,CDK2
GO:1901343	negative regulation of vasculature development	7.827e-08	6.239e-07	14	94	PDGFB,KLF4,CCL2,PML,ROCK2,FASLG,DCN,STAT1,BMP4,NOTCH1,TEK,THBS1,EPHA2,SERPINE1
GO:0000079	regulation of cyclin-dependent protein serine/threonine kinase activity	7.827e-08	6.239e-07	14	94	CDKN1A,CDKN2A,CDKN2B,PDGFB,CKS1B,CKS2,HSPA2,GADD45A,ADAM17,CCND3,CCNG1,CCNT2,EGFR,WEE2
GO:0008406	gonad development	7.974e-08	6.349e-07	23	251	CEBPB,PDGFRA,RRM1,PGR,KITLG,MMP2,VEGFA,ANGPT1,WNT5A,MSH4,FAS,AR,ARRB2,INSR,GATA1,BCL2,BMP4,KDR,KIT,NOS3,REC8,CASP2,SERPINE1
GO:0071453	cellular response to oxygen levels	8.029e-08	6.38e-07	18	158	HIF1A,PDK1,HMOX1,MDM2,PLK3,VEGFA,FAS,SLC9A1,BCL2,PTGS2,GNGT1,NOTCH1,DNMT3B,CAV1,EDN1,EGR1,CD34,EIF4EBP1
GO:0030177	positive regulation of Wnt signaling pathway	8.029e-08	6.38e-07	18	158	LRRK2,PIN1,FGFR2,WNT5A,PSMB8,DAB2,PSMB9,PSMB10,PSMC4,PSMD3,PSMD8,PSMD11,BMP2,JUP,DVL1,CAV1,TLR2,SMAD3
GO:1903522	regulation of blood circulation	8.152e-08	6.47e-07	27	334	HIF1A,PDGFB,HMOX1,MDM2,PIK3CG,PIK3R1,MMP2,SHC1,SLC9A1,PRKACA,PRKCA,CCN2,PRKG1,AVPR2,PTAFR,ACE,PTGS2,ITPR1,JAK2,GJA1,JUP,KDR,NOS3,CAV1,EDN1,EGFR,PEBP1
GO:0003014	renal system process	8.296e-08	6.577e-07	16	125	PDGFB,ADCY3,ADCY5,ADCY7,RRM2B,FAS,PRKACA,PRKACB,PRKAR2B,PKN1,AVPR2,BCL2,GJA1,BMP4,EDN1,CD34
GO:0006897	endocytosis	8.659e-08	6.857e-07	41	665	ACTB,LRRK2,TYRO3,AP2A1,PIK3CB,PIK3CG,PIK3R1,CCL2,PLCG1,FGR,VAV1,VEGFA,ANGPT1,ANXA2,WNT5A,SH3GL1,ARRB2,PRKCA,PRKCD,MAPK3,FYN,B2M,DAB2,ITGA2,TXNDC5,RALBP1,SYK,RAB7A,DLG4,RAC1,DNM2,CAV1,TFRC,TGFB1,THBS1,PDIA6,CD3G,SERPINE1,TNF,LYN,HCK
GO:0072109	glomerular mesangium development	8.668e-08	6.857e-07	7	17	PDGFB,PDGFRB,ITGB3,BMP4,NOTCH1,EGR1,CD34
GO:0016055	Wnt signaling pathway	8.935e-08	7.061e-07	34	494	GNG2,LRRK2,KLF4,CDK14,AP2A1,PIN1,FGFR2,WNT5A,POU5F1,ARRB2,MYC,PSMB8,DAB2,PSMB9,PSMB10,PSMC4,PSMD3,PSMD8,PSMD11,BMP2,JUP,GLI1,GLI3,NOTCH1,RAC1,TCF7L2,DVL1,CAV1,EGR1,TLR2,CD44,PRKN,LEF1,SMAD3
GO:0007229	integrin-mediated signaling pathway	8.975e-08	7.077e-07	14	95	FGR,PLEK,VAV1,FLNA,LAT,CCN2,DAB2,ITGA1,ITGA2,ITGAM,ITGB3,SYK,TIMP1,HCK
GO:0038094	Fc-gamma receptor signaling pathway	8.975e-08	7.077e-07	14	95	ACTB,PIK3CB,PIK3R1,PLCG1,FGR,VAV1,PRKCD,MAPK3,FYN,SYK,RAC1,CD3G,LYN,HCK
GO:0022602	ovulation cycle process	9e-08	7.082e-07	15	110	CEBPB,PDGFRA,PGR,KITLG,MMP2,VEGFA,ANGPT1,MSH4,ARRB2,BCL2,BMP4,KDR,KIT,NOS3,CASP2
GO:0001823	mesonephros development	9e-08	7.082e-07	15	110	FGFR1,FGFR2,VEGFA,MYC,ZBTB16,BCL2,PTCH1,BDNF,BMP2,BMP4,GLI3,TIMELESS,TGFB1,CD44,SMAD3
GO:0055074	calcium ion homeostasis	9.306e-08	7.314e-07	31	425	EPOR,PDGFRA,ADCY5,PIK3CB,PIK3CG,CCL2,PLCG1,CXCL12,PML,PRKACA,PRKCA,PRKCB,PRKG1,BCL2,ITGB3,ITPR1,JAK2,JAK3,GJA1,BMP4,PTPRC,CXCR4,DLG4,KDR,CAV1,LCK,S1PR1,EDN1,TGFB1,CD40,LYN
GO:0045620	negative regulation of lymphocyte differentiation	9.337e-08	7.331e-07	10	44	CDKN2A,ERBB2,FLT3,IRF1,BCL6,JAK3,BMP4,GLI3,FOXP3,CD44
GO:0032446	protein modification by small protein conjugation	9.367e-08	7.346e-07	50	903	CDKN2A,UBE2L6,LRRK2,MDM2,PIN1,HSPA1A,HSPA5,PML,ANGPT1,SKP2,ARRB2,MAPK15,UBE2T,ISG15,CDC26,PAXIP1,SOCS1,FYN,STAG2,ZBTB16,INCENP,AVPR2,PSMB8,PSMB9,PSMB10,BARD1,PSMC4,PSMD3,PSMD8,BCL2,PSMD11,POM121,FBXO5,UBE2S,HERC3,HERC6,NUP107,SOCS3,CENPS,NUP214,CAV1,CCNF,EGR1,EGR2,FANCI,PRKN,PAX6,TOP1,PCNA,CDK2
GO:0072203	cell proliferation involved in metanephros development	9.383e-08	7.351e-07	6	11	PDGFB,PDGFRB,MYC,PTCH1,STAT1,EGR1
GO:0042108	positive regulation of cytokine biosynthetic process	9.745e-08	7.627e-07	12	68	HMOX1,HSPB1,WNT5A,MYD88,IRF1,PTAFR,SYK,THBS1,CD80,CD86,TLR2,TNF
GO:1903321	negative regulation of protein modification by small protein conjugation or removal	9.854e-08	7.695e-07	17	143	CDKN2A,HSPA1A,PML,ARRB2,ISG15,CDC26,FYN,PSMB8,PSMB9,PSMB10,PSMC4,PSMD3,PSMD8,PSMD11,FBXO5,CAV1,CDK2
GO:0002819	regulation of adaptive immune response	9.854e-08	7.695e-07	17	143	HLA-A,PAXIP1,PKN1,IL10,B2M,FADD,IRF1,BCL6,JAK3,PTPRC,FOXP3,TGFB1,MSH6,CD80,CD40,CD44,TNF
GO:0045581	negative regulation of T cell differentiation	9.953e-08	7.764e-07	9	34	CDKN2A,ERBB2,IRF1,BCL6,JAK3,BMP4,GLI3,FOXP3,CD44
GO:0046637	regulation of alpha-beta T cell differentiation	1.059e-07	8.249e-07	11	56	ZAP70,ZBTB16,IRF1,BCL6,JAK3,GLI3,SYK,FOXP3,TGFB1,CD80,CD86
GO:0050714	positive regulation of protein secretion	1.065e-07	8.286e-07	23	255	HIF1A,HLA-DRB1,FGR,VEGFC,FLT3,WNT5A,IGF1,CSF1R,IRS2,MAPK11,IL5,IL10,JAK2,GJA1,SYK,TCF7L2,TEK,TGFB1,EGFR,CD34,TLR2,PRKN,TNF
GO:0070664	negative regulation of leukocyte proliferation	1.071e-07	8.327e-07	13	82	CDKN2A,ERBB2,CEBPB,HLA-DQA1,HLA-DRB1,CCL2,PKN1,IL10,BMP4,FOXP3,TGFB1,CD44,LYN
GO:0043010	camera-type eye development	1.104e-07	8.573e-07	27	339	CDKN1C,HIF1A,PDGFB,PDGFRA,RHOJ,PDGFRB,RRM1,KLF4,FGFR2,VEGFA,VIM,FLT1,WNT5A,NES,GJA1,BMP4,JUN,ALDH1A2,GLI3,KDR,CASP2,TGFB1,EGFR,EPHA2,PAX6,SMAD3,CDK2
GO:0010608	posttranscriptional regulation of gene expression	1.118e-07	8.675e-07	33	475	ERBB2,HNRNPD,HSPA1A,HSPB1,PML,VEGFA,APEX1,POU5F1,NCOR2,IGF1,PRKCA,PRKCD,MAPK3,MYD88,GAPDH,PSMB8,PSMB9,PSMB10,PSMC4,PSMD3,PSMD8,PSMD11,ITGA2,PTAFR,ACE,NUP214,CAV1,TGFB1,THBS1,EGFR,EIF4EBP1,TNF,SMAD3
GO:0045137	development of primary sexual characteristics	1.143e-07	8.86e-07	23	256	CEBPB,PDGFRA,RRM1,PGR,KITLG,MMP2,VEGFA,ANGPT1,WNT5A,MSH4,FAS,AR,ARRB2,INSR,GATA1,BCL2,BMP4,KDR,KIT,NOS3,REC8,CASP2,SERPINE1
GO:0008630	intrinsic apoptotic signaling pathway in response to DNA damage	1.148e-07	8.891e-07	15	112	CDKN1A,HMOX1,PIK3R1,CXCL12,PML,SNAI1,SOD2,MYC,BCL2,CASP2,MSH6,EPHA2,CD44,TNF,TP73
GO:1900407	regulation of cellular response to oxidative stress	1.154e-07	8.912e-07	12	69	EPOR,HGF,HIF1A,LRRK2,TXN,PDIA2,HSPB1,MAPK7,SOD2,DHFR,PRKN,TNF
GO:0045576	mast cell activation	1.154e-07	8.912e-07	12	69	HMOX1,PIK3CD,PIK3CG,FGR,LAT2,ZAP70,RHOH,LAT,SYK,KIT,RAC2,LYN
GO:0002431	Fc receptor mediated stimulatory signaling pathway	1.174e-07	9.058e-07	14	97	ACTB,PIK3CB,PIK3R1,PLCG1,FGR,VAV1,PRKCD,MAPK3,FYN,SYK,RAC1,CD3G,LYN,HCK
GO:0097192	extrinsic apoptotic signaling pathway in absence of ligand	1.241e-07	9.561e-07	13	83	KITLG,FGFR1,HSPA1A,FAS,IGF1,MAPK7,FYN,GATA1,FADD,BCL2,JAK3,CASP2,TNF
GO:0038034	signal transduction in absence of ligand	1.241e-07	9.561e-07	13	83	KITLG,FGFR1,HSPA1A,FAS,IGF1,MAPK7,FYN,GATA1,FADD,BCL2,JAK3,CASP2,TNF
GO:0032655	regulation of interleukin-12 production	1.283e-07	9.869e-07	11	57	ACP5,FLT3,ARRB2,MAPK11,IL10,IRF1,JAK3,THBS1,TLR2,CD40,CD40LG
GO:0043200	response to amino acid	1.295e-07	9.941e-07	16	129	CEBPB,PDGFRA,HNRNPD,CCL2,ABCG2,MMP2,FAS,IGF1R,SOCS1,CCN2,DNMT1,DNMT3B,EDN1,EGFR,TNF,LYN
GO:0008637	apoptotic mitochondrial changes	1.295e-07	9.941e-07	16	129	CDKN2A,HGF,HSPA1A,FAS,YWHAH,PPP2R2B,IGF1,ARRB2,SOD2,TNFSF10,BCL2,JUN,YWHAQ,PPIF,PRKN,TP73
GO:0019722	calcium-mediated signaling	1.296e-07	9.941e-07	18	163	LRRK2,PLCG1,PLEK,VCAM1,SELP,LAT2,ZAP70,SLC9A1,IGF1,LAT,PRKACA,ITPR1,CXCR4,SYK,KDR,EDN1,EGFR,TNF
GO:0002053	positive regulation of mesenchymal cell proliferation	1.311e-07	1.003e-06	9	35	FGFR1,FGFR2,VEGFA,WNT5A,IRS2,MYC,MYCN,STAT1,KDR
GO:0006298	mismatch repair	1.311e-07	1.003e-06	9	35	RNASEH2A,POLD1,POLD2,MSH4,MSH5,LIG1,MSH6,PCNA,TP73
GO:0032970	regulation of actin filament-based process	1.32e-07	1.009e-06	27	342	PDGFRA,PDGFRB,PIK3R1,FGR,PLEK,CXCL12,ROCK2,FLNA,RHOD,ID1,SLC9A1,CSF1R,PPM1F,PRKCD,CCN2,SPTBN2,ITGB3,JUP,RAC1,CAV1,TEK,S1PR1,EDN1,TGFB1,PRKN,HCK,SMAD3
GO:0046683	response to organophosphorus	1.338e-07	1.022e-06	17	146	PIK3CG,PIK3R1,CCL2,FOS,APEX1,CREM,PTAFR,PTGS2,STAT1,ITPR1,JUN,JUNB,DUSP1,RFC3,TEK,LDHA,CDK2
GO:0009165	nucleotide biosynthetic process	1.367e-07	1.043e-06	26	321	RRM1,ADCY3,ADCY5,ADCY7,PKM,AK1,AK4,RRM2B,SHMT1,PAICS,MTHFD1,PRKCA,CTPS1,MYC,AVPR2,DHFR,NOS3,RAF1,NT5E,OAS1,OAS2,EDN1,TGFB1,NAMPT,TIMP2,PRKN
GO:0009057	macromolecule catabolic process	1.387e-07	1.057e-06	61	1223	CDKN2A,UBE2L6,LRRK2,MDM2,HNRNPD,PIN1,FEN1,HSPA5,PLK3,PML,FLNA,RNASEH2A,ANXA2,WNT5A,XRCC3,SKP2,SLC9A1,ARRB2,MAPK15,ISG15,CDC26,PRKACA,CTSB,FYN,CTSS,IL10,PSMB8,DAB2,PSMB9,PSMB10,BARD1,PSMC4,PSMD3,PSMD8,PSMD11,ISG20,DCN,ACE,BGN,GJA1,FBXO5,RAB7A,UBE2S,HERC3,HERC6,DUSP1,DVL1,OAS2,CAV1,TGFB1,CCNF,EGFR,TIMP1,TIMP2,FURIN,H1F0,CD44,PRKN,TNF,LUM,SMAD3
GO:0061621	canonical glycolysis	1.425e-07	1.08e-06	8	26	PGK1,PKM,GAPDH,GAPDHS,ENO1,ENO2,ENO3,TPI1
GO:0045191	regulation of isotype switching	1.425e-07	1.08e-06	8	26	PAXIP1,IL10,BCL6,PTPRC,FOXP3,TGFB1,MSH6,CD40
GO:0061718	glucose catabolic process to pyruvate	1.425e-07	1.08e-06	8	26	PGK1,PKM,GAPDH,GAPDHS,ENO1,ENO2,ENO3,TPI1
GO:0071634	regulation of transforming growth factor beta production	1.425e-07	1.08e-06	8	26	HIF1A,PTGS2,FOXP3,THBS1,CD34,FURIN,LUM,SMAD3
GO:0006735	NADH regeneration	1.425e-07	1.08e-06	8	26	PGK1,PKM,GAPDH,GAPDHS,ENO1,ENO2,ENO3,TPI1
GO:0051604	protein maturation	1.484e-07	1.123e-06	28	366	CDKN2A,RPS6KA2,LRRK2,MDM2,PML,FAS,FASLG,PRKACA,PRKACB,CTSS,MYC,TNFSF10,FADD,PTCH1,ACE,STAT1,GGT1,JAK2,GLI3,CASP2,CASP7,LCK,THBS1,FURIN,CYCS,SERPINE1,TNF,SMAD3
GO:0006470	protein dephosphorylation	1.485e-07	1.123e-06	27	344	PDGFRB,PP2D1,PIN1,PPM1L,PLEK,ROCK2,PPP2R2B,PPP2R5B,PPM1F,PDP1,PRKCD,BCL2,ITGA1,ITGA2,JAK2,BMP2,DUSP23,PTPRC,PTPRF,PHLPP1,DLG2,DUSP1,LCK,TGFB1,CYCS,TNF,SMAD3
GO:1904029	regulation of cyclin-dependent protein kinase activity	1.524e-07	1.152e-06	14	99	CDKN1A,CDKN2A,CDKN2B,PDGFB,CKS1B,CKS2,HSPA2,GADD45A,ADAM17,CCND3,CCNG1,CCNT2,EGFR,WEE2
GO:0010770	positive regulation of cell morphogenesis involved in differentiation	1.555e-07	1.174e-06	19	183	MAPT,CXCL12,VEGFA,FLNA,SNAI1,DAB2,ITGB3,BDNF,BMP2,PTPRF,ARHGEF7,NOTCH1,RAC1,DNM2,RAC3,TCF7L2,TGFB1,LEF1,SMAD3
GO:0072503	cellular divalent inorganic cation homeostasis	1.563e-07	1.177e-06	31	435	EPOR,PDGFRA,ADCY5,PIK3CB,PIK3CG,CCL2,PLCG1,CXCL12,PML,PRKACA,PRKCA,PRKCB,PRKG1,BCL2,ITGB3,ITPR1,JAK2,JAK3,GJA1,BMP4,PTPRC,CXCR4,DLG4,KDR,CAV1,LCK,S1PR1,EDN1,TGFB1,CD40,LYN
GO:1901657	glycosyl compound metabolic process	1.563e-07	1.177e-06	31	435	HIF1A,LRRK2,PGK1,PKM,AK1,AK4,HSPA1A,MPP1,IGF1,MT-CYB,CTPS1,MYC,GAPDH,INSR,BDNF,ENO4,DLG2,DLG4,GAPDHS,DNMT1,DNMT3B,NT5E,LDHA,PPIF,TGFB1,CYCS,PRKN,ENO1,ENO2,ENO3,TPI1
GO:0032956	regulation of actin cytoskeleton organization	1.575e-07	1.185e-06	25	302	PDGFRA,PDGFRB,PIK3R1,FGR,PLEK,CXCL12,ROCK2,FLNA,RHOD,ID1,SLC9A1,CSF1R,PPM1F,PRKCD,CCN2,SPTBN2,ITGB3,RAC1,TEK,S1PR1,EDN1,TGFB1,PRKN,HCK,SMAD3
GO:0002822	regulation of adaptive immune response based on somatic recombination of immune receptors built from immunoglobulin superfamily domains	1.608e-07	1.209e-06	16	131	HLA-A,PAXIP1,PKN1,IL10,B2M,FADD,IRF1,BCL6,JAK3,PTPRC,FOXP3,TGFB1,MSH6,CD80,CD40,TNF
GO:0072073	kidney epithelium development	1.633e-07	1.226e-06	17	148	FGFR1,FGFR2,VEGFA,MYC,BCL2,PTCH1,BDNF,STAT1,BMP2,BMP4,GLI3,TIMELESS,NOTCH1,TGFB1,CD34,CD44,SMAD3
GO:0043122	regulation of I-kappaB kinase/NF-kappaB signaling	1.635e-07	1.226e-06	22	241	HMOX1,HSPB1,FLNA,ANGPT1,FASLG,RHOC,RHOH,PRKCB,FYN,IL10,MYD88,TNFSF10,FADD,PTGS2,STAT1,GJA1,NFKBIA,TLR2,PRDX1,CD40,PRKN,TNF
GO:1901293	nucleoside phosphate biosynthetic process	1.642e-07	1.231e-06	26	324	RRM1,ADCY3,ADCY5,ADCY7,PKM,AK1,AK4,RRM2B,SHMT1,PAICS,MTHFD1,PRKCA,CTPS1,MYC,AVPR2,DHFR,NOS3,RAF1,NT5E,OAS1,OAS2,EDN1,TGFB1,NAMPT,TIMP2,PRKN
GO:0021915	neural tube development	1.695e-07	1.269e-06	19	184	HIF1A,ROCK2,MTHFD1L,WNT5A,KIF20B,MTHFD1,PRKACA,PRKACB,PTCH1,PHGDH,BMP4,ALDH1A2,GLI2,GLI3,NOTCH1,TCF7L2,DVL1,EPHA2,PAX6
GO:0043409	negative regulation of MAPK cascade	1.712e-07	1.281e-06	18	166	KLF4,PIN1,IGF1,IGF1R,PRKCA,PRKCD,MAPK7,MYC,DAB2,BMP4,RPS6KA6,PHLPP1,DUSP1,CAV1,PEBP1,PRKN,LYN,TP73
GO:0006629	lipid metabolic process	1.741e-07	1.301e-06	66	1377	ERBB2,PDGFB,PDGFRA,PDGFRB,PDK1,PDK4,KLF4,KITLG,PIK3CB,PIK3CD,PIK3CG,PIK3R1,PI4KA,PPM1L,FGFR1,PLCG1,FGFR2,FGR,PLEK,VAV1,FLT1,FLT3,TECR,YWHAH,CREM,NCOR2,IGF1,IGF1R,CSF1R,PDP1,HELZ2,PRKAR2B,PRKCD,IRS2,SNAI1,PRKG1,MAPK3,FYN,DAB2,PTGS2,GGT1,BMP2,ALDH1A2,HPGDS,SYK,RAB7A,KIT,RAC1,TCF7L2,NT5E,CAV1,LCK,NR3C1,TEK,EDN1,PDHX,EEF1A2,TGFB1,EGFR,CD80,CD86,TLR2,TNF,HADH,PNPLA7,LYN
GO:0070302	regulation of stress-activated protein kinase signaling cascade	1.852e-07	1.383e-06	21	223	HGF,VEGFA,WNT5A,IGF1R,PKN1,CCN2,MAPK3,MYC,MYD88,DAB2,GADD45A,BMP2,SYK,PHLPP1,EDN1,PRDX1,CD40LG,PRKN,TNF,LYN,TP73
GO:0032418	lysosome localization	1.861e-07	1.388e-06	11	59	HMOX1,PIK3CD,PIK3CG,FGR,LAT2,ZAP70,LAT,SYK,KIT,RAC2,LYN
GO:0044255	cellular lipid metabolic process	1.964e-07	1.463e-06	55	1064	ERBB2,PDGFB,PDGFRA,PDGFRB,PDK1,PDK4,KLF4,KITLG,PIK3CB,PIK3CD,PIK3CG,PIK3R1,PI4KA,PPM1L,FGFR1,PLCG1,FGFR2,FGR,PLEK,VAV1,FLT1,FLT3,TECR,CREM,NCOR2,CSF1R,PDP1,HELZ2,PRKAR2B,PRKCD,IRS2,MAPK3,FYN,PTGS2,GGT1,ALDH1A2,HPGDS,SYK,RAB7A,KIT,RAC1,TCF7L2,CAV1,LCK,TEK,EDN1,PDHX,TGFB1,EGFR,CD80,CD86,TLR2,TNF,HADH,LYN
GO:0050868	negative regulation of T cell activation	1.967e-07	1.464e-06	14	101	CDKN2A,ERBB2,CEBPB,HLA-DQA1,HLA-DRB1,IL10,IRF1,BCL6,JAK3,BMP4,GLI3,FOXP3,TGFB1,CD44
GO:0071604	transforming growth factor beta production	1.981e-07	1.473e-06	8	27	HIF1A,PTGS2,FOXP3,THBS1,CD34,FURIN,LUM,SMAD3
GO:0051480	regulation of cytosolic calcium ion concentration	2.025e-07	1.504e-06	25	306	EPOR,PDGFRA,ADCY5,PIK3CG,PLCG1,PML,PRKACA,PRKG1,BCL2,ITGB3,ITPR1,JAK2,JAK3,GJA1,BMP4,PTPRC,CXCR4,DLG4,KDR,CAV1,LCK,S1PR1,EDN1,TGFB1,LYN
GO:0071103	DNA conformation change	2.037e-07	1.511e-06	24	285	CDKN2A,MCM3,MCM4,MCM5,MCM7,HIST3H3,HIST1H4I,HIST1H2BL,HIST2H2BE,HIST1H3A,HIST1H2BK,HIST3H2BB,SMC2,CENPN,NCAPD2,RAD51,HIST1H2BJ,SMC4,CENPS,H1F0,H2AFX,TOP1,HIST2H3C,TOP3A
GO:2001026	regulation of endothelial cell chemotaxis	2.151e-07	1.594e-06	7	19	PDGFB,FGFR1,HSPB1,VEGFA,KDR,NOTCH1,THBS1
GO:0045444	fat cell differentiation	2.153e-07	1.594e-06	21	225	CEBPB,KLF4,WDFY2,VEGFA,WNT5A,NCOR2,IGF1,SOCS1,CTBP1,SOD2,ZBTB16,INSR,PSMB8,PTGS2,BMP2,KLF5,TCF7L2,TGFB1,EGR2,TNF,SMAD3
GO:0071356	cellular response to tumor necrosis factor	2.179e-07	1.611e-06	22	245	CCL2,HSPA1A,VCAM1,CARD14,FAS,PSMB8,PSMB9,PSMB10,PSMC4,IRF1,PSMD3,PSMD8,PSMD11,STAT1,JAK2,SYK,ADAM17,EDN1,CD40,CD40LG,PRKN,TNF
GO:0071248	cellular response to metal ion	2.189e-07	1.615e-06	17	151	HIF1A,LRRK2,HMOX1,HSPA5,FOS,WNT5A,ANXA5,FAS,B2M,JUN,JUNB,DNMT1,EDN1,PPIF,TFRC,CD86,PRKN
GO:0016049	cell growth	2.189e-07	1.615e-06	36	562	CDKN1A,CDKN2A,ERBB2,PDGFB,MAPT,PIN1,FGF13,CXCL12,PML,VEGFA,WNT5A,AR,SLC9A1,IGF1,CCN2,PRKG1,DAB2,BCL2,BCL6,ITGB3,BDNF,GJA1,ADAM17,DNM2,H3F3C,DVL1,NR3C1,EDN1,TFRC,TGFB1,EGFR,CD44,PRKN,ENO1,LEF1,SMAD3
GO:0045582	positive regulation of T cell differentiation	2.195e-07	1.618e-06	13	87	HLA-DQA1,ZAP70,ZBTB16,IRF1,PTPRC,GLI2,GLI3,SYK,FOXP3,LCK,TGFB1,CD80,CD86
GO:0006283	transcription-coupled nucleotide-excision repair	2.199e-07	1.62e-06	12	73	PPIE,POLD1,POLD2,POLR2J,POLR2K,POLR2L,RFC2,RFC3,RFC4,RFC5,LIG1,PCNA
GO:0031102	neuron projection regeneration	2.228e-07	1.633e-06	11	60	HGF,KLF4,MMP2,FAS,IGF1R,BCL2,GFAP,JAK2,JUN,PTPRF,DHFR
GO:0035272	exocrine system development	2.228e-07	1.633e-06	11	60	HGF,PDGFB,FGFR1,FGFR2,IGF1,IGF1R,INSR,TGFB1,EGFR,TNF,PAX6
GO:0016444	somatic cell DNA recombination	2.228e-07	1.633e-06	11	60	PAXIP1,IL10,BCL6,PTPRC,FOXP3,TGFB1,LIG1,MSH6,CD40,CD40LG,LEF1
GO:0002562	somatic diversification of immune receptors via germline recombination within a single locus	2.228e-07	1.633e-06	11	60	PAXIP1,IL10,BCL6,PTPRC,FOXP3,TGFB1,LIG1,MSH6,CD40,CD40LG,LEF1
GO:0019079	viral genome replication	2.229e-07	1.633e-06	14	102	CCL2,PPIE,ISG15,OASL,SMARCB1,CTBP1,BCL2,ISG20,SUPT5H,NOTCH1,OAS1,OAS3,PRKN,TNF
GO:0010623	programmed cell death involved in cell development	2.252e-07	1.647e-06	10	48	CDKN2A,KITLG,PML,FASLG,BCL2,BDNF,KIT,NOTCH1,CASP2,LEF1
GO:0035307	positive regulation of protein dephosphorylation	2.252e-07	1.647e-06	10	48	PDGFRB,PIN1,PLEK,PRKCD,ITGA1,ITGA2,JAK2,BMP2,TGFB1,SMAD3
GO:0061564	axon development	2.282e-07	1.668e-06	34	514	ERBB2,MAPT,ACTB,KLF4,FGF13,FGFR2,MMP2,CXCL12,VEGFA,VIM,WNT5A,IGF1R,CSF1R,PRKCA,MAPK3,FYN,SPTBN2,BCL2,BDNF,JAK2,JUN,PTPRF,CXCR4,GLI2,GLI3,DHFR,NOTCH1,RAC1,DNM2,NRAS,DVL1,EGR2,PAX6,LUM
GO:0030100	regulation of endocytosis	2.32e-07	1.694e-06	21	226	PIK3CB,CCL2,FGR,VEGFA,ANGPT1,ANXA2,WNT5A,ARRB2,PRKCA,B2M,DAB2,ITGA2,SYK,DLG4,RAC1,DNM2,CAV1,TGFB1,SERPINE1,TNF,HCK
GO:0010565	regulation of cellular ketone metabolic process	2.378e-07	1.735e-06	19	188	PDK1,PDK4,NCOR2,PDP1,IRS2,PRKG1,PSMB8,DAB2,PSMB9,PSMB10,PSMC4,PSMD3,PSMD8,PSMD11,PTGS2,BMP2,TCF7L2,CAV1,PDHX
GO:0010950	positive regulation of endopeptidase activity	2.409e-07	1.755e-06	17	152	CDKN2A,PML,FAS,FASLG,PPM1F,CCN2,MYC,TNFSF10,FADD,STAT1,JAK2,CASP2,CASP7,LCK,CYCS,TNF,SMAD3
GO:0007548	sex differentiation	2.437e-07	1.773e-06	25	309	CEBPB,PDGFRA,RRM1,PGR,TYRO3,KITLG,MMP2,VEGFA,ANGPT1,WNT5A,MSH4,FAS,AR,ARRB2,INSR,GATA1,BCL2,BMP4,KDR,KIT,NOS3,REC8,TCF7L2,CASP2,SERPINE1
GO:0002040	sprouting angiogenesis	2.567e-07	1.866e-06	12	74	KLF4,VEGFA,FLT1,ANGPT1,PTGS2,BMP4,KDR,NOTCH1,TEK,THBS1,EPHA2,LEF1
GO:0016311	dephosphorylation	2.578e-07	1.873e-06	31	445	PDGFRB,ACP5,PP2D1,PIN1,PPM1L,PLEK,ALPL,ROCK2,APEX1,PPP2R2B,PPP2R5B,PPM1F,PDP1,PRKCD,BCL2,ITGA1,ITGA2,JAK2,BMP2,DUSP23,PTPRC,PTPRF,PHLPP1,DLG2,NT5E,DUSP1,LCK,TGFB1,CYCS,TNF,SMAD3
GO:0045732	positive regulation of protein catabolic process	2.611e-07	1.895e-06	23	268	LRRK2,MDM2,PLK3,WNT5A,MAPK15,CDC26,PSMB8,DAB2,PSMB9,PSMB10,BARD1,PSMC4,PSMD3,PSMD8,PSMD11,GJA1,FBXO5,RAB7A,DVL1,CAV1,FURIN,PRKN,TNF
GO:0006801	superoxide metabolic process	2.658e-07	1.925e-06	11	61	ACP5,PRKCD,SOD2,DHFR,SYK,NOS3,EDN1,TGFB1,EGFR,PRDX1,TNF
GO:0001836	release of cytochrome c from mitochondria	2.658e-07	1.925e-06	11	61	HGF,FAS,IGF1,ARRB2,SOD2,TNFSF10,BCL2,JUN,PPIF,PRKN,TP73
GO:0032787	monocarboxylic acid metabolic process	2.697e-07	1.951e-06	38	617	HIF1A,PDK1,PDK4,PGK1,PKM,MTHFD1L,TECR,SHMT1,CREM,IGF1,PDP1,PRKAR2B,IRS2,MAPK3,MYC,GAPDH,INSR,DCN,PTGS2,PHGDH,GGT1,BGN,ENO4,ALDH1A2,HPGDS,SYK,GAPDHS,CAV1,LDHA,LDHB,EDN1,PDHX,TLR2,HADH,ENO1,ENO2,ENO3,TPI1
GO:0050927	positive regulation of positive chemotaxis	2.713e-07	1.959e-06	8	28	CXCL12,VEGFA,VEGFC,PRKCA,ITGA2,KDR,S1PR1,SMAD3
GO:0060977	coronary vasculature morphogenesis	2.713e-07	1.959e-06	8	28	EPOR,PDGFRB,FGFR1,FGFR2,VEGFA,ANGPT1,ACE,NOTCH1
GO:0014911	positive regulation of smooth muscle cell migration	2.768e-07	1.992e-06	10	49	PDGFB,PDGFRB,MDM2,PGR,IGF1,MYC,BCL2,ITGA2,ITGB3,EGR1
GO:0035306	positive regulation of dephosphorylation	2.768e-07	1.992e-06	10	49	PDGFRB,PIN1,PLEK,PRKCD,ITGA1,ITGA2,JAK2,BMP2,TGFB1,SMAD3
GO:0033762	response to glucagon	2.768e-07	1.992e-06	10	49	GNG2,ADCY3,ADCY5,ADCY7,MT-CYB,PRKACA,PRKACB,PRKAR2B,GNB3,GNB4
GO:1903202	negative regulation of oxidative stress-induced cell death	2.832e-07	2.033e-06	9	38	EPOR,HGF,HIF1A,LRRK2,TXN,HSPB1,MAPK7,SOD2,PRKN
GO:1902042	negative regulation of extrinsic apoptotic signaling pathway via death domain receptors	2.832e-07	2.033e-06	9	38	HGF,HMOX1,FAS,FASLG,TNFSF10,FADD,NOS3,RAF1,SERPINE1
GO:0071377	cellular response to glucagon stimulus	2.832e-07	2.033e-06	9	38	GNG2,ADCY3,ADCY5,ADCY7,PRKACA,PRKACB,PRKAR2B,GNB3,GNB4
GO:0002377	immunoglobulin production	2.849e-07	2.043e-06	14	104	HLA-DRB1,FAS,PAXIP1,PKN1,IL5,IL10,BCL6,PTPRC,FOXP3,TGFB1,MSH6,CD40,CD40LG,TNF
GO:1902882	regulation of response to oxidative stress	2.988e-07	2.14e-06	12	75	EPOR,HGF,HIF1A,LRRK2,TXN,PDIA2,HSPB1,MAPK7,SOD2,DHFR,PRKN,TNF
GO:0001657	ureteric bud development	3.214e-07	2.3e-06	14	105	FGFR1,FGFR2,VEGFA,MYC,BCL2,PTCH1,BDNF,BMP2,BMP4,GLI3,TIMELESS,TGFB1,CD44,SMAD3
GO:0048589	developmental growth	3.267e-07	2.336e-06	40	673	CDKN1C,HLA-A,MAPT,PIN1,PKM,FGF13,FGFR1,FGFR2,CXCL12,VEGFA,FLT3,WNT5A,POU5F1,AR,IGF1,PRKG1,MAPK11,SPTBN2,INSR,BCL2,PTCH1,BDNF,GJA1,BMP4,GLI2,GLI3,KDR,NOTCH1,DNM2,RAD51B,TCF7L2,DVL1,NR3C1,S1PR1,TGFB1,THBS1,PRKN,ENO3,SMAD3,TP73
GO:0002551	mast cell chemotaxis	3.341e-07	2.384e-06	6	13	PIK3CD,VEGFA,VEGFC,KIT,RAC1,RAC2
GO:0097296	activation of cysteine-type endopeptidase activity involved in apoptotic signaling pathway	3.341e-07	2.384e-06	6	13	FAS,FASLG,TNFSF10,FADD,JAK2,SMAD3
GO:1904407	positive regulation of nitric oxide metabolic process	3.384e-07	2.405e-06	10	50	KLF4,SOD2,INSR,PTGS2,JAK2,DNM2,EDN1,EGFR,TLR2,TNF
GO:0090109	regulation of cell-substrate junction assembly	3.384e-07	2.405e-06	10	50	VEGFA,ROCK2,RHOD,SLC9A1,PPM1F,KDR,RAC1,TEK,THBS1,SMAD3
GO:0051893	regulation of focal adhesion assembly	3.384e-07	2.405e-06	10	50	VEGFA,ROCK2,RHOD,SLC9A1,PPM1F,KDR,RAC1,TEK,THBS1,SMAD3
GO:0045429	positive regulation of nitric oxide biosynthetic process	3.384e-07	2.405e-06	10	50	KLF4,SOD2,INSR,PTGS2,JAK2,DNM2,EDN1,EGFR,TLR2,TNF
GO:0010639	negative regulation of organelle organization	3.531e-07	2.507e-06	26	337	HGF,RPS6KA2,LRRK2,FGF13,FGFR2,HSPA1A,PML,XRCC3,ATAD2,IGF1,ARRB2,SMARCB1,PRKCD,CTBP1,SPTBN2,BMP4,FBXO5,CEP97,DNMT1,DNMT3B,FOXP3,DUSP1,S1PR1,PPIF,CCNF,PRKN
GO:0042770	signal transduction in response to DNA damage	3.591e-07	2.542e-06	15	122	CDKN1A,CDKN2A,MDM2,PLK3,PML,PAXIP1,SNAI1,CENPJ,GADD45A,RPS6KA6,CASP2,CD44,PCNA,CDK2,TP73
GO:0045598	regulation of fat cell differentiation	3.591e-07	2.542e-06	15	122	CEBPB,WDFY2,VEGFA,WNT5A,NCOR2,IGF1,SOD2,ZBTB16,PTGS2,BMP2,KLF5,TCF7L2,TGFB1,TNF,SMAD3
GO:0032963	collagen metabolic process	3.591e-07	2.542e-06	15	122	HIF1A,PDGFB,PDGFRB,CCL2,MMP2,ID1,PRKCD,CCN2,CTSB,CTSS,ITGA2,BMP4,TGFB1,FURIN,ENG
GO:0072163	mesonephric epithelium development	3.62e-07	2.555e-06	14	106	FGFR1,FGFR2,VEGFA,MYC,BCL2,PTCH1,BDNF,BMP2,BMP4,GLI3,TIMELESS,TGFB1,CD44,SMAD3
GO:0046364	monosaccharide biosynthetic process	3.62e-07	2.555e-06	14	106	HIF1A,MDH2,PGK1,SLC25A1,GAPDH,GAPDHS,TALDO1,TCF7L2,NR3C1,TKT,ENO1,ENO2,ENO3,TPI1
GO:0072164	mesonephric tubule development	3.62e-07	2.555e-06	14	106	FGFR1,FGFR2,VEGFA,MYC,BCL2,PTCH1,BDNF,BMP2,BMP4,GLI3,TIMELESS,TGFB1,CD44,SMAD3
GO:0033687	osteoblast proliferation	3.666e-07	2.578e-06	8	29	FGFR2,IGF1R,GATA1,BCL2,ITGB3,BMP2,JUNB,SMAD3
GO:0050926	regulation of positive chemotaxis	3.666e-07	2.578e-06	8	29	CXCL12,VEGFA,VEGFC,PRKCA,ITGA2,KDR,S1PR1,SMAD3
GO:0061620	glycolytic process through glucose-6-phosphate	3.666e-07	2.578e-06	8	29	PGK1,PKM,GAPDH,GAPDHS,ENO1,ENO2,ENO3,TPI1
GO:0032967	positive regulation of collagen biosynthetic process	3.666e-07	2.578e-06	8	29	PDGFB,PDGFRB,CCL2,CCN2,ITGA2,BMP4,TGFB1,ENG
GO:0042531	positive regulation of tyrosine phosphorylation of STAT protein	3.745e-07	2.631e-06	11	63	VEGFA,FLT3,IGF1,CSF1R,FYN,JAK2,KIT,SOCS3,LCK,CD40,LYN
GO:1902106	negative regulation of leukocyte differentiation	3.758e-07	2.637e-06	13	91	CDKN2A,ERBB2,PIK3R1,FLT3,MYC,IRF1,BCL6,JAK3,BMP4,GLI3,FOXP3,CD44,LYN
GO:0050880	regulation of blood vessel size	3.796e-07	2.662e-06	18	175	HIF1A,PDGFB,HMOX1,MMP2,SHC1,PRKG1,SOD2,AVPR2,ITGA1,PTAFR,ACE,PTGS2,GJA1,KDR,NOS3,CAV1,EDN1,EGFR
GO:0051056	regulation of small GTPase mediated signal transduction	3.838e-07	2.689e-06	24	295	ERBB2,RHOJ,PDGFRB,RHOU,KITLG,RHOV,RHOF,VAV1,RHOD,RHOB,RHOC,RHOG,RHOH,IGF1,BCL6,RHOBTB1,ARHGEF7,RALBP1,RAC1,RAC2,DNM2,RAC3,RAF1,TIMP2
GO:0043279	response to alkaloid	3.843e-07	2.689e-06	17	157	HIF1A,HMOX1,MDM2,PGR,VCAM1,SHC1,IGF1,MYC,PSMB9,BCL2,DLG4,DNM2,DNMT1,DNMT3B,RAD51,EDN1,TNF
GO:0097530	granulocyte migration	3.998e-07	2.793e-06	15	123	PIK3CD,PIK3CG,CCL2,VAV1,VEGFA,MPP1,PRKCA,MYD88,ITGA1,ITGAM,SYK,RAC1,RAC2,EDN1,THBS1
GO:0001704	formation of primary germ layer	3.998e-07	2.793e-06	15	123	KLF4,FGFR1,FGFR2,MMP2,WNT5A,POU5F1,PRKACA,SNAI1,ITGA2,ITGB3,BMP4,DUSP1,EPHA2,LEF1,SMAD3
GO:0032945	negative regulation of mononuclear cell proliferation	4.019e-07	2.802e-06	12	77	CDKN2A,ERBB2,CEBPB,HLA-DQA1,HLA-DRB1,PKN1,IL10,BMP4,FOXP3,TGFB1,CD44,LYN
GO:0050672	negative regulation of lymphocyte proliferation	4.019e-07	2.802e-06	12	77	CDKN2A,ERBB2,CEBPB,HLA-DQA1,HLA-DRB1,PKN1,IL10,BMP4,FOXP3,TGFB1,CD44,LYN
GO:0042102	positive regulation of T cell proliferation	4.072e-07	2.836e-06	14	107	HLA-A,HLA-DPA1,HLA-DPB1,VCAM1,ZAP70,IGF1,FADD,JAK3,PTPRC,SYK,FOXP3,CD80,CD86,CD40LG
GO:0035150	regulation of tube size	4.133e-07	2.873e-06	18	176	HIF1A,PDGFB,HMOX1,MMP2,SHC1,PRKG1,SOD2,AVPR2,ITGA1,PTAFR,ACE,PTGS2,GJA1,KDR,NOS3,CAV1,EDN1,EGFR
GO:1903900	regulation of viral life cycle	4.133e-07	2.873e-06	18	176	PPIE,PML,POLR2J,POLR2K,POLR2L,ISG15,OASL,SMARCB1,BCL2,ISG20,JUN,SUPT5H,NOTCH1,OAS1,OAS3,PRKN,TNF,LEF1
GO:0002821	positive regulation of adaptive immune response	4.279e-07	2.972e-06	13	92	HLA-A,PAXIP1,B2M,FADD,IRF1,PTPRC,FOXP3,TGFB1,MSH6,CD80,CD40,CD44,TNF
GO:0030258	lipid modification	4.347e-07	3.016e-06	22	255	ERBB2,PDGFB,PDGFRA,PDGFRB,PDK4,KITLG,PIK3CB,PIK3CD,PIK3CG,PIK3R1,PI4KA,FGFR1,FGFR2,VAV1,IRS2,FYN,KIT,LCK,EGFR,CD80,CD86,HADH
GO:0071156	regulation of cell cycle arrest	4.574e-07	3.17e-06	14	108	CDKN1A,CDKN2A,MDM2,PLK3,PML,PPP2R5B,PRKACA,CENPJ,GADD45A,CASP2,TGFB1,PCNA,CDK2,TP73
GO:0034103	regulation of tissue remodeling	4.644e-07	3.209e-06	12	78	CDKN2A,PDK4,PML,VEGFA,CSF1R,ITGB3,GJA1,SYK,S1PR1,TFRC,TGFB1,EGFR
GO:0002260	lymphocyte homeostasis	4.644e-07	3.209e-06	12	78	HIF1A,PIK3CD,FAS,LAT,PKN1,FADD,BCL2,JAK3,FOXP3,TGFB1,CD44,LYN
GO:0048678	response to axon injury	4.644e-07	3.209e-06	12	78	ERBB2,KLF4,MMP2,TXN2,IGF1R,SOD2,BCL2,JAK2,JUN,PTPRF,DHFR,LYN
GO:0016458	gene silencing	4.648e-07	3.209e-06	22	256	HIST1H4I,HIST1H2AK,HIST1H3A,POLR2J,POLR2K,POLR2L,POU5F1,ATAD2,NCOR2,H2AFJ,POM121,DNMT1,DNMT3B,NUP107,NUP214,TGFB1,EGFR,H2AFX,H2AFZ,HIST2H3C,SMAD3,CDK2
GO:0032990	cell part morphogenesis	4.747e-07	3.275e-06	49	925	ERBB2,MAPT,ACTB,LRRK2,LRGUK,FGF13,FGFR2,CXCL12,VEGFA,ROCK2,VIM,FLNA,WEE1,WNT5A,ID1,YWHAH,KIF20B,IGF1R,CSF1R,PRKCA,MAPK3,FYN,NES,CENPJ,SPTBN2,BCL2,ITGA1,ITGB3,BDNF,GJA1,PTPRF,ARHGEF7,CXCR4,GLI2,GLI3,DLG4,KDR,CEP97,NOTCH1,RAC1,DNM2,NRAS,DVL1,EGFR,EGR2,MYH14,PRKN,PAX6,LUM
GO:0072239	metanephric glomerulus vasculature development	4.842e-07	3.337e-06	5	8	PDGFB,PDGFRA,PDGFRB,EGR1,CD34
GO:0050871	positive regulation of B cell activation	4.864e-07	3.349e-06	13	93	CDKN1A,ZAP70,PAXIP1,IRS2,IL5,BCL2,BCL6,PTPRC,SYK,TGFB1,MSH6,CD40,CD40LG
GO:0010714	positive regulation of collagen metabolic process	4.891e-07	3.361e-06	8	30	PDGFB,PDGFRB,CCL2,CCN2,ITGA2,BMP4,TGFB1,ENG
GO:0061615	glycolytic process through fructose-6-phosphate	4.891e-07	3.361e-06	8	30	PGK1,PKM,GAPDH,GAPDHS,ENO1,ENO2,ENO3,TPI1
GO:0051607	defense response to virus	4.957e-07	3.404e-06	26	343	HLA-A,DDX58,PDK4,HIST1H3A,AP2A1,PML,ANXA5,SAMHD1,ISG15,OASL,FYN,B2M,FADD,IRF1,BCL2,ISG20,STAT1,PTPRC,RAC1,OAS1,OAS2,OAS3,LCK,CD86,CD40,HCK
GO:0033627	cell adhesion mediated by integrin	4.985e-07	3.416e-06	10	52	PIK3CG,ZAP70,ITGA2,ITGB3,SYK,ADAM17,RAC3,EPHA2,SERPINE1,LYN
GO:1903391	regulation of adherens junction organization	4.985e-07	3.416e-06	10	52	VEGFA,ROCK2,RHOD,SLC9A1,PPM1F,KDR,RAC1,TEK,THBS1,SMAD3
GO:2001242	regulation of intrinsic apoptotic signaling pathway	5.04e-07	3.45e-06	17	160	HIF1A,LRRK2,PDIA2,HSPA1A,CXCL12,HSPB1,RRM2B,SNAI1,MAPK7,SOD2,BCL2,CAV1,LCK,PPIF,CD44,PRKN,TP73
GO:0009895	negative regulation of catabolic process	5.126e-07	3.503e-06	21	237	CDKN2A,HGF,LRRK2,HMOX1,PIK3CG,PIN1,PML,FLNA,ANXA2,XRCC3,MAPK7,FYN,IL10,BCL2,DUSP1,EGFR,TIMP1,TIMP2,FURIN,TNF,SMAD3
GO:0051101	regulation of DNA binding	5.131e-07	3.503e-06	14	109	HMOX1,KLF4,TXN,ID1,IGF1,MYC,GATA1,ITGA2,JAK2,JUN,NFKBIA,TGFB1,PRKN,LEF1
GO:0051591	response to cAMP	5.131e-07	3.503e-06	14	109	PIK3CG,PIK3R1,FOS,APEX1,CREM,PTAFR,STAT1,ITPR1,JUN,JUNB,DUSP1,TEK,LDHA,CDK2
GO:0060627	regulation of vesicle-mediated transport	5.195e-07	3.544e-06	33	508	LRRK2,HMOX1,PIK3CB,CCL2,FGR,VEGFA,ANGPT1,ANXA2,WNT5A,POU5F1,ZAP70,ARRB2,PRKCA,MAPK3,SPINK1,B2M,DAB2,ITGA2,PTAFR,SYK,RAB7A,DLG4,NOTCH1,RAC1,RAC2,DNM2,CAV1,TGFB1,SERPINE1,PRKN,TNF,LYN,HCK
GO:0055024	regulation of cardiac muscle tissue development	5.205e-07	3.547e-06	11	65	PIN1,FGFR1,FGFR2,MAPK11,GJA1,BMP2,BMP4,NOTCH1,NR3C1,TGFB1,TP73
GO:0001959	regulation of cytokine-mediated signaling pathway	5.409e-07	3.679e-06	16	143	HIF1A,HSPA1A,ANGPT1,WNT5A,SOCS1,FADD,STAT1,JAK2,PTPRC,PTPRF,SYK,SOCS3,CAV1,EDN1,PRKN,TNF
GO:0071456	cellular response to hypoxia	5.409e-07	3.679e-06	16	143	HIF1A,PDK1,HMOX1,MDM2,PLK3,VEGFA,FAS,SLC9A1,BCL2,PTGS2,GNGT1,NOTCH1,EDN1,EGR1,CD34,EIF4EBP1
GO:1902883	negative regulation of response to oxidative stress	5.698e-07	3.865e-06	9	41	EPOR,HGF,HIF1A,LRRK2,TXN,HSPB1,MAPK7,SOD2,PRKN
GO:1900408	negative regulation of cellular response to oxidative stress	5.698e-07	3.865e-06	9	41	EPOR,HGF,HIF1A,LRRK2,TXN,HSPB1,MAPK7,SOD2,PRKN
GO:0019985	translesion synthesis	5.698e-07	3.865e-06	9	41	UBE2L6,POLD1,POLD2,ISG15,RFC2,RFC3,RFC4,RFC5,PCNA
GO:0071621	granulocyte chemotaxis	5.748e-07	3.895e-06	14	110	PIK3CD,PIK3CG,CCL2,VAV1,VEGFA,MPP1,PRKCA,ITGA1,ITGAM,SYK,RAC1,RAC2,EDN1,THBS1
GO:0048858	cell projection morphogenesis	5.861e-07	3.968e-06	48	904	ERBB2,MAPT,ACTB,LRRK2,LRGUK,FGF13,FGFR2,CXCL12,VEGFA,ROCK2,VIM,FLNA,WEE1,WNT5A,ID1,YWHAH,KIF20B,IGF1R,CSF1R,PRKCA,MAPK3,FYN,NES,CENPJ,SPTBN2,BCL2,ITGA1,ITGB3,BDNF,GJA1,PTPRF,ARHGEF7,CXCR4,GLI2,GLI3,DLG4,KDR,CEP97,NOTCH1,RAC1,DNM2,NRAS,DVL1,EGFR,EGR2,PRKN,PAX6,LUM
GO:0043488	regulation of mRNA stability	5.949e-07	4.024e-06	16	144	HNRNPD,HSPA1A,HSPB1,VEGFA,APEX1,PRKCA,PRKCD,MYD88,PSMB8,PSMB9,PSMB10,PSMC4,PSMD3,PSMD8,PSMD11,NUP214
GO:0002381	immunoglobulin production involved in immunoglobulin mediated immune response	6.009e-07	4.061e-06	10	53	HLA-DRB1,PAXIP1,IL10,BCL6,PTPRC,FOXP3,TGFB1,MSH6,CD40,CD40LG
GO:0021537	telencephalon development	6.054e-07	4.088e-06	22	260	HIF1A,LRRK2,FGF13,FGFR1,CXCL12,WNT5A,FAS,NCOR2,CSF1R,NDE1,AVPR2,BMP2,BMP4,CXCR4,GLI3,RAC1,EGFR,H2AFX,PAX6,LEF1,TP73,CDK6
GO:0033135	regulation of peptidyl-serine phosphorylation	6.077e-07	4.099e-06	15	127	HGF,TXN,VEGFA,ANGPT1,WNT5A,ARRB2,PPM1F,BCL2,BDNF,RAF1,CAV1,TEK,TGFB1,CD44,TNF
GO:0051785	positive regulation of nuclear division	6.108e-07	4.116e-06	11	66	PDGFB,PDGFRB,WNT5A,IGF1,IGF1R,INSR,FBXO5,EDN1,TGFB1,PEBP1,TNF
GO:0002275	myeloid cell activation involved in immune response	6.16e-07	4.147e-06	12	80	HMOX1,PIK3CD,PIK3CG,FGR,LAT2,ZAP70,LAT,PTAFR,SYK,KIT,RAC2,LYN
GO:0033138	positive regulation of peptidyl-serine phosphorylation	6.251e-07	4.205e-06	13	95	TXN,VEGFA,ANGPT1,WNT5A,ARRB2,BCL2,BDNF,RAF1,CAV1,TEK,TGFB1,CD44,TNF
GO:0048562	embryonic organ morphogenesis	6.644e-07	4.465e-06	25	326	HIF1A,PDGFRA,FGFR1,FGFR2,MTHFD1L,WNT5A,MTHFD1,MAPK3,MYC,MYCN,GJA1,BMP4,ALDH1A2,GLI1,GLI2,GLI3,NOTCH1,RAC1,TCF7L2,DVL1,EDN1,EPHA2,PAX6,ENG,SMAD3
GO:0046632	alpha-beta T cell differentiation	7.069e-07	4.743e-06	13	96	ZAP70,ZBTB16,IRF1,BCL2,BCL6,JAK3,GLI3,SYK,FOXP3,TGFB1,CD80,CD86,LEF1
GO:0019229	regulation of vasoconstriction	7.071e-07	4.743e-06	12	81	HIF1A,PDGFB,MMP2,SHC1,AVPR2,PTAFR,ACE,PTGS2,GJA1,CAV1,EDN1,EGFR
GO:0002204	somatic recombination of immunoglobulin genes involved in immune response	7.094e-07	4.746e-06	9	42	PAXIP1,IL10,BCL6,PTPRC,FOXP3,TGFB1,MSH6,CD40,CD40LG
GO:0045190	isotype switching	7.094e-07	4.746e-06	9	42	PAXIP1,IL10,BCL6,PTPRC,FOXP3,TGFB1,MSH6,CD40,CD40LG
GO:0002208	somatic diversification of immunoglobulins involved in immune response	7.094e-07	4.746e-06	9	42	PAXIP1,IL10,BCL6,PTPRC,FOXP3,TGFB1,MSH6,CD40,CD40LG
GO:0043270	positive regulation of ion transport	7.27e-07	4.859e-06	23	284	PDGFB,PDGFRB,CCL2,PLCG1,HSPA2,CXCL12,SLC9A1,ARRB2,PRKCD,PRKG1,CTSS,B2M,PTAFR,ITPR1,JAK3,BMP4,CXCR4,DNM2,AKT3,CAV1,NR3C1,EDN1,SERPINE1
GO:0032872	regulation of stress-activated MAPK cascade	7.363e-07	4.912e-06	20	222	HGF,VEGFA,WNT5A,IGF1R,PKN1,CCN2,MAPK3,MYC,MYD88,DAB2,GADD45A,BMP2,SYK,PHLPP1,EDN1,PRDX1,CD40LG,PRKN,TNF,TP73
GO:0090092	regulation of transmembrane receptor protein serine/threonine kinase signaling pathway	7.363e-07	4.912e-06	20	222	CDKN1C,CDKN2B,PIN1,HSPA5,WNT5A,POU5F1,DAB2,BMP2,BMP4,KDR,ADAM17,NOTCH1,DNM2,TCF7L2,CAV1,TGFB1,THBS1,FURIN,ENG,SMAD3
GO:0030178	negative regulation of Wnt signaling pathway	7.805e-07	5.202e-06	19	203	WNT5A,PSMB8,DAB2,PSMB9,PSMB10,PSMC4,PSMD3,PSMD8,PSMD11,BMP2,GLI1,GLI3,NOTCH1,TCF7L2,DVL1,CAV1,EGR1,PRKN,LEF1
GO:2001243	negative regulation of intrinsic apoptotic signaling pathway	7.982e-07	5.315e-06	13	97	HIF1A,LRRK2,HSPA1A,CXCL12,HSPB1,RRM2B,SNAI1,MAPK7,SOD2,BCL2,PPIF,CD44,PRKN
GO:0001558	regulation of cell growth	8.041e-07	5.349e-06	30	445	CDKN1A,CDKN2A,ERBB2,MAPT,PIN1,FGF13,CXCL12,PML,VEGFA,WNT5A,SLC9A1,IGF1,CCN2,DAB2,BCL2,BCL6,BDNF,GJA1,ADAM17,DNM2,H3F3C,NR3C1,TFRC,TGFB1,EGFR,CD44,PRKN,ENO1,LEF1,SMAD3
GO:0043525	positive regulation of neuron apoptotic process	8.338e-07	5.542e-06	11	68	PIN1,FASLG,PPP2R2B,ITGA1,JUN,PTPRF,CASP2,NR3C1,EGR1,PRKN,TNF
GO:0002701	negative regulation of production of molecular mediator of immune response	8.415e-07	5.588e-06	8	32	HMOX1,ANGPT1,IL10,BCL6,JAK3,FOXP3,TGFB1,TNF
GO:0043901	negative regulation of multi-organism process	8.497e-07	5.638e-06	17	166	PML,IGF1,ISG15,OASL,IL10,MYD88,ISG20,STAT1,JUN,HPGDS,OAS1,OAS3,TIMP1,TLR2,PRKN,WEE2,TNF
GO:1903201	regulation of oxidative stress-induced cell death	8.623e-07	5.714e-06	10	55	EPOR,HGF,HIF1A,LRRK2,TXN,PDIA2,HSPB1,MAPK7,SOD2,PRKN
GO:0043487	regulation of RNA stability	8.629e-07	5.714e-06	16	148	HNRNPD,HSPA1A,HSPB1,VEGFA,APEX1,PRKCA,PRKCD,MYD88,PSMB8,PSMB9,PSMB10,PSMC4,PSMD3,PSMD8,PSMD11,NUP214
GO:1903362	regulation of cellular protein catabolic process	8.73e-07	5.776e-06	23	287	CDKN2A,LRRK2,MDM2,PLK3,PML,ANXA2,XRCC3,CDC26,PRKACA,PSMB8,DAB2,PSMB9,PSMB10,PSMC4,PSMD3,PSMD8,PSMD11,FBXO5,DUSP1,DVL1,CAV1,FURIN,PRKN
GO:0031952	regulation of protein autophosphorylation	8.777e-07	5.802e-06	9	43	PDGFB,VEGFA,VEGFC,PPP2R5B,ACE,JUN,PTPRC,CAV1,ENG
GO:1903524	positive regulation of blood circulation	8.937e-07	5.902e-06	14	114	PDGFB,HMOX1,SHC1,CCN2,PRKG1,AVPR2,PTAFR,PTGS2,GJA1,KDR,NOS3,CAV1,EDN1,EGFR
GO:0010821	regulation of mitochondrion organization	9.103e-07	6.007e-06	20	225	CDKN2A,HGF,HIF1A,LRRK2,RHOU,HSPA1A,FAS,YWHAH,IGF1,ARRB2,TNFSF10,PSMD8,BCL2,DCN,KDR,YWHAQ,RAC2,PPIF,PRKN,TP73
GO:0072028	nephron morphogenesis	9.259e-07	6.104e-06	12	83	PDGFRB,VEGFA,MYC,BCL2,PTCH1,STAT1,BMP2,BMP4,GLI3,TIMELESS,TGFB1,CD44
GO:0097531	mast cell migration	9.34e-07	6.146e-06	6	15	PIK3CD,VEGFA,VEGFC,KIT,RAC1,RAC2
GO:0002374	cytokine secretion involved in immune response	9.34e-07	6.146e-06	6	15	ANGPT1,WNT5A,IL10,TEK,TLR2,TNF
GO:0071322	cellular response to carbohydrate stimulus	9.45e-07	6.213e-06	16	149	HIF1A,HLA-DRB1,RPS6KA2,ADCY5,VCAM1,FAS,IGF1,IGF1R,PRKACA,SMARCB1,PRKCA,PRKCB,IRS2,RAF1,TCF7L2,PRKN
GO:0097066	response to thyroid hormone	9.602e-07	6.307e-06	7	23	ANXA2,ANXA5,CTSB,CTSS,GATA1,BMP4,KIT
GO:0002200	somatic diversification of immune receptors	9.701e-07	6.361e-06	11	69	PAXIP1,IL10,BCL6,PTPRC,FOXP3,TGFB1,LIG1,MSH6,CD40,CD40LG,LEF1
GO:0048645	animal organ formation	9.701e-07	6.361e-06	11	69	FGFR1,FGFR2,WNT5A,POU5F1,AR,MAPK3,BMP2,BMP4,GLI2,GLI3,NOTCH1
GO:0036294	cellular response to decreased oxygen levels	1.034e-06	6.775e-06	16	150	HIF1A,PDK1,HMOX1,MDM2,PLK3,VEGFA,FAS,SLC9A1,BCL2,PTGS2,GNGT1,NOTCH1,EDN1,EGR1,CD34,EIF4EBP1
GO:1900542	regulation of purine nucleotide metabolic process	1.046e-06	6.848e-06	20	227	HIF1A,ADCY3,ADCY5,ADCY7,VEGFA,WNT5A,IGF1,PRKCA,MAPK7,MYC,AVPR2,INSR,GAPDHS,NOS3,RAF1,EDN1,PPIF,THBS1,TIMP2,PRKN
GO:0045926	negative regulation of growth	1.075e-06	7.031e-06	22	269	CDKN1A,CDKN2A,HIF1A,FGF13,PML,WNT5A,MAPK11,IL10,MYD88,DAB2,BCL2,BCL6,PTCH1,GJA1,BMP4,TCF7L2,TGFB1,TLR2,TNF,ENO1,SMAD3,TP73
GO:0050869	negative regulation of B cell activation	1.087e-06	7.101e-06	8	33	CDKN2A,FLT3,FAS,PKN1,IL10,BCL6,FOXP3,LYN
GO:0001889	liver development	1.093e-06	7.135e-06	17	169	HGF,CEBPB,HMOX1,HNRNPD,PKM,AK4,VWF,FAS,SOD2,PSMB9,ITGA2,BMP4,JUN,ALDH1A2,GLI1,NOTCH1,SMAD3
GO:1903036	positive regulation of response to wounding	1.094e-06	7.135e-06	18	188	PIK3CG,CCL2,PLEK,SELP,WNT5A,IGF1R,PRKCA,CTSS,MYC,ITGA2,ACE,PTGS2,JAK2,THBS1,EGFR,TLR2,SERPINE1,TNF
GO:0006508	proteolysis	1.131e-06	7.368e-06	74	1697	CDKN2A,HGF,UBE2L6,RPS6KA2,LRRK2,MDM2,KLF4,MAPK12,PIK3R1,TMPRSS11D,MMP2,HSPA5,PLK3,PML,VEGFA,XRCC3,FAS,FASLG,SKP2,IGF1,ARRB2,ISG15,CDC26,PPM1F,PRKACA,PRKACB,CSTB,CCN2,CTSB,CTSS,MYC,IL10,SPINK1,TNFSF10,PSMB8,DAB2,PSMB9,PSMB10,FADD,PSMC4,PSMD3,PSMD8,PSMD11,PTCH1,ACE,STAT1,GGT1,JAK2,FBXO5,GLI3,UBE2S,ADAM17,HERC3,HERC6,RAF1,DUSP1,DVL1,CASP2,CASP7,CAV1,LCK,CCNF,THBS1,TIMP1,TIMP2,PEBP1,FURIN,CYCS,SERPIN…
GO:0045621	positive regulation of lymphocyte differentiation	1.138e-06	7.409e-06	13	100	HLA-DQA1,ZAP70,ZBTB16,IRF1,PTPRC,GLI2,GLI3,SYK,FOXP3,LCK,TGFB1,CD80,CD86
GO:0002824	positive regulation of adaptive immune response based on somatic recombination of immune receptors built from immunoglobulin superfamily domains	1.203e-06	7.808e-06	12	85	HLA-A,PAXIP1,B2M,FADD,IRF1,PTPRC,FOXP3,TGFB1,MSH6,CD80,CD40,TNF
GO:0048259	regulation of receptor-mediated endocytosis	1.203e-06	7.808e-06	12	85	PIK3CB,VEGFA,ANGPT1,ANXA2,ARRB2,PRKCA,B2M,DAB2,SYK,DLG4,RAC1,SERPINE1
GO:0016525	negative regulation of angiogenesis	1.203e-06	7.808e-06	12	85	KLF4,CCL2,PML,ROCK2,FASLG,DCN,STAT1,NOTCH1,TEK,THBS1,EPHA2,SERPINE1
GO:0002763	positive regulation of myeloid leukocyte differentiation	1.218e-06	7.893e-06	10	57	KITLG,FOS,CSF1R,PRKCA,IL5,FADD,ITGB3,JUN,TNF,LEF1
GO:0030850	prostate gland development	1.218e-06	7.893e-06	10	57	FGFR2,MMP2,WNT5A,AR,IGF1,IGF1R,BMP4,GLI2,NOTCH1,CD44
GO:0001837	epithelial to mesenchymal transition	1.228e-06	7.954e-06	14	117	HGF,HIF1A,FGFR2,FLNA,WNT5A,SNAI1,DAB2,GJA1,BMP2,NOTCH1,TCF7L2,TGFB1,LEF1,SMAD3
GO:0060993	kidney morphogenesis	1.277e-06	8.263e-06	13	101	PDGFRB,LRRK2,VEGFA,MYC,BCL2,PTCH1,STAT1,BMP2,BMP4,GLI3,TIMELESS,TGFB1,CD44
GO:0050707	regulation of cytokine secretion	1.289e-06	8.323e-06	17	171	HLA-DRB1,FGR,PML,FLT3,ANGPT1,WNT5A,CSF1R,SOCS1,MAPK11,IL10,SYK,FOXP3,TEK,CD34,TLR2,TNF,LYN
GO:0009408	response to heat	1.289e-06	8.323e-06	17	171	CDKN1A,HMOX1,CCL2,HSPA1A,HSPA2,CXCL12,IGF1,MAPK3,POM121,NOS3,DNMT1,NUP107,SOCS3,NUP214,THBS1,CD34,LYN
GO:0010657	muscle cell apoptotic process	1.303e-06	8.404e-06	11	71	CDKN2A,RPS6KA2,HMOX1,PIK3R1,IGF1,IGF1R,ARRB2,JAK2,GNGT1,CAV1,EDN1
GO:0051445	regulation of meiotic cell cycle	1.32e-06	8.493e-06	9	45	RPS6KA2,WNT5A,IGF1R,PRKACA,PRKACB,INSR,FBXO5,DUSP1,WEE2
GO:0001954	positive regulation of cell-matrix adhesion	1.32e-06	8.493e-06	9	45	VEGFA,VEGFC,PPM1F,ITGB3,KDR,RAC1,TEK,SMAD3,CDK6
GO:0001569	branching involved in blood vessel morphogenesis	1.32e-06	8.493e-06	9	45	CXCL12,VEGFA,FLT1,ANGPT1,CXCR4,TEK,EDN1,ENG,LEF1
GO:0055093	response to hyperoxia	1.327e-06	8.508e-06	7	24	CDKN1A,PDGFRB,WNT5A,FAS,SOD2,DNMT3B,CAV1
GO:0036296	response to increased oxygen levels	1.327e-06	8.508e-06	7	24	CDKN1A,PDGFRB,WNT5A,FAS,SOD2,DNMT3B,CAV1
GO:0015949	nucleobase-containing small molecule interconversion	1.327e-06	8.508e-06	7	24	RRM1,TXN,AK1,AK4,RRM2B,CTPS1,GSR
GO:0048103	somatic stem cell division	1.327e-06	8.508e-06	7	24	CDKN2A,FGF13,FGFR1,FGFR2,KIT,NOTCH1,LEF1
GO:0010827	regulation of glucose transmembrane transport	1.363e-06	8.73e-06	14	118	PIK3R1,AK1,IGF1,PRKCA,PRKCB,PRKCD,IRS2,MYC,INSR,ACE,POM121,NUP107,NUP214,TNF
GO:0032231	regulation of actin filament bundle assembly	1.367e-06	8.748e-06	12	86	PIK3R1,PLEK,ROCK2,FLNA,ID1,SLC9A1,PPM1F,CCN2,RAC1,S1PR1,PRKN,SMAD3
GO:0048705	skeletal system morphogenesis	1.375e-06	8.797e-06	20	231	PDGFRA,PDGFRB,ACP5,MGP,FGFR1,FGFR2,MMP2,ALPL,VEGFA,MTHFD1L,MTHFD1,CCN2,MYC,MYCN,BMP4,GLI3,TEK,TGFB1,THBS1,SMAD3
GO:2000108	positive regulation of leukocyte apoptotic process	1.391e-06	8.878e-06	8	34	CDKN2A,WNT5A,FAS,MYC,IL10,JAK3,CD44,LYN
GO:0010718	positive regulation of epithelial to mesenchymal transition	1.391e-06	8.878e-06	8	34	SNAI1,DAB2,BMP2,NOTCH1,TCF7L2,TGFB1,LEF1,SMAD3
GO:0051701	interaction with host	1.398e-06	8.902e-06	17	172	HLA-DRB1,TYRO3,HSPA1A,CTSB,MYC,INSR,ITGA2,ITGB3,CXCR4,CAV1,TFRC,TGFB1,CD80,CD86,TLR2,PRKN,SMAD3
GO:0051147	regulation of muscle cell differentiation	1.398e-06	8.902e-06	17	172	PDGFB,MAPK12,PIK3R1,PIN1,FGFR2,CXCL12,MAPK11,BCL2,BMP2,BMP4,KIT,NOTCH1,NR3C1,EDN1,TGFB1,CCNT2,TNF
GO:0061008	hepaticobiliary system development	1.398e-06	8.902e-06	17	172	HGF,CEBPB,HMOX1,HNRNPD,PKM,AK4,VWF,FAS,SOD2,PSMB9,ITGA2,BMP4,JUN,ALDH1A2,GLI1,NOTCH1,SMAD3
GO:0045165	cell fate commitment	1.462e-06	9.3e-06	22	274	CEBPB,KLF4,FGF13,FGFR1,FGFR2,PML,WNT5A,POU5F1,AR,GATA1,BCL2,PTCH1,BMP2,BMP4,GLI2,GLI3,KDR,NOTCH1,FOXP3,TCF7L2,TGFB1,PAX6
GO:0071636	positive regulation of transforming growth factor beta production	1.463e-06	9.3e-06	6	16	PTGS2,FOXP3,THBS1,CD34,LUM,SMAD3
GO:0071901	negative regulation of protein serine/threonine kinase activity	1.469e-06	9.328e-06	15	136	CDKN1A,CDKN1C,CDKN2A,CDKN2B,HSPB1,PRKAR2B,PRKCA,PRKCD,MAPK7,BMP4,DUSP1,CAV1,WEE2,LYN,TP73
GO:0007127	meiosis I	1.602e-06	1.015e-05	13	103	FANCD2,CKS2,HSPA2,MSH4,MSH5,XRCC3,FBXO5,RAD51,REC8,RAD51B,CENPS,MSH6,WEE2
GO:1990266	neutrophil migration	1.602e-06	1.015e-05	13	103	PIK3CD,PIK3CG,CCL2,VAV1,MPP1,PRKCA,MYD88,ITGA1,ITGAM,SYK,RAC1,RAC2,EDN1
GO:0071391	cellular response to estrogen stimulus	1.605e-06	1.016e-05	9	46	MDM2,HNRNPD,MMP2,FAS,IGF1,IL10,ITGA2,EGFR,H2AFZ
GO:0045843	negative regulation of striated muscle tissue development	1.605e-06	1.016e-05	9	46	MAPK11,BDNF,GJA1,BMP2,BMP4,NRAS,TGFB1,LEF1,TP73
GO:1903428	positive regulation of reactive oxygen species biosynthetic process	1.695e-06	1.07e-05	10	59	KLF4,SOD2,INSR,PTGS2,JAK2,DNM2,EDN1,EGFR,TLR2,TNF
GO:0060688	regulation of morphogenesis of a branching structure	1.695e-06	1.07e-05	10	59	HGF,LRRK2,FGFR1,FGFR2,VEGFA,WNT5A,AR,BMP4,TGFB1,TNF
GO:0060324	face development	1.695e-06	1.07e-05	10	59	PDGFRA,RRAS,MMP2,WNT5A,MAPK3,ALDH1A2,RAF1,TCF7L2,TGFB1,LEF1
GO:0007276	gamete generation	1.718e-06	1.083e-05	39	692	RPS6KA2,PGR,FANCD2,TYRO3,LRGUK,KITLG,HSPA2,CXCL12,MSH4,MSH5,FAS,CREM,AR,IGF1,PRKACA,CTSB,ZBTB16,MCM8,BCL2,BCL6,ACE,PTGS2,GGT1,BMP4,FBXO5,HPGDS,CXCR4,GLI1,GAPDHS,KIT,NOS3,NOTCH1,DNM2,REC8,GSR,TGFB1,PEBP1,H2AFX,WEE2
GO:0050663	cytokine secretion	1.726e-06	1.087e-05	18	194	HLA-DRB1,FGR,PML,FLT3,ANGPT1,WNT5A,CSF1R,SOCS1,MAPK11,IL10,SYK,NOTCH1,FOXP3,TEK,CD34,TLR2,TNF,LYN
GO:0014823	response to activity	1.731e-06	1.09e-05	11	73	HIF1A,CCL2,IGF1,SOD2,IL10,INSR,ITGA2,DNMT1,DNMT3B,EDN1,HADH
GO:2000181	negative regulation of blood vessel morphogenesis	1.755e-06	1.104e-05	12	88	KLF4,CCL2,PML,ROCK2,FASLG,DCN,STAT1,NOTCH1,TEK,THBS1,EPHA2,SERPINE1
GO:0006270	DNA replication initiation	1.764e-06	1.109e-05	8	35	MCM3,MCM4,MCM5,MCM7,POLA2,POLE,PRIM1,CDK2
GO:0006140	regulation of nucleotide metabolic process	1.796e-06	1.128e-05	20	235	HIF1A,ADCY3,ADCY5,ADCY7,VEGFA,WNT5A,IGF1,PRKCA,MAPK7,MYC,AVPR2,INSR,GAPDHS,NOS3,RAF1,EDN1,PPIF,THBS1,TIMP2,PRKN
GO:0033688	regulation of osteoblast proliferation	1.804e-06	1.131e-05	7	25	FGFR2,IGF1R,GATA1,BCL2,ITGB3,BMP2,SMAD3
GO:0002544	chronic inflammatory response	1.804e-06	1.131e-05	7	25	CEBPB,VCAM1,IL10,GJA1,FOXP3,THBS1,TNF
GO:0072223	metanephric glomerular mesangium development	1.833e-06	1.148e-05	4	5	PDGFB,PDGFRB,EGR1,CD34
GO:0034332	adherens junction organization	1.848e-06	1.156e-05	14	121	VEGFA,ROCK2,RHOD,SLC9A1,PPM1F,BCL2,ITGA2,JUP,ARHGEF7,KDR,RAC1,TEK,THBS1,SMAD3
GO:0009266	response to temperature stimulus	1.918e-06	1.2e-05	20	236	CDKN1A,HMOX1,CCL2,HSPA1A,HSPA2,CXCL12,FOS,IGF1,ARRB2,MAPK3,POM121,NFKBIA,NOS3,DNMT1,NUP107,SOCS3,NUP214,THBS1,CD34,LYN
GO:0016447	somatic recombination of immunoglobulin gene segments	1.942e-06	1.213e-05	9	47	PAXIP1,IL10,BCL6,PTPRC,FOXP3,TGFB1,MSH6,CD40,CD40LG
GO:0002702	positive regulation of production of molecular mediator of immune response	1.989e-06	1.24e-05	11	74	HLA-A,WNT5A,PAXIP1,IL5,B2M,PTPRC,TEK,TGFB1,MSH6,TLR2,CD40
GO:0001541	ovarian follicle development	1.989e-06	1.24e-05	11	74	CEBPB,KITLG,MMP2,VEGFA,ANGPT1,MSH4,ARRB2,BCL2,BMP4,KDR,KIT
GO:1902041	regulation of extrinsic apoptotic signaling pathway via death domain receptors	1.99e-06	1.24e-05	10	60	HGF,HMOX1,FAS,FASLG,TNFSF10,FADD,NOS3,RAF1,THBS1,SERPINE1
GO:0017015	regulation of transforming growth factor beta receptor signaling pathway	1.997e-06	1.241e-05	13	105	CDKN1C,CDKN2B,PIN1,HSPA5,DAB2,ADAM17,DNM2,CAV1,TGFB1,THBS1,FURIN,ENG,SMAD3
GO:1903844	regulation of cellular response to transforming growth factor beta stimulus	1.997e-06	1.241e-05	13	105	CDKN1C,CDKN2B,PIN1,HSPA5,DAB2,ADAM17,DNM2,CAV1,TGFB1,THBS1,FURIN,ENG,SMAD3
GO:0090100	positive regulation of transmembrane receptor protein serine/threonine kinase signaling pathway	1.997e-06	1.241e-05	13	105	CDKN1C,CDKN2B,POU5F1,DAB2,BMP2,BMP4,KDR,ADAM17,NOTCH1,TGFB1,THBS1,FURIN,ENG
GO:0051928	positive regulation of calcium ion transport	2.041e-06	1.267e-05	14	122	PDGFB,PDGFRB,CCL2,PLCG1,HSPA2,CXCL12,SLC9A1,ARRB2,ITPR1,JAK3,BMP4,CXCR4,CAV1,SERPINE1
GO:0051781	positive regulation of cell division	2.122e-06	1.317e-05	15	140	PDGFB,PDGFRB,FGFR2,VEGFA,VEGFC,WNT5A,KIF20B,IGF1,IGF1R,INSR,FBXO5,EDN1,TGFB1,PEBP1,TNF
GO:2001269	positive regulation of cysteine-type endopeptidase activity involved in apoptotic signaling pathway	2.214e-06	1.37e-05	6	17	FAS,FASLG,TNFSF10,FADD,JAK2,SMAD3
GO:1902895	positive regulation of pri-miRNA transcription by RNA polymerase II	2.214e-06	1.37e-05	6	17	HIF1A,PDGFB,FOS,BMP2,BMP4,JUN
GO:0034199	activation of protein kinase A activity	2.214e-06	1.37e-05	6	17	ADCY3,ADCY5,ADCY7,PRKACA,PRKACB,PRKAR2B
GO:0042769	DNA damage response, detection of DNA damage	2.219e-06	1.372e-05	8	36	POLD1,POLD2,ZBTB32,RFC2,RFC3,RFC4,RFC5,PCNA
GO:0035567	non-canonical Wnt signaling pathway	2.249e-06	1.388e-05	16	159	GNG2,AP2A1,WNT5A,ARRB2,PSMB8,DAB2,PSMB9,PSMB10,PSMC4,PSMD3,PSMD8,PSMD11,RAC1,TCF7L2,DVL1,LEF1
GO:1901991	negative regulation of mitotic cell cycle phase transition	2.249e-06	1.388e-05	16	159	CDKN1A,CDKN2B,MDM2,PLK3,PML,XRCC3,CENPJ,BCL2,GADD45A,DUSP1,CASP2,CCNG1,FANCI,PCNA,CDK2,TP73
GO:0033500	carbohydrate homeostasis	2.304e-06	1.42e-05	21	260	CDKN2A,HIF1A,PDK4,HLA-DRB1,ADCY5,PIK3R1,VCAM1,FAS,NCOR2,IGF1,IGF1R,PRKACA,SMARCB1,IRS2,INSR,PTCH1,RAF1,TCF7L2,OAS1,PRKN,PAX6
GO:0042593	glucose homeostasis	2.304e-06	1.42e-05	21	260	CDKN2A,HIF1A,PDK4,HLA-DRB1,ADCY5,PIK3R1,VCAM1,FAS,NCOR2,IGF1,IGF1R,PRKACA,SMARCB1,IRS2,INSR,PTCH1,RAF1,TCF7L2,OAS1,PRKN,PAX6
GO:1900544	positive regulation of purine nucleotide metabolic process	2.322e-06	1.428e-05	15	141	HIF1A,ADCY3,ADCY5,ADCY7,WNT5A,IGF1,PRKCA,MYC,AVPR2,INSR,GAPDHS,NOS3,RAF1,TIMP2,PRKN
GO:0045981	positive regulation of nucleotide metabolic process	2.322e-06	1.428e-05	15	141	HIF1A,ADCY3,ADCY5,ADCY7,WNT5A,IGF1,PRKCA,MYC,AVPR2,INSR,GAPDHS,NOS3,RAF1,TIMP2,PRKN
GO:0043583	ear development	2.331e-06	1.433e-05	20	239	HLA-A,PDGFRB,FGFR1,FGFR2,WNT5A,IGF1,MAPK3,MYC,MYCN,BCL2,BDNF,BMP2,BMP4,GLI2,GLI3,NOTCH1,RAC1,DVL1,EDN1,TGFB1
GO:0002712	regulation of B cell mediated immunity	2.338e-06	1.434e-05	9	48	PAXIP1,IL10,BCL6,PTPRC,FOXP3,TGFB1,MSH6,CD40,TNF
GO:0048635	negative regulation of muscle organ development	2.338e-06	1.434e-05	9	48	MAPK11,BDNF,GJA1,BMP2,BMP4,NRAS,TGFB1,LEF1,TP73
GO:0002889	regulation of immunoglobulin mediated immune response	2.338e-06	1.434e-05	9	48	PAXIP1,IL10,BCL6,PTPRC,FOXP3,TGFB1,MSH6,CD40,TNF
GO:0090066	regulation of anatomical structure size	2.343e-06	1.436e-05	33	544	HIF1A,PDGFB,MAPT,LRRK2,HMOX1,FGF13,MMP2,PLEK,VAV1,CXCL12,VEGFA,WNT5A,SHC1,PRKCD,PRKG1,SOD2,AVPR2,SPTBN2,ITGA1,PTAFR,ACE,PTGS2,BDNF,GJA1,KDR,NOS3,RAC1,DNM2,CAV1,EDN1,EGFR,HCK,TP73
GO:0016192	vesicle-mediated transport	2.391e-06	1.463e-05	67	1514	HGF,PDGFB,ACTB,LRRK2,HMOX1,TYRO3,AP2A1,PIK3CB,PIK3CD,PIK3CG,PIK3R1,CCL2,PLCG1,FGFR2,FGR,PLEK,VAV1,SEC13,VEGFA,VEGFC,SELP,FLNA,VWF,ANGPT1,LAT2,ANXA2,WNT5A,SH3GL1,POU5F1,ZAP70,IGF1,ARRB2,LAT,PRKCA,PRKCD,MAPK3,FYN,SPINK1,B2M,SPTBN2,DAB2,ITGA2,PTAFR,ITGB3,TXNDC5,RALBP1,SYK,RAB7A,DLG4,KIT,NOTCH1,RAC1,RAC2,DNM2,VMP1,CAV1,TFRC,TGFB1,THBS1,PDIA6,CD3G,TIMP1,SERPINE1,PRKN,TNF,LYN,HCK
GO:1901890	positive regulation of cell junction assembly	2.416e-06	1.477e-05	7	26	VEGFA,PPM1F,KDR,RAC1,CAV1,TEK,SMAD3
GO:0090257	regulation of muscle system process	2.446e-06	1.495e-05	19	219	KLF4,PIK3CG,PIN1,FLT1,SLC9A1,IGF1,PRKACA,PRKCA,CCN2,PRKG1,ITGA2,PTAFR,PTGS2,JUP,NOS3,CAV1,LCK,NR3C1,EDN1
GO:0002688	regulation of leukocyte chemotaxis	2.477e-06	1.511e-05	13	107	CCL2,CXCL12,VEGFA,VEGFC,MPP1,WNT5A,ADAM17,RAC1,RAC2,EDN1,THBS1,SERPINE1,LYN
GO:0090263	positive regulation of canonical Wnt signaling pathway	2.481e-06	1.511e-05	14	124	LRRK2,PIN1,FGFR2,PSMB8,PSMB9,PSMB10,PSMC4,PSMD3,PSMD8,PSMD11,JUP,DVL1,CAV1,SMAD3
GO:0002761	regulation of myeloid leukocyte differentiation	2.481e-06	1.511e-05	14	124	CEBPB,KITLG,PIK3R1,FOS,CSF1R,PRKCA,IL5,MYC,FADD,ITGB3,JUN,TNF,LYN,LEF1
GO:0002224	toll-like receptor signaling pathway	2.481e-06	1.511e-05	14	124	TYRO3,ARRB2,CTSB,CTSS,MYD88,FADD,IRF1,ITGAM,NFKBIA,CAV1,CD86,TLR2,TNF,LYN
GO:0007389	pattern specification process	2.485e-06	1.512e-05	31	495	HIF1A,FGFR1,FGFR2,CXCL12,VEGFA,FLT1,ANGPT1,WNT5A,POU5F1,AR,PRKACA,PRKACB,SNAI1,ZBTB16,PTCH1,GJA1,BMP2,BMP4,ALDH1A2,CXCR4,GLI1,GLI2,GLI3,NOTCH1,TEK,EDN1,EGR2,PAX6,ENG,LEF1,SMAD3
GO:0010769	regulation of cell morphogenesis involved in differentiation	2.511e-06	1.527e-05	26	374	MAPT,LRRK2,FGF13,CXCL12,VEGFA,VIM,FLNA,WNT5A,ID1,YWHAH,SNAI1,DAB2,ITGB3,BDNF,STAT1,BMP2,PTPRF,ARHGEF7,NOTCH1,RAC1,DNM2,RAC3,TCF7L2,TGFB1,LEF1,SMAD3
GO:0000018	regulation of DNA recombination	2.714e-06	1.649e-05	10	62	PAXIP1,IL10,BCL6,PTPRC,PARPBP,FOXP3,RAD51,TGFB1,MSH6,CD40
GO:0032609	interferon-gamma production	2.732e-06	1.658e-05	14	125	HLA-A,HLA-DPA1,HLA-DPB1,HLA-DRB1,FLT3,WNT5A,ISG15,IL10,AVPR2,FADD,FOXP3,NRAS,CD40LG,TNF
GO:0071549	cellular response to dexamethasone stimulus	2.77e-06	1.679e-05	8	37	CCL2,ABCG2,JAK2,BMP4,DNMT3B,NR3C1,TGFB1,EIF4EBP1
GO:0016572	histone phosphorylation	2.77e-06	1.679e-05	8	37	VRK1,PRKCA,PRKCB,PRKCD,PKN1,MAPK3,JAK2,CDK2
GO:0045058	T cell selection	2.802e-06	1.695e-05	9	49	FAS,ZAP70,BCL2,PTPRC,GLI3,SYK,FOXP3,TGFB1,CD3D
GO:1901862	negative regulation of muscle tissue development	2.802e-06	1.695e-05	9	49	MAPK11,BDNF,GJA1,BMP2,BMP4,NRAS,TGFB1,LEF1,TP73
GO:0034762	regulation of transmembrane transport	2.805e-06	1.696e-05	30	473	PDGFB,PDGFRB,PIK3CG,CCL2,PLCG1,HSPA2,CXCL12,YWHAH,SLC9A1,PRKACA,IRS2,PRKG1,CTSS,SPINK1,BCL2,PTAFR,ACE,ITGB3,GJA1,BMP4,CXCR4,DLG4,YWHAQ,DNM2,CAV1,PPIF,TGFB1,THBS1,SERPINE1,LYN
GO:0030593	neutrophil chemotaxis	2.835e-06	1.712e-05	12	92	PIK3CD,PIK3CG,CCL2,VAV1,MPP1,PRKCA,ITGA1,ITGAM,SYK,RAC1,RAC2,EDN1
GO:0007093	mitotic cell cycle checkpoint	2.876e-06	1.736e-05	16	162	CDKN1A,CDKN2B,MDM2,PLK3,PML,XRCC3,CENPJ,GADD45A,DUSP1,CASP2,TGFB1,CCNG1,FANCI,PCNA,CDK2,TP73
GO:0008286	insulin receptor signaling pathway	3.005e-06	1.812e-05	14	126	PDK4,PIK3R1,SHC1,IGF1R,PRKCA,PRKCB,SOCS1,PRKCD,IRS2,INSR,PTPRF,SOCS3,NAMPT,EIF4EBP1
GO:0030282	bone mineralization	3.057e-06	1.842e-05	13	109	HIF1A,MGP,FGFR2,IGF1,GATA1,PTGS2,GJA1,BMP2,BMP4,TCF7L2,S1PR1,TGFB1,SMAD3
GO:0034976	response to endoplasmic reticulum stress	3.116e-06	1.876e-05	21	265	CEBPB,LRRK2,PIK3R1,PDIA2,CCL2,HSPA1A,HSPA5,PML,SHC1,PPP2R5B,PSMC4,BCL2,ITPR1,JUN,TXNDC5,ERP27,PDIA5,CAV1,THBS1,PDIA6,PRKN
GO:0046635	positive regulation of alpha-beta T cell activation	3.156e-06	1.898e-05	10	63	HLA-A,ZAP70,ZBTB16,IRF1,PTPRC,GLI3,SYK,FOXP3,CD80,CD86
GO:0035767	endothelial cell chemotaxis	3.192e-06	1.913e-05	7	27	PDGFB,FGFR1,HSPB1,VEGFA,KDR,NOTCH1,THBS1
GO:0001783	B cell apoptotic process	3.192e-06	1.913e-05	7	27	PKN1,IRS2,MYC,IL10,BCL6,CD44,LYN
GO:0090322	regulation of superoxide metabolic process	3.192e-06	1.913e-05	7	27	ACP5,PRKCD,DHFR,SYK,TGFB1,EGFR,TNF
GO:0046885	regulation of hormone biosynthetic process	3.192e-06	1.913e-05	7	27	HIF1A,IGF1,IGF1R,PRKG1,DAB2,BMP2,NR3C1
GO:0032695	negative regulation of interleukin-12 production	3.252e-06	1.945e-05	6	18	ACP5,ARRB2,IL10,JAK3,THBS1,TLR2
GO:0090330	regulation of platelet aggregation	3.252e-06	1.945e-05	6	18	ZAP70,PRKCA,PRKCD,PRKG1,SYK,LYN
GO:0010042	response to manganese ion	3.252e-06	1.945e-05	6	18	LRRK2,HSPA5,INSR,PTGS2,TFRC,PRKN
GO:0045840	positive regulation of mitotic nuclear division	3.343e-06	1.998e-05	9	50	PDGFB,PDGFRB,IGF1,IGF1R,INSR,EDN1,TGFB1,PEBP1,TNF
GO:0002221	pattern recognition receptor signaling pathway	3.377e-06	2.016e-05	16	164	DDX58,TYRO3,HSPA1A,ARRB2,CTSB,CTSS,MYD88,FADD,IRF1,ITGAM,NFKBIA,CAV1,CD86,TLR2,TNF,LYN
GO:0030279	negative regulation of ossification	3.386e-06	2.02e-05	11	78	HIF1A,FGFR1,ID1,GATA1,BCL2,PTCH1,NOTCH1,TGFB1,TNF,SMAD3,CDK6
GO:0010863	positive regulation of phospholipase C activity	3.433e-06	2.043e-05	8	38	PDGFRA,PDGFRB,FGFR1,FLT1,PRKCD,PTAFR,KIT,EGFR
GO:0003197	endocardial cushion development	3.433e-06	2.043e-05	8	38	MDM2,SNAI1,BMP2,BMP4,NOTCH1,TGFB1,THBS1,ENG
GO:0032350	regulation of hormone metabolic process	3.433e-06	2.043e-05	8	38	HIF1A,IGF1,IGF1R,PRKG1,DAB2,BMP2,TCF7L2,NR3C1
GO:1903050	regulation of proteolysis involved in cellular protein catabolic process	3.508e-06	2.086e-05	21	267	CDKN2A,LRRK2,MDM2,PLK3,PML,XRCC3,CDC26,PRKACA,PSMB8,DAB2,PSMB9,PSMB10,PSMC4,PSMD3,PSMD8,PSMD11,FBXO5,DUSP1,DVL1,CAV1,PRKN
GO:0090087	regulation of peptide transport	3.511e-06	2.086e-05	22	289	HIF1A,HLA-DRB1,ADCY5,ANXA5,SLC2A1,PRKCA,IRS2,IL10,PTGS2,ITPR1,JAK2,GJA1,ARHGEF7,NFKBIA,TCF7L2,EGFR,TLR2,PRDX1,PRKN,TNF,PAX6,HADH
GO:0002474	antigen processing and presentation of peptide antigen via MHC class I	3.568e-06	2.118e-05	12	94	HLA-A,ABCB1,SEC13,B2M,PSMB8,PSMB9,PSMB10,PSMC4,PSMD3,PSMD8,PSMD11,ACE
GO:2000045	regulation of G1/S transition of mitotic cell cycle	3.594e-06	2.132e-05	15	146	CDKN1A,CDKN2B,MDM2,PLK3,PML,APEX1,CENPJ,BCL2,GADD45A,ADAM17,CASP2,EGFR,PCNA,CDK2,TP73
GO:0043112	receptor metabolic process	3.656e-06	2.163e-05	16	165	HIF1A,VEGFA,ANGPT1,ANXA2,ARRB2,IL10,DAB2,ITGB3,SYK,DLG4,DNM2,CAV1,EDN1,TGFB1,FURIN,TNF
GO:0032835	glomerulus development	3.658e-06	2.163e-05	10	64	PDGFB,PDGFRA,PDGFRB,ANGPT1,BCL2,ITGB3,BMP4,NOTCH1,EGR1,CD34
GO:0042130	negative regulation of T cell proliferation	3.658e-06	2.163e-05	10	64	CDKN2A,ERBB2,CEBPB,HLA-DQA1,HLA-DRB1,IL10,BMP4,FOXP3,TGFB1,CD44
GO:0001658	branching involved in ureteric bud morphogenesis	3.658e-06	2.163e-05	10	64	VEGFA,MYC,BCL2,PTCH1,BMP2,BMP4,GLI3,TIMELESS,TGFB1,CD44
GO:0003012	muscle system process	3.669e-06	2.167e-05	28	430	HMOX1,KLF4,PIK3CG,PIN1,ROCK2,VIM,FLT1,AR,SLC9A1,IGF1,PRKACA,PRKCA,CCN2,PRKG1,PSMB9,ITGA1,ITGA2,PTAFR,PTGS2,GJA1,JUP,CXCR4,NOS3,CAV1,LCK,NR3C1,EDN1,MYH14
GO:0034765	regulation of ion transmembrane transport	3.742e-06	2.209e-05	29	455	PDGFB,PDGFRB,PIK3CG,CCL2,PLCG1,HSPA2,CXCL12,YWHAH,SLC9A1,PRKACA,IRS2,PRKG1,CTSS,SPINK1,PTAFR,ACE,ITGB3,GJA1,BMP4,CXCR4,DLG4,YWHAQ,DNM2,CAV1,PPIF,TGFB1,THBS1,SERPINE1,LYN
GO:0003158	endothelium development	3.976e-06	2.345e-05	14	129	VEGFA,ROCK2,ANGPT1,ID1,RHOB,MYD88,GJA1,BMP4,KDR,NOTCH1,S1PR1,CD34,TNF,ENG
GO:0070647	protein modification by small protein conjugation or removal	3.985e-06	2.348e-05	50	1026	CDKN2A,UBE2L6,LRRK2,MDM2,PIN1,HSPA1A,HSPA5,PML,ANGPT1,SKP2,ARRB2,MAPK15,UBE2T,ISG15,CDC26,PAXIP1,SOCS1,FYN,STAG2,ZBTB16,INCENP,AVPR2,PSMB8,PSMB9,PSMB10,BARD1,PSMC4,PSMD3,PSMD8,BCL2,PSMD11,POM121,FBXO5,UBE2S,HERC3,HERC6,NUP107,SOCS3,CENPS,NUP214,CAV1,CCNF,EGR1,EGR2,FANCI,PRKN,PAX6,TOP1,PCNA,CDK2
GO:0006094	gluconeogenesis	3.994e-06	2.352e-05	12	95	HIF1A,MDH2,PGK1,SLC25A1,GAPDH,GAPDHS,TCF7L2,NR3C1,ENO1,ENO2,ENO3,TPI1
GO:0060571	morphogenesis of an epithelial fold	4.165e-06	2.449e-05	7	28	HIF1A,FGFR2,WNT5A,AR,BMP4,GLI2,EGFR
GO:0042554	superoxide anion generation	4.165e-06	2.449e-05	7	28	ACP5,PRKCD,SOD2,SYK,EDN1,TGFB1,EGFR
GO:0050434	positive regulation of viral transcription	4.226e-06	2.48e-05	8	39	POLR2J,POLR2K,POLR2L,SMARCB1,JUN,SUPT5H,NOTCH1,LEF1
GO:0030890	positive regulation of B cell proliferation	4.226e-06	2.48e-05	8	39	CDKN1A,IRS2,IL5,BCL2,BCL6,PTPRC,CD40,CD40LG
GO:0071230	cellular response to amino acid stimulus	4.229e-06	2.48e-05	10	65	CEBPB,PDGFRA,HNRNPD,MMP2,FAS,SOCS1,DNMT1,DNMT3B,EGFR,TNF
GO:0035265	organ growth	4.277e-06	2.506e-05	16	167	PIN1,FGFR1,FGFR2,AR,IGF1,PRKG1,MAPK11,BCL2,GJA1,KDR,NOTCH1,TCF7L2,NR3C1,S1PR1,THBS1,TP73
GO:0060071	Wnt signaling pathway, planar cell polarity pathway	4.588e-06	2.684e-05	13	113	AP2A1,WNT5A,ARRB2,PSMB8,DAB2,PSMB9,PSMB10,PSMC4,PSMD3,PSMD8,PSMD11,RAC1,DVL1
GO:0032649	regulation of interferon-gamma production	4.588e-06	2.684e-05	13	113	HLA-A,HLA-DPA1,HLA-DPB1,HLA-DRB1,FLT3,WNT5A,ISG15,IL10,FADD,FOXP3,NRAS,CD40LG,TNF
GO:0008645	hexose transmembrane transport	4.621e-06	2.701e-05	16	168	PIK3R1,AK1,SLC2A1,IGF1,PRKCA,PRKCB,PRKCD,IRS2,MYC,INSR,ACE,POM121,NUP107,NUP214,EDN1,TNF
GO:0042742	defense response to bacterium	4.692e-06	2.741e-05	21	272	CEBPB,HLA-A,ACP5,HIST2H2BE,FGR,HIST1H2BK,SELP,ISG15,PRKCD,IL10,MYD88,B2M,SYK,ADAM17,HIST1H2BJ,EPHA2,TLR2,SERPINE1,TNF,LYZ,HCK
GO:0008544	epidermis development	4.714e-06	2.751e-05	24	340	CDKN2A,KLF4,FGFR1,FGFR2,ROCK2,WNT5A,IGF1R,CCN2,SNAI1,MYCN,INSR,BCL2,PTCH1,PTGS2,BMP4,GLI1,GLI2,NOTCH1,RAC1,EGFR,EPHA2,ELF3,TNF,PAX6
GO:0042177	negative regulation of protein catabolic process	4.769e-06	2.781e-05	14	131	CDKN2A,PIN1,PML,FLNA,ANXA2,XRCC3,FYN,IL10,DUSP1,EGFR,TIMP1,TIMP2,FURIN,SMAD3
GO:0071385	cellular response to glucocorticoid stimulus	4.875e-06	2.841e-05	10	66	CCL2,ABCG2,FLT3,JAK2,BMP4,DNMT3B,NR3C1,EDN1,TGFB1,EIF4EBP1
GO:0051444	negative regulation of ubiquitin-protein transferase activity	4.936e-06	2.872e-05	11	81	CDKN2A,CDC26,PSMB8,PSMB9,PSMB10,PSMC4,PSMD3,PSMD8,PSMD11,FBXO5,CDK2
GO:0072088	nephron epithelium morphogenesis	4.936e-06	2.872e-05	11	81	VEGFA,MYC,BCL2,PTCH1,STAT1,BMP2,BMP4,GLI3,TIMELESS,TGFB1,CD44
GO:0072522	purine-containing compound biosynthetic process	4.968e-06	2.888e-05	21	273	ADCY3,ADCY5,ADCY7,PKM,AK1,AK4,SHMT1,PAICS,MTHFD1,PRKCA,MYC,AVPR2,NOS3,RAF1,NT5E,OAS1,OAS2,EDN1,TGFB1,TIMP2,PRKN
GO:0048667	cell morphogenesis involved in neuron differentiation	5.036e-06	2.925e-05	34	590	ERBB2,MAPT,ACTB,LRRK2,FGF13,FGFR2,CXCL12,VEGFA,ROCK2,VIM,WNT5A,ID1,YWHAH,IGF1R,CSF1R,PRKCA,MAPK3,FYN,SPTBN2,BCL2,BDNF,PTPRF,CXCR4,GLI2,GLI3,DLG4,NOTCH1,RAC1,DNM2,NRAS,DVL1,EGR2,PAX6,LUM
GO:0072009	nephron epithelium development	5.064e-06	2.937e-05	13	114	VEGFA,MYC,BCL2,PTCH1,STAT1,BMP2,BMP4,GLI3,TIMELESS,NOTCH1,TGFB1,CD34,CD44
GO:0090175	regulation of establishment of planar polarity	5.064e-06	2.937e-05	13	114	AP2A1,WNT5A,ARRB2,PSMB8,DAB2,PSMB9,PSMB10,PSMC4,PSMD3,PSMD8,PSMD11,RAC1,DVL1
GO:0090596	sensory organ morphogenesis	5.168e-06	2.991e-05	22	296	HIF1A,PDGFB,FGFR1,FGFR2,VEGFA,FLT1,WNT5A,FASLG,MAPK3,MYC,BCL2,BDNF,BMP4,GLI2,GLI3,KDR,GNGT1,RAC1,DVL1,EDN1,EPHA2,PAX6
GO:0032965	regulation of collagen biosynthetic process	5.169e-06	2.991e-05	8	40	PDGFB,PDGFRB,CCL2,CCN2,ITGA2,BMP4,TGFB1,ENG
GO:0033628	regulation of cell adhesion mediated by integrin	5.169e-06	2.991e-05	8	40	PIK3CG,ZAP70,ITGB3,SYK,RAC3,EPHA2,SERPINE1,LYN
GO:0002706	regulation of lymphocyte mediated immunity	5.216e-06	3.015e-05	14	132	HLA-A,VAV1,ARRB2,PAXIP1,IL10,B2M,FADD,BCL6,PTPRC,FOXP3,TGFB1,MSH6,CD40,TNF
GO:0045927	positive regulation of growth	5.259e-06	3.038e-05	21	274	ERBB2,MAPT,PIN1,FGFR1,FGFR2,CXCL12,VEGFA,FLT3,SLC9A1,IGF1,PPM1F,INSR,BCL2,BDNF,ADAM17,NOTCH1,H3F3C,NR3C1,EGFR,PRKN,LEF1
GO:0007610	behavior	5.264e-06	3.038e-05	37	671	HIF1A,CEBPB,MAPT,LRRK2,ADCY3,ADCY5,PGR,FEN1,FGF13,CXCL12,FOS,AR,IGF1,ARRB2,CSTB,PRKAR2B,PRKCA,FYN,SOD2,SPTBN2,BCL2,ACE,PTGS2,BDNF,GJA1,JUN,HPGDS,DLG4,KIT,DVL1,NR3C1,THBS1,EGFR,EGR1,EGR2,MYH14,PRKN
GO:0050690	regulation of defense response to virus by virus	5.374e-06	3.097e-05	7	29	HLA-A,AP2A1,FYN,B2M,RAC1,LCK,HCK
GO:0016567	protein ubiquitination	5.383e-06	3.097e-05	41	781	CDKN2A,UBE2L6,LRRK2,MDM2,PIN1,HSPA1A,HSPA5,PML,ANGPT1,SKP2,ARRB2,MAPK15,UBE2T,ISG15,CDC26,PAXIP1,SOCS1,FYN,ZBTB16,AVPR2,PSMB8,PSMB9,PSMB10,BARD1,PSMC4,PSMD3,PSMD8,BCL2,PSMD11,FBXO5,UBE2S,HERC3,HERC6,SOCS3,CENPS,CAV1,CCNF,FANCI,PRKN,PAX6,CDK2
GO:1901988	negative regulation of cell cycle phase transition	5.385e-06	3.097e-05	16	170	CDKN1A,CDKN2B,MDM2,PLK3,PML,XRCC3,CENPJ,BCL2,GADD45A,DUSP1,CASP2,CCNG1,FANCI,PCNA,CDK2,TP73
GO:0015749	monosaccharide transmembrane transport	5.385e-06	3.097e-05	16	170	PIK3R1,AK1,SLC2A1,IGF1,PRKCA,PRKCB,PRKCD,IRS2,MYC,INSR,ACE,POM121,NUP107,NUP214,EDN1,TNF
GO:0038033	positive regulation of endothelial cell chemotaxis by VEGF-activated vascular endothelial growth factor receptor signaling pathway	5.391e-06	3.097e-05	4	6	PDGFB,HSPB1,VEGFA,KDR
GO:0097527	necroptotic signaling pathway	5.391e-06	3.097e-05	4	6	FAS,FASLG,FADD,TNF
GO:0048638	regulation of developmental growth	5.475e-06	3.142e-05	24	343	MAPT,PIN1,FGF13,FGFR1,FGFR2,CXCL12,VEGFA,FLT3,WNT5A,AR,IGF1,MAPK11,INSR,BCL2,PTCH1,BDNF,GJA1,BMP4,NOTCH1,DNM2,TCF7L2,NR3C1,PRKN,TP73
GO:0000060	protein import into nucleus, translocation	5.536e-06	3.173e-05	9	53	CDKN1A,POLA2,TXN,IGF1,BCL6,JAK2,NFKBIA,TGFB1,TNF
GO:2001239	regulation of extrinsic apoptotic signaling pathway in absence of ligand	5.536e-06	3.173e-05	9	53	FGFR1,HSPA1A,FAS,MAPK7,FYN,GATA1,BCL2,JAK3,TNF
GO:0072080	nephron tubule development	5.55e-06	3.176e-05	12	98	VEGFA,MYC,BCL2,PTCH1,STAT1,BMP2,BMP4,GLI3,TIMELESS,NOTCH1,TGFB1,CD44
GO:2000134	negative regulation of G1/S transition of mitotic cell cycle	5.55e-06	3.176e-05	12	98	CDKN1A,CDKN2B,MDM2,PLK3,PML,CENPJ,BCL2,GADD45A,CASP2,PCNA,CDK2,TP73
GO:0032642	regulation of chemokine production	5.575e-06	3.187e-05	11	82	HIF1A,HMOX1,KLF4,WNT5A,CSF1R,IL10,MYD88,ADAM17,EPHA2,TLR2,TNF
GO:0031668	cellular response to extracellular stimulus	6.077e-06	3.472e-05	18	212	CDKN1A,CDKN2B,PDK4,LRRK2,HMOX1,MDM2,TXN2,HSPA5,FOS,SKP2,SLC2A1,BCL2,JUN,TCF7L2,CAV1,LDHA,TFRC,LYN
GO:0010975	regulation of neuron projection development	6.139e-06	3.504e-05	30	492	EPOR,HGF,HLA-A,MAPT,LRRK2,MDM2,KLF4,FGF13,FGFR1,CXCL12,VEGFA,VIM,WNT5A,ID1,YWHAH,PPP2R5B,IGF1R,FYN,B2M,DAB2,GFAP,BDNF,BMP4,PTPRF,DNM2,DVL1,NR3C1,PRKN,PAX6,LYN
GO:0019319	hexose biosynthetic process	6.176e-06	3.517e-05	12	99	HIF1A,MDH2,PGK1,SLC25A1,GAPDH,GAPDHS,TCF7L2,NR3C1,ENO1,ENO2,ENO3,TPI1
GO:0001892	embryonic placenta development	6.176e-06	3.517e-05	12	99	CDKN1C,HIF1A,CEBPB,PDGFB,FGFR2,VCAM1,SNAI1,IL10,JUNB,SOCS3,EGFR,LEF1
GO:0045778	positive regulation of ossification	6.176e-06	3.517e-05	12	99	HGF,CEBPB,VEGFA,WNT5A,IGF1,ZBTB16,GJA1,BMP2,BMP4,GLI3,TGFB1,SMAD3
GO:0016331	morphogenesis of embryonic epithelium	6.26e-06	3.559e-05	16	172	HIF1A,FGFR2,VEGFC,ROCK2,MTHFD1L,WNT5A,AR,KIF20B,MTHFD1,PRKACA,PRKACB,PTCH1,BMP4,ALDH1A2,GLI2,DVL1
GO:0071478	cellular response to radiation	6.26e-06	3.559e-05	16	172	CDKN1A,HIF1A,MDM2,PIK3R1,POLD1,RHOB,MYC,PTGS2,GADD45A,GNGT1,DNM2,RAD51,EGR1,H2AFX,PCNA,TP73
GO:0007435	salivary gland morphogenesis	6.284e-06	3.564e-05	8	41	HGF,PDGFB,FGFR1,FGFR2,TGFB1,EGFR,TNF,PAX6
GO:0051352	negative regulation of ligase activity	6.285e-06	3.564e-05	11	83	CDKN2A,CDC26,PSMB8,PSMB9,PSMB10,PSMC4,PSMD3,PSMD8,PSMD11,FBXO5,CDK2
GO:0002708	positive regulation of lymphocyte mediated immunity	6.285e-06	3.564e-05	11	83	HLA-A,VAV1,PAXIP1,B2M,FADD,PTPRC,FOXP3,TGFB1,MSH6,CD40,TNF
GO:0007369	gastrulation	6.288e-06	3.564e-05	17	192	KLF4,FGFR1,FGFR2,MMP2,WNT5A,POU5F1,PRKACA,SNAI1,MAPK7,ITGA2,ITGB3,BMP4,DUSP1,DVL1,EPHA2,LEF1,SMAD3
GO:1900121	negative regulation of receptor binding	6.306e-06	3.566e-05	5	12	ANXA2,IL10,B2M,PTPRF,LEF1
GO:0072110	glomerular mesangial cell proliferation	6.306e-06	3.566e-05	5	12	PDGFB,PDGFRB,ITGB3,BMP4,EGR1
GO:0002739	regulation of cytokine secretion involved in immune response	6.306e-06	3.566e-05	5	12	ANGPT1,WNT5A,IL10,TEK,TNF
GO:0060193	positive regulation of lipase activity	6.427e-06	3.629e-05	10	68	PDGFRA,PDGFRB,FGFR1,FGFR2,FLT1,RHOC,PRKCD,PTAFR,KIT,EGFR
GO:0060135	maternal process involved in female pregnancy	6.427e-06	3.629e-05	10	68	EPOR,HIF1A,ADCY7,PGR,CCL2,FAS,AR,CTSB,PTGS2,JUNB
GO:0006301	postreplication repair	6.499e-06	3.661e-05	9	54	UBE2L6,POLD1,POLD2,ISG15,RFC2,RFC3,RFC4,RFC5,PCNA
GO:0019320	hexose catabolic process	6.499e-06	3.661e-05	9	54	PGK1,PKM,GAPDH,GAPDHS,LDHA,ENO1,ENO2,ENO3,TPI1
GO:2000378	negative regulation of reactive oxygen species metabolic process	6.499e-06	3.661e-05	9	54	EPOR,HIF1A,ACP5,IL10,MYCN,BCL2,CAV1,CD34,PRKN
GO:0061298	retina vasculature development in camera-type eye	6.508e-06	3.663e-05	6	20	HIF1A,PDGFB,PDGFRA,RHOJ,PDGFRB,VEGFA
GO:0031098	stress-activated protein kinase signaling cascade	6.584e-06	3.703e-05	21	278	HGF,VEGFA,WNT5A,IGF1R,PKN1,CCN2,MAPK3,MYC,MYD88,DAB2,GADD45A,BMP2,SYK,PHLPP1,EDN1,PRDX1,CD40LG,PRKN,TNF,LYN,TP73
GO:0090288	negative regulation of cellular response to growth factor stimulus	6.788e-06	3.812e-05	14	135	PIN1,HSPA5,WNT5A,DCN,PTPRF,ADAM17,NOTCH1,DNM2,TCF7L2,CAV1,TGFB1,THBS1,ENG,SMAD3
GO:0019233	sensory perception of pain	6.788e-06	3.812e-05	14	135	FGFR1,SLC9A1,ARRB2,MAPK3,FYN,CTSS,IL10,ITGA2,PTAFR,ACE,PTGS2,DLG2,EDN1,TNF
GO:0010922	positive regulation of phosphatase activity	6.86e-06	3.848e-05	7	30	PDGFRB,PLEK,ITGA1,ITGA2,JAK2,BMP2,SMAD3
GO:0002504	antigen processing and presentation of peptide or polysaccharide antigen via MHC class II	6.863e-06	3.848e-05	12	100	HLA-DPA1,HLA-DPB1,HLA-DQA1,HLA-DRA,HLA-DRB1,AP2A1,SEC13,CTSS,SPTBN2,RAB7A,DNM2,THBS1
GO:0006457	protein folding	7.296e-06	4.088e-05	19	236	GNG2,TXN,PDIA2,PPIE,TXN2,HSPA1A,HSPA2,HSPA5,B2M,ITGB3,TXNDC5,ERP27,PDIA5,GNAI1,GNAZ,GNB3,PPIF,PDIA6,GNB4
GO:0045454	cell redox homeostasis	7.352e-06	4.113e-05	10	69	TXN,TXNDC16,PDIA2,TXN2,APEX1,TXNDC5,PDIA5,NOS3,GSR,PDIA6
GO:0060976	coronary vasculature development	7.352e-06	4.113e-05	10	69	EPOR,PDGFB,PDGFRB,FGFR1,FGFR2,VEGFA,ANGPT1,ACE,NOTCH1,DNM2
GO:1900274	regulation of phospholipase C activity	7.596e-06	4.24e-05	8	42	PDGFRA,PDGFRB,FGFR1,FLT1,PRKCD,PTAFR,KIT,EGFR
GO:0010518	positive regulation of phospholipase activity	7.602e-06	4.24e-05	9	55	PDGFRA,PDGFRB,FGFR1,FGFR2,FLT1,PRKCD,PTAFR,KIT,EGFR
GO:0016445	somatic diversification of immunoglobulins	7.602e-06	4.24e-05	9	55	PAXIP1,IL10,BCL6,PTPRC,FOXP3,TGFB1,MSH6,CD40,CD40LG
GO:0046850	regulation of bone remodeling	7.602e-06	4.24e-05	9	55	PDK4,VEGFA,CSF1R,ITGB3,GJA1,SYK,S1PR1,TFRC,EGFR
GO:0044773	mitotic DNA damage checkpoint	7.617e-06	4.241e-05	12	101	CDKN1A,MDM2,PLK3,PML,CENPJ,GADD45A,CASP2,CCNG1,FANCI,PCNA,CDK2,TP73
GO:1902807	negative regulation of cell cycle G1/S phase transition	7.617e-06	4.241e-05	12	101	CDKN1A,CDKN2B,MDM2,PLK3,PML,CENPJ,BCL2,GADD45A,CASP2,PCNA,CDK2,TP73
GO:0010817	regulation of hormone levels	7.903e-06	4.397e-05	32	550	HIF1A,PDGFRA,HLA-DRB1,ADCY5,ABCB1,FGFR1,ANXA5,SLC2A1,IGF1,IGF1R,PRKCA,IRS2,PRKG1,DAB2,ACE,ITPR1,JAK2,GJA1,BMP2,ALDH1A2,ARHGEF7,RAF1,TCF7L2,NR3C1,EDN1,EGFR,FURIN,PRKN,TNF,PAX6,HADH,LYN
GO:1904666	regulation of ubiquitin protein ligase activity	7.946e-06	4.415e-05	11	85	CDC26,PSMB8,PSMB9,PSMB10,PSMC4,PSMD3,PSMD8,PSMD11,FBXO5,UBE2S,CDK2
GO:0042311	vasodilation	7.946e-06	4.415e-05	11	85	PDGFB,HMOX1,PRKG1,SOD2,ITGA1,PTAFR,ACE,GJA1,KDR,NOS3,EGFR
GO:1902806	regulation of cell cycle G1/S phase transition	8.137e-06	4.514e-05	15	156	CDKN1A,CDKN2B,MDM2,PLK3,PML,APEX1,CENPJ,BCL2,GADD45A,ADAM17,CASP2,EGFR,PCNA,CDK2,TP73
GO:2001020	regulation of response to DNA damage stimulus	8.137e-06	4.514e-05	15	156	CDKN2A,MDM2,CXCL12,PML,APEX1,PRKCD,SNAI1,MYC,PARPBP,RAD51,EGFR,CD44,H2AFX,PCNA,TP73
GO:0006289	nucleotide-excision repair	8.157e-06	4.522e-05	13	119	PPIE,POLD1,POLD2,POLE,POLR2J,POLR2K,POLR2L,RFC2,RFC3,RFC4,RFC5,LIG1,PCNA
GO:0071384	cellular response to corticosteroid stimulus	8.39e-06	4.644e-05	10	70	CCL2,ABCG2,FLT3,JAK2,BMP4,DNMT3B,NR3C1,EDN1,TGFB1,EIF4EBP1
GO:0060675	ureteric bud morphogenesis	8.39e-06	4.644e-05	10	70	VEGFA,MYC,BCL2,PTCH1,BMP2,BMP4,GLI3,TIMELESS,TGFB1,CD44
GO:0061326	renal tubule development	8.441e-06	4.665e-05	12	102	VEGFA,MYC,BCL2,PTCH1,STAT1,BMP2,BMP4,GLI3,TIMELESS,NOTCH1,TGFB1,CD44
GO:0042310	vasoconstriction	8.441e-06	4.665e-05	12	102	HIF1A,PDGFB,MMP2,SHC1,AVPR2,PTAFR,ACE,PTGS2,GJA1,CAV1,EDN1,EGFR
GO:0046640	regulation of alpha-beta T cell proliferation	8.673e-06	4.789e-05	7	31	HLA-A,ZAP70,IRF1,PTPRC,SYK,CD80,CD44
GO:1990267	response to transition metal nanoparticle	8.796e-06	4.853e-05	15	157	ACP5,LRRK2,HMOX1,MDM2,ABCG2,HSPA5,VCAM1,MT-CYB,B2M,INSR,BCL2,PTGS2,RAD51,TFRC,PRKN
GO:0006164	purine nucleotide biosynthetic process	8.818e-06	4.862e-05	20	261	ADCY3,ADCY5,ADCY7,PKM,AK1,AK4,PAICS,MTHFD1,PRKCA,MYC,AVPR2,NOS3,RAF1,NT5E,OAS1,OAS2,EDN1,TGFB1,TIMP2,PRKN
GO:0006109	regulation of carbohydrate metabolic process	8.858e-06	4.877e-05	17	197	HIF1A,PDGFB,PDK1,PDK4,AP2A1,PLEK,IGF1,IRS2,PRKG1,MYC,INSR,PTAFR,GAPDHS,TCF7L2,NR3C1,TGFB1,PRKN
GO:0008217	regulation of blood pressure	8.858e-06	4.877e-05	17	197	PDGFB,RPS6KA2,HMOX1,PIK3R1,VEGFC,AR,SOD2,AVPR2,PTAFR,ACE,PTGS2,GJA1,GNB3,NOS3,EDN1,CD34,ENG
GO:0002690	positive regulation of leukocyte chemotaxis	8.911e-06	4.902e-05	11	86	CCL2,CXCL12,VEGFA,VEGFC,WNT5A,ADAM17,RAC1,RAC2,EDN1,THBS1,SERPINE1
GO:0002902	regulation of B cell apoptotic process	8.921e-06	4.904e-05	6	21	IRS2,MYC,IL10,BCL6,CD44,LYN
GO:0051438	regulation of ubiquitin-protein transferase activity	8.945e-06	4.913e-05	13	120	CDKN2A,PIN1,CDC26,PSMB8,PSMB9,PSMB10,PSMC4,PSMD3,PSMD8,PSMD11,FBXO5,UBE2S,CDK2
GO:0010656	negative regulation of muscle cell apoptotic process	9.132e-06	5.012e-05	8	43	HMOX1,PIK3R1,IGF1,IGF1R,ARRB2,JAK2,CAV1,EDN1
GO:0043255	regulation of carbohydrate biosynthetic process	9.343e-06	5.124e-05	12	103	HIF1A,PDGFB,AP2A1,PLEK,IGF1,IRS2,PRKG1,INSR,PTAFR,TCF7L2,NR3C1,TGFB1
GO:0072171	mesonephric tubule morphogenesis	9.552e-06	5.235e-05	10	71	VEGFA,MYC,BCL2,PTCH1,BMP2,BMP4,GLI3,TIMELESS,TGFB1,CD44
GO:0050728	negative regulation of inflammatory response	9.8e-06	5.363e-05	13	121	HGF,ACP5,KLF4,TYRO3,PRKCD,MAPK7,IL10,FOXP3,NT5E,SOCS3,TEK,CD44,SMAD3
GO:0090279	regulation of calcium ion import	9.8e-06	5.363e-05	13	121	PDGFB,PDGFRB,CCL2,PLCG1,CXCL12,PRKACA,SPINK1,ACE,ITGB3,CXCR4,TGFB1,SERPINE1,LYN
GO:0018107	peptidyl-threonine phosphorylation	9.976e-06	5.455e-05	11	87	LRRK2,VRK1,WNT5A,PRKACA,PRKCA,PRKCB,PRKCD,PKN1,BCL2,AKT3,TGFB1
GO:0097067	cellular response to thyroid hormone stimulus	1.004e-05	5.473e-05	5	13	CTSB,CTSS,GATA1,BMP4,KIT
GO:0060601	lateral sprouting from an epithelium	1.004e-05	5.473e-05	5	13	FGFR2,WNT5A,AR,BMP4,GLI2
GO:2001028	positive regulation of endothelial cell chemotaxis	1.004e-05	5.473e-05	5	13	PDGFB,FGFR1,HSPB1,VEGFA,KDR
GO:0060831	smoothened signaling pathway involved in dorsal/ventral neural tube patterning	1.004e-05	5.473e-05	5	13	PRKACA,PRKACB,PTCH1,GLI2,GLI3
GO:0051961	negative regulation of nervous system development	1.023e-05	5.576e-05	22	309	HLA-A,MDM2,FGF13,VIM,WNT5A,ID1,YWHAH,PRKACA,PRKACB,MYCN,B2M,DAB2,GFAP,BDNF,BMP4,GLI3,NOTCH1,CAV1,TGFB1,TNF,PAX6,TP73
GO:0051196	regulation of coenzyme metabolic process	1.029e-05	5.604e-05	9	57	HIF1A,PDK1,PDK4,IGF1,PDP1,MYC,INSR,GAPDHS,PDHX
GO:0009411	response to UV	1.035e-05	5.624e-05	14	140	CDKN1A,MDM2,PIK3R1,FEN1,PML,POLD1,MYC,BCL2,PTGS2,CASP7,MSH6,EGFR,PCNA,TP73
GO:0030856	regulation of epithelial cell differentiation	1.035e-05	5.624e-05	14	140	KITLG,VEGFA,ROCK2,ID1,MYCN,BCL2,PTCH1,STAT1,BMP4,KDR,NOTCH1,CAV1,TNF,PAX6
GO:0050777	negative regulation of immune response	1.035e-05	5.624e-05	14	140	HLA-A,HMOX1,TYRO3,ANGPT1,ARRB2,IL10,IRF1,BCL6,JAK3,PTPRC,FOXP3,TGFB1,TNF,LYN
GO:0070509	calcium ion import	1.041e-05	5.651e-05	16	179	PDGFB,PDGFRB,CCL2,PLCG1,CXCL12,PRKACA,SPINK1,ACE,ITGB3,ITPR1,PTPRC,CXCR4,LCK,TGFB1,SERPINE1,LYN
GO:0010506	regulation of autophagy	1.044e-05	5.662e-05	20	264	HGF,HIF1A,MAPT,LRRK2,HMOX1,PIK3CB,HSPB1,MAPK3,GAPDH,BCL2,DCN,GFAP,ITPR1,SUPT5H,RAB7A,KDR,VMP1,EEF1A2,TLR2,PRKN
GO:0015833	peptide transport	1.073e-05	5.816e-05	24	357	HIF1A,HLA-DRB1,ADCY5,ANXA5,SLC2A1,PRKCA,IRS2,IL10,PTGS2,ITPR1,JAK2,GJA1,ARHGEF7,NFKBIA,RAF1,TCF7L2,EDN1,EGFR,TLR2,PRDX1,PRKN,TNF,PAX6,HADH
GO:1900026	positive regulation of substrate adhesion-dependent cell spreading	1.087e-05	5.879e-05	7	32	FLNA,DAB2,ITGB3,ARHGEF7,RAC1,DNM2,RAC3
GO:0071870	cellular response to catecholamine stimulus	1.087e-05	5.879e-05	7	32	GNG2,LRRK2,ID1,SLC9A1,PRKACA,DNM2,PRKN
GO:0017145	stem cell division	1.092e-05	5.879e-05	8	44	CDKN2A,FGF13,FGFR1,FGFR2,ZBTB16,KIT,NOTCH1,LEF1
GO:0045907	positive regulation of vasoconstriction	1.092e-05	5.879e-05	8	44	PDGFB,SHC1,AVPR2,PTAFR,PTGS2,GJA1,CAV1,EGFR
GO:0090184	positive regulation of kidney development	1.092e-05	5.879e-05	8	44	PDGFB,PDGFRB,VEGFA,MYC,ITGB3,BMP4,TGFB1,EGR1
GO:0007431	salivary gland development	1.092e-05	5.879e-05	8	44	HGF,PDGFB,FGFR1,FGFR2,TGFB1,EGFR,TNF,PAX6
GO:0021983	pituitary gland development	1.092e-05	5.879e-05	8	44	WNT5A,BMP2,BMP4,ALDH1A2,GLI1,GLI2,TCF7L2,PAX6
GO:0010761	fibroblast migration	1.092e-05	5.879e-05	8	44	FGFR1,PML,ITGB3,ARHGEF7,RAC1,TGFB1,THBS1,TNS1
GO:0045124	regulation of bone resorption	1.092e-05	5.879e-05	8	44	PDK4,VEGFA,CSF1R,ITGB3,SYK,S1PR1,TFRC,EGFR
GO:0032602	chemokine production	1.115e-05	5.998e-05	11	88	HIF1A,HMOX1,KLF4,WNT5A,CSF1R,IL10,MYD88,ADAM17,EPHA2,TLR2,TNF
GO:1903052	positive regulation of proteolysis involved in cellular protein catabolic process	1.117e-05	6.005e-05	16	180	LRRK2,MDM2,PLK3,CDC26,PSMB8,DAB2,PSMB9,PSMB10,PSMC4,PSMD3,PSMD8,PSMD11,FBXO5,DVL1,CAV1,PRKN
GO:0034101	erythrocyte homeostasis	1.173e-05	6.294e-05	13	123	HIF1A,HMOX1,VEGFA,ISG15,MAPK11,GATA1,BCL6,JAK2,BMP4,KIT,PRDX1,LYN,CDK6
GO:0051340	regulation of ligase activity	1.173e-05	6.294e-05	13	123	CDKN2A,PIN1,CDC26,PSMB8,PSMB9,PSMB10,PSMC4,PSMD3,PSMD8,PSMD11,FBXO5,UBE2S,CDK2
GO:0051193	regulation of cofactor metabolic process	1.192e-05	6.389e-05	9	58	HIF1A,PDK1,PDK4,IGF1,PDP1,MYC,INSR,GAPDHS,PDHX
GO:0001974	blood vessel remodeling	1.192e-05	6.389e-05	9	58	MDM2,VEGFA,FLNA,IGF1,ACE,BGN,GJA1,NOS3,TGFB1
GO:0035304	regulation of protein dephosphorylation	1.193e-05	6.389e-05	15	161	PDGFRB,PIN1,PLEK,ROCK2,PPP2R2B,PPP2R5B,PRKCD,ITGA1,ITGA2,JAK2,BMP2,DLG2,TGFB1,TNF,SMAD3
GO:0051769	regulation of nitric-oxide synthase biosynthetic process	1.201e-05	6.404e-05	6	22	CCL2,JAK2,KDR,EDN1,NAMPT,TLR2
GO:0045589	regulation of regulatory T cell differentiation	1.201e-05	6.404e-05	6	22	FANCD2,IRF1,FOXP3,LCK,TGFB1,CD44
GO:0051767	nitric-oxide synthase biosynthetic process	1.201e-05	6.404e-05	6	22	CCL2,JAK2,KDR,EDN1,NAMPT,TLR2
GO:0035994	response to muscle stretch	1.201e-05	6.404e-05	6	22	FOS,SLC9A1,JUN,NFKBIA,RAF1,EDN1
GO:0051894	positive regulation of focal adhesion assembly	1.201e-05	6.404e-05	6	22	VEGFA,PPM1F,KDR,RAC1,TEK,SMAD3
GO:2001267	regulation of cysteine-type endopeptidase activity involved in apoptotic signaling pathway	1.201e-05	6.404e-05	6	22	FAS,FASLG,TNFSF10,FADD,JAK2,SMAD3
GO:0031214	biomineral tissue development	1.219e-05	6.496e-05	14	142	HIF1A,MGP,FGFR2,ALPL,IGF1,GATA1,PTGS2,GJA1,BMP2,BMP4,TCF7L2,S1PR1,TGFB1,SMAD3
GO:1904667	negative regulation of ubiquitin protein ligase activity	1.23e-05	6.537e-05	10	73	CDC26,PSMB8,PSMB9,PSMB10,PSMC4,PSMD3,PSMD8,PSMD11,FBXO5,CDK2
GO:0044819	mitotic G1/S transition checkpoint	1.23e-05	6.537e-05	10	73	CDKN1A,MDM2,PLK3,PML,CENPJ,GADD45A,CASP2,PCNA,CDK2,TP73
GO:0031571	mitotic G1 DNA damage checkpoint	1.23e-05	6.537e-05	10	73	CDKN1A,MDM2,PLK3,PML,CENPJ,GADD45A,CASP2,PCNA,CDK2,TP73
GO:0038089	positive regulation of cell migration by vascular endothelial growth factor signaling pathway	1.233e-05	6.537e-05	4	7	PDGFB,HSPB1,VEGFA,KDR
GO:0035405	histone-threonine phosphorylation	1.233e-05	6.537e-05	4	7	VRK1,PRKCA,PRKCB,PKN1
GO:1900264	positive regulation of DNA-directed DNA polymerase activity	1.233e-05	6.537e-05	4	7	RFC2,RFC3,RFC4,RFC5
GO:1900262	regulation of DNA-directed DNA polymerase activity	1.233e-05	6.537e-05	4	7	RFC2,RFC3,RFC4,RFC5
GO:0021782	glial cell development	1.244e-05	6.591e-05	11	89	PDGFB,VIM,ITGAM,GFAP,PHGDH,TCF7L2,TGFB1,EGFR,TLR2,LYN,CDK6
GO:0007131	reciprocal meiotic recombination	1.3e-05	6.859e-05	8	45	MSH4,MSH5,XRCC3,RAD51,REC8,RAD51B,CENPS,MSH6
GO:0090329	regulation of DNA-dependent DNA replication	1.3e-05	6.859e-05	8	45	FGFR1,STAG2,BMP4,RFC2,RFC3,RFC4,RFC5,CDK2
GO:0035825	homologous recombination	1.3e-05	6.859e-05	8	45	MSH4,MSH5,XRCC3,RAD51,REC8,RAD51B,CENPS,MSH6
GO:0046638	positive regulation of alpha-beta T cell differentiation	1.3e-05	6.859e-05	8	45	ZAP70,ZBTB16,IRF1,GLI3,SYK,FOXP3,CD80,CD86
GO:1903523	negative regulation of blood circulation	1.3e-05	6.859e-05	8	45	HIF1A,PDGFB,PIK3CG,PIK3R1,MMP2,PRKCA,PRKG1,JAK2
GO:0006650	glycerophospholipid metabolic process	1.316e-05	6.941e-05	22	314	ERBB2,PDGFB,PDGFRA,PDGFRB,KITLG,PIK3CB,PIK3CD,PIK3CG,PIK3R1,PI4KA,FGFR1,FGFR2,PLEK,VAV1,CSF1R,IRS2,FYN,KIT,LCK,EGFR,CD80,CD86
GO:0071392	cellular response to estradiol stimulus	1.35e-05	7.109e-05	7	33	HNRNPD,MMP2,IGF1,IL10,ITGA2,EGFR,H2AFZ
GO:0071868	cellular response to monoamine stimulus	1.35e-05	7.109e-05	7	33	GNG2,LRRK2,ID1,SLC9A1,PRKACA,DNM2,PRKN
GO:2000107	negative regulation of leukocyte apoptotic process	1.376e-05	7.237e-05	9	59	HIF1A,KITLG,CXCL12,IRS2,FADD,BCL6,JAK3,BMP4,CD44
GO:0090183	regulation of kidney development	1.376e-05	7.237e-05	9	59	PDGFB,PDGFRB,VEGFA,MYC,ITGB3,STAT1,BMP4,TGFB1,EGR1
GO:0044774	mitotic DNA integrity checkpoint	1.385e-05	7.275e-05	12	107	CDKN1A,MDM2,PLK3,PML,CENPJ,GADD45A,CASP2,CCNG1,FANCI,PCNA,CDK2,TP73
GO:1901216	positive regulation of neuron death	1.386e-05	7.275e-05	11	90	PIN1,FASLG,PPP2R2B,ITGA1,JUN,PTPRF,CASP2,NR3C1,EGR1,PRKN,TNF
GO:0031532	actin cytoskeleton reorganization	1.386e-05	7.275e-05	11	90	PDGFRA,PLEK,FLNA,RHOD,SHC1,CSF1R,KIT,TEK,S1PR1,TGFB1,HCK
GO:1903557	positive regulation of tumor necrosis factor superfamily cytokine production	1.391e-05	7.288e-05	10	74	PIK3R1,CCL2,HSPB1,MYD88,FADD,PTAFR,JAK2,THBS1,CD86,TLR2
GO:0044783	G1 DNA damage checkpoint	1.391e-05	7.288e-05	10	74	CDKN1A,MDM2,PLK3,PML,CENPJ,GADD45A,CASP2,PCNA,CDK2,TP73
GO:0001736	establishment of planar polarity	1.524e-05	7.969e-05	13	126	AP2A1,WNT5A,ARRB2,PSMB8,DAB2,PSMB9,PSMB10,PSMC4,PSMD3,PSMD8,PSMD11,RAC1,DVL1
GO:0009791	post-embryonic development	1.524e-05	7.969e-05	13	126	KLF4,FGFR2,VEGFA,FLT1,FLT3,SOD2,BCL2,ITPR1,JAK2,BMP4,KDR,TCF7L2,TP73
GO:0051592	response to calcium ion	1.524e-05	7.969e-05	13	126	HNRNPD,FOS,WNT5A,ANXA5,MT-CYB,JUN,JUNB,DUSP1,CAV1,EDN1,PPIF,THBS1,EGFR
GO:0045019	negative regulation of nitric oxide biosynthetic process	1.53e-05	7.981e-05	5	14	EPOR,ACP5,IL10,CAV1,CD34
GO:2000810	regulation of bicellular tight junction assembly	1.53e-05	7.981e-05	5	14	ROCK2,PRKACA,SNAI1,GJA1,TNF
GO:1904406	negative regulation of nitric oxide metabolic process	1.53e-05	7.981e-05	5	14	EPOR,ACP5,IL10,CAV1,CD34
GO:0002449	lymphocyte mediated immunity	1.532e-05	7.987e-05	20	271	HLA-A,HLA-DRB1,VAV1,FAS,ARRB2,PAXIP1,PRKCD,IL10,MYD88,B2M,FADD,BCL6,PTPRC,FOXP3,TGFB1,MSH6,PRDX1,CD40,CD40LG,TNF
GO:0032964	collagen biosynthetic process	1.54e-05	8.015e-05	8	46	PDGFB,PDGFRB,CCL2,CCN2,ITGA2,BMP4,TGFB1,ENG
GO:0010712	regulation of collagen metabolic process	1.54e-05	8.015e-05	8	46	PDGFB,PDGFRB,CCL2,CCN2,ITGA2,BMP4,TGFB1,ENG
GO:0018210	peptidyl-threonine modification	1.542e-05	8.019e-05	11	91	LRRK2,VRK1,WNT5A,PRKACA,PRKCA,PRKCB,PRKCD,PKN1,BCL2,AKT3,TGFB1
GO:0031058	positive regulation of histone modification	1.542e-05	8.019e-05	11	91	PML,VEGFA,PAXIP1,SMARCB1,CTBP1,MAPK3,BCL6,DNMT1,DNMT3B,FOXP3,TGFB1
GO:0035051	cardiocyte differentiation	1.549e-05	8.045e-05	14	145	PDGFB,PDGFRA,PDGFRB,PIN1,VEGFA,POU5F1,SLC9A1,PRKG1,MAPK3,BMP2,BMP4,NOTCH1,NR3C1,TGFB1
GO:0038086	VEGF-activated platelet-derived growth factor receptor signaling pathway	1.556e-05	8.045e-05	3	3	PDGFRA,PDGFRB,VEGFA
GO:0043696	dedifferentiation	1.556e-05	8.045e-05	3	3	PDGFB,HNRNPD,CDK6
GO:0038091	positive regulation of cell proliferation by VEGF-activated platelet derived growth factor receptor signaling pathway	1.556e-05	8.045e-05	3	3	PDGFRA,PDGFRB,VEGFA
GO:0003134	endodermal-mesodermal cell signaling involved in heart induction	1.556e-05	8.045e-05	3	3	POU5F1,BMP2,BMP4
GO:0003130	BMP signaling pathway involved in heart induction	1.556e-05	8.045e-05	3	3	POU5F1,BMP2,BMP4
GO:0043697	cell dedifferentiation	1.556e-05	8.045e-05	3	3	PDGFB,HNRNPD,CDK6
GO:0003133	endodermal-mesodermal cell signaling	1.556e-05	8.045e-05	3	3	POU5F1,BMP2,BMP4
GO:0055017	cardiac muscle tissue growth	1.57e-05	8.108e-05	10	75	PIN1,FGFR1,FGFR2,PRKG1,MAPK11,GJA1,NOTCH1,NR3C1,S1PR1,TP73
GO:1903427	negative regulation of reactive oxygen species biosynthetic process	1.591e-05	8.178e-05	6	23	EPOR,ACP5,IL10,CAV1,CD34,PRKN
GO:1903393	positive regulation of adherens junction organization	1.591e-05	8.178e-05	6	23	VEGFA,PPM1F,KDR,RAC1,TEK,SMAD3
GO:0090312	positive regulation of protein deacetylation	1.591e-05	8.178e-05	6	23	PML,VEGFA,NCOR2,CTBP1,BCL6,TGFB1
GO:0032069	regulation of nuclease activity	1.591e-05	8.178e-05	6	23	HSPA1A,HSPA5,PRKCD,OAS1,OAS3,PCNA
GO:0002052	positive regulation of neuroblast proliferation	1.591e-05	8.178e-05	6	23	HIF1A,VEGFA,VEGFC,GLI3,NOTCH1,PAX6
GO:1902893	regulation of pri-miRNA transcription by RNA polymerase II	1.591e-05	8.178e-05	6	23	HIF1A,PDGFB,FOS,BMP2,BMP4,JUN
GO:0048569	post-embryonic animal organ development	1.591e-05	8.178e-05	6	23	KLF4,VEGFA,FLT1,JAK2,KDR,LDHA
GO:0006323	DNA packaging	1.594e-05	8.185e-05	17	206	CDKN2A,HIST3H3,HIST1H4I,HIST1H2BL,HIST2H2BE,HIST1H3A,HIST1H2BK,HIST3H2BB,SMC2,CENPN,NCAPD2,HIST1H2BJ,SMC4,CENPS,H1F0,H2AFX,HIST2H3C
GO:0051403	stress-activated MAPK cascade	1.616e-05	8.296e-05	20	272	HGF,VEGFA,WNT5A,IGF1R,PKN1,CCN2,MAPK3,MYC,MYD88,DAB2,GADD45A,BMP2,SYK,PHLPP1,EDN1,PRDX1,CD40LG,PRKN,TNF,TP73
GO:0045861	negative regulation of proteolysis	1.62e-05	8.308e-05	24	366	CDKN2A,HGF,LRRK2,MDM2,KLF4,PIK3R1,PML,VEGFA,XRCC3,IGF1,ARRB2,CSTB,IL10,SPINK1,RAF1,DUSP1,THBS1,TIMP1,TIMP2,PEBP1,FURIN,SERPINE1,CD44,LEF1
GO:0007164	establishment of tissue polarity	1.66e-05	8.509e-05	13	127	AP2A1,WNT5A,ARRB2,PSMB8,DAB2,PSMB9,PSMB10,PSMC4,PSMD3,PSMD8,PSMD11,RAC1,DVL1
GO:0045601	regulation of endothelial cell differentiation	1.664e-05	8.515e-05	7	34	VEGFA,ROCK2,ID1,BMP4,KDR,NOTCH1,TNF
GO:0048333	mesodermal cell differentiation	1.664e-05	8.515e-05	7	34	KLF4,FGFR1,FGFR2,POU5F1,ITGA2,ITGB3,BMP4
GO:0033273	response to vitamin	1.674e-05	8.561e-05	12	109	ACP5,MDM2,CCL2,ABCG2,ALPL,INSR,ITGA2,PTGS2,ALDH1A2,DNMT1,DNMT3B,TGFB1
GO:0019724	B cell mediated immunity	1.675e-05	8.561e-05	14	146	HLA-DRB1,FAS,PAXIP1,PRKCD,IL10,MYD88,BCL6,PTPRC,FOXP3,TGFB1,MSH6,CD40,CD40LG,TNF
GO:0031346	positive regulation of cell projection organization	1.694e-05	8.652e-05	24	367	EPOR,HGF,MAPT,FGFR1,CXCL12,VEGFA,WNT5A,PPP2R5B,IGF1R,FYN,CENPJ,ITGA2,BDNF,BMP4,PTPRF,ARHGEF7,KIT,RAC1,RAC2,DNM2,DVL1,NR3C1,PRKN,LYN
GO:0001656	metanephros development	1.713e-05	8.745e-05	11	92	PDGFB,PDGFRA,PDGFRB,MYC,BCL2,PTCH1,STAT1,BMP4,GLI3,EGR1,CD34
GO:0035710	CD4-positive, alpha-beta T cell activation	1.768e-05	9.012e-05	10	76	CEBPB,IRF1,BCL6,JAK3,FOXP3,TGFB1,CD80,CD86,CD44,LEF1
GO:0002088	lens development in camera-type eye	1.768e-05	9.012e-05	10	76	FGFR2,VIM,WNT5A,GJA1,BMP4,TGFB1,EPHA2,PAX6,SMAD3,CDK2
GO:0048536	spleen development	1.815e-05	9.246e-05	8	47	CDKN2B,FLT3,FAS,PKN1,PSMB9,FADD,BCL2,ADAM17
GO:0014015	positive regulation of gliogenesis	1.818e-05	9.252e-05	9	61	VIM,MYC,GFAP,BMP2,CXCR4,NOTCH1,TLR2,LYN,TP73
GO:0035303	regulation of dephosphorylation	1.849e-05	9.405e-05	15	167	PDGFRB,PIN1,PLEK,ROCK2,PPP2R2B,PPP2R5B,PRKCD,ITGA1,ITGA2,JAK2,BMP2,DLG2,TGFB1,TNF,SMAD3
GO:0008643	carbohydrate transport	1.923e-05	9.773e-05	17	209	ABCB1,PIK3R1,AK1,SLC2A1,IGF1,PRKCA,PRKCB,PRKCD,IRS2,MYC,INSR,ACE,POM121,NUP107,NUP214,EDN1,TNF
GO:0007519	skeletal muscle tissue development	1.926e-05	9.784e-05	16	188	FOS,CSF1R,CTSB,MYC,BCL2,DCN,KLF5,NOTCH1,TCF7L2,NRAS,CAV1,TGFB1,CCNT2,EGR1,EGR2,MYH14
GO:0030183	B cell differentiation	1.965e-05	9.973e-05	13	129	PIK3R1,VCAM1,FLT3,ZAP70,IL10,BCL2,BCL6,JAK3,PTPRC,SYK,ADAM17,KIT,CD40LG
GO:0031145	anaphase-promoting complex-dependent catabolic process	1.988e-05	0.0001008	10	77	SKP2,CDC26,PSMB8,PSMB9,PSMB10,PSMC4,PSMD3,PSMD8,PSMD11,UBE2S
GO:0071869	response to catecholamine	2.036e-05	0.0001032	7	35	GNG2,LRRK2,ID1,SLC9A1,PRKACA,DNM2,PRKN
GO:0061756	leukocyte adhesion to vascular endothelial cell	2.077e-05	0.0001048	6	24	KLF4,CXCL12,VCAM1,SELP,PTAFR,TNF
GO:0036003	positive regulation of transcription from RNA polymerase II promoter in response to stress	2.077e-05	0.0001048	6	24	HIF1A,CEBPB,HSPA5,VEGFA,MAPK7,NOTCH1
GO:0061082	myeloid leukocyte cytokine production	2.077e-05	0.0001048	6	24	HMOX1,WNT5A,BCL6,KIT,TGFB1,TLR2
GO:0072215	regulation of metanephros development	2.077e-05	0.0001048	6	24	PDGFB,PDGFRB,MYC,STAT1,BMP4,EGR1
GO:0006977	DNA damage response, signal transduction by p53 class mediator resulting in cell cycle arrest	2.08e-05	0.0001048	9	62	CDKN1A,MDM2,PLK3,PML,CENPJ,GADD45A,CASP2,PCNA,CDK2
GO:0002066	columnar/cuboidal epithelial cell development	2.08e-05	0.0001048	9	62	CDKN1A,HIF1A,FGFR1,WNT5A,BMP4,KLF5,RAC1,PAX6,CDK6
GO:0032677	regulation of interleukin-8 production	2.08e-05	0.0001048	9	62	DDX58,KLF4,HSPA1A,WNT5A,IL10,FADD,TLR2,SERPINE1,TNF
GO:0031281	positive regulation of cyclase activity	2.08e-05	0.0001048	9	62	ADCY3,ADCY5,ADCY7,PRKCA,MAPK3,AVPR2,NOS3,RAF1,TIMP2
GO:0070373	negative regulation of ERK1 and ERK2 cascade	2.08e-05	0.0001048	9	62	KLF4,PIN1,IGF1,DAB2,RPS6KA6,PHLPP1,DUSP1,CAV1,LYN
GO:0019886	antigen processing and presentation of exogenous peptide antigen via MHC class II	2.105e-05	0.0001059	11	94	HLA-DPA1,HLA-DPB1,HLA-DQA1,HLA-DRA,HLA-DRB1,AP2A1,SEC13,CTSS,SPTBN2,RAB7A,DNM2
GO:0048709	oligodendrocyte differentiation	2.105e-05	0.0001059	11	94	ERBB2,BMP4,CXCR4,GLI3,NOTCH1,TCF7L2,TGFB1,TLR2,PAX6,LYN,TP73
GO:2000514	regulation of CD4-positive, alpha-beta T cell activation	2.132e-05	0.0001071	8	48	IRF1,BCL6,JAK3,FOXP3,TGFB1,CD80,CD86,CD44
GO:0043087	regulation of GTPase activity	2.198e-05	0.0001104	36	688	ERBB2,PDGFB,PDGFRA,PDGFRB,LRRK2,KITLG,PIN1,CCL2,FGFR1,FGFR2,VAV1,ANGPT1,WNT5A,SHC1,RHOG,RHOH,ARRB2,LAT,IRS2,PRKG1,FYN,IL5,SPTBN2,BCL6,JAK2,JAK3,JUN,ARHGEF7,RALBP1,DLG4,KIT,TEK,S1PR1,EGFR,EPHA2,CD40
GO:0014013	regulation of gliogenesis	2.207e-05	0.0001108	12	112	VIM,MYC,MYCN,GFAP,BMP2,BMP4,CXCR4,NOTCH1,TCF7L2,TLR2,LYN,TP73
GO:1901722	regulation of cell proliferation involved in kidney development	2.248e-05	0.0001127	5	15	PDGFB,MYC,ITGB3,BMP4,EGR1
GO:0010763	positive regulation of fibroblast migration	2.248e-05	0.0001127	5	15	FGFR1,ITGB3,ARHGEF7,TGFB1,THBS1
GO:0030307	positive regulation of cell growth	2.284e-05	0.0001144	15	170	ERBB2,MAPT,PIN1,CXCL12,VEGFA,SLC9A1,IGF1,BCL2,BDNF,ADAM17,H3F3C,NR3C1,EGFR,PRKN,LEF1
GO:0042180	cellular ketone metabolic process	2.305e-05	0.0001154	19	256	PDK1,PDK4,NCOR2,PDP1,IRS2,PRKG1,PSMB8,DAB2,PSMB9,PSMB10,PSMC4,PSMD3,PSMD8,PSMD11,PTGS2,BMP2,TCF7L2,CAV1,PDHX
GO:0007409	axonogenesis	2.317e-05	0.0001159	28	475	ERBB2,MAPT,ACTB,FGF13,FGFR2,CXCL12,VEGFA,VIM,WNT5A,IGF1R,CSF1R,PRKCA,MAPK3,FYN,SPTBN2,BCL2,BDNF,CXCR4,GLI2,GLI3,NOTCH1,RAC1,DNM2,NRAS,DVL1,EGR2,PAX6,LUM
GO:0051149	positive regulation of muscle cell differentiation	2.329e-05	0.0001164	11	95	MAPK12,PIK3R1,PIN1,CXCL12,MAPK11,BCL2,BMP4,KIT,NR3C1,EDN1,TGFB1
GO:0072431	signal transduction involved in mitotic G1 DNA damage checkpoint	2.375e-05	0.0001185	9	63	CDKN1A,MDM2,PLK3,PML,CENPJ,GADD45A,CASP2,PCNA,CDK2
GO:1902400	intracellular signal transduction involved in G1 DNA damage checkpoint	2.375e-05	0.0001185	9	63	CDKN1A,MDM2,PLK3,PML,CENPJ,GADD45A,CASP2,PCNA,CDK2
GO:1904238	pericyte cell differentiation	2.418e-05	0.0001204	4	8	PDGFB,NOTCH1,EPHA2,CD34
GO:1901724	positive regulation of cell proliferation involved in kidney development	2.418e-05	0.0001204	4	8	PDGFB,MYC,ITGB3,EGR1
GO:0085020	protein K6-linked ubiquitination	2.418e-05	0.0001204	4	8	UBE2T,BARD1,UBE2S,PRKN
GO:0007442	hindgut morphogenesis	2.418e-05	0.0001204	4	8	WNT5A,GLI2,GLI3,TCF7L2
GO:0038127	ERBB signaling pathway	2.452e-05	0.000122	14	151	ERBB2,AP2A1,PIK3R1,PLCG1,SHC1,FASLG,ITGA1,PTPRF,ARHGEF7,RAB7A,ADAM17,NRAS,TGFB1,EGFR
GO:0001782	B cell homeostasis	2.473e-05	0.0001228	7	36	HIF1A,PIK3CD,PKN1,BCL2,FOXP3,CD44,LYN
GO:0003091	renal water homeostasis	2.473e-05	0.0001228	7	36	ADCY3,ADCY5,ADCY7,PRKACA,PRKACB,PRKAR2B,AVPR2
GO:0010092	specification of animal organ identity	2.473e-05	0.0001228	7	36	FGFR1,FGFR2,POU5F1,AR,BMP2,BMP4,GLI3
GO:2000146	negative regulation of cell motility	2.479e-05	0.000123	18	235	PDGFB,HMOX1,RRAS,KLF4,PIN1,CCL2,CXCL12,APEX1,RHOB,PRKG1,BCL2,DCN,NOTCH1,TGFB1,THBS1,TIMP1,SERPINE1,ENG
GO:0045599	negative regulation of fat cell differentiation	2.493e-05	0.0001233	8	49	VEGFA,WNT5A,NCOR2,SOD2,TCF7L2,TGFB1,TNF,SMAD3
GO:0031103	axon regeneration	2.493e-05	0.0001233	8	49	KLF4,MMP2,IGF1R,BCL2,JAK2,JUN,PTPRF,DHFR
GO:0051602	response to electrical stimulus	2.493e-05	0.0001233	8	49	HIF1A,ACTB,HNRNPD,SLC9A1,IGF1,PSMB9,EEF1A2,CDK2
GO:0055021	regulation of cardiac muscle tissue growth	2.493e-05	0.0001233	8	49	PIN1,FGFR1,FGFR2,MAPK11,GJA1,NOTCH1,NR3C1,TP73
GO:0072078	nephron tubule morphogenesis	2.498e-05	0.0001235	10	79	VEGFA,MYC,BCL2,PTCH1,BMP2,BMP4,GLI3,TIMELESS,TGFB1,CD44
GO:0007173	epidermal growth factor receptor signaling pathway	2.514e-05	0.0001241	13	132	AP2A1,PIK3R1,PLCG1,SHC1,FASLG,ITGA1,PTPRF,ARHGEF7,RAB7A,ADAM17,NRAS,TGFB1,EGFR
GO:0050729	positive regulation of inflammatory response	2.514e-05	0.0001241	13	132	PIK3CG,CCL2,WNT5A,PRKCA,CTSS,ITGA2,ACE,PTGS2,JAK2,EGFR,TLR2,SERPINE1,TNF
GO:0007569	cell aging	2.572e-05	0.0001268	11	96	CDKN1A,CDKN2A,PML,PRKCD,BCL2,BCL6,CAV1,SERPINE1,H2AFX,ENG,CDK6
GO:0051341	regulation of oxidoreductase activity	2.572e-05	0.0001268	11	96	HIF1A,LRRK2,DHFR,NOS3,DNM2,CAV1,EDN1,EGFR,PRKN,TNF,ENG
GO:0031348	negative regulation of defense response	2.622e-05	0.0001292	15	172	HGF,HLA-A,ACP5,KLF4,TYRO3,ARRB2,PRKCD,MAPK7,IL10,FOXP3,NT5E,SOCS3,TEK,CD44,SMAD3
GO:0034767	positive regulation of ion transmembrane transport	2.64e-05	0.00013	14	152	PDGFB,PDGFRB,CCL2,PLCG1,HSPA2,CXCL12,SLC9A1,PRKG1,CTSS,PTAFR,BMP4,CXCR4,DNM2,SERPINE1
GO:0044089	positive regulation of cellular component biogenesis	2.673e-05	0.0001313	27	453	MAPT,PLEK,VEGFA,ID1,FAS,PPP2R5B,PPM1F,PAXIP1,PRKCA,CCN2,IL5,CENPJ,PSMC4,BDNF,JUN,KDR,KIT,RAC1,RAC2,DNM2,CAV1,TEK,EDN1,TGFB1,TNF,HCK,SMAD3
GO:0030511	positive regulation of transforming growth factor beta receptor signaling pathway	2.676e-05	0.0001313	6	25	CDKN1C,CDKN2B,DAB2,ADAM17,THBS1,FURIN
GO:0003203	endocardial cushion morphogenesis	2.676e-05	0.0001313	6	25	MDM2,SNAI1,BMP2,NOTCH1,TGFB1,ENG
GO:0045066	regulatory T cell differentiation	2.676e-05	0.0001313	6	25	FANCD2,IRF1,FOXP3,LCK,TGFB1,CD44
GO:1903846	positive regulation of cellular response to transforming growth factor beta stimulus	2.676e-05	0.0001313	6	25	CDKN1C,CDKN2B,DAB2,ADAM17,THBS1,FURIN
GO:0061614	pri-miRNA transcription by RNA polymerase II	2.676e-05	0.0001313	6	25	HIF1A,PDGFB,FOS,BMP2,BMP4,JUN
GO:0045844	positive regulation of striated muscle tissue development	2.703e-05	0.0001318	9	64	PIN1,FGFR1,FGFR2,BCL2,GJA1,BMP4,NOTCH1,NR3C1,TGFB1
GO:0072413	signal transduction involved in mitotic cell cycle checkpoint	2.703e-05	0.0001318	9	64	CDKN1A,MDM2,PLK3,PML,CENPJ,GADD45A,CASP2,PCNA,CDK2
GO:0046365	monosaccharide catabolic process	2.703e-05	0.0001318	9	64	PGK1,PKM,GAPDH,GAPDHS,LDHA,ENO1,ENO2,ENO3,TPI1
GO:1902402	signal transduction involved in mitotic DNA damage checkpoint	2.703e-05	0.0001318	9	64	CDKN1A,MDM2,PLK3,PML,CENPJ,GADD45A,CASP2,PCNA,CDK2
GO:1902403	signal transduction involved in mitotic DNA integrity checkpoint	2.703e-05	0.0001318	9	64	CDKN1A,MDM2,PLK3,PML,CENPJ,GADD45A,CASP2,PCNA,CDK2
GO:0048636	positive regulation of muscle organ development	2.703e-05	0.0001318	9	64	PIN1,FGFR1,FGFR2,BCL2,GJA1,BMP4,NOTCH1,NR3C1,TGFB1
GO:0006611	protein export from nucleus	2.703e-05	0.0001318	9	64	CDKN2A,MDM2,TXN,PRKACA,BARD1,TCF7L2,NUP214,TGFB1,EGR2
GO:0043618	regulation of transcription from RNA polymerase II promoter in response to stress	2.703e-05	0.0001318	9	64	HIF1A,CEBPB,HMOX1,HSPA5,VEGFA,MAPK7,JUN,NOTCH1,EGR1
GO:0002479	antigen processing and presentation of exogenous peptide antigen via MHC class I, TAP-dependent	2.703e-05	0.0001318	9	64	HLA-A,B2M,PSMB8,PSMB9,PSMB10,PSMC4,PSMD3,PSMD8,PSMD11
GO:0031647	regulation of protein stability	2.776e-05	0.0001352	18	237	CDKN1A,CDKN2A,MDM2,PIK3R1,PIN1,HSPA1A,PML,FLNA,ID1,IGF1,PRKCD,GAPDH,PSMD8,BCL2,BMP2,DVL1,PRKN,SMAD3
GO:0045069	regulation of viral genome replication	2.792e-05	0.0001359	10	80	PPIE,ISG15,OASL,BCL2,ISG20,NOTCH1,OAS1,OAS3,PRKN,TNF
GO:0010721	negative regulation of cell development	2.805e-05	0.0001365	23	354	HLA-A,MDM2,FGF13,VIM,WNT5A,ID1,YWHAH,IGF1,MYCN,B2M,DAB2,BCL2,GFAP,BDNF,STAT1,BMP4,GLI3,NOTCH1,CAV1,TGFB1,WEE2,PAX6,TP73
GO:1903364	positive regulation of cellular protein catabolic process	2.839e-05	0.000138	16	194	LRRK2,MDM2,PLK3,CDC26,PSMB8,DAB2,PSMB9,PSMB10,PSMC4,PSMD3,PSMD8,PSMD11,FBXO5,DVL1,CAV1,PRKN
GO:1901137	carbohydrate derivative biosynthetic process	2.843e-05	0.0001381	39	781	PDGFB,PDGFRB,RRM1,ADCY3,ADCY5,ADCY7,AP2A1,PKM,AK1,AK4,ANGPT1,RRM2B,SHMT1,PAICS,IGF1,PRKCA,CTPS1,MYC,AVPR2,INSR,GATA1,BCL2,DCN,BGN,JAK3,NOS3,RAF1,TCF7L2,NT5E,OAS2,EDN1,TGFB1,CCND3,THBS1,TIMP2,TKT,PRKN,LUM,TPI1
GO:0042093	T-helper cell differentiation	2.904e-05	0.0001408	8	50	IRF1,BCL6,JAK3,FOXP3,TGFB1,CD80,CD86,LEF1
GO:0043388	positive regulation of DNA binding	2.904e-05	0.0001408	8	50	KLF4,TXN,IGF1,MYC,ITGA2,JAK2,TGFB1,PRKN
GO:0032570	response to progesterone	2.904e-05	0.0001408	8	50	CCL2,FOS,SOCS1,JUNB,SOCS3,CAV1,TGFB1,THBS1
GO:0051017	actin filament bundle assembly	2.95e-05	0.0001429	13	134	PIK3R1,PLEK,ROCK2,FLNA,RHOD,ID1,SLC9A1,PPM1F,CCN2,RAC1,S1PR1,PRKN,SMAD3
GO:0045807	positive regulation of endocytosis	2.95e-05	0.0001429	13	134	CCL2,VEGFA,ANGPT1,WNT5A,ARRB2,B2M,DAB2,ITGA2,SYK,DNM2,CAV1,SERPINE1,TNF
GO:0071867	response to monoamine	2.986e-05	0.0001442	7	37	GNG2,LRRK2,ID1,SLC9A1,PRKACA,DNM2,PRKN
GO:0034405	response to fluid shear stress	2.986e-05	0.0001442	7	37	PDGFRB,KLF4,MAPK7,PTGS2,GJA1,NOS3,TGFB1
GO:0006296	nucleotide-excision repair, DNA incision, 5'-to lesion	2.986e-05	0.0001442	7	37	POLD1,POLD2,RFC2,RFC3,RFC4,RFC5,PCNA
GO:0048566	embryonic digestive tract development	2.986e-05	0.0001442	7	37	PDGFRA,FGFR2,ALDH1A2,GLI2,GLI3,TCF7L2,TNF
GO:1901863	positive regulation of muscle tissue development	3.07e-05	0.0001479	9	65	PIN1,FGFR1,FGFR2,BCL2,GJA1,BMP4,NOTCH1,NR3C1,TGFB1
GO:0010660	regulation of muscle cell apoptotic process	3.07e-05	0.0001479	9	65	CDKN2A,HMOX1,PIK3R1,IGF1,IGF1R,ARRB2,JAK2,CAV1,EDN1
GO:0002312	B cell activation involved in immune response	3.07e-05	0.0001479	9	65	PAXIP1,IL10,BCL6,PTPRC,FOXP3,TGFB1,MSH6,CD40,CD40LG
GO:0050853	B cell receptor signaling pathway	3.07e-05	0.0001479	9	65	PIK3CD,LAT2,ZAP70,PRKCB,BCL2,PTPRC,SYK,LCK,LYN
GO:1904668	positive regulation of ubiquitin protein ligase activity	3.116e-05	0.00015	10	81	CDC26,PSMB8,PSMB9,PSMB10,PSMC4,PSMD3,PSMD8,PSMD11,FBXO5,UBE2S
GO:0002698	negative regulation of immune effector process	3.144e-05	0.0001512	12	116	HLA-A,HMOX1,ANGPT1,ARRB2,IL10,IRF1,BCL6,JAK3,PTPRC,FOXP3,TGFB1,TNF
GO:0071257	cellular response to electrical stimulus	3.203e-05	0.0001534	5	16	HIF1A,ACTB,SLC9A1,IGF1,PSMB9
GO:0072224	metanephric glomerulus development	3.203e-05	0.0001534	5	16	PDGFB,PDGFRA,PDGFRB,EGR1,CD34
GO:0060979	vasculogenesis involved in coronary vascular morphogenesis	3.203e-05	0.0001534	5	16	EPOR,FGFR1,FGFR2,ANGPT1,NOTCH1
GO:2000353	positive regulation of endothelial cell apoptotic process	3.203e-05	0.0001534	5	16	FASLG,BMP4,THBS1,CD40,CD40LG
GO:0046639	negative regulation of alpha-beta T cell differentiation	3.203e-05	0.0001534	5	16	IRF1,BCL6,JAK3,GLI3,FOXP3
GO:0032928	regulation of superoxide anion generation	3.203e-05	0.0001534	5	16	ACP5,PRKCD,SYK,TGFB1,EGFR
GO:0045821	positive regulation of glycolytic process	3.203e-05	0.0001534	5	16	HIF1A,IGF1,MYC,INSR,GAPDHS
GO:0032800	receptor biosynthetic process	3.407e-05	0.0001628	6	26	HIF1A,IL10,ITGB3,EDN1,FURIN,TNF
GO:0000732	strand displacement	3.407e-05	0.0001628	6	26	RMI2,XRCC3,BARD1,RAD51,RAD51B,TOP3A
GO:0060039	pericardium development	3.407e-05	0.0001628	6	26	EPOR,VCAM1,WNT5A,BMP2,NOTCH1,SMAD3
GO:0032479	regulation of type I interferon production	3.426e-05	0.0001636	12	117	UBE2L6,DDX58,PIN1,FLT3,POLR2K,POLR2L,ISG15,IL10,MYD88,IRF1,SYK,TLR2
GO:0002495	antigen processing and presentation of peptide antigen via MHC class II	3.439e-05	0.0001641	11	99	HLA-DPA1,HLA-DPB1,HLA-DQA1,HLA-DRA,HLA-DRB1,AP2A1,SEC13,CTSS,SPTBN2,RAB7A,DNM2
GO:0044344	cellular response to fibroblast growth factor stimulus	3.451e-05	0.0001645	13	136	PDGFB,CCL2,FGFR1,FGFR2,WNT5A,POLR2J,POLR2K,POLR2L,CCN2,MAPK3,TCF7L2,THBS1,CD44
GO:0071333	cellular response to glucose stimulus	3.451e-05	0.0001645	13	136	HIF1A,HLA-DRB1,ADCY5,VCAM1,FAS,IGF1,IGF1R,PRKACA,SMARCB1,IRS2,RAF1,TCF7L2,PRKN
GO:0072676	lymphocyte migration	3.471e-05	0.0001653	10	82	PIK3CD,PIK3CG,CCL2,CXCL12,WNT5A,ZAP70,FADD,ITGB3,ADAM17,S1PR1
GO:0072401	signal transduction involved in DNA integrity checkpoint	3.477e-05	0.0001653	9	66	CDKN1A,MDM2,PLK3,PML,CENPJ,GADD45A,CASP2,PCNA,CDK2
GO:0061035	regulation of cartilage development	3.477e-05	0.0001653	9	66	WNT5A,CCN2,ZBTB16,BMP2,BMP4,GLI2,GLI3,TGFB1,SMAD3
GO:0072422	signal transduction involved in DNA damage checkpoint	3.477e-05	0.0001653	9	66	CDKN1A,MDM2,PLK3,PML,CENPJ,GADD45A,CASP2,PCNA,CDK2
GO:0042886	amide transport	3.526e-05	0.0001675	24	384	HIF1A,HLA-DRB1,ADCY5,ANXA5,SLC2A1,PRKCA,IRS2,IL10,PTGS2,ITPR1,JAK2,GJA1,ARHGEF7,NFKBIA,RAF1,TCF7L2,EDN1,EGFR,TLR2,PRDX1,PRKN,TNF,PAX6,HADH
GO:0046890	regulation of lipid biosynthetic process	3.529e-05	0.0001675	14	156	PDGFB,PDK4,IGF1,IGF1R,PRKCD,SNAI1,PRKG1,DAB2,PTGS2,BMP2,TCF7L2,NT5E,NR3C1,TNF
GO:0070229	negative regulation of lymphocyte apoptotic process	3.583e-05	0.0001696	7	38	HIF1A,IRS2,FADD,BCL6,JAK3,BMP4,CD44
GO:0046633	alpha-beta T cell proliferation	3.583e-05	0.0001696	7	38	HLA-A,ZAP70,IRF1,PTPRC,SYK,CD80,CD44
GO:1904031	positive regulation of cyclin-dependent protein kinase activity	3.583e-05	0.0001696	7	38	CDKN1A,PDGFB,HSPA2,ADAM17,CCND3,CCNT2,EGFR
GO:0055025	positive regulation of cardiac muscle tissue development	3.583e-05	0.0001696	7	38	PIN1,FGFR1,FGFR2,BMP4,NOTCH1,NR3C1,TGFB1
GO:0060538	skeletal muscle organ development	3.643e-05	0.0001724	16	198	FOS,CSF1R,CTSB,MYC,BCL2,DCN,KLF5,NOTCH1,TCF7L2,NRAS,CAV1,TGFB1,CCNT2,EGR1,EGR2,MYH14
GO:0040029	regulation of gene expression, epigenetic	3.709e-05	0.0001754	19	265	ACTB,HIST1H4I,HIST1H2AK,HIST1H3A,POLR2K,POLR2L,POU5F1,ATAD2,NCOR2,H2AFJ,DNMT1,DNMT3B,NR3C1,TGFB1,EGFR,H2AFX,H2AFZ,HIST2H3C,SMAD3
GO:0016052	carbohydrate catabolic process	3.788e-05	0.0001789	14	157	HIF1A,PGK1,PKM,IGF1,MYC,GAPDH,INSR,ENO4,GAPDHS,LDHA,ENO1,ENO2,ENO3,TPI1
GO:0055114	oxidation-reduction process	3.788e-05	0.0001789	46	996	HIF1A,PDK4,HMOX1,MDH2,RRM1,PGK1,TXN,PKM,PDIA2,TXN2,VCAM1,MTHFD1L,RRM2B,TECR,APEX1,IGF1,MT-CYB,MTHFD1,PRKACA,CTBP1,IRS2,ALDH7A1,SOD2,MYC,GAPDH,INSR,PTGS2,BDNF,PHGDH,BMP2,ALDH1A2,DHFR,PDIA5,GAPDHS,NOS3,TCF7L2,LDHA,LDHB,GSR,PRDX1,CYCS,HADH,ENO1,ENO2,ENO3,TPI1
GO:0032092	positive regulation of protein binding	3.861e-05	0.0001822	10	83	LRRK2,WNT5A,B2M,ITGA2,ACE,BMP2,BMP4,ARHGEF7,TCF7L2,CAV1
GO:0002294	CD4-positive, alpha-beta T cell differentiation involved in immune response	3.898e-05	0.0001839	8	52	IRF1,BCL6,JAK3,FOXP3,TGFB1,CD80,CD86,LEF1
GO:0072395	signal transduction involved in cell cycle checkpoint	3.93e-05	0.0001851	9	67	CDKN1A,MDM2,PLK3,PML,CENPJ,GADD45A,CASP2,PCNA,CDK2
GO:0010517	regulation of phospholipase activity	3.93e-05	0.0001851	9	67	PDGFRA,PDGFRB,FGFR1,FGFR2,FLT1,PRKCD,PTAFR,KIT,EGFR
GO:0042692	muscle cell differentiation	3.956e-05	0.0001862	25	412	PDGFB,PDGFRA,PDGFRB,MAPK12,PIK3R1,PIN1,FGFR2,CXCL12,VEGFA,SLC9A1,IGF1,PRKG1,MAPK11,BCL2,BMP2,BMP4,KIT,NOTCH1,TCF7L2,NR3C1,EDN1,TGFB1,CCNT2,TNF,LEF1
GO:0071331	cellular response to hexose stimulus	4.025e-05	0.0001893	13	138	HIF1A,HLA-DRB1,ADCY5,VCAM1,FAS,IGF1,IGF1R,PRKACA,SMARCB1,IRS2,RAF1,TCF7L2,PRKN
GO:0061572	actin filament bundle organization	4.025e-05	0.0001893	13	138	PIK3R1,PLEK,ROCK2,FLNA,RHOD,ID1,SLC9A1,PPM1F,CCN2,RAC1,S1PR1,PRKN,SMAD3
GO:0032606	type I interferon production	4.056e-05	0.0001905	12	119	UBE2L6,DDX58,PIN1,FLT3,POLR2K,POLR2L,ISG15,IL10,MYD88,IRF1,SYK,TLR2
GO:0038061	NIK/NF-kappaB signaling	4.056e-05	0.0001905	12	119	CARD10,CARD14,PSMB8,PSMB9,PSMB10,PSMC4,PSMD3,PSMD8,PSMD11,TEK,TLR2,TNF
GO:0001678	cellular glucose homeostasis	4.064e-05	0.0001907	14	158	HIF1A,HLA-DRB1,ADCY5,PIK3R1,VCAM1,FAS,IGF1,IGF1R,PRKACA,SMARCB1,IRS2,RAF1,TCF7L2,PRKN
GO:0043500	muscle adaptation	4.149e-05	0.0001944	11	101	HMOX1,KLF4,PIN1,AR,SLC9A1,IGF1,PRKCA,PSMB9,NOS3,NR3C1,EDN1
GO:0030316	osteoclast differentiation	4.149e-05	0.0001944	11	101	CEBPB,ACP5,PIK3R1,ANXA2,FOS,CSF1R,ITGB3,JUNB,TFRC,EPHA2,TNF
GO:0031077	post-embryonic camera-type eye development	4.267e-05	0.0001987	4	9	KLF4,VEGFA,FLT1,KDR
GO:0032905	transforming growth factor beta1 production	4.267e-05	0.0001987	4	9	FOXP3,THBS1,FURIN,LUM
GO:0032908	regulation of transforming growth factor beta1 production	4.267e-05	0.0001987	4	9	FOXP3,THBS1,FURIN,LUM
GO:1903350	response to dopamine	4.267e-05	0.0001987	4	9	LRRK2,ID1,DNM2,PRKN
GO:0061525	hindgut development	4.267e-05	0.0001987	4	9	WNT5A,GLI2,GLI3,TCF7L2
GO:0090594	inflammatory response to wounding	4.267e-05	0.0001987	4	9	HIF1A,HMOX1,TGFB1,CD44
GO:0090037	positive regulation of protein kinase C signaling	4.267e-05	0.0001987	4	9	VEGFA,WNT5A,PHLPP1,CD40
GO:1903351	cellular response to dopamine	4.267e-05	0.0001987	4	9	LRRK2,ID1,DNM2,PRKN
GO:0002246	wound healing involved in inflammatory response	4.267e-05	0.0001987	4	9	HIF1A,HMOX1,TGFB1,CD44
GO:0033683	nucleotide-excision repair, DNA incision	4.274e-05	0.0001987	7	39	POLD1,POLD2,RFC2,RFC3,RFC4,RFC5,PCNA
GO:0030212	hyaluronan metabolic process	4.274e-05	0.0001987	7	39	HGF,PDGFB,AP2A1,SLC9A1,TGFB1,CCND3,CD44
GO:0003156	regulation of animal organ formation	4.274e-05	0.0001987	7	39	FGFR1,WNT5A,POU5F1,AR,BMP2,BMP4,NOTCH1
GO:0060419	heart growth	4.287e-05	0.0001987	10	84	PIN1,FGFR1,FGFR2,PRKG1,MAPK11,GJA1,NOTCH1,NR3C1,S1PR1,TP73
GO:0061333	renal tubule morphogenesis	4.287e-05	0.0001987	10	84	VEGFA,MYC,BCL2,PTCH1,BMP2,BMP4,GLI3,TIMELESS,TGFB1,CD44
GO:0014742	positive regulation of muscle hypertrophy	4.289e-05	0.0001987	6	27	PIN1,SLC9A1,IGF1,PRKCA,NR3C1,EDN1
GO:0010613	positive regulation of cardiac muscle hypertrophy	4.289e-05	0.0001987	6	27	PIN1,SLC9A1,IGF1,PRKCA,NR3C1,EDN1
GO:1903580	positive regulation of ATP metabolic process	4.289e-05	0.0001987	6	27	HIF1A,IGF1,MYC,INSR,GAPDHS,PRKN
GO:0045979	positive regulation of nucleoside metabolic process	4.289e-05	0.0001987	6	27	HIF1A,IGF1,MYC,INSR,GAPDHS,PRKN
GO:0051271	negative regulation of cellular component movement	4.323e-05	0.0002002	19	268	PDGFB,HMOX1,RRAS,KLF4,PIN1,CCL2,CXCL12,WNT5A,APEX1,RHOB,PRKG1,BCL2,DCN,NOTCH1,TGFB1,THBS1,TIMP1,SERPINE1,ENG
GO:0071326	cellular response to monosaccharide stimulus	4.342e-05	0.0002009	13	139	HIF1A,HLA-DRB1,ADCY5,VCAM1,FAS,IGF1,IGF1R,PRKACA,SMARCB1,IRS2,RAF1,TCF7L2,PRKN
GO:0031047	gene silencing by RNA	4.357e-05	0.0002015	14	159	HIST1H4I,HIST1H3A,POLR2J,POLR2K,POLR2L,POU5F1,NCOR2,POM121,NUP107,NUP214,TGFB1,EGFR,HIST2H3C,SMAD3
GO:0032637	interleukin-8 production	4.432e-05	0.0002044	9	68	DDX58,KLF4,HSPA1A,WNT5A,IL10,FADD,TLR2,SERPINE1,TNF
GO:0042590	antigen processing and presentation of exogenous peptide antigen via MHC class I	4.432e-05	0.0002044	9	68	HLA-A,B2M,PSMB8,PSMB9,PSMB10,PSMC4,PSMD3,PSMD8,PSMD11
GO:0051197	positive regulation of coenzyme metabolic process	4.446e-05	0.0002044	5	17	HIF1A,IGF1,MYC,INSR,GAPDHS
GO:0051770	positive regulation of nitric-oxide synthase biosynthetic process	4.446e-05	0.0002044	5	17	CCL2,JAK2,KDR,NAMPT,TLR2
GO:1900120	regulation of receptor binding	4.446e-05	0.0002044	5	17	ANXA2,IL10,B2M,PTPRF,LEF1
GO:0031065	positive regulation of histone deacetylation	4.446e-05	0.0002044	5	17	PML,VEGFA,CTBP1,BCL6,TGFB1
GO:0009070	serine family amino acid biosynthetic process	4.446e-05	0.0002044	5	17	SHMT1,MTHFD1,PHGDH,GGT1,DHFR
GO:0051194	positive regulation of cofactor metabolic process	4.446e-05	0.0002044	5	17	HIF1A,IGF1,MYC,INSR,GAPDHS
GO:0090030	regulation of steroid hormone biosynthetic process	4.446e-05	0.0002044	5	17	IGF1,IGF1R,DAB2,BMP2,NR3C1
GO:0002293	alpha-beta T cell differentiation involved in immune response	4.493e-05	0.0002064	8	53	IRF1,BCL6,JAK3,FOXP3,TGFB1,CD80,CD86,LEF1
GO:0030336	negative regulation of cell migration	4.656e-05	0.0002138	17	224	PDGFB,HMOX1,RRAS,KLF4,CCL2,CXCL12,APEX1,RHOB,PRKG1,BCL2,DCN,NOTCH1,TGFB1,THBS1,TIMP1,SERPINE1,ENG
GO:0034764	positive regulation of transmembrane transport	4.669e-05	0.0002143	14	160	PDGFB,PDGFRB,CCL2,PLCG1,HSPA2,CXCL12,SLC9A1,PRKG1,CTSS,PTAFR,BMP4,CXCR4,DNM2,SERPINE1
GO:0019953	sexual reproduction	4.68e-05	0.0002145	41	857	RPS6KA2,ADCY3,PGR,FANCD2,TYRO3,LRGUK,KITLG,HSPA2,CXCL12,MSH4,MSH5,FAS,CREM,AR,IGF1,PRKACA,CTSB,ZBTB16,MCM8,SPINK1,BCL2,BCL6,ACE,PTGS2,GGT1,BMP4,FBXO5,HPGDS,CXCR4,GLI1,GAPDHS,KIT,NOS3,NOTCH1,DNM2,REC8,GSR,TGFB1,PEBP1,H2AFX,WEE2
GO:0051092	positive regulation of NF-kappaB transcription factor activity	4.681e-05	0.0002145	13	140	HSPA1A,CARD14,WNT5A,AR,PRKCB,MYD88,NFKBIA,RIPK4,TGFB1,TLR2,CD40,CD40LG,TNF
GO:0043123	positive regulation of I-kappaB kinase/NF-kappaB signaling	4.75e-05	0.0002174	15	181	HMOX1,FLNA,FASLG,RHOC,PRKCB,FYN,MYD88,TNFSF10,FADD,PTGS2,GJA1,TLR2,CD40,PRKN,TNF
GO:0007163	establishment or maintenance of cell polarity	4.75e-05	0.0002174	15	181	FGF13,ROCK2,WEE1,WNT5A,KIF20B,SLC9A1,IGF1,IGF1R,NDE1,GJA1,DLG2,DLG4,TEK,CD3G,PAX6
GO:0051346	negative regulation of hydrolase activity	4.815e-05	0.0002202	25	417	HGF,LRRK2,MDM2,KLF4,VEGFA,ROCK2,RHOH,IGF1,ARRB2,CSTB,MAPK7,SPINK1,DLG2,NOS3,RAF1,PPIF,THBS1,TIMP1,TIMP2,PEBP1,FURIN,SERPINE1,CD44,TNF,LEF1
GO:0065004	protein-DNA complex assembly	4.924e-05	0.0002251	17	225	HIST3H3,HIST1H4I,HIST1H2BL,HIST2H2BE,HIST1H3A,HIST1H2BK,HIST3H2BB,XRCC3,CENPN,PSMC4,RAD51,RAD51B,HIST1H2BJ,CENPS,H1F0,H2AFX,HIST2H3C
GO:0051443	positive regulation of ubiquitin-protein transferase activity	4.98e-05	0.0002274	11	103	PIN1,CDC26,PSMB8,PSMB9,PSMB10,PSMC4,PSMD3,PSMD8,PSMD11,FBXO5,UBE2S
GO:2000058	regulation of ubiquitin-dependent protein catabolic process	4.98e-05	0.0002274	11	103	CDKN2A,PML,CDC26,PSMB8,PSMB9,PSMB10,PSMC4,PSMD3,PSMD8,PSMD11,FBXO5
GO:0007611	learning or memory	5.027e-05	0.0002294	19	271	HIF1A,CEBPB,ADCY3,FEN1,FGF13,FOS,IGF1,PRKAR2B,PRKCA,FYN,PTGS2,BDNF,JUN,DLG4,KIT,EGFR,EGR1,EGR2,PRKN
GO:0001738	morphogenesis of a polarized epithelium	5.042e-05	0.0002299	13	141	AP2A1,WNT5A,ARRB2,PSMB8,DAB2,PSMB9,PSMB10,PSMC4,PSMD3,PSMD8,PSMD11,RAC1,DVL1
GO:0002090	regulation of receptor internalization	5.071e-05	0.0002309	7	40	VEGFA,ANGPT1,ANXA2,ARRB2,DAB2,SYK,DLG4
GO:0043370	regulation of CD4-positive, alpha-beta T cell differentiation	5.071e-05	0.0002309	7	40	IRF1,BCL6,JAK3,FOXP3,TGFB1,CD80,CD86
GO:2000738	positive regulation of stem cell differentiation	5.161e-05	0.0002348	8	54	SNAI1,DAB2,BMP2,NOTCH1,TCF7L2,TGFB1,LEF1,SMAD3
GO:0002287	alpha-beta T cell activation involved in immune response	5.161e-05	0.0002348	8	54	IRF1,BCL6,JAK3,FOXP3,TGFB1,CD80,CD86,LEF1
GO:0032675	regulation of interleukin-6 production	5.19e-05	0.0002359	12	122	HGF,CEBPB,DDX58,FLT3,WNT5A,ARRB2,IL10,MYD88,PTAFR,FOXP3,TLR2,TNF
GO:0031063	regulation of histone deacetylation	5.345e-05	0.0002424	6	28	PML,VEGFA,CTBP1,BCL6,FOXP3,TGFB1
GO:0045992	negative regulation of embryonic development	5.345e-05	0.0002424	6	28	WNT5A,PRKACA,PRKACB,SNAI1,BMP4,RPS6KA6
GO:0060669	embryonic placenta morphogenesis	5.345e-05	0.0002424	6	28	CDKN1C,FGFR2,VCAM1,IL10,SOCS3,LEF1
GO:0060444	branching involved in mammary gland duct morphogenesis	5.345e-05	0.0002424	6	28	PGR,PML,WNT5A,AR,TGFB1,EPHA2
GO:0031497	chromatin assembly	5.351e-05	0.0002425	14	162	CDKN2A,HIST3H3,HIST1H4I,HIST1H2BL,HIST2H2BE,HIST1H3A,HIST1H2BK,HIST3H2BB,CENPN,HIST1H2BJ,CENPS,H1F0,H2AFX,HIST2H3C
GO:0071774	response to fibroblast growth factor	5.427e-05	0.0002456	13	142	PDGFB,CCL2,FGFR1,FGFR2,WNT5A,POLR2J,POLR2K,POLR2L,CCN2,MAPK3,TCF7L2,THBS1,CD44
GO:0050821	protein stabilization	5.427e-05	0.0002456	13	142	CDKN1A,CDKN2A,PIK3R1,PIN1,HSPA1A,PML,FLNA,IGF1,PRKCD,GAPDH,DVL1,PRKN,SMAD3
GO:0051899	membrane depolarization	5.447e-05	0.0002464	11	104	CDKN2A,LRRK2,YWHAH,B2M,BCL2,DCN,GJA1,JUN,KDR,CAV1,EDN1
GO:0009914	hormone transport	5.557e-05	0.0002512	23	370	HIF1A,HLA-DRB1,ADCY5,ABCB1,FGFR1,ANXA5,SLC2A1,PRKCA,IRS2,DAB2,ITPR1,JAK2,GJA1,ARHGEF7,RAF1,TCF7L2,EDN1,EGFR,PRKN,TNF,PAX6,HADH,LYN
GO:0022411	cellular component disassembly	5.56e-05	0.0002512	34	663	CDKN2A,HIF1A,PDK1,FGF13,MMP2,PLEK,HSPA2,PLK3,VRK1,ANXA5,SMARCB1,PRKCA,PRKCB,PRKCD,PRKG1,CTSS,NES,SPTBN2,DCN,POM121,NUP107,DVL1,CASP7,NUP214,CAV1,TGFB1,TIMP1,TIMP2,FURIN,H1F0,CD44,PRKN,TNF,ENG
GO:0043620	regulation of DNA-templated transcription in response to stress	5.598e-05	0.0002527	9	70	HIF1A,CEBPB,HMOX1,HSPA5,VEGFA,MAPK7,JUN,NOTCH1,EGR1
GO:0006937	regulation of muscle contraction	5.724e-05	0.0002583	14	163	PIK3CG,FLT1,SLC9A1,PRKACA,PRKCA,CCN2,PRKG1,ITGA2,PTAFR,PTGS2,JUP,CAV1,LCK,EDN1
GO:0060191	regulation of lipase activity	5.814e-05	0.0002622	10	87	PDGFRA,PDGFRB,FGFR1,FGFR2,FLT1,RHOC,PRKCD,PTAFR,KIT,EGFR
GO:0016064	immunoglobulin mediated immune response	5.838e-05	0.0002631	13	143	HLA-DRB1,PAXIP1,PRKCD,IL10,MYD88,BCL6,PTPRC,FOXP3,TGFB1,MSH6,CD40,CD40LG,TNF
GO:0032613	interleukin-10 production	5.91e-05	0.000266	8	55	HGF,HLA-DRB1,PRKCD,JAK3,FOXP3,CD34,TLR2,CD40LG
GO:0090398	cellular senescence	5.91e-05	0.000266	8	55	CDKN1A,CDKN2A,PML,PRKCD,BCL6,CAV1,H2AFX,CDK6
GO:0014900	muscle hyperplasia	5.957e-05	0.0002678	3	4	HMOX1,KLF4,NOS3
GO:0072262	metanephric glomerular mesangial cell proliferation involved in metanephros development	5.957e-05	0.0002678	3	4	PDGFB,PDGFRB,EGR1
GO:0032633	interleukin-4 production	5.985e-05	0.0002686	7	41	CEBPB,HLA-DRB1,NOTCH1,FOXP3,CD86,CD40LG,LEF1
GO:0090311	regulation of protein deacetylation	5.985e-05	0.0002686	7	41	PML,VEGFA,NCOR2,CTBP1,BCL6,FOXP3,TGFB1
GO:0072210	metanephric nephron development	5.985e-05	0.0002686	7	41	PDGFB,PDGFRA,PDGFRB,STAT1,BMP4,EGR1,CD34
GO:0060572	morphogenesis of an epithelial bud	6.031e-05	0.0002699	5	18	FGFR2,WNT5A,AR,BMP4,GLI2
GO:0045830	positive regulation of isotype switching	6.031e-05	0.0002699	5	18	PAXIP1,PTPRC,TGFB1,MSH6,CD40
GO:2000515	negative regulation of CD4-positive, alpha-beta T cell activation	6.031e-05	0.0002699	5	18	IRF1,BCL6,JAK3,FOXP3,CD44
GO:0090201	negative regulation of release of cytochrome c from mitochondria	6.031e-05	0.0002699	5	18	HGF,IGF1,ARRB2,PPIF,PRKN
GO:0044257	cellular protein catabolic process	6.046e-05	0.0002705	35	694	CDKN2A,UBE2L6,LRRK2,MDM2,HSPA5,PLK3,PML,ANXA2,XRCC3,SKP2,ARRB2,ISG15,CDC26,PRKACA,CTSB,CTSS,PSMB8,DAB2,PSMB9,PSMB10,PSMC4,PSMD3,PSMD8,PSMD11,FBXO5,RAB7A,UBE2S,HERC3,HERC6,DUSP1,DVL1,CAV1,CCNF,FURIN,PRKN
GO:0070555	response to interleukin-1	6.089e-05	0.0002722	12	124	HIF1A,CEBPB,CCL2,FAS,PRKCA,MAPK3,MYD88,PSMB9,IRF1,EDN1,EGR1,SERPINE1
GO:0071824	protein-DNA complex subunit organization	6.207e-05	0.0002773	18	252	HIST3H3,HIST1H4I,HIST1H2BL,HIST2H2BE,HIST1H3A,HIST1H2BK,HIST3H2BB,XRCC3,SMARCB1,CENPN,PSMC4,RAD51,RAD51B,HIST1H2BJ,CENPS,H1F0,H2AFX,HIST2H3C
GO:0048708	astrocyte differentiation	6.272e-05	0.0002798	9	71	VIM,MAPK3,MYCN,GFAP,BMP2,NOTCH1,EGFR,PAX6,CDK6
GO:0021885	forebrain cell migration	6.272e-05	0.0002798	9	71	LRRK2,TYRO3,FGF13,FGFR1,CXCL12,CXCR4,GLI3,RAC1,EGFR
GO:0006334	nucleosome assembly	6.275e-05	0.0002798	13	144	HIST3H3,HIST1H4I,HIST1H2BL,HIST2H2BE,HIST1H3A,HIST1H2BK,HIST3H2BB,CENPN,HIST1H2BJ,CENPS,H1F0,H2AFX,HIST2H3C
GO:0048013	ephrin receptor signaling pathway	6.416e-05	0.000286	10	88	ACTB,AP2A1,MMP2,ROCK2,FYN,ARHGEF7,NOTCH1,RAC1,EPHA2,LYN
GO:0060047	heart contraction	6.427e-05	0.0002863	19	276	RPS6KA2,MDM2,PIK3CG,PIK3R1,SLC9A1,PRKACA,PRKCA,CCN2,PRKG1,ACE,ITPR1,JAK2,GJA1,JUP,CXCR4,NOS3,CAV1,EDN1,PEBP1
GO:0002285	lymphocyte activation involved in immune response	6.538e-05	0.000291	14	165	PAXIP1,IL10,IRF1,BCL6,JAK3,PTPRC,FOXP3,TGFB1,MSH6,CD80,CD86,CD40,CD40LG,LEF1
GO:0032526	response to retinoic acid	6.587e-05	0.0002925	12	125	PDGFRB,KLF4,CCL2,WNT5A,POU5F1,PTCH1,BMP4,ALDH1A2,DUSP1,TEK,TFRC,LYN
GO:0046636	negative regulation of alpha-beta T cell activation	6.599e-05	0.0002925	6	29	IRF1,BCL6,JAK3,GLI3,FOXP3,CD44
GO:2000352	negative regulation of endothelial cell apoptotic process	6.599e-05	0.0002925	6	29	ANGPT1,MAPK7,IL10,KDR,TEK,SERPINE1
GO:0030325	adrenal gland development	6.599e-05	0.0002925	6	29	CDKN1C,PDGFRA,PDGFRB,IGF1R,INSR,NR3C1
GO:0035162	embryonic hemopoiesis	6.599e-05	0.0002925	6	29	HIF1A,KITLG,VEGFA,GATA1,KDR,KIT
GO:0021904	dorsal/ventral neural tube patterning	6.599e-05	0.0002925	6	29	PRKACA,PRKACB,PTCH1,BMP4,GLI2,GLI3
GO:1904037	positive regulation of epithelial cell apoptotic process	6.599e-05	0.0002925	6	29	FASLG,JAK2,BMP4,THBS1,CD40,CD40LG
GO:0043271	negative regulation of ion transport	6.741e-05	0.0002986	13	145	IRS2,PRKG1,SPINK1,BCL2,ACE,PTGS2,YWHAQ,NOS3,CAV1,PPIF,TGFB1,THBS1,TNF
GO:0060420	regulation of heart growth	6.747e-05	0.0002987	8	56	PIN1,FGFR1,FGFR2,MAPK11,GJA1,NOTCH1,NR3C1,TP73
GO:0031330	negative regulation of cellular catabolic process	6.902e-05	0.0003054	15	187	CDKN2A,HGF,LRRK2,HMOX1,PIK3CG,PML,ANXA2,XRCC3,MAPK7,IL10,BCL2,DUSP1,TIMP1,TIMP2,FURIN
GO:0060363	cranial suture morphogenesis	6.973e-05	0.0003077	4	10	FGFR2,BMP4,GLI3,TGFB1
GO:0060513	prostatic bud formation	6.973e-05	0.0003077	4	10	WNT5A,AR,BMP4,GLI2
GO:0033084	regulation of immature T cell proliferation in thymus	6.973e-05	0.0003077	4	10	CDKN2A,ERBB2,BMP4,FOXP3
GO:0045080	positive regulation of chemokine biosynthetic process	6.973e-05	0.0003077	4	10	HMOX1,WNT5A,MYD88,TNF
GO:0032760	positive regulation of tumor necrosis factor production	7.013e-05	0.0003093	9	72	PIK3R1,CCL2,HSPB1,MYD88,FADD,PTAFR,JAK2,THBS1,TLR2
GO:0045666	positive regulation of neuron differentiation	7.096e-05	0.0003128	23	376	EPOR,HGF,MAPT,FGFR1,CXCL12,VEGFA,WNT5A,PPP2R5B,IGF1R,FYN,BCL2,BCL6,BDNF,BMP2,BMP4,PTPRF,GLI2,DNMT3B,DVL1,NR3C1,TIMP2,PRKN,LYN
GO:0046883	regulation of hormone secretion	7.118e-05	0.0003136	20	302	HIF1A,HLA-DRB1,ADCY5,FGFR1,ANXA5,SLC2A1,PRKCA,IRS2,DAB2,ITPR1,JAK2,GJA1,ARHGEF7,TCF7L2,EDN1,EGFR,PRKN,TNF,PAX6,HADH
GO:0006333	chromatin assembly or disassembly	7.333e-05	0.0003229	15	188	CDKN2A,HIST3H3,HIST1H4I,HIST1H2BL,HIST2H2BE,HIST1H3A,HIST1H2BK,HIST3H2BB,SMARCB1,CENPN,HIST1H2BJ,CENPS,H1F0,H2AFX,HIST2H3C
GO:0048839	inner ear development	7.387e-05	0.000325	16	210	HLA-A,PDGFRB,FGFR1,FGFR2,WNT5A,IGF1,MYCN,BDNF,BMP2,BMP4,GLI2,GLI3,NOTCH1,RAC1,DVL1,TGFB1
GO:0003015	heart process	7.424e-05	0.0003265	19	279	RPS6KA2,MDM2,PIK3CG,PIK3R1,SLC9A1,PRKACA,PRKCA,CCN2,PRKG1,ACE,ITPR1,JAK2,GJA1,JUP,CXCR4,NOS3,CAV1,EDN1,PEBP1
GO:0050890	cognition	7.45e-05	0.0003274	20	303	HIF1A,CEBPB,HLA-DRA,ADCY3,FEN1,FGF13,FOS,IGF1,PRKAR2B,PRKCA,FYN,PTGS2,BDNF,JUN,DLG4,KIT,EGFR,EGR1,EGR2,PRKN
GO:0060968	regulation of gene silencing	7.681e-05	0.0003374	8	57	HIST1H3A,POU5F1,ATAD2,NCOR2,DNMT1,TGFB1,EGFR,CDK2
GO:0014020	primary neural tube formation	7.71e-05	0.0003384	11	108	HIF1A,ROCK2,MTHFD1L,WNT5A,KIF20B,MTHFD1,PRKACA,PRKACB,PTCH1,BMP4,DVL1
GO:0060563	neuroepithelial cell differentiation	7.782e-05	0.0003414	10	90	KITLG,FGFR1,MYCN,BCL2,BMP2,GLI3,KIT,NOTCH1,RAC1,LEF1
GO:0043902	positive regulation of multi-organism process	7.949e-05	0.0003485	14	168	PPIE,POLR2J,POLR2K,POLR2L,SMARCB1,PRKCA,MAPK3,PTAFR,JUN,SUPT5H,RAB7A,NOTCH1,TLR2,LEF1
GO:0000075	cell cycle checkpoint	8.018e-05	0.0003503	17	234	CDKN1A,CDKN2B,MDM2,PLK3,PML,XRCC3,CENPJ,GADD45A,DUSP1,CASP2,TGFB1,CCNG1,FANCI,H2AFX,PCNA,CDK2,TP73
GO:0070987	error-free translesion synthesis	8.018e-05	0.0003503	5	19	RFC2,RFC3,RFC4,RFC5,PCNA
GO:0030813	positive regulation of nucleotide catabolic process	8.018e-05	0.0003503	5	19	HIF1A,IGF1,MYC,INSR,GAPDHS
GO:0042276	error-prone translesion synthesis	8.018e-05	0.0003503	5	19	RFC2,RFC3,RFC4,RFC5,PCNA
GO:0051447	negative regulation of meiotic cell cycle	8.018e-05	0.0003503	5	19	RPS6KA2,PRKACA,PRKACB,FBXO5,DUSP1
GO:0010544	negative regulation of platelet activation	8.018e-05	0.0003503	5	19	PDGFB,PDGFRA,PRKCD,PRKG1,NOS3
GO:0045622	regulation of T-helper cell differentiation	8.077e-05	0.0003524	6	30	IRF1,BCL6,JAK3,FOXP3,CD80,CD86
GO:1902175	regulation of oxidative stress-induced intrinsic apoptotic signaling pathway	8.077e-05	0.0003524	6	30	HIF1A,PDIA2,HSPB1,MAPK7,SOD2,PRKN
GO:0033574	response to testosterone	8.22e-05	0.0003585	7	43	ROCK2,WNT5A,INSR,BMP4,DNMT1,DUSP1,EDN1
GO:0032635	interleukin-6 production	8.299e-05	0.0003614	12	128	HGF,CEBPB,DDX58,FLT3,WNT5A,ARRB2,IL10,MYD88,PTAFR,FOXP3,TLR2,TNF
GO:0007292	female gamete generation	8.299e-05	0.0003614	12	128	RPS6KA2,PGR,MSH4,MSH5,IGF1,MCM8,BCL2,PTGS2,FBXO5,NOS3,REC8,WEE2
GO:0051351	positive regulation of ligase activity	8.387e-05	0.0003651	11	109	PIN1,CDC26,PSMB8,PSMB9,PSMB10,PSMC4,PSMD3,PSMD8,PSMD11,FBXO5,UBE2S
GO:0090276	regulation of peptide hormone secretion	8.449e-05	0.0003676	17	235	HIF1A,HLA-DRB1,ADCY5,ANXA5,SLC2A1,PRKCA,IRS2,ITPR1,JAK2,GJA1,ARHGEF7,TCF7L2,EGFR,PRKN,TNF,PAX6,HADH
GO:0010822	positive regulation of mitochondrion organization	8.474e-05	0.0003684	14	169	HIF1A,RHOU,FAS,YWHAH,TNFSF10,PSMD8,BCL2,DCN,KDR,YWHAQ,RAC2,PPIF,PRKN,TP73
GO:0030072	peptide hormone secretion	8.556e-05	0.0003718	19	282	HIF1A,HLA-DRB1,ADCY5,ANXA5,SLC2A1,PRKCA,IRS2,ITPR1,JAK2,GJA1,ARHGEF7,RAF1,TCF7L2,EDN1,EGFR,PRKN,TNF,PAX6,HADH
GO:0048286	lung alveolus development	8.719e-05	0.0003784	8	58	PGR,FGFR2,VEGFA,WNT5A,IGF1,ACE,BMP4,KDR
GO:0070192	chromosome organization involved in meiotic cell cycle	8.719e-05	0.0003784	8	58	FANCD2,MSH4,MSH5,SMC2,NCAPD2,RAD51,REC8,SMC4
GO:0046486	glycerolipid metabolic process	8.786e-05	0.0003811	24	407	ERBB2,PDGFB,PDGFRA,PDGFRB,KITLG,PIK3CB,PIK3CD,PIK3CG,PIK3R1,PI4KA,FGFR1,FGFR2,PLEK,VAV1,CSF1R,IRS2,FYN,KIT,TCF7L2,CAV1,LCK,EGFR,CD80,CD86
GO:0005975	carbohydrate metabolic process	8.801e-05	0.0003815	39	823	NPL,HIF1A,PDGFB,PDK1,PDK4,MDH2,PGK1,AP2A1,PIK3R1,PKM,PLEK,CREM,SLC2A1,IGF1,SLC25A1,IRS2,PRKG1,MYC,GAPDH,INSR,PTAFR,ENO4,GAPDHS,TALDO1,TCF7L2,OAS1,OAS2,NR3C1,LDHA,LDHB,TGFB1,THBS1,TKT,PRKN,TNF,ENO1,ENO2,ENO3,TPI1
GO:0042476	odontogenesis	8.948e-05	0.0003877	12	129	PDGFRA,FGFR2,ALPL,BMP2,BMP4,GLI2,GLI3,TCF7L2,EDN1,TGFB1,CD34,LEF1
GO:0090101	negative regulation of transmembrane receptor protein serine/threonine kinase signaling pathway	9.115e-05	0.0003942	11	110	PIN1,HSPA5,WNT5A,ADAM17,NOTCH1,DNM2,TCF7L2,CAV1,TGFB1,ENG,SMAD3
GO:0050804	modulation of chemical synaptic transmission	9.116e-05	0.0003942	22	357	MAPT,LRRK2,CCL2,YWHAH,ARRB2,PRKACA,GFAP,PTGS2,BDNF,DLG4,KDR,GNAI1,KIT,DVL1,NR3C1,EDN1,EGFR,EGR1,EGR2,PEBP1,PRKN,TNF
GO:0046879	hormone secretion	9.116e-05	0.0003942	22	357	HIF1A,HLA-DRB1,ADCY5,FGFR1,ANXA5,SLC2A1,PRKCA,IRS2,DAB2,ITPR1,JAK2,GJA1,ARHGEF7,RAF1,TCF7L2,EDN1,EGFR,PRKN,TNF,PAX6,HADH,LYN
GO:0030001	metal ion transport	9.399e-05	0.0004062	40	855	PDGFB,PDGFRB,PIK3CG,CCL2,PLCG1,HSPA2,CXCL12,PML,ANXA5,YWHAH,SLC9A1,IGF1,ARRB2,PRKACA,PRKCB,CCN2,PRKG1,FYN,SPINK1,B2M,BCL2,ACE,ITGB3,PTGS2,ITPR1,JAK3,GJA1,BMP4,PTPRC,CXCR4,NOS3,DNM2,AKT3,CAV1,LCK,TFRC,TGFB1,SERPINE1,LYN,CDK2
GO:0010823	negative regulation of mitochondrion organization	9.569e-05	0.0004131	7	44	HGF,LRRK2,HSPA1A,IGF1,ARRB2,PPIF,PRKN
GO:0045668	negative regulation of osteoblast differentiation	9.569e-05	0.0004131	7	44	FGFR1,ID1,PTCH1,NOTCH1,TNF,SMAD3,CDK6
GO:0034728	nucleosome organization	9.617e-05	0.0004149	14	171	HIST3H3,HIST1H4I,HIST1H2BL,HIST2H2BE,HIST1H3A,HIST1H2BK,HIST3H2BB,SMARCB1,CENPN,HIST1H2BJ,CENPS,H1F0,H2AFX,HIST2H3C
GO:0030500	regulation of bone mineralization	9.691e-05	0.0004174	9	75	HIF1A,MGP,GATA1,GJA1,BMP2,BMP4,S1PR1,TGFB1,SMAD3
GO:0046324	regulation of glucose import	9.691e-05	0.0004174	9	75	PIK3R1,IGF1,PRKCA,PRKCD,IRS2,MYC,INSR,ACE,TNF
GO:0032729	positive regulation of interferon-gamma production	9.691e-05	0.0004174	9	75	HLA-A,HLA-DPA1,HLA-DPB1,FLT3,WNT5A,FADD,NRAS,CD40LG,TNF
GO:0070266	necroptotic process	9.808e-05	0.0004219	6	31	FAS,FASLG,FADD,CAV1,PPIF,TNF
GO:0061036	positive regulation of cartilage development	9.808e-05	0.0004219	6	31	WNT5A,ZBTB16,BMP2,BMP4,GLI3,SMAD3
GO:0050768	negative regulation of neurogenesis	9.838e-05	0.0004229	19	285	HLA-A,MDM2,FGF13,VIM,WNT5A,ID1,YWHAH,MYCN,B2M,DAB2,GFAP,BDNF,BMP4,GLI3,NOTCH1,CAV1,TGFB1,PAX6,TP73
GO:0051145	smooth muscle cell differentiation	9.871e-05	0.0004236	8	59	PDGFB,PDGFRB,FGFR2,VEGFA,BMP4,KIT,NOTCH1,TGFB1
GO:0030032	lamellipodium assembly	9.871e-05	0.0004236	8	59	RHOD,ARHGEF7,KIT,RAC1,RAC2,DNM2,S1PR1,EPHA2
GO:0032722	positive regulation of chemokine production	9.871e-05	0.0004236	8	59	HIF1A,HMOX1,WNT5A,CSF1R,MYD88,ADAM17,TLR2,TNF
GO:1901566	organonitrogen compound biosynthetic process	0.0001011	0.0004336	59	1444	ERBB2,PDGFB,PDGFRB,ADCY3,ADCY5,HNRNPD,ADCY7,AP2A1,PPM1L,PKM,AK1,AK4,HSPB1,PML,ANGPT1,MTHFD1L,SHMT1,POU5F1,PAICS,NCOR2,IGF1,MTHFD1,SLC25A1,PRKCA,PRKCD,MAPK3,CTPS1,ALDH7A1,MYC,GAPDH,AVPR2,ITGA2,PTAFR,DCN,PHGDH,GGT1,BGN,HPGDS,DHFR,NOS3,RAF1,NT5E,OAS1,OAS2,EDN1,EEF1A2,TGFB1,CCND3,THBS1,EEF1G,NAMPT,EGFR,TIMP2,FURIN,EIF4EBP1,PRKN,TNF,LUM,SMAD3
GO:0060401	cytosolic calcium ion transport	0.0001021	0.0004375	13	151	PLCG1,PML,PRKACA,CCN2,BCL2,ITGB3,ITPR1,BMP4,PTPRC,CAV1,LCK,TGFB1,LYN
GO:0030509	BMP signaling pathway	0.0001021	0.0004375	13	151	WNT5A,ID1,POU5F1,MAPK3,BMP2,BMP4,KDR,NOTCH1,TCF7L2,CAV1,EGR1,ENG,LEF1
GO:0060850	regulation of transcription involved in cell fate commitment	0.0001047	0.0004479	5	20	CEBPB,POU5F1,BMP2,BMP4,PAX6
GO:0002320	lymphoid progenitor cell differentiation	0.0001047	0.0004479	5	20	FLT3,BCL2,BMP4,KIT,NOTCH1
GO:0045911	positive regulation of DNA recombination	0.0001047	0.0004479	5	20	PAXIP1,PTPRC,TGFB1,MSH6,CD40
GO:0014041	regulation of neuron maturation	0.0001074	0.0004572	4	11	LRRK2,BCL2,RAC1,RAC3
GO:0033080	immature T cell proliferation in thymus	0.0001074	0.0004572	4	11	CDKN2A,ERBB2,BMP4,FOXP3
GO:0048570	notochord morphogenesis	0.0001074	0.0004572	4	11	WNT5A,GLI1,GLI2,EPHA2
GO:0008354	germ cell migration	0.0001074	0.0004572	4	11	CXCL12,CXCR4,KIT,TGFB1
GO:0072124	regulation of glomerular mesangial cell proliferation	0.0001074	0.0004572	4	11	PDGFB,ITGB3,BMP4,EGR1
GO:1904994	regulation of leukocyte adhesion to vascular endothelial cell	0.0001074	0.0004572	4	11	KLF4,CXCL12,PTAFR,TNF
GO:1990874	vascular smooth muscle cell proliferation	0.0001074	0.0004572	4	11	PDGFB,HMOX1,MDM2,JAK2
GO:1904705	regulation of vascular smooth muscle cell proliferation	0.0001074	0.0004572	4	11	PDGFB,HMOX1,MDM2,JAK2
GO:0046887	positive regulation of hormone secretion	0.0001092	0.0004644	13	152	HIF1A,HLA-DRB1,FGFR1,IRS2,DAB2,JAK2,GJA1,ARHGEF7,TCF7L2,EDN1,EGFR,PRKN,PAX6
GO:0007411	axon guidance	0.0001093	0.0004644	17	240	ERBB2,CXCL12,VEGFA,WNT5A,CSF1R,MAPK3,FYN,SPTBN2,BDNF,CXCR4,GLI2,GLI3,RAC1,NRAS,DVL1,EGR2,PAX6
GO:0002791	regulation of peptide secretion	0.0001093	0.0004644	17	240	HIF1A,HLA-DRB1,ADCY5,ANXA5,SLC2A1,PRKCA,IRS2,ITPR1,JAK2,GJA1,ARHGEF7,TCF7L2,EGFR,PRKN,TNF,PAX6,HADH
GO:0070231	T cell apoptotic process	0.0001115	0.000473	8	60	HIF1A,WNT5A,FAS,FASLG,FADD,JAK3,BMP4,GLI3
GO:0002292	T cell differentiation involved in immune response	0.0001115	0.000473	8	60	IRF1,BCL6,JAK3,FOXP3,TGFB1,CD80,CD86,LEF1
GO:0009416	response to light stimulus	0.0001122	0.0004759	21	337	CDKN1A,HIF1A,MDM2,PIK3R1,FEN1,PML,POLD1,FOS,MYC,BCL2,PTGS2,JUNB,KIT,GNGT1,DNM2,DUSP1,CASP7,MSH6,EGFR,PCNA,TP73
GO:0048524	positive regulation of viral process	0.0001126	0.0004771	10	94	PPIE,POLR2J,POLR2K,POLR2L,SMARCB1,JUN,SUPT5H,RAB7A,NOTCH1,LEF1
GO:0033238	regulation of cellular amine metabolic process	0.0001126	0.0004771	10	94	PRKCD,PSMB8,PSMB9,PSMB10,PSMC4,PSMD3,PSMD8,PSMD11,PEBP1,PRKN
GO:0097485	neuron projection guidance	0.000115	0.0004868	17	241	ERBB2,CXCL12,VEGFA,WNT5A,CSF1R,MAPK3,FYN,SPTBN2,BDNF,CXCR4,GLI2,GLI3,RAC1,NRAS,DVL1,EGR2,PAX6
GO:0008543	fibroblast growth factor receptor signaling pathway	0.0001163	0.0004916	11	113	PDGFB,FGFR1,FGFR2,WNT5A,POLR2J,POLR2K,POLR2L,CCN2,MAPK3,TCF7L2,THBS1
GO:0030218	erythrocyte differentiation	0.0001163	0.0004916	11	113	HIF1A,VEGFA,ISG15,MAPK11,GATA1,BCL6,JAK2,BMP4,KIT,LYN,CDK6
GO:0043547	positive regulation of GTPase activity	0.0001163	0.0004916	32	632	ERBB2,PDGFB,PDGFRA,PDGFRB,LRRK2,KITLG,PIN1,CCL2,FGFR1,FGFR2,VAV1,ANGPT1,WNT5A,SHC1,RHOG,LAT,IRS2,FYN,IL5,SPTBN2,JAK2,JAK3,JUN,ARHGEF7,RALBP1,DLG4,KIT,TEK,S1PR1,EGFR,EPHA2,CD40
GO:2000249	regulation of actin cytoskeleton reorganization	0.0001182	0.0004979	6	32	PDGFRA,RHOD,CSF1R,TEK,TGFB1,HCK
GO:0002891	positive regulation of immunoglobulin mediated immune response	0.0001182	0.0004979	6	32	PAXIP1,PTPRC,TGFB1,MSH6,CD40,TNF
GO:0070849	response to epidermal growth factor	0.0001182	0.0004979	6	32	MCM7,PLCG1,ID1,MAPK3,DAB2,EGFR
GO:0010453	regulation of cell fate commitment	0.0001182	0.0004979	6	32	FGFR1,FGFR2,POU5F1,AR,BMP4,PAX6
GO:0045730	respiratory burst	0.0001182	0.0004979	6	32	PIK3CD,PIK3CG,INSR,RAC1,RAC2,HCK
GO:0002714	positive regulation of B cell mediated immunity	0.0001182	0.0004979	6	32	PAXIP1,PTPRC,TGFB1,MSH6,CD40,TNF
GO:0021872	forebrain generation of neurons	0.0001192	0.0005013	9	77	FGFR1,FGFR2,WNT5A,CSF1R,GLI3,RAC1,RAC3,PAX6,LEF1
GO:0035019	somatic stem cell population maintenance	0.0001192	0.0005013	9	77	CDKN2A,KLF4,POLR2J,POLR2K,POLR2L,POU5F1,KIT,RAF1,TCF7L2
GO:0030901	midbrain development	0.0001231	0.0005171	10	95	ACTB,FGFR1,FGFR2,HSPA5,WNT5A,YWHAH,YWHAQ,RAC1,LDHA,GNB4
GO:0048525	negative regulation of viral process	0.0001231	0.0005171	10	95	PML,ISG15,OASL,ISG20,STAT1,JUN,OAS1,OAS3,PRKN,TNF
GO:0007043	cell-cell junction assembly	0.0001231	0.0005171	10	95	ROCK2,RHOC,PRKACA,PRKCA,SNAI1,ACE,GJA1,JUP,CAV1,TNF
GO:0002790	peptide secretion	0.0001235	0.0005186	19	290	HIF1A,HLA-DRB1,ADCY5,ANXA5,SLC2A1,PRKCA,IRS2,ITPR1,JAK2,GJA1,ARHGEF7,RAF1,TCF7L2,EDN1,EGFR,PRKN,TNF,PAX6,HADH
GO:0000077	DNA damage checkpoint	0.0001247	0.0005229	13	154	CDKN1A,MDM2,PLK3,PML,CENPJ,GADD45A,CASP2,CCNG1,FANCI,H2AFX,PCNA,CDK2,TP73
GO:2001238	positive regulation of extrinsic apoptotic signaling pathway	0.0001255	0.0005254	8	61	PML,FAS,TNFSF10,FADD,JAK3,PTPRC,CAV1,THBS1
GO:0046782	regulation of viral transcription	0.0001255	0.0005254	8	61	POLR2J,POLR2K,POLR2L,SMARCB1,JUN,SUPT5H,NOTCH1,LEF1
GO:1904888	cranial skeletal system development	0.0001255	0.0005254	8	61	PDGFRA,FGFR2,MTHFD1L,MTHFD1,BMP4,GLI3,TGFB1,SMAD3
GO:0032768	regulation of monooxygenase activity	0.0001255	0.0005254	8	61	HIF1A,DHFR,NOS3,DNM2,CAV1,EGFR,TNF,ENG
GO:0032757	positive regulation of interleukin-8 production	0.0001281	0.000535	7	46	DDX58,HSPA1A,WNT5A,FADD,TLR2,SERPINE1,TNF
GO:0090199	regulation of release of cytochrome c from mitochondria	0.0001281	0.000535	7	46	HGF,FAS,IGF1,ARRB2,TNFSF10,PPIF,PRKN
GO:0021532	neural tube patterning	0.0001281	0.000535	7	46	PRKACA,PRKACB,PTCH1,BMP4,GLI2,GLI3,PAX6
GO:0006766	vitamin metabolic process	0.0001289	0.0005384	12	134	ACP5,FGFR1,MTHFD1L,SHMT1,SLC2A1,MTHFD1,SNAI1,PTGS2,ALDH1A2,DHFR,NAMPT,TNF
GO:0048592	eye morphogenesis	0.0001308	0.0005457	14	176	HIF1A,PDGFB,VEGFA,FLT1,WNT5A,FASLG,BCL2,BDNF,BMP4,GLI3,KDR,GNGT1,EPHA2,PAX6
GO:0070304	positive regulation of stress-activated protein kinase signaling cascade	0.0001331	0.000555	13	155	VEGFA,WNT5A,PKN1,CCN2,MYD88,DAB2,GADD45A,BMP2,SYK,EDN1,CD40LG,TNF,LYN
GO:0032409	regulation of transporter activity	0.0001344	0.0005592	16	221	PLCG1,HSPA2,YWHAH,SLC9A1,PRKACA,PRKCD,PRKG1,CTSS,INSR,BCL2,PTAFR,BMP4,DLG4,DNM2,CAV1,PPIF
GO:0043154	negative regulation of cysteine-type endopeptidase activity involved in apoptotic process	0.0001345	0.0005592	10	96	HGF,MDM2,KLF4,VEGFA,IGF1,ARRB2,RAF1,THBS1,CD44,LEF1
GO:0051043	regulation of membrane protein ectodomain proteolysis	0.0001347	0.0005592	5	21	IL10,TIMP1,TIMP2,FURIN,TNF
GO:0036120	cellular response to platelet-derived growth factor stimulus	0.0001347	0.0005592	5	21	PDGFRB,CCL2,FYN,ITGB3,DNMT1
GO:1902176	negative regulation of oxidative stress-induced intrinsic apoptotic signaling pathway	0.0001347	0.0005592	5	21	HIF1A,HSPB1,MAPK7,SOD2,PRKN
GO:1903429	regulation of cell maturation	0.0001347	0.0005592	5	21	LRRK2,BCL2,RAC1,RAC3,WEE2
GO:1902170	cellular response to reactive nitrogen species	0.0001347	0.0005592	5	21	HIF1A,HNRNPD,DNM2,THBS1,CDK2
GO:0042762	regulation of sulfur metabolic process	0.0001347	0.0005592	5	21	PDK1,PDK4,PDP1,TCF7L2,PDHX
[truncated: 914 more rows]

## Sheet: PPR-mRNA-BP
* The GO Biological Process enrichment analysis results for the genes selected by PPR approach but are not in the DEG set
[truncated: 2,451 more rows]
