# Supplementary material for: Detection of novel biomarkers for early detection of Non-Muscle-Invasive Bladder Cancer using Competing Endogenous RNA network analysis
Source: Sci Rep. 2019 Jun 10;9:8434. doi: 10.1038/s41598-019-44944-3 (PMC6557814; doi:10.1038/s41598-019-44944-3)
Supplement: Supplementary file 4 — (mRNAs Pathway enrichment analysis results) [file 41598_2019_44944_MOESM4_ESM.xlsx]

## Sheet: DNR-mRNA-Pathway
* The GO Biological Process enrichment analysis results for the genes selected by PPR approach but are not in the DEG set
ID	Name	Source	p-value	q-value FDR B&H	Hit Count in Query List	Hit Count in Genome	Hit in Query List
83105	Pathways in cancer	BioSystems: KEGG	7.71e-47	1.762e-43	88	395	CDKN1A,CDKN2A,CDKN2B,HGF,ERBB2,HIF1A,PDGFB,PDGFRA,PDGFRB,GNG2,MDM2,ADCY3,ADCY5,ADCY7,CKS1B,CKS2,KITLG,PIK3CB,PIK3CD,PIK3R1,FGF13,FGFR1,PLCG1,FGFR2,MMP2,CXCL12,PML,VEGFA,VEGFC,ROCK2,FLT3,FOS,WNT5A,FAS,FASLG,SKP2,AR,SLC2A1,IGF1,IGF1R,CSF1R,PRKACA,PRKACB,PRKCA,PRKCB,CTBP1,MAPK3,MYC,ZBTB16,FADD,BCL2,ITGA2,PTCH1,PTGS2,STAT1,BMP2,BMP4,JUN,JUP,CXCR4,GLI1,RALBP1,GLI2,GLI3,NFKBIA,GNAI1,GNB3,KIT,GNGT1,RAC1…
1269310	Cytokine Signaling in Immune system	BioSystems: REACTOME	5.406e-38	6.179e-35	108	763	CDKN1A,HGF,ERBB2,HIF1A,UBE2L6,HLA-A,DDX58,PDGFB,PDGFRA,PDGFRB,HLA-DPA1,HLA-DPB1,HLA-DQA1,HLA-DRA,HLA-DRB1,HMOX1,RHOU,KITLG,HIST1H3A,PIK3CB,PIK3CD,PIK3R1,PIN1,CCL2,FGFR1,PLCG1,FGFR2,MMP2,VAV1,VCAM1,PML,VEGFA,VIM,FLT3,VWF,ANGPT1,FOS,SHC1,SAMHD1,FASLG,PPP2R5B,ARRB2,CSF1R,LAT,ISG15,PRKACA,OASL,SOCS1,PRKCD,IRS2,MAPK3,FYN,IL5,MYC,IL10,MYD88,B2M,SPTBN2,PSMB8,PSMB9,PSMB10,PSMC4,IRF1,PSMD3,PSMD8,BCL2,PSMD…
1269318	Signaling by Interleukins	BioSystems: REACTOME	6.451e-29	4.916e-26	79	531	CDKN1A,HGF,ERBB2,HIF1A,PDGFB,PDGFRA,PDGFRB,HMOX1,RHOU,KITLG,HIST1H3A,PIK3CB,PIK3CD,PIK3R1,CCL2,FGFR1,FGFR2,MMP2,VAV1,VCAM1,VEGFA,VIM,FLT3,VWF,ANGPT1,FOS,SHC1,FASLG,PPP2R5B,ARRB2,CSF1R,LAT,PRKACA,SOCS1,IRS2,MAPK3,FYN,IL5,MYC,IL10,MYD88,SPTBN2,PSMB8,PSMB9,PSMB10,PSMC4,PSMD3,PSMD8,BCL2,PSMD11,BCL6,PTAFR,ITGAM,ITGB3,PTGS2,STAT1,JAK2,JAK3,JUNB,SYK,DLG4,KIT,RAF1,NRAS,DUSP1,SOCS3,LCK,TEK,S1PR1,TGFB1,EGF…
1269741	Cell Cycle	BioSystems: REACTOME	2.447e-28	1.398e-25	85	624	CDKN1A,CDKN1C,CDKN2A,CDKN2B,MCM3,MCM4,MCM5,MCM7,MDM2,POLA2,HIST3H3,HIST1H4I,CKS1B,HIST1H2BL,HIST2H2BE,HIST1H3A,FEN1,HSPA2,HIST1H2BK,SEC13,VRK1,WEE1,POLD1,POLD2,POLE,HIST3H2BB,RMI2,MSH4,MSH5,SMC2,SKP2,YWHAH,PPP2R5B,CDC26,PRIM1,PRKACA,PRKAR2B,PRKCA,PRKCB,H2AFJ,MAPK3,STAG2,MYC,CENPJ,CENPN,MCM8,INCENP,NDE1,PSMB8,PSMB9,PSMB10,BARD1,PSMC4,PSMD3,PSMD8,PSMD11,POM121,FBXO5,TUBA1A,DHFR,NCAPD2,YWHAQ,RAD51,R…
782000	Proteoglycans in cancer	BioSystems: KEGG	9.499e-27	4.103e-24	48	203	CDKN1A,HGF,ERBB2,HIF1A,ACTB,RRAS,MDM2,MAPK12,PIK3CB,PIK3CD,PIK3R1,FGFR1,PLCG1,MMP2,VEGFA,ROCK2,FLNA,WNT5A,FAS,FASLG,SLC9A1,IGF1,IGF1R,PRKACA,PRKACB,PRKCA,PRKCB,MAPK3,MAPK11,MYC,ITGA2,PTCH1,DCN,ITGB3,ITPR1,KDR,RAC1,RAF1,AKT3,NRAS,CAV1,TGFB1,THBS1,EGFR,TLR2,CD44,TNF,LUM
692234	PI3K-Akt signaling pathway	BioSystems: KEGG	1.196e-26	4.103e-24	61	342	CDKN1A,EPOR,HGF,PDGFB,PDGFRA,PDGFRB,GNG2,MDM2,KITLG,PIK3CB,PIK3CD,PIK3CG,PIK3R1,FGF13,FGFR1,FGFR2,VEGFA,VEGFC,FLT1,VWF,ANGPT1,FASLG,YWHAH,PPP2R2B,PPP2R5B,IGF1,IGF1R,CSF1R,PRKCA,PKN1,MAPK3,MYC,INSR,BCL2,ITGA1,ITGA2,ITGB3,JAK2,JAK3,SYK,PHLPP1,KDR,YWHAQ,GNB3,KIT,GNGT1,NOS3,RAC1,RAF1,AKT3,NRAS,TEK,CCND3,THBS1,EGFR,EPHA2,TLR2,EIF4EBP1,GNB4,CDK2,CDK6
1269460	NGF signalling via TRKA from the plasma membrane	BioSystems: REACTOME	1.256e-26	4.103e-24	65	390	CDKN1A,HGF,ERBB2,PDGFB,PDGFRA,PDGFRB,RPS6KA2,MDM2,ADCY3,ADCY5,ADCY7,MAPK12,KITLG,AP2A1,PIK3CB,PIK3CD,PIK3R1,FGFR1,PLCG1,FGFR2,VAV1,VWF,ANGPT1,SHC1,PPP2R5B,ARRB2,LAT,PRKACA,PRKACB,PRKAR2B,PRKCA,PRKCD,IRS2,MAPK3,MAPK7,MAPK11,FYN,IL5,SPTBN2,INSR,PSMB8,PSMB9,PSMB10,PSMC4,PSMD3,PSMD8,PSMD11,ITGB3,ITPR1,JAK2,JAK3,PHLPP1,DLG4,KIT,DNM2,RAF1,AKT3,NRAS,DUSP1,LCK,TEK,EGFR,CD80,PEBP1,CD86
1269443	Signalling by NGF	BioSystems: REACTOME	2.221e-26	6.348e-24	72	483	CDKN1A,HGF,ERBB2,PDGFB,PDGFRA,PDGFRB,RPS6KA2,MDM2,ADCY3,ADCY5,ADCY7,MAPK12,KITLG,AP2A1,PIK3CB,PIK3CD,PIK3R1,FGFR1,PLCG1,FGFR2,VAV1,VWF,ANGPT1,SHC1,PPP2R5B,ARRB2,LAT,PRKACA,PRKACB,PRKAR2B,PRKCA,PRKCD,IRS2,MAPK3,MAPK7,MAPK11,FYN,IL5,MYD88,SPTBN2,INSR,PSMB8,PSMB9,PSMB10,PSMC4,PSMD3,PSMD8,PSMD11,ITGB3,ITPR1,JAK2,JAK3,ARHGEF7,NFKBIA,PHLPP1,DLG4,ADAM17,KIT,RAC1,DNM2,RAF1,AKT3,NRAS,DUSP1,CASP2,LCK,TEK,E…
1269284	DAP12 signaling	BioSystems: REACTOME	2.789e-26	7.083e-24	62	359	CDKN1A,HGF,ERBB2,PDGFB,PDGFRA,PDGFRB,MDM2,ADCY3,ADCY5,ADCY7,KITLG,PIK3CB,PIK3CD,PIK3R1,FGFR1,PLCG1,FGFR2,VAV1,VWF,ANGPT1,SHC1,PPP2R5B,ARRB2,LAT,PRKACA,PRKACB,PRKAR2B,PRKCA,PRKCD,IRS2,MAPK3,FYN,IL5,B2M,SPTBN2,INSR,PSMB8,PSMB9,PSMB10,PSMC4,PSMD3,PSMD8,PSMD11,ITGB3,ITPR1,JAK2,JAK3,SYK,PHLPP1,DLG4,KIT,RAC1,RAF1,AKT3,NRAS,DUSP1,LCK,TEK,EGFR,CD80,PEBP1,CD86
1269763	Cell Cycle, Mitotic	BioSystems: REACTOME	5.589e-26	1.278e-23	74	517	CDKN1A,CDKN1C,CDKN2A,CDKN2B,MCM3,MCM4,MCM5,MCM7,POLA2,HIST3H3,HIST1H4I,CKS1B,HIST1H2BL,HIST2H2BE,HIST1H3A,FEN1,HIST1H2BK,SEC13,VRK1,WEE1,POLD1,POLD2,POLE,HIST3H2BB,SMC2,SKP2,PPP2R5B,CDC26,PRIM1,PRKACA,PRKAR2B,PRKCA,PRKCB,H2AFJ,MAPK3,STAG2,MYC,CENPJ,CENPN,MCM8,INCENP,NDE1,PSMB8,PSMB9,PSMB10,PSMC4,PSMD3,PSMD8,PSMD11,POM121,FBXO5,TUBA1A,DHFR,NCAPD2,HIST1H2BJ,AKT3,NUP107,SMC4,E2F3,CENPS,NUP214,RFC2,R…
695200	HIF-1 signaling pathway	BioSystems: KEGG	6.382e-26	1.309e-23	35	101	CDKN1A,ERBB2,HIF1A,PDK1,HMOX1,PGK1,PIK3CB,PIK3CD,PIK3R1,PLCG1,VEGFA,FLT1,ANGPT1,SLC2A1,IGF1,IGF1R,PRKCA,PRKCB,MAPK3,GAPDH,INSR,BCL2,NOS3,AKT3,TEK,LDHA,EDN1,TFRC,EGFR,TIMP1,EIF4EBP1,SERPINE1,ENO1,ENO2,ENO3
1269480	Signaling by VEGF	BioSystems: REACTOME	6.871e-26	1.309e-23	60	341	HGF,ERBB2,PDGFB,PDGFRA,PDGFRB,MAPK12,KITLG,PIK3CB,PIK3R1,FGFR1,PLCG1,FGFR2,VAV1,HSPB1,VEGFA,VEGFC,ROCK2,FLT1,VWF,ANGPT1,SHC1,PPP2R5B,ARRB2,LAT,PRKACA,PRKACB,PRKCA,PRKCB,PRKCD,IRS2,MAPK3,MAPK11,FYN,IL5,SPTBN2,PSMB8,PSMB9,PSMB10,PSMC4,PSMD3,PSMD8,PSMD11,ITGB3,ITPR1,JAK2,JAK3,JUP,DLG4,KDR,KIT,NOS3,RAC1,RAF1,AKT3,NRAS,DUSP1,CAV1,TEK,EGFR,PEBP1
1269380	Signaling by EGFR	BioSystems: REACTOME	9.723e-26	1.71e-23	62	367	CDKN1A,HGF,ERBB2,PDGFB,PDGFRA,PDGFRB,MDM2,ADCY3,ADCY5,ADCY7,KITLG,PIK3CB,PIK3CD,PIK3R1,FGFR1,PLCG1,FGFR2,VAV1,VWF,ANGPT1,SH3GL1,SHC1,PPP2R5B,ARRB2,LAT,PRKACA,PRKACB,PRKAR2B,PRKCA,PRKCD,IRS2,MAPK3,FYN,IL5,SPTBN2,INSR,PSMB8,PSMB9,PSMB10,PSMC4,PSMD3,PSMD8,PSMD11,ITGB3,ITPR1,JAK2,JAK3,ARHGEF7,PHLPP1,DLG4,ADAM17,KIT,RAF1,AKT3,NRAS,DUSP1,LCK,TEK,EGFR,CD80,PEBP1,CD86
1269283	DAP12 interactions	BioSystems: REACTOME	2.817e-25	4.599e-23	62	374	CDKN1A,HGF,ERBB2,PDGFB,PDGFRA,PDGFRB,MDM2,ADCY3,ADCY5,ADCY7,KITLG,PIK3CB,PIK3CD,PIK3R1,FGFR1,PLCG1,FGFR2,VAV1,VWF,ANGPT1,SHC1,PPP2R5B,ARRB2,LAT,PRKACA,PRKACB,PRKAR2B,PRKCA,PRKCD,IRS2,MAPK3,FYN,IL5,B2M,SPTBN2,INSR,PSMB8,PSMB9,PSMB10,PSMC4,PSMD3,PSMD8,PSMD11,ITGB3,ITPR1,JAK2,JAK3,SYK,PHLPP1,DLG4,KIT,RAC1,RAF1,AKT3,NRAS,DUSP1,LCK,TEK,EGFR,CD80,PEBP1,CD86
868086	Rap1 signaling pathway	BioSystems: KEGG	4.337e-25	6.61e-23	47	210	HGF,PDGFB,PDGFRA,PDGFRB,ACTB,RRAS,ADCY3,ADCY5,ADCY7,MAPK12,KITLG,PIK3CB,PIK3CD,PIK3R1,FGF13,FGFR1,PLCG1,FGFR2,VEGFA,VEGFC,FLT1,ANGPT1,ID1,IGF1,IGF1R,CSF1R,LAT,PRKCA,PRKCB,MAPK3,MAPK11,INSR,ITGAM,ITGB3,KDR,GNAI1,KIT,RAC1,RAC2,RAC3,RAF1,AKT3,NRAS,TEK,THBS1,EGFR,EPHA2
1269478	Signaling by PDGF	BioSystems: REACTOME	5.925e-25	8.435e-23	62	379	CDKN1A,HGF,ERBB2,PDGFB,PDGFRA,PDGFRB,MDM2,ADCY3,ADCY5,ADCY7,KITLG,PIK3CB,PIK3CD,PIK3R1,FGFR1,PLCG1,FGFR2,VAV1,VWF,ANGPT1,SHC1,PPP2R5B,ARRB2,LAT,PRKACA,PRKACB,PRKAR2B,PRKCA,PRKCD,IRS2,MAPK3,FYN,IL5,SPTBN2,INSR,PSMB8,PSMB9,PSMB10,PSMC4,PSMD3,PSMD8,PSMD11,ITGB3,STAT1,ITPR1,JAK2,JAK3,PHLPP1,DLG4,KIT,RAF1,AKT3,NRAS,DUSP1,LCK,TEK,THBS1,EGFR,CD80,PEBP1,CD86,FURIN
1269479	Downstream signal transduction	BioSystems: REACTOME	6.273e-25	8.435e-23	60	355	CDKN1A,HGF,ERBB2,PDGFB,PDGFRA,PDGFRB,MDM2,ADCY3,ADCY5,ADCY7,KITLG,PIK3CB,PIK3CD,PIK3R1,FGFR1,PLCG1,FGFR2,VAV1,VWF,ANGPT1,SHC1,PPP2R5B,ARRB2,LAT,PRKACA,PRKACB,PRKAR2B,PRKCA,PRKCD,IRS2,MAPK3,FYN,IL5,SPTBN2,INSR,PSMB8,PSMB9,PSMB10,PSMC4,PSMD3,PSMD8,PSMD11,ITGB3,STAT1,ITPR1,JAK2,JAK3,PHLPP1,DLG4,KIT,RAF1,AKT3,NRAS,DUSP1,LCK,TEK,EGFR,CD80,PEBP1,CD86
585562	Epstein-Barr virus infection	BioSystems: KEGG	8.125e-25	1.008e-22	46	203	CDKN1A,HLA-A,DDX58,HLA-DPA1,HLA-DPB1,HLA-DQA1,HLA-DRA,HLA-DRB1,MDM2,MAPK12,PIK3CB,PIK3CD,PIK3R1,PLCG1,FGR,HSPA1A,HSPA2,HSPB1,VIM,POLR2J,POLR2K,POLR2L,SKP2,YWHAH,NCOR2,PRKACA,PRKACB,MAPK11,MYC,IL10,PSMC4,PSMD3,PSMD8,BCL2,PSMD11,JAK3,JUN,NFKBIA,SYK,YWHAQ,AKT3,NUP214,CD40,CD44,LYN,CDK2
1269483	VEGFA-VEGFR2 Pathway	BioSystems: REACTOME	8.377e-25	1.008e-22	58	333	HGF,ERBB2,PDGFB,PDGFRA,PDGFRB,MAPK12,KITLG,PIK3CB,PIK3R1,FGFR1,PLCG1,FGFR2,VAV1,HSPB1,VEGFA,ROCK2,VWF,ANGPT1,SHC1,PPP2R5B,ARRB2,LAT,PRKACA,PRKACB,PRKCA,PRKCB,PRKCD,IRS2,MAPK3,MAPK11,FYN,IL5,SPTBN2,PSMB8,PSMB9,PSMB10,PSMC4,PSMD3,PSMD8,PSMD11,ITGB3,ITPR1,JAK2,JAK3,JUP,DLG4,KDR,KIT,NOS3,RAC1,RAF1,AKT3,NRAS,DUSP1,CAV1,TEK,EGFR,PEBP1
373901	HTLV-I infection	BioSystems: KEGG	6.503e-23	7.433e-21	49	256	CDKN1A,CDKN2A,CDKN2B,HLA-A,PDGFB,PDGFRA,PDGFRB,HLA-DPA1,HLA-DPB1,HLA-DQA1,HLA-DRA,HLA-DRB1,RRAS,ADCY3,ADCY5,ADCY7,PIK3CB,PIK3CD,PIK3R1,VCAM1,POLD1,FOS,POLD2,POLE,WNT5A,CREM,SLC2A1,CDC26,PRKACA,PRKACB,MYC,JAK3,JUN,NFKBIA,AKT3,NRAS,DVL1,E2F3,LCK,TGFB1,CCND3,CD3D,CD3G,EGR1,EGR2,CD40,TNF,PCNA,SMAD3
868085	Ras signaling pathway	BioSystems: KEGG	1.218e-22	1.326e-20	46	227	HGF,PDGFB,PDGFRA,PDGFRB,GNG2,RRAS,KITLG,PIK3CB,PIK3CD,PIK3R1,FGF13,FGFR1,PLCG1,FGFR2,VEGFA,VEGFC,FLT1,ANGPT1,SHC1,FASLG,ZAP70,IGF1,IGF1R,CSF1R,LAT,PRKACA,PRKACB,PRKCA,PRKCB,MAPK3,INSR,RALBP1,KDR,GNB3,KIT,GNGT1,RAC1,RAC2,RAC3,RAF1,AKT3,NRAS,TEK,EGFR,EPHA2,GNB4
1269298	Fc epsilon receptor (FCERI) signaling	BioSystems: REACTOME	9.335e-22	9.7e-20	58	381	CDKN1A,HGF,ERBB2,PDGFB,PDGFRA,PDGFRB,MDM2,KITLG,PIK3CB,PIK3CD,PIK3R1,FGFR1,PLCG1,FGFR2,VAV1,VWF,ANGPT1,LAT2,FOS,SHC1,PPP2R5B,ARRB2,LAT,IRS2,MAPK3,FYN,IL5,SPTBN2,INSR,PSMB8,PSMB9,PSMB10,PSMC4,PSMD3,PSMD8,PSMD11,ITGB3,ITPR1,JAK2,JAK3,JUN,NFKBIA,SYK,PHLPP1,DLG4,KIT,RAC1,RAF1,AKT3,NRAS,DUSP1,LCK,TEK,EGFR,CD80,PEBP1,CD86,LYN
1269487	Signaling by SCF-KIT	BioSystems: REACTOME	3.575e-21	3.553e-19	54	340	CDKN1A,HGF,ERBB2,PDGFB,PDGFRA,PDGFRB,MDM2,KITLG,PIK3CB,PIK3CD,PIK3R1,FGFR1,FGFR2,VAV1,VWF,ANGPT1,SHC1,PPP2R5B,ARRB2,LAT,PRKCA,SOCS1,IRS2,MAPK3,FYN,IL5,SPTBN2,INSR,PSMB8,PSMB9,PSMB10,PSMC4,PSMD3,PSMD8,PSMD11,ITGB3,STAT1,JAK2,JAK3,PHLPP1,DLG4,KIT,RAC1,RAF1,AKT3,NRAS,DUSP1,LCK,TEK,EGFR,CD80,PEBP1,CD86,LYN
1270302	Developmental Biology	BioSystems: REACTOME	1.136e-20	1.082e-18	101	1081	HGF,ERBB2,CEBPB,PDGFB,PDGFRA,PDGFRB,RPS6KA2,ACTB,RRAS,KLF4,HIST1H4I,HIST1H2BL,MAPK12,HIST2H2BE,KITLG,HIST1H3A,AP2A1,PIK3CB,PIK3CD,PIK3R1,FGFR1,PLCG1,FGFR2,MMP2,HIST1H2BK,VEGFA,ROCK2,VWF,ANGPT1,HIST3H2BB,POLR2J,SHC1,POLR2K,POLR2L,POU5F1,RHOB,RHOC,RHOG,NCOR2,PPP2R5B,ARRB2,LAT,PRKACA,PRKACB,HELZ2,PAXIP1,PRKCA,IRS2,H2AFJ,MAPK3,MAPK7,MAPK11,FYN,IL5,SPTBN2,PSMB8,PSMB9,PSMB10,PSMC4,PSMD3,PSMD8,PSMD11,IT…
P00053	T cell activation	PantherDB	1.397e-20	1.277e-18	27	76	HLA-DPA1,HLA-DQA1,HLA-DRA,PIK3CB,PIK3CD,PIK3CG,PIK3R1,PLCG1,VAV1,FOS,ZAP70,LAT,MAPK3,B2M,ITPR1,JUN,PTPRC,NFKBIA,RAC1,RAF1,AKT3,NRAS,LCK,CD3D,CD3G,CD80,CD86
1269340	Hemostasis	BioSystems: REACTOME	1.175e-19	1.033e-17	73	640	HGF,PDGFB,GNG2,HIST1H3A,PIK3CB,PIK3CD,PIK3CG,PIK3R1,PLCG1,FGR,PLEK,HSPA5,VAV1,KLC3,VEGFA,VEGFC,SELP,FLNA,VWF,ANGPT1,WEE1,ANXA2,ANXA5,SHC1,KIF20B,RHOB,RHOG,PPP2R5B,IGF1,ARRB2,LAT,PRKACA,PRKACB,PRKAR2B,PRKCA,PRKCB,PRKCD,PRKG1,MAPK3,FYN,IL5,GATA1,IRF1,ITGA1,ITGA2,ITGAM,ITGB3,ITPR1,JAK2,JAK3,SYK,GNAI1,GNB3,GNGT1,NOS3,RAC1,RAC2,RAD51B,RAF1,AKT3,NRAS,CAV1,LCK,TEK,TGFB1,THBS1,TIMP1,SERPINE1,CD44,GNB4,LY…
1270303	Axon guidance	BioSystems: REACTOME	2.026e-19	1.71e-17	67	554	HGF,ERBB2,PDGFB,PDGFRA,PDGFRB,RPS6KA2,ACTB,RRAS,KITLG,AP2A1,PIK3CB,PIK3CD,PIK3R1,FGFR1,PLCG1,FGFR2,MMP2,VEGFA,ROCK2,VWF,ANGPT1,SHC1,RHOB,RHOC,RHOG,PPP2R5B,ARRB2,LAT,PRKACA,PRKACB,PRKCA,IRS2,MAPK3,MAPK7,FYN,IL5,SPTBN2,PSMB8,PSMB9,PSMB10,PSMC4,PSMD3,PSMD8,PSMD11,ITGA1,ITGA2,ITGB3,JAK2,JAK3,PTPRC,ARHGEF7,RPS6KA6,DLG4,KDR,KIT,RAC1,RAC2,DNM2,RAF1,NRAS,DUSP1,TEK,EGFR,MYH14,PEBP1,EPHA2,LYN
1269350	Platelet activation, signaling and aggregation	BioSystems: REACTOME	2.095e-19	1.71e-17	47	282	HGF,PDGFB,GNG2,PIK3CB,PIK3CD,PIK3CG,PIK3R1,PLEK,HSPA5,VAV1,VEGFA,VEGFC,SELP,FLNA,VWF,ANXA5,SHC1,RHOB,RHOG,IGF1,ARRB2,LAT,PRKCA,PRKCB,PRKCD,MAPK3,FYN,IL5,ITGB3,ITPR1,JAK2,JAK3,SYK,GNAI1,GNB3,GNGT1,RAC1,RAC2,RAF1,AKT3,LCK,TGFB1,THBS1,TIMP1,SERPINE1,GNB4,LYN
1269171	Adaptive Immune System	BioSystems: REACTOME	2.17e-19	1.71e-17	84	826	CDKN1A,HGF,ERBB2,UBE2L6,HLA-A,PDGFB,PDGFRA,PDGFRB,HLA-DPA1,HLA-DPB1,HLA-DQA1,HLA-DRA,HLA-DRB1,MDM2,KITLG,AP2A1,PIK3CB,PIK3CD,PIK3R1,FGFR1,PLCG1,FGFR2,HSPA5,VAV1,VCAM1,KLC3,SEC13,SHC1,SKP2,ZAP70,PPP2R5B,LAT,CDC26,PRKACA,PRKACB,PRKCB,SOCS1,IRS2,PRKG1,MAPK3,CTSB,FYN,CTSS,MYD88,ZBTB16,B2M,SPTBN2,INSR,PSMB8,PSMB9,PSMB10,PSMC4,PSMD3,PSMD8,PSMD11,ITPR1,PTPRC,NFKBIA,SYK,PHLPP1,RAB7A,UBE2S,HERC3,HERC6,KIT…
1319988	AGE-RAGE signaling pathway in diabetic complications	BioSystems: KEGG	2.39e-19	1.821e-17	29	99	MAPK12,PIK3CB,PIK3CD,PIK3R1,CCL2,PLCG1,MMP2,VCAM1,VEGFA,VEGFC,PRKCA,PRKCB,PRKCD,MAPK3,MAPK11,BCL2,STAT1,JAK2,JUN,NOS3,RAC1,AKT3,NRAS,EDN1,TGFB1,EGR1,SERPINE1,TNF,SMAD3
1269203	Innate Immune System	BioSystems: REACTOME	6.387e-19	4.71e-17	110	1312	CDKN1A,HGF,ERBB2,UBE2L6,HLA-A,DDX58,PDGFB,PDGFRA,PDGFRB,RPS6KA2,ACTB,MDM2,ADCY3,ADCY5,ADCY7,TXN,MAPK12,KITLG,PIK3CB,PIK3CD,PIK3R1,PIN1,PKM,PPIE,FGFR1,PLCG1,FGFR2,FGR,HSPA1A,RHOF,VAV1,VWF,ANGPT1,LAT2,ANXA2,FOS,SHC1,POLR2K,POLR2L,RHOG,PPP2R5B,ARRB2,LAT,ISG15,PRKACA,PRKACB,CSTB,PRKAR2B,PRKCA,SOCS1,PRKCD,IRS2,MAPK3,MAPK7,MAPK11,CTSB,FYN,IL5,CTSS,MYD88,B2M,SPTBN2,INSR,PSMB8,PSMB9,PSMB10,FADD,PSMC4,IRF…
1404799	Endocrine resistance	BioSystems: KEGG	1.15e-18	8.214e-17	28	96	CDKN1A,CDKN2A,ERBB2,MDM2,ADCY3,ADCY5,ADCY7,MAPK12,PIK3CB,PIK3CD,PIK3R1,MMP2,FOS,SHC1,IGF1,IGF1R,PRKACA,PRKACB,MAPK3,MAPK11,BCL2,JUN,NOTCH1,RAF1,AKT3,NRAS,E2F3,EGFR
1427866	RET signaling	BioSystems: REACTOME	2.014e-18	1.361e-16	45	273	HGF,ERBB2,PDGFB,PDGFRA,PDGFRB,KITLG,PIK3CB,PIK3CD,PIK3R1,FGFR1,PLCG1,FGFR2,VWF,ANGPT1,SHC1,PPP2R5B,ARRB2,LAT,PRKACA,PRKACB,PRKCA,IRS2,MAPK3,MAPK7,FYN,IL5,SPTBN2,PSMB8,PSMB9,PSMB10,PSMC4,PSMD3,PSMD8,PSMD11,ITGB3,JAK2,JAK3,DLG4,KIT,RAF1,NRAS,DUSP1,TEK,EGFR,PEBP1
1269485	VEGFR2 mediated cell proliferation	BioSystems: REACTOME	2.025e-18	1.361e-16	44	261	HGF,ERBB2,PDGFB,PDGFRA,PDGFRB,KITLG,FGFR1,PLCG1,FGFR2,VEGFA,VWF,ANGPT1,SHC1,PPP2R5B,ARRB2,LAT,PRKCA,PRKCB,PRKCD,IRS2,MAPK3,FYN,IL5,SPTBN2,PSMB8,PSMB9,PSMB10,PSMC4,PSMD3,PSMD8,PSMD11,ITGB3,ITPR1,JAK2,JAK3,DLG4,KDR,KIT,RAF1,NRAS,DUSP1,TEK,EGFR,PEBP1
1269323	Interleukin-3, 5 and GM-CSF signaling	BioSystems: REACTOME	2.335e-18	1.525e-16	45	274	HGF,ERBB2,PDGFB,PDGFRA,PDGFRB,KITLG,PIK3CB,PIK3CD,PIK3R1,FGFR1,FGFR2,VAV1,VWF,ANGPT1,SHC1,PPP2R5B,ARRB2,LAT,PRKACA,IRS2,MAPK3,FYN,IL5,SPTBN2,PSMB8,PSMB9,PSMB10,PSMC4,PSMD3,PSMD8,PSMD11,ITGB3,JAK2,JAK3,SYK,DLG4,KIT,RAF1,NRAS,DUSP1,TEK,EGFR,PEBP1,LYN,HCK
217173	Influenza A	BioSystems: KEGG	2.508e-18	1.592e-16	36	173	DDX58,HLA-DPA1,HLA-DPB1,HLA-DQA1,HLA-DRA,HLA-DRB1,ACTB,MAPK12,PIK3CB,PIK3CD,PIK3R1,CCL2,HSPA1A,HSPA2,PML,FAS,FASLG,PRKCA,PRKCB,MAPK3,MAPK11,MYD88,TNFSF10,STAT1,JAK2,JUN,NFKBIA,RAF1,AKT3,SOCS3,OAS1,OAS2,OAS3,FURIN,CYCS,TNF
83067	Focal adhesion	BioSystems: KEGG	6.149e-18	3.799e-16	38	199	HGF,ERBB2,PDGFB,PDGFRA,PDGFRB,ACTB,PIK3CB,PIK3CD,PIK3R1,VAV1,VEGFA,VEGFC,ROCK2,FLNA,FLT1,VWF,SHC1,IGF1,IGF1R,PRKCA,PRKCB,MAPK3,FYN,BCL2,ITGA1,ITGA2,ITGB3,JUN,KDR,RAC1,RAC2,RAC3,RAF1,AKT3,CAV1,CCND3,THBS1,EGFR
1268855	Diseases of signal transduction	BioSystems: REACTOME	7.432e-18	4.471e-16	52	373	CDKN1A,HGF,ERBB2,PDGFB,PDGFRA,PDGFRB,MDM2,KITLG,PIK3CB,PIK3CD,PIK3R1,FGFR1,PLCG1,FGFR2,VAV1,VWF,POLR2J,SHC1,POLR2K,POLR2L,NCOR2,PPP2R5B,ARRB2,CTBP1,IRS2,MAPK3,FYN,MYC,PSMB8,PSMB9,PSMB10,PSMC4,PSMD3,PSMD8,PSMD11,ITGB3,STAT1,JAK2,ADAM17,KIT,NOTCH1,RAF1,AKT3,TCF7L2,NRAS,LCK,TGFB1,EGFR,CD80,PEBP1,CD86,SMAD3
1404798	EGFR tyrosine kinase inhibitor resistance	BioSystems: KEGG	9.476e-18	5.554e-16	25	79	HGF,ERBB2,PDGFB,PDGFRA,PDGFRB,PIK3CB,PIK3CD,PIK3R1,PLCG1,FGFR2,VEGFA,SHC1,IGF1,IGF1R,PRKCA,PRKCB,MAPK3,BCL2,JAK2,KDR,RAF1,AKT3,NRAS,EGFR,EIF4EBP1
1269183	Signaling by the B Cell Receptor (BCR)	BioSystems: REACTOME	1.025e-17	5.859e-16	41	236	CDKN1A,HGF,ERBB2,PDGFB,PDGFRA,PDGFRB,MDM2,KITLG,PIK3CB,PIK3CD,PIK3R1,FGFR1,PLCG1,FGFR2,VAV1,SHC1,PPP2R5B,PRKCB,IRS2,MAPK3,FYN,INSR,PSMB8,PSMB9,PSMB10,PSMC4,PSMD3,PSMD8,PSMD11,ITPR1,NFKBIA,SYK,PHLPP1,KIT,AKT3,NRAS,LCK,EGFR,CD80,CD86,LYN
1269299	FCERI mediated MAPK activation	BioSystems: REACTOME	1.378e-17	7.681e-16	44	274	HGF,ERBB2,PDGFB,PDGFRA,PDGFRB,KITLG,FGFR1,PLCG1,FGFR2,VAV1,VWF,ANGPT1,FOS,SHC1,PPP2R5B,ARRB2,LAT,IRS2,MAPK3,FYN,IL5,SPTBN2,PSMB8,PSMB9,PSMB10,PSMC4,PSMD3,PSMD8,PSMD11,ITGB3,JAK2,JAK3,JUN,SYK,DLG4,KIT,RAC1,RAF1,NRAS,DUSP1,TEK,EGFR,PEBP1,LYN
83072	Gap junction	BioSystems: KEGG	1.42e-17	7.728e-16	26	88	PDGFB,PDGFRA,PDGFRB,ADCY3,TUBA3C,ADCY5,TUBB2A,ADCY7,TUBB1,TUBA1B,PRKACA,PRKACB,PRKCA,PRKCB,PRKG1,MAPK3,MAPK7,TUBA8,ITPR1,TUBB6,GJA1,TUBA1A,GNAI1,RAF1,NRAS,EGFR
1269777	S Phase	BioSystems: REACTOME	1.556e-17	8.273e-16	31	132	CDKN1A,MCM3,MCM4,MCM5,MCM7,POLA2,CKS1B,FEN1,WEE1,POLD1,POLD2,POLE,SKP2,PRIM1,STAG2,MYC,MCM8,PSMB8,PSMB9,PSMB10,PSMC4,PSMD3,PSMD8,PSMD11,RFC2,RFC3,RFC4,RFC5,LIG1,PCNA,CDK2
1470923	Interleukin-4 and 13 signaling	BioSystems: REACTOME	1.705e-17	8.856e-16	29	114	CDKN1A,HGF,HIF1A,HMOX1,RHOU,PIK3R1,CCL2,MMP2,VCAM1,VEGFA,VIM,FOS,FASLG,SOCS1,MYC,IL10,BCL2,BCL6,ITGAM,PTGS2,STAT1,JAK2,JAK3,JUNB,SOCS3,S1PR1,TGFB1,TIMP1,TNF
694606	Hepatitis B	BioSystems: KEGG	2.652e-17	1.347e-15	32	144	CDKN1A,DDX58,PIK3CB,PIK3CD,PIK3R1,FOS,FAS,FASLG,PRKCA,PRKCB,MAPK3,MYC,MYD88,FADD,BCL2,STAT1,JUN,NFKBIA,YWHAQ,RAF1,AKT3,NRAS,E2F3,TGFB1,EGR2,TLR2,CYCS,TNF,PCNA,SMAD3,CDK2,CDK6
1269875	DNA Replication	BioSystems: REACTOME	7.904e-17	3.928e-15	28	111	CDKN1A,MCM3,MCM4,MCM5,MCM7,POLA2,FEN1,POLD1,POLD2,POLE,PRIM1,MCM8,PSMB8,PSMB9,PSMB10,PSMC4,PSMD3,PSMD8,PSMD11,E2F3,RFC2,RFC3,RFC4,RFC5,GMNN,LIG1,PCNA,CDK2
P00005	Angiogenesis	PantherDB	9.479e-17	4.611e-15	32	150	HIF1A,PDGFB,PDGFRA,PDGFRB,PIK3CB,PIK3CD,PIK3CG,PIK3R1,FGFR1,PLCG1,VEGFA,ANGPT1,FOS,WNT5A,SHC1,RHOB,RHOC,PRKCA,PRKCB,PRKCD,MAPK3,STAT1,JUN,KDR,NOS3,NOTCH1,RAF1,AKT3,TCF7L2,NRAS,DVL1,TEK
99051	Chemokine signaling pathway	BioSystems: KEGG	1.044e-16	4.97e-15	35	182	GNG2,ADCY3,ADCY5,ADCY7,PIK3CB,PIK3CD,PIK3R1,CCL2,FGR,VAV1,CXCL12,ROCK2,SHC1,ARRB2,PRKACA,PRKACB,PRKCB,PRKCD,MAPK3,STAT1,JAK2,JAK3,CXCR4,NFKBIA,GNAI1,GNB3,GNGT1,RAC1,RAC2,RAF1,AKT3,NRAS,GNB4,LYN,HCK
83110	Glioma	BioSystems: KEGG	1.214e-16	5.664e-15	22	64	CDKN1A,CDKN2A,PDGFB,PDGFRA,PDGFRB,MDM2,PIK3CB,PIK3CD,PIK3R1,PLCG1,SHC1,IGF1,IGF1R,PRKCA,PRKCB,MAPK3,RAF1,AKT3,NRAS,E2F3,EGFR,CDK6
83111	Prostate cancer	BioSystems: KEGG	1.263e-16	5.733e-15	25	87	CDKN1A,ERBB2,PDGFB,PDGFRA,PDGFRB,MDM2,PIK3CB,PIK3CD,PIK3R1,FGFR1,FGFR2,AR,IGF1,IGF1R,MAPK3,BCL2,NFKBIA,RAF1,AKT3,TCF7L2,NRAS,E2F3,EGFR,LEF1,CDK2
1269321	Interleukin-2 signaling	BioSystems: REACTOME	1.279e-16	5.733e-15	42	265	HGF,ERBB2,PDGFB,PDGFRA,PDGFRB,KITLG,PIK3CB,PIK3CD,PIK3R1,FGFR1,FGFR2,VWF,ANGPT1,SHC1,PPP2R5B,ARRB2,LAT,IRS2,MAPK3,FYN,IL5,SPTBN2,PSMB8,PSMB9,PSMB10,PSMC4,PSMD3,PSMD8,PSMD11,ITGB3,JAK2,JAK3,SYK,DLG4,KIT,RAF1,NRAS,DUSP1,LCK,TEK,EGFR,PEBP1
1268854	Disease	BioSystems: REACTOME	1.728e-16	7.599e-15	81	867	CDKN1A,HGF,ERBB2,HLA-A,PDGFB,PDGFRA,PDGFRB,MDM2,KITLG,AP2A1,PIK3CB,PIK3CD,PIK3R1,FEN1,FGFR1,PLCG1,FGFR2,HSPA1A,VAV1,VWF,SH3GL1,POLR2J,SHC1,POLR2K,POLR2L,FASLG,NCOR2,PPP2R5B,ARRB2,ISG15,CTBP1,IRS2,MAPK3,FYN,SOD2,MYC,MYD88,AVPR2,B2M,PSMB8,PSMB9,PSMB10,PSMC4,PSMD3,PSMD8,PSMD11,DCN,ITGB3,STAT1,BGN,JAK2,JUN,POM121,CXCR4,SUPT5H,NFKBIA,ADAM17,KIT,NOTCH1,RAC1,RAF1,AKT3,TCF7L2,NRAS,NUP107,NUP214,LCK,TGFB1…
1269501	MAPK family signaling cascades	BioSystems: REACTOME	1.842e-16	7.945e-15	44	293	HGF,ERBB2,PDGFB,PDGFRA,PDGFRB,KITLG,FGFR1,FGFR2,HSPB1,VWF,ANGPT1,SHC1,PPP2R5B,ARRB2,LAT,PRKACA,PRKACB,IRS2,MAPK3,FYN,IL5,MYC,SPTBN2,PSMB8,PSMB9,PSMB10,PSMC4,PSMD3,PSMD8,PSMD11,ITGB3,JAK2,JAK3,JUN,DLG4,KIT,RAC1,RAF1,NRAS,DUSP1,TEK,CCND3,EGFR,PEBP1
1269764	Mitotic G1-G1/S phases	BioSystems: REACTOME	2.726e-16	1.154e-14	31	145	CDKN1A,CDKN1C,CDKN2A,CDKN2B,MCM3,MCM4,MCM5,MCM7,POLA2,CKS1B,WEE1,POLE,SKP2,PRIM1,MYC,MCM8,PSMB8,PSMB9,PSMB10,PSMC4,PSMD3,PSMD8,PSMD11,FBXO5,DHFR,AKT3,E2F3,CCND3,PCNA,CDK2,CDK6
1269185	Downstream signaling events of B Cell Receptor (BCR)	BioSystems: REACTOME	2.9e-16	1.206e-14	36	199	CDKN1A,HGF,ERBB2,PDGFB,PDGFRA,PDGFRB,MDM2,KITLG,PIK3CB,PIK3CD,PIK3R1,FGFR1,FGFR2,VAV1,PPP2R5B,PRKCB,IRS2,MAPK3,FYN,INSR,PSMB8,PSMB9,PSMB10,PSMC4,PSMD3,PSMD8,PSMD11,NFKBIA,PHLPP1,KIT,AKT3,NRAS,LCK,EGFR,CD80,CD86
1269302	Role of LAT2/NTAL/LAB on calcium mobilization	BioSystems: REACTOME	4.16e-16	1.698e-14	30	137	CDKN1A,HGF,ERBB2,PDGFB,PDGFRA,PDGFRB,MDM2,KITLG,PIK3CB,PIK3CD,PIK3R1,FGFR1,FGFR2,VAV1,LAT2,SHC1,PPP2R5B,IRS2,MAPK3,FYN,INSR,SYK,PHLPP1,KIT,AKT3,LCK,EGFR,CD80,CD86,LYN
M19784	T Cell Receptor Signaling Pathway	MSigDB C2 BIOCARTA (v6.0)	4.397e-16	1.764e-14	19	47	PIK3CG,PIK3R1,PLCG1,VAV1,FOS,SHC1,ZAP70,LAT,PRKCA,PRKCB,MAPK3,FYN,JUN,NFKBIA,RAC1,RAF1,LCK,CD3D,CD3G
83039	DNA replication	BioSystems: KEGG	6.383e-16	2.516e-14	17	36	MCM3,MCM4,MCM5,MCM7,POLA2,FEN1,RNASEH2A,POLD1,POLD2,POLE,PRIM1,RFC2,RFC3,RFC4,RFC5,LIG1,PCNA
147809	Chagas disease (American trypanosomiasis)	BioSystems: KEGG	7.8e-16	3.022e-14	26	102	MAPK12,PIK3CB,PIK3CD,PIK3R1,CCL2,FOS,FAS,FASLG,PPP2R2B,MAPK3,MAPK11,IL10,MYD88,FADD,ACE,JUN,NFKBIA,GNAI1,AKT3,TGFB1,CD3D,CD3G,TLR2,SERPINE1,TNF,SMAD3
1269779	Synthesis of DNA	BioSystems: REACTOME	1.01e-15	3.818e-14	26	103	CDKN1A,MCM3,MCM4,MCM5,MCM7,POLA2,FEN1,POLD1,POLD2,POLE,PRIM1,MCM8,PSMB8,PSMB9,PSMB10,PSMC4,PSMD3,PSMD8,PSMD11,RFC2,RFC3,RFC4,RFC5,LIG1,PCNA,CDK2
83048	MAPK signaling pathway	BioSystems: KEGG	1.019e-15	3.818e-14	40	255	PDGFB,PDGFRA,PDGFRB,MAPT,RPS6KA2,RRAS,MAPK12,FGF13,FGFR1,FGFR2,HSPA1A,HSPA2,HSPB1,FLNA,FOS,FAS,FASLG,ARRB2,PRKACA,PRKACB,PRKCA,PRKCB,MAPK3,MAPK7,MAPK11,MYC,GADD45A,BDNF,JUN,RPS6KA6,RAC1,RAC2,RAC3,RAF1,AKT3,NRAS,DUSP1,TGFB1,EGFR,TNF
1474302	Fluid shear stress and atherosclerosis	BioSystems: KEGG	1.182e-15	4.319e-14	30	142	PDGFB,ACTB,HMOX1,TXN,MAPK12,PIK3CB,PIK3CD,PIK3R1,CCL2,MMP2,TXN2,VCAM1,VEGFA,FOS,MAPK7,MAPK11,BCL2,ITGB3,BMP4,JUN,KDR,NOS3,RAC1,RAC2,RAC3,AKT3,DUSP1,CAV1,EDN1,TNF
921162	FoxO signaling pathway	BioSystems: KEGG	1.19e-15	4.319e-14	29	132	CDKN1A,CDKN2B,MDM2,MAPK12,PIK3CB,PIK3CD,PIK3R1,PLK3,FASLG,SKP2,IGF1,IGF1R,IRS2,MAPK3,MAPK11,SOD2,IL10,TNFSF10,INSR,BCL6,GADD45A,RAF1,AKT3,NRAS,S1PR1,TGFB1,EGFR,SMAD3,CDK2
169642	Toxoplasmosis	BioSystems: KEGG	1.251e-15	4.468e-14	27	113	HLA-DPA1,HLA-DPB1,HLA-DQA1,HLA-DRA,HLA-DRB1,MAPK12,PIK3CG,HSPA1A,HSPA2,SOCS1,MAPK3,MAPK11,IL10,MYD88,BCL2,STAT1,JAK2,NFKBIA,GNAI1,AKT3,PPIF,TGFB1,TLR2,CYCS,CD40,CD40LG,TNF
1269784	DNA strand elongation	BioSystems: REACTOME	1.454e-15	5.112e-14	16	32	MCM3,MCM4,MCM5,MCM7,POLA2,FEN1,POLD1,POLD2,PRIM1,MCM8,RFC2,RFC3,RFC4,RFC5,LIG1,PCNA
1269322	Interleukin receptor SHC signaling	BioSystems: REACTOME	1.537e-15	5.324e-14	40	258	HGF,ERBB2,PDGFB,PDGFRA,PDGFRB,KITLG,PIK3CB,PIK3CD,PIK3R1,FGFR1,FGFR2,VWF,ANGPT1,SHC1,PPP2R5B,ARRB2,LAT,IRS2,MAPK3,FYN,IL5,SPTBN2,PSMB8,PSMB9,PSMB10,PSMC4,PSMD3,PSMD8,PSMD11,ITGB3,JAK2,JAK3,DLG4,KIT,RAF1,NRAS,DUSP1,TEK,EGFR,PEBP1
1059538	Central carbon metabolism in cancer	BioSystems: KEGG	2.568e-15	8.635e-14	21	65	ERBB2,HIF1A,PDGFRA,PDGFRB,PDK1,PIK3CB,PIK3CD,PIK3R1,PKM,FGFR1,FGFR2,FLT3,SLC2A1,MAPK3,MYC,KIT,RAF1,AKT3,NRAS,LDHA,EGFR
138045	HIF-1-alpha transcription factor network	BioSystems: Pathway Interaction Database	2.568e-15	8.635e-14	21	65	HIF1A,HMOX1,PGK1,ABCB1,PKM,ABCG2,CXCL12,VEGFA,FOS,SLC2A1,JUN,CXCR4,NT5E,LDHA,EDN1,TFRC,FURIN,SERPINE1,ENG,ENO1,SMAD3
P00019	Endothelin signaling pathway	PantherDB	2.892e-15	9.581e-14	22	73	ADCY3,ADCY5,ADCY7,PIK3CB,PIK3CD,PIK3CG,PIK3R1,PRKACA,PRKACB,PRKAR2B,PRKCA,PRKCB,PRKCD,PRKG1,MAPK3,PTGS2,ITPR1,NOS3,RAF1,AKT3,EDN1,FURIN
137976	IL2-mediated signaling events	BioSystems: Pathway Interaction Database	4.094e-15	1.335e-13	19	52	PIK3R1,FOS,SHC1,PRKCB,SOCS1,IRS2,MAPK3,MAPK11,FYN,MYC,BCL2,STAT1,JAK3,JUN,SYK,RAF1,SOCS3,LCK,CDK2
83066	VEGF signaling pathway	BioSystems: KEGG	4.145e-15	1.335e-13	20	59	MAPK12,PIK3CB,PIK3CD,PIK3R1,PLCG1,HSPB1,VEGFA,PRKCA,PRKCB,MAPK3,MAPK11,PTGS2,KDR,NOS3,RAC1,RAC2,RAC3,RAF1,AKT3,NRAS
1269464	Signalling to ERKs	BioSystems: REACTOME	4.462e-15	1.417e-13	40	266	HGF,ERBB2,PDGFB,PDGFRA,PDGFRB,MAPK12,KITLG,FGFR1,PLCG1,FGFR2,VWF,ANGPT1,SHC1,PPP2R5B,ARRB2,LAT,IRS2,MAPK3,MAPK11,FYN,IL5,SPTBN2,PSMB8,PSMB9,PSMB10,PSMC4,PSMD3,PSMD8,PSMD11,ITGB3,JAK2,JAK3,DLG4,KIT,RAF1,NRAS,DUSP1,TEK,EGFR,PEBP1
83082	Fc epsilon RI signaling pathway	BioSystems: KEGG	7.202e-15	2.255e-13	21	68	MAPK12,PIK3CB,PIK3CD,PIK3R1,PLCG1,VAV1,LAT,PRKCA,MAPK3,MAPK11,FYN,IL5,SYK,RAC1,RAC2,RAC3,RAF1,AKT3,NRAS,TNF,LYN
1270414	Cellular responses to stress	BioSystems: REACTOME	7.807e-15	2.412e-13	53	454	CDKN1A,CDKN2A,CDKN2B,HIF1A,CEBPB,RPS6KA2,MDM2,HIST3H3,HSPA12B,HIST1H4I,TXN,HSPA12A,HIST1H2BL,HIST2H2BE,HIST1H3A,TXN2,HSPA1A,HSPA2,HSPA5,HIST1H2BK,VEGFA,EP400,FOS,HIST3H2BB,ID1,CDC26,H2AFJ,MAPK3,MAPK7,MAPK11,SOD2,PSMB8,PSMB9,PSMB10,PSMC4,PSMD3,PSMD8,PSMD11,JUN,POM121,HIST1H2BJ,NUP107,E2F3,NUP214,GSR,PRDX1,CYCS,H1F0,H2AFX,H2AFZ,HIST2H3C,CDK2,CDK6
1269357	GPVI-mediated activation cascade	BioSystems: REACTOME	9.228e-15	2.813e-13	19	54	PIK3CB,PIK3CD,PIK3CG,PIK3R1,VAV1,SHC1,RHOB,RHOG,LAT,FYN,IL5,JAK2,JAK3,SYK,RAC1,RAC2,AKT3,LCK,LYN
1269465	Signalling to RAS	BioSystems: REACTOME	9.551e-15	2.873e-13	39	259	HGF,ERBB2,PDGFB,PDGFRA,PDGFRB,MAPK12,KITLG,FGFR1,FGFR2,VWF,ANGPT1,SHC1,PPP2R5B,ARRB2,LAT,IRS2,MAPK3,MAPK11,FYN,IL5,SPTBN2,PSMB8,PSMB9,PSMB10,PSMC4,PSMD3,PSMD8,PSMD11,ITGB3,JAK2,JAK3,DLG4,KIT,RAF1,NRAS,DUSP1,TEK,EGFR,PEBP1
83080	T cell receptor signaling pathway	BioSystems: KEGG	9.812e-15	2.9e-13	25	103	MAPK12,PIK3CB,PIK3CD,PIK3R1,PLCG1,VAV1,FOS,ZAP70,LAT,MAPK3,MAPK11,FYN,IL5,IL10,JUN,PTPRC,NFKBIA,RAF1,AKT3,NRAS,LCK,CD3D,CD3G,CD40LG,TNF
1269191	Negative regulation of the PI3K/AKT network	BioSystems: REACTOME	9.92e-15	2.9e-13	24	94	HGF,ERBB2,PDGFB,PDGFRA,PDGFRB,KITLG,PIK3CB,PIK3CD,PIK3R1,FGFR1,FGFR2,VAV1,PPP2R5B,IRS2,MAPK3,FYN,INSR,PHLPP1,KIT,AKT3,LCK,EGFR,CD80,CD86
83114	Melanoma	BioSystems: KEGG	1.002e-14	2.9e-13	21	69	CDKN1A,CDKN2A,HGF,PDGFB,PDGFRA,PDGFRB,MDM2,PIK3CB,PIK3CD,PIK3R1,FGF13,FGFR1,IGF1,IGF1R,MAPK3,RAF1,AKT3,NRAS,E2F3,EGFR,CDK6
1269618	IGF1R signaling cascade	BioSystems: REACTOME	1.472e-14	4.155e-13	42	302	HGF,ERBB2,PDGFB,PDGFRA,PDGFRB,KITLG,PIK3CB,PIK3R1,FGFR1,FGFR2,VWF,ANGPT1,SHC1,PPP2R5B,IGF1,IGF1R,ARRB2,LAT,IRS2,MAPK3,FYN,IL5,SPTBN2,PSMB8,PSMB9,PSMB10,PSMC4,PSMD3,PSMD8,PSMD11,ITGB3,JAK2,JAK3,DLG4,KIT,RAF1,NRAS,DUSP1,TEK,EGFR,PEBP1,EIF4EBP1
1269620	IRS-related events triggered by IGF1R	BioSystems: REACTOME	1.472e-14	4.155e-13	42	302	HGF,ERBB2,PDGFB,PDGFRA,PDGFRB,KITLG,PIK3CB,PIK3R1,FGFR1,FGFR2,VWF,ANGPT1,SHC1,PPP2R5B,IGF1,IGF1R,ARRB2,LAT,IRS2,MAPK3,FYN,IL5,SPTBN2,PSMB8,PSMB9,PSMB10,PSMC4,PSMD3,PSMD8,PSMD11,ITGB3,JAK2,JAK3,DLG4,KIT,RAF1,NRAS,DUSP1,TEK,EGFR,PEBP1,EIF4EBP1
1269617	Signaling by Type 1 Insulin-like Growth Factor 1 Receptor (IGF1R)	BioSystems: REACTOME	1.655e-14	4.615e-13	42	303	HGF,ERBB2,PDGFB,PDGFRA,PDGFRB,KITLG,PIK3CB,PIK3R1,FGFR1,FGFR2,VWF,ANGPT1,SHC1,PPP2R5B,IGF1,IGF1R,ARRB2,LAT,IRS2,MAPK3,FYN,IL5,SPTBN2,PSMB8,PSMB9,PSMB10,PSMC4,PSMD3,PSMD8,PSMD11,ITGB3,JAK2,JAK3,DLG4,KIT,RAF1,NRAS,DUSP1,TEK,EGFR,PEBP1,EIF4EBP1
1269311	Interferon Signaling	BioSystems: REACTOME	1.877e-14	5.169e-13	34	202	UBE2L6,HLA-A,DDX58,HLA-DPA1,HLA-DPB1,HLA-DQA1,HLA-DRA,HLA-DRB1,PIN1,PLCG1,VCAM1,PML,SAMHD1,ISG15,OASL,SOCS1,PRKCD,MAPK3,B2M,PSMB8,IRF1,ISG20,PTAFR,STAT1,JAK2,POM121,NUP107,SOCS3,OAS1,OAS2,OAS3,NUP214,EGR1,CD44
1269470	Frs2-mediated activation	BioSystems: REACTOME	2.326e-14	6.33e-13	38	253	HGF,ERBB2,PDGFB,PDGFRA,PDGFRB,KITLG,FGFR1,PLCG1,FGFR2,VWF,ANGPT1,SHC1,PPP2R5B,ARRB2,LAT,IRS2,MAPK3,FYN,IL5,SPTBN2,PSMB8,PSMB9,PSMB10,PSMC4,PSMD3,PSMD8,PSMD11,ITGB3,JAK2,JAK3,DLG4,KIT,RAF1,NRAS,DUSP1,TEK,EGFR,PEBP1
83108	Pancreatic cancer	BioSystems: KEGG	2.474e-14	6.653e-13	20	64	CDKN2A,ERBB2,PIK3CB,PIK3CD,PIK3R1,VEGFA,MAPK3,STAT1,RALBP1,RAC1,RAC2,RAC3,RAD51,RAF1,AKT3,E2F3,TGFB1,EGFR,SMAD3,CDK6
1269742	Cell Cycle Checkpoints	BioSystems: REACTOME	2.536e-14	6.741e-13	34	204	CDKN1A,MCM3,MCM4,MCM5,MCM7,MDM2,HIST3H3,HIST1H4I,HIST1H2BL,HIST2H2BE,HIST1H2BK,WEE1,HIST3H2BB,RMI2,YWHAH,CDC26,MCM8,PSMB8,PSMB9,PSMB10,BARD1,PSMC4,PSMD3,PSMD8,PSMD11,YWHAQ,HIST1H2BJ,RFC2,RFC3,RFC4,RFC5,H2AFX,TOP3A,CDK2
1269469	Prolonged ERK activation events	BioSystems: REACTOME	3.014e-14	7.919e-13	38	255	HGF,ERBB2,PDGFB,PDGFRA,PDGFRB,KITLG,FGFR1,PLCG1,FGFR2,VWF,ANGPT1,SHC1,PPP2R5B,ARRB2,LAT,IRS2,MAPK3,FYN,IL5,SPTBN2,PSMB8,PSMB9,PSMB10,PSMC4,PSMD3,PSMD8,PSMD11,ITGB3,JAK2,JAK3,DLG4,KIT,RAF1,NRAS,DUSP1,TEK,EGFR,PEBP1
83060	Apoptosis	BioSystems: KEGG	3.211e-14	8.342e-13	28	138	ACTB,TUBA3C,TUBA1B,PIK3CB,PIK3CD,PIK3R1,FOS,FAS,FASLG,MAPK3,CTSB,CTSS,TNFSF10,FADD,BCL2,TUBA8,GADD45A,ITPR1,JUN,TUBA1A,NFKBIA,RAF1,AKT3,NRAS,CASP2,CASP7,CYCS,TNF
1269632	Signaling by Leptin	BioSystems: REACTOME	3.427e-14	8.803e-13	38	256	HGF,ERBB2,PDGFB,PDGFRA,PDGFRB,KITLG,FGFR1,FGFR2,VWF,ANGPT1,SHC1,PPP2R5B,ARRB2,LAT,IRS2,MAPK3,FYN,IL5,SPTBN2,PSMB8,PSMB9,PSMB10,PSMC4,PSMD3,PSMD8,PSMD11,ITGB3,JAK2,JAK3,DLG4,KIT,RAF1,NRAS,DUSP1,SOCS3,TEK,EGFR,PEBP1
144181	Leishmaniasis	BioSystems: KEGG	3.538e-14	8.987e-13	21	73	HLA-DPA1,HLA-DPB1,HLA-DQA1,HLA-DRA,HLA-DRB1,MAPK12,FOS,PRKCB,MAPK3,MAPK11,IL10,MYD88,ITGAM,PTGS2,STAT1,JAK2,JUN,NFKBIA,TGFB1,TLR2,TNF
1269753	G2/M Checkpoints	BioSystems: REACTOME	4.045e-14	1.016e-12	31	172	MCM3,MCM4,MCM5,MCM7,HIST3H3,HIST1H4I,HIST1H2BL,HIST2H2BE,HIST1H2BK,WEE1,HIST3H2BB,RMI2,YWHAH,MCM8,PSMB8,PSMB9,PSMB10,BARD1,PSMC4,PSMD3,PSMD8,PSMD11,YWHAQ,HIST1H2BJ,RFC2,RFC3,RFC4,RFC5,H2AFX,TOP3A,CDK2
P00010	B cell activation	PantherDB	4.18e-14	1.039e-12	19	58	PIK3CB,PIK3CD,PIK3CG,VAV1,FOS,PRKCB,PRKCD,MAPK3,MAPK11,ITPR1,JUN,PTPRC,NFKBIA,SYK,RAC1,RAC2,RAF1,NRAS,LYN
1269856	Telomere Maintenance	BioSystems: REACTOME	5.637e-14	1.386e-12	22	83	POLA2,HIST3H3,HIST1H4I,HIST1H2BL,HIST2H2BE,FEN1,HIST1H2BK,POLD1,POLD2,POLE,HIST3H2BB,PRIM1,H2AFJ,HIST1H2BJ,RFC2,RFC3,RFC4,RFC5,LIG1,H2AFX,H2AFZ,PCNA
1269429	Insulin receptor signalling cascade	BioSystems: REACTOME	6.323e-14	1.502e-12	41	301	HGF,ERBB2,PDGFB,PDGFRA,PDGFRB,KITLG,PIK3CB,PIK3R1,FGFR1,FGFR2,VWF,ANGPT1,SHC1,PPP2R5B,ARRB2,LAT,IRS2,MAPK3,FYN,IL5,SPTBN2,INSR,PSMB8,PSMB9,PSMB10,PSMC4,PSMD3,PSMD8,PSMD11,ITGB3,JAK2,JAK3,DLG4,KIT,RAF1,NRAS,DUSP1,TEK,EGFR,PEBP1,EIF4EBP1
1269383	SHC1 events in EGFR signaling	BioSystems: REACTOME	6.437e-14	1.502e-12	37	248	HGF,ERBB2,PDGFB,PDGFRA,PDGFRB,KITLG,FGFR1,FGFR2,VWF,ANGPT1,SHC1,PPP2R5B,ARRB2,LAT,IRS2,MAPK3,FYN,IL5,SPTBN2,PSMB8,PSMB9,PSMB10,PSMC4,PSMD3,PSMD8,PSMD11,ITGB3,JAK2,JAK3,DLG4,KIT,RAF1,NRAS,DUSP1,TEK,EGFR,PEBP1
1269285	RAF/MAP kinase cascade	BioSystems: REACTOME	6.437e-14	1.502e-12	37	248	HGF,ERBB2,PDGFB,PDGFRA,PDGFRB,KITLG,FGFR1,FGFR2,VWF,ANGPT1,SHC1,PPP2R5B,ARRB2,LAT,IRS2,MAPK3,FYN,IL5,SPTBN2,PSMB8,PSMB9,PSMB10,PSMC4,PSMD3,PSMD8,PSMD11,ITGB3,JAK2,JAK3,DLG4,KIT,RAF1,NRAS,DUSP1,TEK,EGFR,PEBP1
1269382	GRB2 events in EGFR signaling	BioSystems: REACTOME	6.437e-14	1.502e-12	37	248	HGF,ERBB2,PDGFB,PDGFRA,PDGFRB,KITLG,FGFR1,FGFR2,VWF,ANGPT1,SHC1,PPP2R5B,ARRB2,LAT,IRS2,MAPK3,FYN,IL5,SPTBN2,PSMB8,PSMB9,PSMB10,PSMC4,PSMD3,PSMD8,PSMD11,ITGB3,JAK2,JAK3,DLG4,KIT,RAF1,NRAS,DUSP1,TEK,EGFR,PEBP1
1269440	SOS-mediated signalling	BioSystems: REACTOME	6.437e-14	1.502e-12	37	248	HGF,ERBB2,PDGFB,PDGFRA,PDGFRB,KITLG,FGFR1,FGFR2,VWF,ANGPT1,SHC1,PPP2R5B,ARRB2,LAT,IRS2,MAPK3,FYN,IL5,SPTBN2,PSMB8,PSMB9,PSMB10,PSMC4,PSMD3,PSMD8,PSMD11,ITGB3,JAK2,JAK3,DLG4,KIT,RAF1,NRAS,DUSP1,TEK,EGFR,PEBP1
83106	Colorectal cancer	BioSystems: KEGG	8.456e-14	1.953e-12	19	60	PIK3CB,PIK3CD,PIK3R1,FOS,MAPK3,MYC,BCL2,JUN,RAC1,RAC2,RAC3,RAF1,AKT3,TCF7L2,TGFB1,MSH6,CYCS,LEF1,SMAD3
137910	CXCR4-mediated signaling events	BioSystems: Pathway Interaction Database	8.601e-14	1.966e-12	21	76	HLA-DRA,HLA-DRB1,GNG2,PIK3CB,PIK3R1,FGR,VAV1,CXCL12,ARRB2,FYN,ITGA1,ITGA2,STAT1,JAK2,PTPRC,CXCR4,LCK,CD3D,CD3G,LYN,HCK
1269468	Signalling to p38 via RIT and RIN	BioSystems: REACTOME	1.072e-13	2.403e-12	37	252	HGF,ERBB2,PDGFB,PDGFRA,PDGFRB,KITLG,FGFR1,FGFR2,VWF,ANGPT1,SHC1,PPP2R5B,ARRB2,LAT,IRS2,MAPK3,FYN,IL5,SPTBN2,PSMB8,PSMB9,PSMB10,PSMC4,PSMD3,PSMD8,PSMD11,ITGB3,JAK2,JAK3,DLG4,KIT,RAF1,NRAS,DUSP1,TEK,EGFR,PEBP1
1269471	ARMS-mediated activation	BioSystems: REACTOME	1.072e-13	2.403e-12	37	252	HGF,ERBB2,PDGFB,PDGFRA,PDGFRB,KITLG,FGFR1,FGFR2,VWF,ANGPT1,SHC1,PPP2R5B,ARRB2,LAT,IRS2,MAPK3,FYN,IL5,SPTBN2,PSMB8,PSMB9,PSMB10,PSMC4,PSMD3,PSMD8,PSMD11,ITGB3,JAK2,JAK3,DLG4,KIT,RAF1,NRAS,DUSP1,TEK,EGFR,PEBP1
1269502	MAPK1/MAPK3 signaling	BioSystems: REACTOME	1.378e-13	3.059e-12	37	254	HGF,ERBB2,PDGFB,PDGFRA,PDGFRB,KITLG,FGFR1,FGFR2,VWF,ANGPT1,SHC1,PPP2R5B,ARRB2,LAT,IRS2,MAPK3,FYN,IL5,SPTBN2,PSMB8,PSMB9,PSMB10,PSMC4,PSMD3,PSMD8,PSMD11,ITGB3,JAK2,JAK3,DLG4,KIT,RAF1,NRAS,DUSP1,TEK,EGFR,PEBP1
1269188	PIP3 activates AKT signaling	BioSystems: REACTOME	1.463e-13	3.216e-12	26	125	CDKN1A,HGF,ERBB2,PDGFB,PDGFRA,PDGFRB,MDM2,KITLG,PIK3CB,PIK3CD,PIK3R1,FGFR1,FGFR2,VAV1,PPP2R5B,IRS2,MAPK3,FYN,INSR,PHLPP1,KIT,AKT3,LCK,EGFR,CD80,CD86
1383020	PI5P, PP2A and IER3 Regulate PI3K/AKT Signaling	BioSystems: REACTOME	1.628e-13	3.543e-12	22	87	HGF,ERBB2,PDGFB,PDGFRA,PDGFRB,KITLG,PIK3CB,PIK3CD,PIK3R1,FGFR1,FGFR2,VAV1,PPP2R5B,IRS2,MAPK3,FYN,INSR,KIT,LCK,EGFR,CD80,CD86
1269431	IRS-mediated signalling	BioSystems: REACTOME	2.125e-13	4.583e-12	40	298	HGF,ERBB2,PDGFB,PDGFRA,PDGFRB,KITLG,PIK3CB,PIK3R1,FGFR1,FGFR2,VWF,ANGPT1,SHC1,PPP2R5B,ARRB2,LAT,IRS2,MAPK3,FYN,IL5,SPTBN2,PSMB8,PSMB9,PSMB10,PSMC4,PSMD3,PSMD8,PSMD11,ITGB3,JAK2,JAK3,DLG4,KIT,RAF1,NRAS,DUSP1,TEK,EGFR,PEBP1,EIF4EBP1
1469482	Th17 cell differentiation	BioSystems: KEGG	2.227e-13	4.758e-12	24	107	HIF1A,HLA-DPA1,HLA-DPB1,HLA-DQA1,HLA-DRA,HLA-DRB1,MAPK12,PLCG1,FOS,ZAP70,LAT,MAPK3,MAPK11,STAT1,JAK2,JAK3,JUN,NFKBIA,FOXP3,LCK,TGFB1,CD3D,CD3G,SMAD3
137940	Signaling events mediated by VEGFR1 and VEGFR2	BioSystems: Pathway Interaction Database	2.3e-13	4.869e-12	19	63	HIF1A,PIK3R1,PLCG1,HSPB1,VEGFA,VEGFC,FLT1,SHC1,PRKACA,PRKCA,MAPK3,MAPK11,FYN,ITGB3,KDR,NOS3,RAC1,CAV1,S1PR1
799177	Estrogen signaling pathway	BioSystems: KEGG	2.54e-13	5.328e-12	23	98	ADCY3,ADCY5,ADCY7,PIK3CB,PIK3CD,PIK3R1,MMP2,HSPA1A,HSPA2,FOS,SHC1,PRKACA,PRKACB,PRKCD,MAPK3,ITPR1,JUN,GNAI1,NOS3,RAF1,AKT3,NRAS,EGFR
1269473	PI3K/AKT activation	BioSystems: REACTOME	2.639e-13	5.434e-12	26	128	CDKN1A,HGF,ERBB2,PDGFB,PDGFRA,PDGFRB,MDM2,KITLG,PIK3CB,PIK3CD,PIK3R1,FGFR1,FGFR2,VAV1,PPP2R5B,IRS2,MAPK3,FYN,INSR,PHLPP1,KIT,AKT3,LCK,EGFR,CD80,CD86
1269384	GAB1 signalosome	BioSystems: REACTOME	2.639e-13	5.434e-12	26	128	CDKN1A,HGF,ERBB2,PDGFB,PDGFRA,PDGFRB,MDM2,KITLG,PIK3CB,PIK3CD,PIK3R1,FGFR1,FGFR2,VAV1,PPP2R5B,IRS2,MAPK3,FYN,INSR,PHLPP1,KIT,AKT3,LCK,EGFR,CD80,CD86
1268879	PI3K/AKT Signaling in Cancer	BioSystems: REACTOME	3.461e-13	7.064e-12	22	90	CDKN1A,HGF,ERBB2,PDGFB,PDGFRA,PDGFRB,MDM2,KITLG,PIK3CB,PIK3CD,PIK3R1,FGFR1,FGFR2,VAV1,IRS2,FYN,KIT,AKT3,LCK,EGFR,CD80,CD86
1269853	Chromosome Maintenance	BioSystems: REACTOME	4.261e-13	8.619e-12	24	110	POLA2,HIST3H3,HIST1H4I,HIST1H2BL,HIST2H2BE,FEN1,HIST1H2BK,POLD1,POLD2,POLE,HIST3H2BB,PRIM1,H2AFJ,CENPN,HIST1H2BJ,CENPS,RFC2,RFC3,RFC4,RFC5,LIG1,H2AFX,H2AFZ,PCNA
1268880	Constitutive Signaling by Aberrant PI3K in Cancer	BioSystems: REACTOME	4.333e-13	8.688e-12	19	65	HGF,ERBB2,PDGFB,PDGFRA,PDGFRB,KITLG,PIK3CB,PIK3CD,PIK3R1,FGFR1,FGFR2,VAV1,IRS2,FYN,KIT,LCK,EGFR,CD80,CD86
137932	IL6-mediated signaling events	BioSystems: Pathway Interaction Database	4.493e-13	8.93e-12	16	43	CEBPB,PIK3R1,VAV1,FOS,PRKCD,MAPK11,MYC,IRF1,STAT1,JAK2,JUN,JUNB,RAC1,SOCS3,TIMP1,HCK
1270350	DNA Repair	BioSystems: REACTOME	4.541e-13	8.949e-12	41	319	UBE2L6,ACTB,HIST3H3,HIST1H4I,FANCD2,HIST1H2BL,HIST2H2BE,FEN1,PPIE,HIST1H2BK,POLD1,POLD2,POLE,HIST3H2BB,RMI2,POLR2J,POLR2K,POLR2L,APEX1,XRCC3,ZBTB32,UBE2T,ISG15,PAXIP1,BARD1,TIMELESS,RAD51,RAD51B,HIST1H2BJ,CENPS,RFC2,RFC3,RFC4,RFC5,LIG1,MSH6,FANCI,H2AFX,TOP3A,PCNA,CDK2
138017	Signaling events mediated by PTP1B	BioSystems: Pathway Interaction Database	4.645e-13	9.076e-12	17	50	PDGFRB,TXN,PIK3R1,FGR,SHC1,CSF1R,LAT,FYN,INSR,ITGB3,JAK2,SOCS3,CAV1,LCK,EGFR,LYN,HCK
1269768	G1/S Transition	BioSystems: REACTOME	5.105e-13	9.89e-12	25	121	CDKN1A,MCM3,MCM4,MCM5,MCM7,POLA2,CKS1B,WEE1,POLE,SKP2,PRIM1,MYC,MCM8,PSMB8,PSMB9,PSMB10,PSMC4,PSMD3,PSMD8,PSMD11,FBXO5,DHFR,AKT3,PCNA,CDK2
P00018	EGF receptor signaling pathway	PantherDB	5.262e-13	1.011e-11	24	111	ERBB2,RRAS,MAPK12,PIK3CB,PIK3CD,PIK3CG,PLCG1,SHC1,YWHAH,PPP2R5B,PRKCA,PRKCB,PRKCD,MAPK3,MAPK11,STAT1,YWHAQ,RAC1,RAC2,RAF1,AKT3,NRAS,EGFR,PEBP1
658418	Viral carcinogenesis	BioSystems: KEGG	5.547e-13	1.057e-11	32	201	CDKN1A,CDKN2A,CDKN2B,HLA-A,MDM2,HIST1H4I,HIST1H2BL,HIST2H2BE,PIK3CB,PIK3CD,PIK3R1,PKM,HIST1H2BK,HIST3H2BB,SKP2,YWHAH,PRKACA,PRKACB,MAPK3,JAK3,JUN,NFKBIA,SYK,YWHAQ,RAC1,HIST1H2BJ,NRAS,CCND3,EGR2,LYN,CDK2,CDK6
1458885	Th1 and Th2 cell differentiation	BioSystems: KEGG	5.622e-13	1.062e-11	22	92	HLA-DPA1,HLA-DPB1,HLA-DQA1,HLA-DRA,HLA-DRB1,MAPK12,PLCG1,FOS,ZAP70,LAT,MAPK3,MAPK11,IL5,STAT1,JAK2,JAK3,JUN,NFKBIA,NOTCH1,LCK,CD3D,CD3G
P00021	FGF signaling pathway	PantherDB	6.31e-13	1.182e-11	23	102	MAPK12,PIK3CB,PIK3CD,PIK3CG,FGF13,FGFR1,PLCG1,FGFR2,SHC1,PPP2R2B,PPP2R5B,PRKCA,PRKCB,PRKCD,MAPK3,MAPK11,YWHAQ,RAC1,RAC2,RAF1,AKT3,NRAS,PEBP1
217716	Cholinergic synapse	BioSystems: KEGG	6.484e-13	1.205e-11	24	112	GNG2,ADCY3,ADCY5,ADCY7,PIK3CB,PIK3CD,PIK3CG,PIK3R1,FOS,PRKACA,PRKACB,PRKCA,PRKCB,MAPK3,FYN,BCL2,ITPR1,JAK2,GNAI1,GNB3,GNGT1,AKT3,NRAS,GNB4
1435207	Breast cancer	BioSystems: KEGG	6.945e-13	1.28e-11	27	144	CDKN1A,ERBB2,PGR,PIK3CB,PIK3CD,PIK3R1,FGF13,FGFR1,FOS,WNT5A,SHC1,IGF1,IGF1R,MAPK3,MYC,JUN,KIT,NOTCH1,RAF1,AKT3,TCF7L2,NRAS,DVL1,E2F3,EGFR,LEF1,CDK6
952858	Platelet activation	BioSystems: KEGG	7.552e-13	1.381e-11	25	123	ACTB,ADCY3,ADCY5,ADCY7,MAPK12,PIK3CB,PIK3CD,PIK3CG,PIK3R1,ROCK2,VWF,PRKACA,PRKACB,PRKG1,MAPK3,MAPK11,FYN,ITGA2,ITGB3,ITPR1,SYK,GNAI1,NOS3,AKT3,LYN
P00031	Inflammation mediated by chemokine and cytokine signaling pathway	PantherDB	7.624e-13	1.383e-11	31	191	GNG2,ACTB,RRAS,ADCY5,PIK3CB,PIK3CD,PIK3CG,CCL2,PLCG1,VAV1,VWF,SHC1,RHOC,RHOG,ARRB2,PRKACA,PRKACB,PRKCB,MAPK3,ITPR1,JAK2,JUN,JUNB,CXCR4,GNB3,RAC1,RAC2,RAF1,AKT3,NRAS,MYH14
213306	Measles	BioSystems: KEGG	8.147e-13	1.466e-11	26	134	DDX58,PIK3CB,PIK3CD,PIK3R1,HSPA1A,HSPA2,FAS,FASLG,FYN,MYD88,TNFSF10,STAT1,JAK2,JAK3,NFKBIA,AKT3,OAS1,OAS2,OAS3,CCND3,CD3D,CD3G,TLR2,CDK2,TP73,CDK6
83123	Allograft rejection	BioSystems: KEGG	8.802e-13	1.572e-11	15	38	HLA-A,HLA-DPA1,HLA-DPB1,HLA-DQA1,HLA-DRA,HLA-DRB1,FAS,FASLG,IL5,IL10,CD80,CD86,CD40,CD40LG,TNF
1269592	Gastrin-CREB signalling pathway via PKC and MAPK	BioSystems: REACTOME	8.954e-13	1.587e-11	49	446	HGF,ERBB2,PDGFB,PDGFRA,PDGFRB,RPS6KA2,GNG2,KITLG,PIK3R1,FGFR1,FGFR2,VWF,ANGPT1,SHC1,PPP2R5B,ARRB2,LAT,PRKCA,PRKCD,IRS2,MAPK3,MAPK7,FYN,IL5,SPTBN2,PSMB8,PSMB9,PSMB10,PSMC4,PSMD3,PSMD8,PSMD11,PTAFR,ITGB3,ITPR1,JAK2,JAK3,DLG4,GNB3,KIT,GNGT1,RAF1,NRAS,DUSP1,TEK,EDN1,EGFR,PEBP1,GNB4
83054	Cell cycle	BioSystems: KEGG	9.157e-13	1.61e-11	25	124	CDKN1A,CDKN1C,CDKN2A,CDKN2B,MCM3,MCM4,MCM5,MCM7,MDM2,WEE1,SKP2,YWHAH,CDC26,STAG2,MYC,GADD45A,YWHAQ,E2F3,TGFB1,CCND3,WEE2,PCNA,SMAD3,CDK2,CDK6
1269428	Signaling by Insulin receptor	BioSystems: REACTOME	9.378e-13	1.636e-11	41	326	HGF,ERBB2,PDGFB,PDGFRA,PDGFRB,KITLG,PIK3CB,PIK3R1,FGFR1,FGFR2,VWF,ANGPT1,SHC1,PPP2R5B,ARRB2,LAT,IRS2,MAPK3,FYN,IL5,SPTBN2,INSR,PSMB8,PSMB9,PSMB10,PSMC4,PSMD3,PSMD8,PSMD11,ITGB3,JAK2,JAK3,DLG4,KIT,RAF1,NRAS,DUSP1,TEK,EGFR,PEBP1,EIF4EBP1
138060	Thromboxane A2 receptor signaling	BioSystems: Pathway Interaction Database	1.027e-12	1.778e-11	16	45	GNG2,FGR,VCAM1,ARRB2,PRKACA,PRKCA,PRKCD,MAPK11,FYN,SYK,NOS3,RAC1,LCK,EGFR,LYN,HCK
P04393	Ras Pathway	PantherDB	1.069e-12	1.838e-11	19	68	RPS6KA2,MAPK12,PIK3CB,PIK3CD,PIK3CG,SHC1,RHOB,RHOC,MAPK3,MAPK11,STAT1,JUN,RPS6KA6,RAC1,RAC2,RAC3,RAF1,AKT3,NRAS
1270426	Cellular Senescence	BioSystems: REACTOME	1.779e-12	3.035e-11	31	197	CDKN1A,CDKN2A,CDKN2B,CEBPB,RPS6KA2,MDM2,HIST3H3,HIST1H4I,TXN,HIST1H2BL,HIST2H2BE,HIST1H3A,HIST1H2BK,EP400,FOS,HIST3H2BB,ID1,CDC26,H2AFJ,MAPK3,MAPK7,MAPK11,JUN,HIST1H2BJ,E2F3,H1F0,H2AFX,H2AFZ,HIST2H3C,CDK2,CDK6
138071	PDGFR-beta signaling pathway	BioSystems: Pathway Interaction Database	1.954e-12	3.309e-11	17	54	HIF1A,PDGFB,PDGFRB,PIK3R1,PLCG1,FGR,SHC1,PRKCD,FYN,MYC,STAT1,RAC1,DNM2,LCK,S1PR1,LYN,HCK
1270312	NCAM signaling for neurite out-growth	BioSystems: REACTOME	2.571e-12	4.322e-11	37	279	HGF,ERBB2,PDGFB,PDGFRA,PDGFRB,KITLG,FGFR1,FGFR2,VWF,ANGPT1,SHC1,PPP2R5B,ARRB2,LAT,IRS2,MAPK3,FYN,IL5,SPTBN2,PSMB8,PSMB9,PSMB10,PSMC4,PSMD3,PSMD8,PSMD11,ITGB3,JAK2,JAK3,DLG4,KIT,RAF1,NRAS,DUSP1,TEK,EGFR,PEBP1
1270431	Senescence-Associated Secretory Phenotype (SASP)	BioSystems: REACTOME	4.166e-12	6.951e-11	23	111	CDKN1A,CDKN2A,CDKN2B,CEBPB,RPS6KA2,HIST1H4I,HIST1H2BL,HIST2H2BE,HIST1H3A,HIST1H2BK,FOS,HIST3H2BB,CDC26,H2AFJ,MAPK3,MAPK7,JUN,HIST1H2BJ,H2AFX,H2AFZ,HIST2H3C,CDK2,CDK6
83122	Systemic lupus erythematosus	BioSystems: KEGG	4.756e-12	7.878e-11	25	133	HLA-DPA1,HLA-DPB1,HLA-DQA1,HLA-DRA,HLA-DRB1,HIST3H3,HIST1H4I,HIST1H2AK,HIST1H2BL,HIST2H2BE,HIST1H3A,HIST1H2BK,HIST3H2BB,H2AFJ,IL10,HIST1H2BJ,H3F3C,CD80,CD86,CD40,CD40LG,H2AFX,H2AFZ,TNF,HIST2H3C
137928	LPA receptor mediated events	BioSystems: Pathway Interaction Database	5.036e-12	8.282e-11	18	65	MAPT,GNG2,ADCY3,ADCY5,ADCY7,PIK3CB,PIK3R1,PLCG1,MMP2,FOS,PRKCD,JUN,NFKBIA,GNAI1,GNAZ,RAC1,EGFR,LYN
P00006	Apoptosis signaling pathway	PantherDB	5.256e-12	8.582e-11	22	102	PIK3CB,PIK3CD,PIK3CG,HSPA2,HSPA5,FOS,FAS,FASLG,CREM,PRKCA,PRKCB,PRKCD,MAPK3,TNFSF10,FADD,BCL2,JUN,NFKBIA,AKT3,CASP7,CYCS,TNF
1269859	Telomere C-strand (Lagging Strand) Synthesis	BioSystems: REACTOME	5.559e-12	8.949e-11	12	24	POLA2,FEN1,POLD1,POLD2,POLE,PRIM1,RFC2,RFC3,RFC4,RFC5,LIG1,PCNA
M11520	TPO Signaling Pathway	MSigDB C2 BIOCARTA (v6.0)	5.559e-12	8.949e-11	12	24	PIK3CG,PIK3R1,PLCG1,FOS,SHC1,PRKCA,PRKCB,MAPK3,STAT1,JAK2,JUN,RAF1
1311074	Phospholipase D signaling pathway	BioSystems: KEGG	6.442e-12	1.03e-10	26	146	PDGFB,PDGFRA,PDGFRB,RRAS,ADCY3,ADCY5,ADCY7,KITLG,PIK3CB,PIK3CD,PIK3CG,PIK3R1,PLCG1,SHC1,PRKCA,MAPK3,FYN,AVPR2,INSR,SYK,KIT,DNM2,RAF1,AKT3,NRAS,EGFR
1269314	Interferon gamma signaling	BioSystems: REACTOME	7.852e-12	1.247e-10	21	94	HLA-A,HLA-DPA1,HLA-DPB1,HLA-DQA1,HLA-DRA,HLA-DRB1,VCAM1,PML,OASL,SOCS1,PRKCD,B2M,IRF1,PTAFR,STAT1,JAK2,SOCS3,OAS1,OAS2,OAS3,CD44
125138	Viral myocarditis	BioSystems: KEGG	9.781e-12	1.542e-10	17	59	HLA-A,HLA-DPA1,HLA-DPB1,HLA-DQA1,HLA-DRA,HLA-DRB1,ACTB,FYN,RAC1,RAC2,RAC3,CAV1,CD80,CD86,CYCS,CD40,CD40LG
1269788	Lagging Strand Synthesis	BioSystems: REACTOME	1.111e-11	1.728e-10	11	20	POLA2,FEN1,POLD1,POLD2,PRIM1,RFC2,RFC3,RFC4,RFC5,LIG1,PCNA
137937	S1P1 pathway	BioSystems: Pathway Interaction Database	1.111e-11	1.728e-10	11	20	PDGFRB,PLCG1,VEGFA,MAPK3,ITGB3,PTGS2,KDR,GNAI1,GNAZ,RAC1,S1PR1
P00047	PDGF signaling pathway	PantherDB	1.138e-11	1.758e-10	24	127	PDGFB,RPS6KA2,PIK3CB,PIK3CD,PIK3CG,PIK3R1,PLCG1,VAV1,FOS,SHC1,MAPK15,PRKCA,MAPK3,MAPK7,MYC,STAT1,ITPR1,JAK2,JAK3,JUN,RPS6KA6,RAF1,NRAS,ELF3
1269507	Signaling by Rho GTPases	BioSystems: REACTOME	1.201e-11	1.843e-10	46	430	RHOJ,ACTB,HIST1H4I,RHOU,HIST1H2BL,HIST2H2BE,HIST1H3A,RHOV,RHOF,VAV1,HIST1H2BK,KLC3,SEC13,ROCK2,FLNA,RHOD,HIST3H2BB,YWHAH,AR,RHOB,RHOC,RHOG,RHOH,PPP2R5B,PKN1,H2AFJ,MAPK3,CENPN,INCENP,NDE1,RHOBTB1,ARHGEF7,RALBP1,DLG4,YWHAQ,RAC1,RAC2,RAC3,HIST1H2BJ,NUP107,DVL1,CENPS,MYH14,H2AFX,H2AFZ,HIST2H3C
119304	Progesterone-mediated oocyte maturation	BioSystems: KEGG	1.209e-11	1.843e-10	21	96	RPS6KA2,ADCY3,ADCY5,ADCY7,PGR,MAPK12,PIK3CB,PIK3CD,PIK3R1,IGF1,IGF1R,CDC26,PRKACA,PRKACB,MAPK3,MAPK11,RPS6KA6,GNAI1,RAF1,AKT3,CDK2
83078	Hematopoietic cell lineage	BioSystems: KEGG	1.494e-11	2.262e-10	21	97	EPOR,HLA-DPA1,HLA-DPB1,HLA-DQA1,HLA-DRA,HLA-DRB1,KITLG,FLT3,CSF1R,IL5,ITGA1,ITGA2,ITGAM,ITGB3,KIT,TFRC,CD3D,CD3G,CD34,CD44,TNF
1269594	Signaling by Wnt	BioSystems: REACTOME	1.527e-11	2.297e-10	40	340	GNG2,HIST3H3,HIST1H4I,HIST1H2BL,HIST2H2BE,HIST1H3A,AP2A1,HIST1H2BK,WNT5A,HIST3H2BB,PPP2R5B,ARRB2,PRKCA,PRKCB,CTBP1,H2AFJ,PRKG1,MYC,PSMB8,PSMB9,PSMB10,PSMC4,PSMD3,PSMD8,PSMD11,ITPR1,GNB3,GNGT1,RAC1,RAC2,RAC3,HIST1H2BJ,TCF7L2,DVL1,CAV1,H2AFX,H2AFZ,GNB4,LEF1,HIST2H3C
1309099	Homology Directed Repair	BioSystems: REACTOME	1.553e-11	2.32e-10	25	140	HIST3H3,HIST1H4I,HIST1H2BL,HIST2H2BE,FEN1,HIST1H2BK,POLD1,POLD2,POLE,HIST3H2BB,RMI2,XRCC3,BARD1,TIMELESS,RAD51,RAD51B,HIST1H2BJ,RFC2,RFC3,RFC4,RFC5,H2AFX,TOP3A,PCNA,CDK2
M8615	IL-2 Receptor Beta Chain in T cell Activation	MSigDB C2 BIOCARTA (v6.0)	1.569e-11	2.329e-10	14	38	PIK3CG,PIK3R1,FOS,SHC1,FAS,FASLG,SOCS1,MAPK3,MYC,BCL2,JAK3,SYK,RAF1,SOCS3
1144995	Sphingolipid signaling pathway	BioSystems: KEGG	1.583e-11	2.335e-10	23	118	MAPK12,PIK3CB,PIK3CD,PIK3R1,ROCK2,PPP2R2B,PPP2R5B,PRKCA,PRKCB,MAPK3,MAPK11,FYN,BCL2,GNAI1,NOS3,RAC1,RAC2,RAC3,RAF1,AKT3,NRAS,S1PR1,TNF
1269810	M Phase	BioSystems: REACTOME	1.616e-11	2.368e-10	38	311	HIST3H3,HIST1H4I,HIST1H2BL,HIST2H2BE,HIST1H3A,HIST1H2BK,SEC13,VRK1,HIST3H2BB,SMC2,PPP2R5B,CDC26,PRKCA,PRKCB,H2AFJ,MAPK3,STAG2,CENPN,INCENP,NDE1,PSMB8,PSMB9,PSMB10,PSMC4,PSMD3,PSMD8,PSMD11,POM121,FBXO5,NCAPD2,HIST1H2BJ,NUP107,SMC4,CENPS,NUP214,H2AFX,H2AFZ,HIST2H3C
812256	TNF signaling pathway	BioSystems: KEGG	1.76e-11	2.563e-10	22	108	CEBPB,MAPK12,PIK3CB,PIK3CD,PIK3R1,CCL2,VCAM1,VEGFC,FOS,FAS,MAPK3,MAPK11,FADD,PTGS2,JUN,JUNB,NFKBIA,AKT3,SOCS3,CASP7,EDN1,TNF
1270366	PCNA-Dependent Long Patch Base Excision Repair	BioSystems: REACTOME	2.261e-11	3.252e-10	11	21	FEN1,POLD1,POLD2,POLE,APEX1,RFC2,RFC3,RFC4,RFC5,LIG1,PCNA
1059539	Choline metabolism in cancer	BioSystems: KEGG	2.262e-11	3.252e-10	21	99	HIF1A,PDGFB,PDGFRA,PDGFRB,PIK3CB,PIK3CD,PIK3R1,PLCG1,FOS,PRKCA,PRKCB,MAPK3,JUN,RAC1,RAC2,RAC3,RAF1,AKT3,NRAS,EGFR,EIF4EBP1
1340713	Longevity regulating pathway - multiple species	BioSystems: KEGG	2.366e-11	3.38e-10	17	62	ADCY3,ADCY5,ADCY7,PIK3CB,PIK3CD,PIK3R1,HSPA1A,HSPA2,IGF1,IGF1R,PRKACA,PRKACB,IRS2,SOD2,INSR,AKT3,NRAS
83116	Chronic myeloid leukemia	BioSystems: KEGG	2.586e-11	3.672e-10	18	71	CDKN1A,CDKN2A,MDM2,PIK3CB,PIK3CD,PIK3R1,SHC1,CTBP1,MAPK3,MYC,NFKBIA,RAF1,AKT3,NRAS,E2F3,TGFB1,SMAD3,CDK6
83079	Natural killer cell mediated cytotoxicity	BioSystems: KEGG	3.172e-11	4.475e-10	24	133	HLA-A,PIK3CB,PIK3CD,PIK3R1,PLCG1,VAV1,SHC1,FAS,FASLG,ZAP70,LAT,PRKCA,PRKCB,MAPK3,FYN,TNFSF10,SYK,RAC1,RAC2,RAC3,RAF1,NRAS,LCK,TNF
83117	Acute myeloid leukemia	BioSystems: KEGG	3.419e-11	4.795e-10	16	55	PIK3CB,PIK3CD,PIK3R1,PML,FLT3,MAPK3,MYC,ZBTB16,JUP,KIT,RAF1,AKT3,TCF7L2,NRAS,EIF4EBP1,LEF1
1309100	HDR through Homologous Recombination (HR) or Single Strand Annealing (SSA)	BioSystems: REACTOME	3.74e-11	5.213e-10	24	134	HIST3H3,HIST1H4I,HIST1H2BL,HIST2H2BE,HIST1H2BK,POLD1,POLD2,POLE,HIST3H2BB,RMI2,XRCC3,BARD1,TIMELESS,RAD51,RAD51B,HIST1H2BJ,RFC2,RFC3,RFC4,RFC5,H2AFX,TOP3A,PCNA,CDK2
138055	TCR signaling in naive CD8+ T cells	BioSystems: Pathway Interaction Database	4.504e-11	6.24e-10	15	48	HLA-A,PLCG1,VAV1,ZAP70,LAT,PRKCA,PRKCB,FYN,B2M,PTPRC,LCK,CD3D,CD3G,CD80,CD86
138063	S1P3 pathway	BioSystems: Pathway Interaction Database	5.503e-11	7.578e-10	12	28	PDGFRB,VEGFA,FLT1,MAPK3,ITGB3,JAK2,CXCR4,GNAI1,GNAZ,RAC1,AKT3,S1PR1
1269509	RHO GTPase Effectors	BioSystems: REACTOME	5.883e-11	8.053e-10	36	295	ACTB,HIST1H4I,HIST1H2BL,HIST2H2BE,HIST1H3A,HIST1H2BK,KLC3,SEC13,ROCK2,FLNA,RHOD,HIST3H2BB,YWHAH,AR,RHOB,RHOC,RHOG,PPP2R5B,PKN1,H2AFJ,MAPK3,CENPN,INCENP,NDE1,DLG4,YWHAQ,RAC1,RAC2,HIST1H2BJ,NUP107,DVL1,CENPS,MYH14,H2AFX,H2AFZ,HIST2H3C
946598	Thyroid hormone signaling pathway	BioSystems: KEGG	7.748e-11	1.054e-09	22	116	HIF1A,ACTB,MDM2,PIK3CB,PIK3CD,PIK3R1,PLCG1,SLC2A1,SLC9A1,PRKACA,PRKACB,PRKCA,PRKCB,MAPK3,MYC,ITGB3,STAT1,BMP4,NOTCH1,RAF1,AKT3,NRAS
1026136	Signaling pathways regulating pluripotency of stem cells	BioSystems: KEGG	8.329e-11	1.122e-09	24	139	KLF4,MAPK12,PIK3CB,PIK3CD,PIK3R1,FGFR1,FGFR2,WNT5A,ID1,POU5F1,IGF1,IGF1R,MAPK3,MAPK11,MYC,JAK2,JAK3,BMP4,RAF1,AKT3,NRAS,DVL1,PAX6,SMAD3
83119	Non-small cell lung cancer	BioSystems: KEGG	8.34e-11	1.122e-09	16	58	CDKN2A,ERBB2,PIK3CB,PIK3CD,PIK3R1,PLCG1,PRKCA,PRKCB,MAPK3,JAK3,RAF1,AKT3,NRAS,E2F3,EGFR,CDK6
138050	Fc-epsilon receptor I signaling in mast cells	BioSystems: Pathway Interaction Database	1.108e-10	1.481e-09	16	59	PIK3R1,PLCG1,VAV1,LAT2,FOS,SHC1,LAT,PRKCB,MAPK3,FYN,JUN,SYK,RAF1,DUSP1,S1PR1,LYN
193147	Osteoclast differentiation	BioSystems: KEGG	1.247e-10	1.657e-09	23	130	ACP5,MAPK12,PIK3CB,PIK3CD,PIK3R1,FOS,CSF1R,SOCS1,MAPK3,MAPK11,FYN,ITGB3,STAT1,JUN,JUNB,NFKBIA,SYK,RAC1,AKT3,SOCS3,LCK,TGFB1,TNF
1269786	Leading Strand Synthesis	BioSystems: REACTOME	1.277e-10	1.668e-09	9	14	POLA2,POLD1,POLD2,PRIM1,RFC2,RFC3,RFC4,RFC5,PCNA
1269861	Polymerase switching on the C-strand of the telomere	BioSystems: REACTOME	1.277e-10	1.668e-09	9	14	POLA2,POLD1,POLD2,PRIM1,RFC2,RFC3,RFC4,RFC5,PCNA
1269787	Polymerase switching	BioSystems: REACTOME	1.277e-10	1.668e-09	9	14	POLA2,POLD1,POLD2,PRIM1,RFC2,RFC3,RFC4,RFC5,PCNA
101143	Neurotrophin signaling pathway	BioSystems: KEGG	1.305e-10	1.696e-09	22	119	RPS6KA2,MAPK12,PIK3CB,PIK3CD,PIK3R1,PLCG1,SHC1,FASLG,PRKCD,MAPK3,MAPK7,MAPK11,BCL2,BDNF,JUN,NFKBIA,RPS6KA6,RAC1,RAF1,AKT3,NRAS,TP73
PW:0000243	vascular endothelial growth factor signaling	Pathway Ontology	1.454e-10	1.868e-09	11	24	HIF1A,CCL2,PLCG1,VEGFA,VEGFC,FLT1,PRKCA,PRKCB,PRKCD,FYN,KDR
1270364	Resolution of AP sites via the multiple-nucleotide patch replacement pathway	BioSystems: REACTOME	1.454e-10	1.868e-09	11	24	FEN1,POLD1,POLD2,POLE,APEX1,RFC2,RFC3,RFC4,RFC5,LIG1,PCNA
137998	TCR signaling in naive CD4+ T cells	BioSystems: Pathway Interaction Database	1.463e-10	1.868e-09	16	60	HLA-DRA,HLA-DRB1,PLCG1,VAV1,FLNA,SHC1,ZAP70,PRKCA,PRKCB,FYN,PTPRC,LCK,CD3D,CD3G,CD80,CD86
1309095	DNA Double-Strand Break Repair	BioSystems: REACTOME	1.925e-10	2.444e-09	26	169	HIST3H3,HIST1H4I,HIST1H2BL,HIST2H2BE,FEN1,HIST1H2BK,POLD1,POLD2,POLE,HIST3H2BB,RMI2,XRCC3,PAXIP1,BARD1,TIMELESS,RAD51,RAD51B,HIST1H2BJ,RFC2,RFC3,RFC4,RFC5,H2AFX,TOP3A,PCNA,CDK2
P04398	p53 pathway feedback loops 2	PantherDB	2.161e-10	2.73e-09	14	45	CDKN1A,MDM2,MAPK12,PIK3CB,PIK3CD,PIK3CG,PIK3R1,MAPK11,MYC,AKT3,NRAS,CCNG1,CDK2,TP73
200309	Rheumatoid arthritis	BioSystems: KEGG	2.244e-10	2.819e-09	19	90	HLA-DPA1,HLA-DPB1,HLA-DQA1,HLA-DRA,HLA-DRB1,ACP5,CCL2,CXCL12,VEGFA,FLT1,ANGPT1,FOS,JUN,TEK,TGFB1,CD80,CD86,TLR2,TNF
1269857	Extension of Telomeres	BioSystems: REACTOME	2.319e-10	2.897e-09	12	31	POLA2,FEN1,POLD1,POLD2,POLE,PRIM1,RFC2,RFC3,RFC4,RFC5,LIG1,PCNA
83081	B cell receptor signaling pathway	BioSystems: KEGG	2.476e-10	3.076e-09	17	71	PIK3CB,PIK3CD,PIK3R1,VAV1,FOS,PRKCB,MAPK3,JUN,NFKBIA,SYK,RAC1,RAC2,RAC3,RAF1,AKT3,NRAS,LYN
114228	Fc gamma R-mediated phagocytosis	BioSystems: KEGG	2.746e-10	3.393e-09	19	91	PIK3CB,PIK3CD,PIK3R1,PLCG1,VAV1,LAT,PRKCA,PRKCB,PRKCD,MAPK3,PTPRC,SYK,RAC1,RAC2,DNM2,RAF1,AKT3,LYN,HCK
1269654	Transcriptional Regulation by TP53	BioSystems: REACTOME	2.892e-10	3.554e-09	40	374	CDKN1A,CDKN2A,MDM2,TXN,FANCD2,PIN1,PLK3,PML,FOS,RRM2B,RMI2,POLR2J,POLR2K,POLR2L,FAS,YWHAH,MAPK11,CENPJ,BARD1,BCL6,GADD45A,JUN,SUPT5H,YWHAQ,AKT3,CASP2,RFC2,RFC3,RFC4,RFC5,GSR,CCNG1,CCNT2,FANCI,PRDX1,CYCS,TOP3A,PCNA,CDK2,TP73
377873	Herpes simplex infection	BioSystems: KEGG	2.919e-10	3.569e-09	27	185	HLA-A,DDX58,HLA-DPA1,HLA-DPB1,HLA-DQA1,HLA-DRA,HLA-DRB1,CCL2,PML,FOS,FAS,FASLG,SKP2,MYD88,FADD,STAT1,JAK2,JUN,NFKBIA,SOCS3,OAS1,OAS2,OAS3,TLR2,CYCS,TNF,CDK2
1269172	TCR signaling	BioSystems: REACTOME	3e-10	3.648e-09	22	124	HLA-DPA1,HLA-DPB1,HLA-DQA1,HLA-DRA,HLA-DRB1,PIK3CB,PIK3R1,PLCG1,ZAP70,LAT,PSMB8,PSMB9,PSMB10,PSMC4,PSMD3,PSMD8,PSMD11,PTPRC,NFKBIA,LCK,CD3D,CD3G
P00036	Interleukin signaling pathway	PantherDB	3.35e-10	4.052e-09	19	92	CDKN1A,RPS6KA2,PIK3CB,FOS,SHC1,MAPK15,IRS2,MAPK3,MAPK7,IL5,MYC,IL10,STAT1,JAK3,RPS6KA6,NOS3,RAF1,AKT3,NRAS
M2529	PDGF Signaling Pathway	MSigDB C2 BIOCARTA (v6.0)	3.594e-10	4.324e-09	12	32	PDGFRA,PIK3CG,PIK3R1,PLCG1,FOS,SHC1,PRKCA,PRKCB,MAPK3,STAT1,JUN,RAF1
1269177	Costimulation by the CD28 family	BioSystems: REACTOME	3.96e-10	4.739e-09	17	73	HLA-DPA1,HLA-DPB1,HLA-DQA1,HLA-DRA,HLA-DRB1,PIK3R1,VAV1,PPP2R5B,FYN,RAC1,AKT3,LCK,CD3D,CD3G,CD80,CD86,LYN
M85	Regulation of BAD phosphorylation	MSigDB C2 BIOCARTA (v6.0)	4.223e-10	5.002e-09	11	26	KITLG,PIK3CG,PIK3R1,YWHAH,IGF1,IGF1R,PRKACB,PRKAR2B,MAPK3,BCL2,KIT
PW:0000662	mismatch repair pathway	Pathway Ontology	4.223e-10	5.002e-09	11	26	POLD1,POLD2,MSH4,MSH5,RFC2,RFC3,RFC4,RFC5,LIG1,MSH6,PCNA
1492886	Apelin signaling pathway	BioSystems: KEGG	4.312e-10	5.081e-09	23	138	GNG2,RRAS,ADCY3,ADCY5,ADCY7,PIK3CG,SLC9A1,PRKACA,PRKACB,CCN2,MAPK3,ITPR1,GNAI1,GNB3,GNGT1,NOS3,RAF1,AKT3,NRAS,EGR1,SERPINE1,GNB4,SMAD3
1269610	Beta-catenin independent WNT signaling	BioSystems: REACTOME	4.913e-10	5.76e-09	24	151	GNG2,AP2A1,WNT5A,ARRB2,PRKCA,PRKCB,PRKG1,PSMB8,PSMB9,PSMB10,PSMC4,PSMD3,PSMD8,PSMD11,ITPR1,GNB3,GNGT1,RAC1,RAC2,RAC3,TCF7L2,DVL1,GNB4,LEF1
1269512	RHO GTPases activate PKNs	BioSystems: REACTOME	4.946e-10	5.768e-09	19	94	HIST1H4I,HIST1H2BL,HIST2H2BE,HIST1H3A,HIST1H2BK,HIST3H2BB,YWHAH,AR,RHOB,RHOC,PKN1,H2AFJ,YWHAQ,RAC1,HIST1H2BJ,MYH14,H2AFX,H2AFZ,HIST2H3C
634527	NF-kappa B signaling pathway	BioSystems: KEGG	5.985e-10	6.945e-09	19	95	DDX58,CARD10,PLCG1,CXCL12,VCAM1,CARD14,ZAP70,LAT,PRKCB,MYD88,BCL2,PTGS2,NFKBIA,SYK,LCK,CD40,CD40LG,TNF,LYN
M4388	Cadmium induces DNA synthesis and proliferation in macrophages	MSigDB C2 BIOCARTA (v6.0)	6.854e-10	7.913e-09	9	16	FOS,PRKCA,PRKCB,MAPK3,MYC,JUN,NFKBIA,RAF1,TNF
M10579	Phospholipids as signalling intermediaries	MSigDB C2 BIOCARTA (v6.0)	6.904e-10	7.931e-09	11	27	PDGFRA,PIK3CG,PIK3R1,PRKCA,PRKCB,MAPK3,ITGB3,GNAI1,GNGT1,RAC1,S1PR1
213780	Tuberculosis	BioSystems: KEGG	6.985e-10	7.984e-09	26	179	CEBPB,HLA-DPA1,HLA-DPB1,HLA-DQA1,HLA-DRA,HLA-DRB1,MAPK12,PLK3,MAPK3,MAPK11,CTSS,IL10,MYD88,FADD,BCL2,ITGAM,STAT1,JAK2,SYK,RAB7A,RAF1,AKT3,TGFB1,TLR2,CYCS,TNF
83115	Bladder cancer	BioSystems: KEGG	7.394e-10	8.409e-09	13	41	CDKN1A,CDKN2A,ERBB2,MDM2,MMP2,VEGFA,MAPK3,MYC,RAF1,NRAS,E2F3,THBS1,EGFR
128760	Intestinal immune network for IgA production	BioSystems: KEGG	7.69e-10	8.702e-09	14	49	HLA-DPA1,HLA-DPB1,HLA-DQA1,HLA-DRA,HLA-DRB1,CXCL12,IL5,IL10,CXCR4,TGFB1,CD80,CD86,CD40,CD40LG
585563	Alcoholism	BioSystems: KEGG	7.903e-10	8.9e-09	26	180	GNG2,HIST3H3,HIST1H4I,ADCY5,HIST1H2AK,HIST1H2BL,HIST2H2BE,HIST1H3A,HIST1H2BK,HIST3H2BB,SHC1,PRKACA,H2AFJ,MAPK3,BDNF,GNAI1,GNB3,GNGT1,RAF1,HIST1H2BJ,H3F3C,NRAS,H2AFX,H2AFZ,GNB4,HIST2H3C
P00056	VEGF signaling pathway	PantherDB	8.878e-10	9.9e-09	15	58	HIF1A,PIK3CB,PIK3CD,PIK3CG,PIK3R1,PLCG1,VEGFA,PRKCA,PRKCB,PRKCD,MAPK3,KDR,NOS3,RAF1,NRAS
M2404	Mechanism of Gene Regulation by Peroxisome Proliferators via PPARa(alpha)	MSigDB C2 BIOCARTA (v6.0)	8.878e-10	9.9e-09	15	58	PIK3CG,PIK3R1,HSPA1A,NCOR2,PRKACB,PRKAR2B,PRKCA,PRKCB,MAPK3,MYC,PTGS2,JUN,NFKBIA,DUSP1,TNF
M7298	Antigen Dependent B Cell Activation	MSigDB C2 BIOCARTA (v6.0)	9.463e-10	1.05e-08	8	12	HLA-DRA,HLA-DRB1,FAS,FASLG,IL10,CD80,CD40,CD40LG
138018	Downstream signaling in naive CD8+ T cells	BioSystems: Pathway Interaction Database	1.034e-09	1.142e-08	14	50	HLA-A,FOS,FASLG,PRKCA,PRKCB,MAPK3,B2M,JUN,JUNB,RAF1,CD3D,CD3G,EGR1,TNF
M9043	Growth Hormone Signaling Pathway	MSigDB C2 BIOCARTA (v6.0)	1.101e-09	1.211e-08	11	28	PIK3CG,PIK3R1,PLCG1,SHC1,PRKCA,PRKCB,SOCS1,MAPK3,INSR,JAK2,RAF1
1269831	M/G1 Transition	BioSystems: REACTOME	1.161e-09	1.263e-08	18	88	MCM3,MCM4,MCM5,MCM7,POLA2,POLE,PRIM1,MCM8,PSMB8,PSMB9,PSMB10,PSMC4,PSMD3,PSMD8,PSMD11,E2F3,GMNN,CDK2
1269832	DNA Replication Pre-Initiation	BioSystems: REACTOME	1.161e-09	1.263e-08	18	88	MCM3,MCM4,MCM5,MCM7,POLA2,POLE,PRIM1,MCM8,PSMB8,PSMB9,PSMB10,PSMC4,PSMD3,PSMD8,PSMD11,E2F3,GMNN,CDK2
M9494	BCR Signaling Pathway	MSigDB C2 BIOCARTA (v6.0)	1.207e-09	1.307e-08	12	35	PLCG1,VAV1,FOS,SHC1,PRKCA,PRKCB,MAPK3,JUN,SYK,RAC1,RAF1,LYN
M12975	VEGF, Hypoxia, and Angiogenesis	MSigDB C2 BIOCARTA (v6.0)	1.719e-09	1.854e-08	11	29	HIF1A,PIK3CG,PIK3R1,PLCG1,VEGFA,FLT1,SHC1,PRKCA,PRKCB,KDR,NOS3
169350	Signaling events mediated by TCPTP	BioSystems: Pathway Interaction Database	1.753e-09	1.875e-08	12	36	HGF,PDGFRB,PIK3CB,PIK3R1,VEGFA,CSF1R,INSR,ITGA1,STAT1,JAK3,KDR,EGFR
814182	Prolactin signaling pathway	BioSystems: KEGG	1.755e-09	1.875e-08	16	70	MAPK12,PIK3CB,PIK3CD,PIK3R1,FOS,SHC1,SOCS1,MAPK3,MAPK11,IRF1,STAT1,JAK2,RAF1,AKT3,NRAS,SOCS3
126909	Oocyte meiosis	BioSystems: KEGG	1.854e-09	1.971e-08	21	124	RPS6KA2,ADCY3,ADCY5,ADCY7,PGR,MAPK12,YWHAH,AR,PPP2R5B,IGF1,IGF1R,CDC26,PRKACA,PRKACB,MAPK3,ITPR1,FBXO5,RPS6KA6,YWHAQ,REC8,CDK2
138057	ErbB1 downstream signaling	BioSystems: Pathway Interaction Database	2.121e-09	2.245e-08	19	102	PIK3CB,PIK3R1,FOS,YWHAH,SLC9A1,PRKCA,PRKCD,MAPK3,MAPK7,MYC,STAT1,JUN,YWHAQ,RAC1,RAF1,DUSP1,EGFR,EGR1,PEBP1
M10765	Lck and Fyn tyrosine kinases in initiation of TCR Activation	MSigDB C2 BIOCARTA (v6.0)	2.385e-09	2.509e-08	8	13	HLA-DRA,HLA-DRB1,ZAP70,FYN,PTPRC,LCK,CD3D,CD3G
83083	Leukocyte transendothelial migration	BioSystems: KEGG	2.393e-09	2.509e-08	20	114	ACTB,MAPK12,PIK3CB,PIK3CD,PIK3R1,PLCG1,MMP2,VAV1,CXCL12,VCAM1,ROCK2,RHOH,PRKCA,PRKCB,MAPK11,ITGAM,CXCR4,GNAI1,RAC1,RAC2
83121	Autoimmune thyroid disease	BioSystems: KEGG	2.407e-09	2.513e-08	14	53	HLA-A,HLA-DPA1,HLA-DPB1,HLA-DQA1,HLA-DRA,HLA-DRB1,FAS,FASLG,IL5,IL10,CD80,CD86,CD40,CD40LG
83091	GnRH signaling pathway	BioSystems: KEGG	2.476e-09	2.573e-08	18	92	ADCY3,ADCY5,ADCY7,MAPK12,MMP2,PRKACA,PRKACB,PRKCA,PRKCB,PRKCD,MAPK3,MAPK7,MAPK11,ITPR1,JUN,RAF1,NRAS,EGFR
83070	Adherens junction	BioSystems: KEGG	2.731e-09	2.825e-08	16	72	ERBB2,ACTB,FGFR1,IGF1R,SNAI1,MAPK3,FYN,INSR,PTPRF,RAC1,RAC2,RAC3,TCF7L2,EGFR,LEF1,SMAD3
1270428	Oxidative Stress Induced Senescence	BioSystems: REACTOME	2.906e-09	2.993e-08	21	127	CDKN2A,CDKN2B,MDM2,HIST1H4I,TXN,HIST1H2BL,HIST2H2BE,HIST1H3A,HIST1H2BK,FOS,HIST3H2BB,H2AFJ,MAPK3,MAPK11,JUN,HIST1H2BJ,E2F3,H2AFX,H2AFZ,HIST2H3C,CDK6
83076	Toll-like receptor signaling pathway	BioSystems: KEGG	2.983e-09	3.058e-08	19	104	MAPK12,PIK3CB,PIK3CD,PIK3R1,FOS,MAPK3,MAPK11,MYD88,FADD,STAT1,JUN,NFKBIA,RAC1,AKT3,CD80,CD86,TLR2,CD40,TNF
137933	IL4-mediated signaling events	BioSystems: Pathway Interaction Database	3.102e-09	3.166e-08	15	63	CEBPB,PIK3R1,SELP,SHC1,SOCS1,IRS2,IL5,IL10,BCL6,ITGB3,JAK2,JAK3,SOCS3,EGR2,CD40LG
1222950	Regulation of lipolysis in adipocytes	BioSystems: KEGG	3.147e-09	3.197e-08	14	54	ADCY3,ADCY5,ADCY7,PIK3CB,PIK3CD,PIK3R1,PRKACA,PRKACB,IRS2,PRKG1,INSR,PTGS2,GNAI1,AKT3
M6327	Activation of Csk by cAMP-dependent Protein Kinase Inhibits Signaling through the T Cell Receptor	MSigDB C2 BIOCARTA (v6.0)	3.234e-09	3.256e-08	10	24	HLA-DRA,HLA-DRB1,ZAP70,PRKACB,PRKAR2B,PTPRC,GNGT1,LCK,CD3D,CD3G
M882	CXCR4 Signaling Pathway	MSigDB C2 BIOCARTA (v6.0)	3.234e-09	3.256e-08	10	24	PIK3R1,PLCG1,CXCL12,PRKCA,PRKCB,MAPK3,CXCR4,GNAI1,GNGT1,RAF1
M19118	Keratinocyte Differentiation	MSigDB C2 BIOCARTA (v6.0)	3.638e-09	3.647e-08	13	46	FOS,FAS,FASLG,PRKCA,PRKCB,PRKCD,MAPK3,BCL2,JUN,NFKBIA,RAF1,EGFR,TNF
M1909	EGF Signaling Pathway	MSigDB C2 BIOCARTA (v6.0)	3.948e-09	3.931e-08	11	31	PIK3R1,PLCG1,FOS,SHC1,PRKCA,PRKCB,MAPK3,STAT1,JUN,RAF1,EGFR
153910	Phagosome	BioSystems: KEGG	3.955e-09	3.931e-08	23	154	HLA-A,HLA-DPA1,HLA-DPB1,HLA-DQA1,HLA-DRA,HLA-DRB1,ACTB,TUBA3C,TUBB2A,TUBB1,TUBA1B,CTSS,ITGA2,TUBA8,ITGAM,ITGB3,TUBB6,TUBA1A,RAB7A,RAC1,TFRC,THBS1,TLR2
83118	Small cell lung cancer	BioSystems: KEGG	4.01e-09	3.968e-08	17	84	CDKN2B,CKS1B,CKS2,PIK3CB,PIK3CD,PIK3R1,SKP2,MYC,BCL2,ITGA2,PTGS2,NFKBIA,AKT3,E2F3,CYCS,CDK2,CDK6
83107	Renal cell carcinoma	BioSystems: KEGG	4.938e-09	4.866e-08	15	65	HGF,HIF1A,PDGFB,PIK3CB,PIK3CD,PIK3R1,VEGFA,SLC2A1,MAPK3,JUN,RAC1,RAF1,AKT3,NRAS,TGFB1
M1908	Fc Epsilon Receptor I Signaling in Mast Cells	MSigDB C2 BIOCARTA (v6.0)	4.977e-09	4.883e-08	12	39	PIK3CG,PIK3R1,PLCG1,VAV1,FOS,SHC1,PRKCB,MAPK3,JUN,SYK,RAF1,LYN
1269754	G2/M DNA damage checkpoint	BioSystems: REACTOME	5.065e-09	4.949e-08	18	96	HIST3H3,HIST1H4I,HIST1H2BL,HIST2H2BE,HIST1H2BK,WEE1,HIST3H2BB,RMI2,YWHAH,BARD1,YWHAQ,HIST1H2BJ,RFC2,RFC3,RFC4,RFC5,H2AFX,TOP3A
852705	MicroRNAs in cancer	BioSystems: KEGG	5.112e-09	4.973e-08	33	299	CDKN1A,CDKN2A,ERBB2,PDGFB,PDGFRA,PDGFRB,HMOX1,MDM2,ABCB1,PLCG1,VEGFA,VIM,SHC1,PRKCA,PRKCB,SOCS1,IRS2,MAPK7,MYC,BCL2,ITGB3,PTGS2,NOTCH1,DNMT1,DNMT3B,RAF1,NRAS,E2F3,CCNG1,THBS1,EGFR,CD44,CDK6
173973	Hepatitis C	BioSystems: KEGG	5.18e-09	5.017e-08	21	131	CDKN1A,DDX58,MAPK12,PIK3CB,PIK3CD,PIK3R1,PPP2R2B,MAPK3,MAPK11,IRF1,STAT1,NFKBIA,RAF1,AKT3,NRAS,SOCS3,OAS1,OAS2,OAS3,EGFR,TNF
137960	Osteopontin-mediated events	BioSystems: Pathway Interaction Database	5.828e-09	5.597e-08	11	32	PIK3R1,MMP2,ROCK2,FOS,MAPK3,ITGB3,JUN,NFKBIA,SYK,RAC1,CD44
1269961	Gluconeogenesis	BioSystems: REACTOME	5.828e-09	5.597e-08	11	32	MDH2,PGK1,SLC25A1,PRKACA,PRKACB,GAPDH,GAPDHS,ENO1,ENO2,ENO3,TPI1
83049	ErbB signaling pathway	BioSystems: KEGG	5.856e-09	5.601e-08	17	86	CDKN1A,ERBB2,PIK3CB,PIK3CD,PIK3R1,PLCG1,SHC1,PRKCA,PRKCB,MAPK3,MYC,JUN,RAF1,AKT3,NRAS,EGFR,EIF4EBP1
83089	Regulation of actin cytoskeleton	BioSystems: KEGG	6.268e-09	5.964e-08	27	212	PDGFB,PDGFRA,PDGFRB,ACTB,RRAS,PIK3CB,PIK3CD,PIK3R1,FGF13,FGFR1,FGFR2,VAV1,ROCK2,SLC9A1,MAPK3,ITGA1,ITGA2,ITGAM,ITGB3,ARHGEF7,RAC1,RAC2,RAC3,RAF1,NRAS,EGFR,MYH14
1017634	cAMP signaling pathway	BioSystems: KEGG	6.287e-09	5.964e-08	26	198	RRAS,ADCY3,ADCY5,ADCY7,PIK3CB,PIK3CD,PIK3R1,VAV1,ROCK2,FOS,SLC9A1,PRKACA,PRKACB,MAPK3,PTCH1,BDNF,JUN,GLI1,GLI3,NFKBIA,GNAI1,RAC1,RAC2,RAC3,RAF1,AKT3
1269581	G beta:gamma signalling through PI3Kgamma	BioSystems: REACTOME	6.468e-09	6.11e-08	13	48	GNG2,PIK3CB,PIK3CD,PIK3CG,PIK3R1,SHC1,IL5,JAK2,JAK3,GNB3,GNGT1,AKT3,GNB4
1269865	Meiosis	BioSystems: REACTOME	8.104e-09	7.624e-08	20	122	HIST3H3,HIST1H4I,HIST1H2BL,HIST2H2BE,HIST1H3A,HSPA2,HIST1H2BK,HIST3H2BB,MSH4,MSH5,H2AFJ,STAG2,RAD51,REC8,HIST1H2BJ,H2AFX,H2AFZ,HIST2H3C,TOP3A,CDK2
138073	C-MYB transcription factor network	BioSystems: Pathway Interaction Database	9.402e-09	8.809e-08	16	78	CDKN1A,CEBPB,MCM4,KITLG,CSF1R,MYC,GATA1,BCL2,PTGS2,KIT,NRAS,CD34,H2AFZ,LYZ,LEF1,CDK6
1269866	Meiotic recombination	BioSystems: REACTOME	1.012e-08	9.443e-08	17	89	HIST3H3,HIST1H4I,HIST1H2BL,HIST2H2BE,HIST1H3A,HIST1H2BK,HIST3H2BB,MSH4,MSH5,H2AFJ,RAD51,HIST1H2BJ,H2AFX,H2AFZ,HIST2H3C,TOP3A,CDK2
P00059	p53 pathway	PantherDB	1.142e-08	1.057e-07	16	79	CDKN1A,CDKN2A,MDM2,PIK3CB,PIK3CD,PIK3CG,PIK3R1,PML,FAS,GADD45A,AKT3,CCNG1,THBS1,SERPINE1,CDK2,TP73
1269794	Regulation of DNA replication	BioSystems: REACTOME	1.142e-08	1.057e-07	16	79	CDKN1A,MCM3,MCM4,MCM5,MCM7,MCM8,PSMB8,PSMB9,PSMB10,PSMC4,PSMD3,PSMD8,PSMD11,E2F3,GMNN,CDK2
83092	Melanogenesis	BioSystems: KEGG	1.175e-08	1.083e-07	18	101	ADCY3,ADCY5,ADCY7,KITLG,WNT5A,PRKACA,PRKACB,PRKCA,PRKCB,MAPK3,GNAI1,KIT,RAF1,TCF7L2,NRAS,DVL1,EDN1,LEF1
83055	p53 signaling pathway	BioSystems: KEGG	1.187e-08	1.089e-07	15	69	CDKN1A,CDKN2A,MDM2,RRM2B,FAS,IGF1,GADD45A,CCND3,CCNG1,THBS1,CYCS,SERPINE1,CDK2,TP73,CDK6
M1718	Genes related to IL4 rceptor signaling in B lymphocytes	MSigDB C2 BIOCARTA (v6.0)	1.265e-08	1.157e-07	10	27	PIK3CD,PIK3R1,SHC1,SOCS1,IRS2,MAPK3,BCL2,JAK3,RAF1,AKT3
1269580	G-protein beta:gamma signalling	BioSystems: REACTOME	1.45e-08	1.321e-07	13	51	GNG2,PIK3CB,PIK3CD,PIK3CG,PIK3R1,SHC1,IL5,JAK2,JAK3,GNB3,GNGT1,AKT3,GNB4
M2623	IGF-1 Signaling Pathway	MSigDB C2 BIOCARTA (v6.0)	1.505e-08	1.366e-07	9	21	PIK3CG,PIK3R1,FOS,SHC1,IGF1,IGF1R,MAPK3,JUN,RAF1
1269176	Downstream TCR signaling	BioSystems: REACTOME	1.621e-08	1.465e-07	18	103	HLA-DPA1,HLA-DPB1,HLA-DQA1,HLA-DRA,HLA-DRB1,PIK3CB,PIK3R1,PSMB8,PSMB9,PSMB10,PSMC4,PSMD3,PSMD8,PSMD11,NFKBIA,LCK,CD3D,CD3G
M9664	Signaling Pathway from G-Protein Families	MSigDB C2 BIOCARTA (v6.0)	1.713e-08	1.54e-07	11	35	PLCG1,FOS,PRKACB,PRKAR2B,PRKCA,PRKCB,MAPK3,JUN,GNAI1,GNGT1,RAF1
M13494	Bioactive Peptide Induced Signaling Pathway	MSigDB C2 BIOCARTA (v6.0)	1.718e-08	1.54e-07	12	43	MAPT,PLCG1,SHC1,PRKCA,PRKCB,MAPK3,FYN,STAT1,JAK2,GNAI1,GNGT1,RAF1
952859	Oxytocin signaling pathway	BioSystems: KEGG	1.769e-08	1.579e-07	22	153	CDKN1A,ACTB,ADCY3,ADCY5,ADCY7,PIK3CG,ROCK2,FOS,PRKACA,PRKACB,PRKCA,PRKCB,MAPK3,MAPK7,PTGS2,ITPR1,JUN,GNAI1,NOS3,RAF1,NRAS,EGFR
138068	Signaling events mediated by Stem cell factor receptor (c-Kit)	BioSystems: Pathway Interaction Database	1.873e-08	1.666e-07	13	52	EPOR,KITLG,PIK3R1,VAV1,SHC1,SOCS1,MAPK3,BCL2,STAT1,JAK2,KIT,RAF1,LYN
1269811	Mitotic Prophase	BioSystems: REACTOME	2.263e-08	2.005e-07	21	142	HIST3H3,HIST1H4I,HIST1H2BL,HIST2H2BE,HIST1H3A,HIST1H2BK,VRK1,HIST3H2BB,SMC2,PRKCA,PRKCB,H2AFJ,MAPK3,POM121,HIST1H2BJ,NUP107,SMC4,NUP214,H2AFX,H2AFZ,HIST2H3C
1269175	Generation of second messenger molecules	BioSystems: REACTOME	2.39e-08	2.101e-07	11	36	HLA-DPA1,HLA-DPB1,HLA-DQA1,HLA-DRA,HLA-DRB1,PLCG1,ZAP70,LAT,LCK,CD3D,CD3G
1269381	EGFR interacts with phospholipase C-gamma	BioSystems: REACTOME	2.39e-08	2.101e-07	11	36	ADCY3,ADCY5,ADCY7,PLCG1,PRKACA,PRKACB,PRKAR2B,PRKCA,PRKCD,ITPR1,EGFR
137958	Endothelins	BioSystems: Pathway Interaction Database	2.403e-08	2.105e-07	13	53	ADCY3,ADCY5,ADCY7,FOS,SLC9A1,PRKCA,PRKCD,MAPK3,JAK2,JUN,RAC1,RAF1,EDN1
1269174	Translocation of ZAP-70 to Immunological synapse	BioSystems: REACTOME	2.469e-08	2.154e-07	9	22	HLA-DPA1,HLA-DPB1,HLA-DQA1,HLA-DRA,HLA-DRB1,ZAP70,LCK,CD3D,CD3G
1404797	Platinum drug resistance	BioSystems: KEGG	2.676e-08	2.326e-07	15	73	CDKN1A,CDKN2A,ERBB2,MDM2,PIK3CB,PIK3CD,PIK3R1,FAS,FASLG,MAPK3,FADD,BCL2,AKT3,MSH6,CYCS
137924	VEGFR1 specific signals	BioSystems: Pathway Interaction Database	2.82e-08	2.442e-07	10	29	HIF1A,PIK3R1,PLCG1,VEGFA,FLT1,PRKACA,PRKCA,MAPK3,NOS3,CAV1
137939	Direct p53 effectors	BioSystems: Pathway Interaction Database	3.231e-08	2.787e-07	20	132	CDKN1A,HGF,MDM2,MMP2,PLK3,PML,RRM2B,FAS,BCL2,BCL6,GADD45A,JUN,DUSP1,CAV1,CCNG1,EGFR,EPHA2,SERPINE1,PCNA,TP73
1270351	Base Excision Repair	BioSystems: REACTOME	3.294e-08	2.821e-07	11	37	FEN1,POLD1,POLD2,POLE,APEX1,RFC2,RFC3,RFC4,RFC5,LIG1,PCNA
1270359	Resolution of Abasic Sites (AP sites)	BioSystems: REACTOME	3.294e-08	2.821e-07	11	37	FEN1,POLD1,POLD2,POLE,APEX1,RFC2,RFC3,RFC4,RFC5,LIG1,PCNA
M7897	Inhibition of Cellular Proliferation by Gleevec	MSigDB C2 BIOCARTA (v6.0)	3.931e-08	3.34e-07	9	23	PIK3CG,PIK3R1,FOS,MAPK3,MYC,STAT1,JAK2,JUN,RAF1
83045	Mismatch repair	BioSystems: KEGG	3.931e-08	3.34e-07	9	23	POLD1,POLD2,RFC2,RFC3,RFC4,RFC5,LIG1,MSH6,PCNA
M8626	Members of the BCR signaling pathway	MSigDB C2 BIOCARTA (v6.0)	3.96e-08	3.353e-07	12	46	PIK3CD,PIK3R1,VAV1,SHC1,MAPK3,BCL2,ITPR1,PTPRC,SYK,RAF1,AKT3,LYN
137988	IL2 signaling events mediated by STAT5	BioSystems: Pathway Interaction Database	4.098e-08	3.457e-07	10	30	PIK3R1,SHC1,FASLG,MYC,BCL2,JAK3,FOXP3,LCK,CCND3,CDK6
842771	Inflammatory bowel disease (IBD)	BioSystems: KEGG	4.153e-08	3.49e-07	14	65	HLA-DPA1,HLA-DPB1,HLA-DQA1,HLA-DRA,HLA-DRB1,IL5,IL10,STAT1,JUN,FOXP3,TGFB1,TLR2,TNF,SMAD3
413341	Glycolysis, core module involving three-carbon compounds	BioSystems: KEGG	4.256e-08	3.564e-07	7	12	PGK1,PKM,GAPDH,ENO1,ENO2,ENO3,TPI1
1269796	Removal of licensing factors from origins	BioSystems: REACTOME	4.746e-08	3.96e-07	15	76	CDKN1A,MCM3,MCM4,MCM5,MCM7,MCM8,PSMB8,PSMB9,PSMB10,PSMC4,PSMD3,PSMD8,PSMD11,GMNN,CDK2
P00049	Parkinson disease	PantherDB	4.843e-08	4.026e-07	16	87	UBE2L6,MAPK12,FGR,HSPA2,HSPA5,YWHAH,MAPK15,MAPK3,MAPK7,FYN,PSMB10,YWHAQ,LCK,PRKN,LYN,HCK
1309101	Processing of DNA double-strand break ends	BioSystems: REACTOME	5.334e-08	4.418e-07	17	99	HIST3H3,HIST1H4I,HIST1H2BL,HIST2H2BE,HIST1H2BK,HIST3H2BB,RMI2,BARD1,TIMELESS,HIST1H2BJ,RFC2,RFC3,RFC4,RFC5,H2AFX,TOP3A,CDK2
83120	Asthma	BioSystems: KEGG	5.862e-08	4.838e-07	10	31	HLA-DPA1,HLA-DPB1,HLA-DQA1,HLA-DRA,HLA-DRB1,IL5,IL10,CD40,CD40LG,TNF
1269577	G alpha (z) signalling events	BioSystems: REACTOME	6.653e-08	5.451e-07	12	48	GNG2,ADCY3,ADCY5,ADCY7,PRKCA,PRKCB,PRKCD,GNAI1,GNAZ,GNB3,GNGT1,GNB4
P00048	PI3 kinase pathway	PantherDB	6.653e-08	5.451e-07	12	48	PIK3CB,PIK3R1,INSR,GADD45A,JAK2,GNAI1,GNB3,GNGT1,NOS3,AKT3,NRAS,GNB4
1319989	Longevity regulating pathway	BioSystems: KEGG	6.766e-08	5.524e-07	16	89	ADCY3,ADCY5,ADCY7,PIK3CB,PIK3CD,PIK3R1,IGF1,IGF1R,PRKACA,PRKACB,IRS2,SOD2,INSR,AKT3,NRAS,EIF4EBP1
M7552	Role of EGF Receptor Transactivation by GPCRs in Cardiac Hypertrophy	MSigDB C2 BIOCARTA (v6.0)	6.943e-08	5.589e-07	8	18	PLCG1,FOS,PRKCA,PRKCB,MYC,JUN,EDN1,EGFR
M2349	Pertussis toxin-insensitive CCR5 Signaling in Macrophage	MSigDB C2 BIOCARTA (v6.0)	6.943e-08	5.589e-07	8	18	CCL2,PLCG1,CXCL12,FOS,PRKCA,PRKCB,JUN,CXCR4
1269324	Regulation of signaling by CBL	BioSystems: REACTOME	6.943e-08	5.589e-07	8	18	PIK3CB,PIK3CD,PIK3R1,VAV1,FYN,SYK,LYN,HCK
M7860	Nerve growth factor pathway (NGF)	MSigDB C2 BIOCARTA (v6.0)	6.943e-08	5.589e-07	8	18	PIK3CG,PIK3R1,PLCG1,FOS,SHC1,MAPK3,JUN,RAF1
537443	Retrograde endocannabinoid signaling	BioSystems: KEGG	7.244e-08	5.811e-07	17	101	GNG2,ADCY3,ADCY5,ADCY7,MAPK12,PRKACA,PRKACB,PRKCA,PRKCB,MAPK3,MAPK11,PTGS2,ITPR1,GNAI1,GNB3,GNGT1,GNB4
523016	Transcriptional misregulation in cancer	BioSystems: KEGG	7.982e-08	6.38e-07	23	180	CDKN1A,CEBPB,MDM2,HIST3H3,CDK14,HIST1H3A,PML,FLT1,FLT3,IGF1,IGF1R,CSF1R,MYC,MYCN,ZBTB16,BCL6,ITGAM,JUP,H3F3C,CCNT2,CD86,CD40,HIST2H3C
137991	ErbB4 signaling events	BioSystems: Pathway Interaction Database	8.261e-08	6.58e-07	10	32	ERBB2,MDM2,PIK3CB,PIK3R1,SHC1,MAPK3,FYN,JAK2,DLG4,ADAM17
152665	Malaria	BioSystems: KEGG	8.534e-08	6.774e-07	12	49	HGF,CCL2,VCAM1,SELP,IL10,MYD88,TGFB1,THBS1,TLR2,CD40,CD40LG,TNF
P00034	Integrin signalling pathway	PantherDB	8.856e-08	7.005e-07	22	167	ACTB,RRAS,PIK3CB,PIK3CD,PIK3CG,PIK3R1,FLNA,SHC1,RHOB,RHOC,RND3,MAPK3,FYN,ITGA1,ITGA2,ITGAM,ITGB3,RAC1,RAC2,RAF1,NRAS,CAV1
1269173	Phosphorylation of CD3 and TCR zeta chains	BioSystems: REACTOME	9.23e-08	7.223e-07	9	25	HLA-DPA1,HLA-DPB1,HLA-DQA1,HLA-DRA,HLA-DRB1,PTPRC,LCK,CD3D,CD3G
1309116	Gap-filling DNA repair synthesis and ligation in GG-NER	BioSystems: REACTOME	9.23e-08	7.223e-07	9	25	POLD1,POLD2,POLE,RFC2,RFC3,RFC4,RFC5,LIG1,PCNA
1269312	Interferon alpha/beta signaling	BioSystems: REACTOME	9.258e-08	7.223e-07	14	69	HLA-A,SAMHD1,ISG15,OASL,SOCS1,PSMB8,IRF1,ISG20,STAT1,SOCS3,OAS1,OAS2,OAS3,EGR1
1309102	HDR through Homologous Recombination (HRR)	BioSystems: REACTOME	9.258e-08	7.223e-07	14	69	POLD1,POLD2,POLE,RMI2,XRCC3,BARD1,RAD51,RAD51B,RFC2,RFC3,RFC4,RFC5,TOP3A,PCNA
749777	Hippo signaling pathway	BioSystems: KEGG	9.565e-08	7.437e-07	21	154	ACTB,WNT5A,ID1,YWHAH,PPP2R2B,CCN2,MYC,BMP2,BMP4,GLI2,DLG2,DLG4,YWHAQ,TCF7L2,DVL1,TGFB1,CCND3,SERPINE1,LEF1,SMAD3,TP73
83058	Autophagy - animal	BioSystems: KEGG	1.001e-07	7.76e-07	19	128	HIF1A,RRAS,PIK3CB,PIK3CD,PIK3R1,IGF1R,PRKACA,PRKACB,PRKCD,IRS2,MAPK3,CTSB,BCL2,ITPR1,RAB7A,RAF1,VMP1,AKT3,NRAS
1269599	TCF dependent signaling in response to WNT	BioSystems: REACTOME	1.053e-07	8.134e-07	27	242	HIST3H3,HIST1H4I,HIST1H2BL,HIST2H2BE,HIST1H3A,HIST1H2BK,WNT5A,HIST3H2BB,PPP2R5B,CTBP1,H2AFJ,MYC,PSMB8,PSMB9,PSMB10,PSMC4,PSMD3,PSMD8,PSMD11,HIST1H2BJ,TCF7L2,DVL1,CAV1,H2AFX,H2AFZ,LEF1,HIST2H3C
138022	Class I PI3K signaling events	BioSystems: Pathway Interaction Database	1.072e-07	8.225e-07	11	41	PIK3CB,PIK3R1,PLCG1,FGR,VAV1,FYN,ARHGEF7,RAC1,LCK,LYN,HCK
83124	Graft-versus-host disease	BioSystems: KEGG	1.072e-07	8.225e-07	11	41	HLA-A,HLA-DPA1,HLA-DPB1,HLA-DQA1,HLA-DRA,HLA-DRB1,FAS,FASLG,CD80,CD86,TNF
83109	Endometrial cancer	BioSystems: KEGG	1.088e-07	8.315e-07	12	50	ERBB2,PIK3CB,PIK3CD,PIK3R1,MAPK3,MYC,RAF1,AKT3,TCF7L2,NRAS,EGFR,LEF1
1269636	Hedgehog 'off' state	BioSystems: REACTOME	1.13e-07	8.608e-07	17	104	ADCY3,ADCY5,ADCY7,PRKACA,PRKACB,PRKAR2B,PSMB8,PSMB9,PSMB10,PSMC4,PSMD3,PSMD8,PSMD11,PTCH1,GLI1,GLI2,GLI3
138051	EPO signaling pathway	BioSystems: Pathway Interaction Database	1.149e-07	8.723e-07	10	33	EPOR,PIK3R1,PLCG1,SHC1,IRS2,BCL2,STAT1,JAK2,SOCS3,LYN
M12836	EPO Signaling Pathway	MSigDB C2 BIOCARTA (v6.0)	1.163e-07	8.801e-07	8	19	EPOR,PLCG1,FOS,SHC1,MAPK3,JAK2,JUN,RAF1
1269833	Assembly of the pre-replicative complex	BioSystems: REACTOME	1.352e-07	1.02e-06	14	71	MCM3,MCM4,MCM5,MCM7,MCM8,PSMB8,PSMB9,PSMB10,PSMC4,PSMD3,PSMD8,PSMD11,E2F3,GMNN
138010	Glypican 1 network	BioSystems: Pathway Interaction Database	1.368e-07	1.029e-06	9	26	FGFR1,FGR,VEGFA,FLT1,FYN,LCK,TGFB1,LYN,HCK
137922	IL12-mediated signaling events	BioSystems: Pathway Interaction Database	1.452e-07	1.088e-06	13	61	HLA-A,HLA-DRA,HLA-DRB1,FOS,FASLG,SOCS1,B2M,STAT1,JAK2,RAB7A,LCK,CD3D,CD3G
1269291	DAG and IP3 signaling	BioSystems: REACTOME	1.577e-07	1.174e-06	10	34	ADCY3,ADCY5,ADCY7,PLCG1,PRKACA,PRKACB,PRKAR2B,PRKCA,PRKCD,ITPR1
1270374	Termination of translesion DNA synthesis	BioSystems: REACTOME	1.577e-07	1.174e-06	10	34	UBE2L6,POLD1,POLD2,POLE,ISG15,RFC2,RFC3,RFC4,RFC5,PCNA
1269723	Transcriptional regulation by small RNAs	BioSystems: REACTOME	1.732e-07	1.286e-06	17	107	HIST1H4I,HIST1H2BL,HIST2H2BE,HIST1H3A,HIST1H2BK,HIST3H2BB,POLR2J,POLR2K,POLR2L,H2AFJ,POM121,HIST1H2BJ,NUP107,NUP214,H2AFX,H2AFZ,HIST2H3C
1269946	Vasopressin regulates renal water homeostasis via Aquaporins	BioSystems: REACTOME	1.832e-07	1.351e-06	11	43	GNG2,ADCY3,ADCY5,ADCY7,PRKACA,PRKACB,PRKAR2B,AVPR2,GNB3,GNGT1,GNB4
83095	Type I diabetes mellitus	BioSystems: KEGG	1.832e-07	1.351e-06	11	43	HLA-A,HLA-DPA1,HLA-DPB1,HLA-DQA1,HLA-DRA,HLA-DRB1,FAS,FASLG,CD80,CD86,TNF
1270262	Apoptosis	BioSystems: REACTOME	1.851e-07	1.36e-06	22	174	MAPT,VIM,FAS,FASLG,YWHAH,PRKCD,TNFSF10,PSMB8,PSMB9,PSMB10,FADD,PSMC4,PSMD3,PSMD8,BCL2,PSMD11,YWHAQ,AKT3,CASP7,CYCS,H1F0,TP73
M16355	Ras-Independent pathway in NK cell-mediated cytotoxicity	MSigDB C2 BIOCARTA (v6.0)	1.879e-07	1.376e-06	8	20	HLA-A,PIK3R1,VAV1,LAT,MAPK3,B2M,SYK,RAC1
1270305	Sema4D in semaphorin signaling	BioSystems: REACTOME	1.989e-07	1.443e-06	9	27	ERBB2,RRAS,ROCK2,RHOB,RHOC,RHOG,RAC1,RAC2,MYH14
138052	Ephrin B reverse signaling	BioSystems: Pathway Interaction Database	1.989e-07	1.443e-06	9	27	PIK3R1,FGR,FYN,ITGB3,CXCR4,RAC1,LCK,LYN,HCK
PW:0000143	insulin signaling	Pathway Ontology	1.989e-07	1.443e-06	9	27	PIK3R1,SHC1,PRKCA,PRKCB,SOCS1,IRS2,INSR,PTPRF,SOCS3
698773	Circadian entrainment	BioSystems: KEGG	2.026e-07	1.465e-06	16	96	GNG2,ADCY3,ADCY5,ADCY7,FOS,PRKACA,PRKACB,PRKCA,PRKCB,PRKG1,MAPK3,ITPR1,GNAI1,GNB3,GNGT1,GNB4
83065	Axon guidance	BioSystems: KEGG	2.049e-07	1.478e-06	22	175	PDK1,RRAS,PIK3CB,PIK3CD,PIK3R1,PLCG1,CXCL12,ROCK2,RHOD,WNT5A,PRKCA,MAPK3,FYN,PTCH1,CXCR4,GNAI1,RAC1,RAC2,RAC3,RAF1,NRAS,EPHA2
137955	ErbB2/ErbB3 signaling events	BioSystems: Pathway Interaction Database	2.139e-07	1.537e-06	10	35	ERBB2,PIK3CB,PIK3R1,FOS,SHC1,PRKACA,MAPK3,JAK2,JUN,RAF1
1269584	Opioid Signalling	BioSystems: REACTOME	2.249e-07	1.612e-06	15	85	GNG2,ADCY3,ADCY5,ADCY7,PRKACA,PRKACB,PRKAR2B,PRKCA,PRKCD,ITPR1,GNAI1,GNAZ,GNB3,GNGT1,GNB4
1269769	Cyclin E associated events during G1/S transition	BioSystems: REACTOME	2.326e-07	1.651e-06	14	74	CDKN1A,CKS1B,WEE1,SKP2,MYC,PSMB8,PSMB9,PSMB10,PSMC4,PSMD3,PSMD8,PSMD11,AKT3,CDK2
1269782	Orc1 removal from chromatin	BioSystems: REACTOME	2.326e-07	1.651e-06	14	74	CDKN1A,MCM3,MCM4,MCM5,MCM7,MCM8,PSMB8,PSMB9,PSMB10,PSMC4,PSMD3,PSMD8,PSMD11,CDK2
1269781	Switching of origins to a post-replicative state	BioSystems: REACTOME	2.326e-07	1.651e-06	14	74	CDKN1A,MCM3,MCM4,MCM5,MCM7,MCM8,PSMB8,PSMB9,PSMB10,PSMC4,PSMD3,PSMD8,PSMD11,CDK2
948277	Inflammatory mediator regulation of TRP channels	BioSystems: KEGG	2.349e-07	1.662e-06	16	97	ADCY3,ADCY5,ADCY7,MAPK12,PIK3CB,PIK3CD,PIK3R1,PLCG1,IGF1,PRKACA,PRKACB,PRKCA,PRKCB,PRKCD,MAPK11,ITPR1
1270261	Programmed Cell Death	BioSystems: REACTOME	2.506e-07	1.768e-06	22	177	MAPT,VIM,FAS,FASLG,YWHAH,PRKCD,TNFSF10,PSMB8,PSMB9,PSMB10,FADD,PSMC4,PSMD3,PSMD8,BCL2,PSMD11,YWHAQ,AKT3,CASP7,CYCS,H1F0,TP73
375172	Salmonella infection	BioSystems: KEGG	2.638e-07	1.856e-06	15	86	ACTB,MAPK12,KLC3,ROCK2,FLNA,FOS,RHOG,PKN1,MAPK3,MAPK11,MYD88,JUN,RAB7A,RAC1,MYH14
P00029	Huntington disease	PantherDB	2.712e-07	1.9e-06	18	123	RHOJ,ACTB,TUBB2A,TUBB1,AP2A1,FOS,RHOG,NCOR2,GAPDH,BDNF,TUBB6,JUN,DLG4,GAPDHS,RAC1,RAC2,AKT3,TP73
1269611	PCP/CE pathway	BioSystems: REACTOME	2.718e-07	1.9e-06	16	98	AP2A1,WNT5A,ARRB2,PRKCA,PRKCB,PSMB8,PSMB9,PSMB10,PSMC4,PSMD3,PSMD8,PSMD11,RAC1,RAC2,RAC3,DVL1
1269813	Condensation of Prophase Chromosomes	BioSystems: REACTOME	2.769e-07	1.93e-06	14	75	HIST3H3,HIST1H4I,HIST1H2BL,HIST2H2BE,HIST1H3A,HIST1H2BK,HIST3H2BB,SMC2,H2AFJ,HIST1H2BJ,SMC4,H2AFX,H2AFZ,HIST2H3C
M648	Cell Cycle: G1/S Check Point	MSigDB C2 BIOCARTA (v6.0)	2.841e-07	1.974e-06	9	28	CDKN1A,CDKN2A,CDKN2B,SKP2,DHFR,TGFB1,SMAD3,CDK2,CDK6
1269472	PLC-gamma1 signalling	BioSystems: REACTOME	2.869e-07	1.988e-06	10	36	ADCY3,ADCY5,ADCY7,PLCG1,PRKACA,PRKACB,PRKAR2B,PRKCA,PRKCD,ITPR1
M1467	The Co-Stimulatory Signal During T-cell Activation	MSigDB C2 BIOCARTA (v6.0)	2.942e-07	2.032e-06	8	21	HLA-DRA,HLA-DRB1,PIK3R1,LCK,CD3D,CD3G,CD80,CD86
83059	mTOR signaling pathway	BioSystems: KEGG	3.138e-07	2.161e-06	20	151	RPS6KA2,PIK3CB,PIK3CD,PIK3R1,SEC13,WNT5A,SKP2,IGF1,IGF1R,PRKCA,PRKCB,MAPK3,INSR,RPS6KA6,RAF1,AKT3,NRAS,DVL1,EIF4EBP1,TNF
1269789	Processive synthesis on the lagging strand	BioSystems: REACTOME	3.155e-07	2.166e-06	7	15	POLA2,FEN1,POLD1,POLD2,PRIM1,LIG1,PCNA
1309120	Gap-filling DNA repair synthesis and ligation in TC-NER	BioSystems: REACTOME	3.195e-07	2.186e-06	13	65	PPIE,POLD1,POLD2,POLE,POLR2J,POLR2K,POLR2L,RFC2,RFC3,RFC4,RFC5,LIG1,PCNA
1269057	HIV Infection	BioSystems: REACTOME	3.262e-07	2.226e-06	26	240	HLA-A,AP2A1,FEN1,POLR2J,POLR2K,POLR2L,FYN,B2M,PSMB8,PSMB9,PSMB10,PSMC4,PSMD3,PSMD8,PSMD11,POM121,CXCR4,SUPT5H,RAC1,NUP107,NUP214,LCK,CCNT2,LIG1,FURIN,HCK
83103	Pathogenic Escherichia coli infection	BioSystems: KEGG	3.352e-07	2.273e-06	12	55	ACTB,TUBA3C,TUBB2A,TUBB1,TUBA1B,ROCK2,PRKCA,FYN,TUBA8,TUBB6,TUBA1A,YWHAQ
138006	ATF-2 transcription factor network	BioSystems: Pathway Interaction Database	3.352e-07	2.273e-06	12	55	PDGFRA,MMP2,FOS,PRKCA,MAPK3,MAPK11,BCL2,GADD45A,JUN,JUNB,DUSP1,SOCS3
1269757	Activation of ATR in response to replication stress	BioSystems: REACTOME	3.81e-07	2.577e-06	10	37	MCM3,MCM4,MCM5,MCM7,MCM8,RFC2,RFC3,RFC4,RFC5,CDK2
1269740	DNA methylation	BioSystems: REACTOME	3.853e-07	2.598e-06	13	66	HIST1H4I,HIST1H2BL,HIST2H2BE,HIST1H3A,HIST1H2BK,HIST3H2BB,H2AFJ,DNMT1,DNMT3B,HIST1H2BJ,H2AFX,H2AFZ,HIST2H3C
83094	Type II diabetes mellitus	BioSystems: KEGG	3.863e-07	2.598e-06	11	46	PIK3CB,PIK3CD,PIK3R1,PKM,SOCS1,PRKCD,IRS2,MAPK3,INSR,SOCS3,TNF
137963	Regulation of nuclear SMAD2/3 signaling	BioSystems: Pathway Interaction Database	3.891e-07	2.609e-06	14	77	CDKN1A,CDKN2B,CEBPB,FOS,AR,CTBP1,IL5,MYC,IL10,JUN,NR3C1,SERPINE1,SMAD3,CDK2
P00032	Insulin/IGF pathway-mitogen activated protein kinase kinase/MAP kinase cascade	PantherDB	3.992e-07	2.668e-06	9	29	RPS6KA2,FOS,IGF1,IGF1R,IRS2,MAPK3,INSR,RPS6KA6,RAF1
1339140	Activation of anterior HOX genes in hindbrain development during early embryogenesis	BioSystems: REACTOME	4.427e-07	2.942e-06	18	127	HIST1H4I,HIST1H2BL,HIST2H2BE,HIST1H3A,HIST1H2BK,HIST3H2BB,POLR2J,POLR2K,POLR2L,PAXIP1,H2AFJ,JUN,HIST1H2BJ,EGR2,H2AFX,H2AFZ,PAX6,HIST2H3C
1339139	Activation of HOX genes during differentiation	BioSystems: REACTOME	4.427e-07	2.942e-06	18	127	HIST1H4I,HIST1H2BL,HIST2H2BE,HIST1H3A,HIST1H2BK,HIST3H2BB,POLR2J,POLR2K,POLR2L,PAXIP1,H2AFJ,JUN,HIST1H2BJ,EGR2,H2AFX,H2AFZ,PAX6,HIST2H3C
M7747	IL 2 signaling pathway	MSigDB C2 BIOCARTA (v6.0)	4.482e-07	2.944e-06	8	22	FOS,SHC1,MAPK3,JAK3,JUN,SYK,RAF1,LCK
M8731	Aspirin Blocks Signaling Pathway Involved in Platelet Activation	MSigDB C2 BIOCARTA (v6.0)	4.482e-07	2.944e-06	8	22	PRKCA,PRKCB,MAPK3,ITGA1,SYK,GNAI1,GNGT1,RAF1
M5489	IL 6 signaling pathway	MSigDB C2 BIOCARTA (v6.0)	4.482e-07	2.944e-06	8	22	CEBPB,FOS,SHC1,MAPK3,JAK2,JAK3,JUN,RAF1
M765	Insulin Signaling Pathway	MSigDB C2 BIOCARTA (v6.0)	4.482e-07	2.944e-06	8	22	PIK3CG,PIK3R1,FOS,SHC1,MAPK3,INSR,JUN,RAF1
1269633	Signaling by Hedgehog	BioSystems: REACTOME	4.731e-07	3.099e-06	19	141	ADCY3,ADCY5,ADCY7,ARRB2,PRKACA,PRKACB,PRKAR2B,PSMB8,PSMB9,PSMB10,PSMC4,PSMD3,PSMD8,PSMD11,PTCH1,GLI1,GLI2,GLI3,ADAM17
1269587	PLC beta mediated events	BioSystems: REACTOME	4.887e-07	3.192e-06	11	47	ADCY3,ADCY5,ADCY7,PRKACA,PRKACB,PRKAR2B,PRKCA,PRKCD,ITPR1,GNAI1,GNAZ
1269488	Regulation of KIT signaling	BioSystems: REACTOME	5.44e-07	3.533e-06	7	16	KITLG,PRKCA,SOCS1,FYN,KIT,LCK,LYN
P00017	DNA replication	PantherDB	5.44e-07	3.533e-06	7	16	HIST3H3,POLD1,POLD2,PRIM1,H3F3C,TOP1,PCNA
1270368	Recognition of DNA damage by PCNA-containing replication complex	BioSystems: REACTOME	5.527e-07	3.569e-06	9	30	POLD1,POLD2,POLE,ZBTB32,RFC2,RFC3,RFC4,RFC5,PCNA
PW:0000043	pyruvate metabolic	Pathway Ontology	5.527e-07	3.569e-06	9	30	PDK1,PDK4,MDH2,PKM,PDP1,ALDH1A2,LDHA,LDHB,PDHX
1269513	Activated PKN1 stimulates transcription of AR (androgen receptor) regulated genes KLK2 and KLK3	BioSystems: REACTOME	5.544e-07	3.57e-06	13	68	HIST1H4I,HIST1H2BL,HIST2H2BE,HIST1H3A,HIST1H2BK,HIST3H2BB,AR,PKN1,H2AFJ,HIST1H2BJ,H2AFX,H2AFZ,HIST2H3C
137917	Angiopoietin receptor Tie2-mediated signaling	BioSystems: Pathway Interaction Database	6.141e-07	3.922e-06	11	48	CDKN1A,PIK3R1,MMP2,ANGPT1,SHC1,MAPK3,FYN,NOS3,RAC1,TEK,TNF
1269586	G-protein mediated events	BioSystems: REACTOME	6.141e-07	3.922e-06	11	48	ADCY3,ADCY5,ADCY7,PRKACA,PRKACB,PRKAR2B,PRKCA,PRKCD,ITPR1,GNAI1,GNAZ
137993	Calcineurin-regulated NFAT-dependent transcription in lymphocytes	BioSystems: Pathway Interaction Database	6.141e-07	3.922e-06	11	48	FOS,FASLG,IL5,PTGS2,JUN,JUNB,FOXP3,EGR1,EGR2,CD40LG,TNF
469199	Dopaminergic synapse	BioSystems: KEGG	6.306e-07	4.016e-06	18	130	GNG2,ADCY5,MAPK12,FOS,PPP2R2B,PPP2R5B,ARRB2,PRKACA,PRKACB,PRKCA,PRKCB,MAPK11,ITPR1,GNAI1,GNB3,GNGT1,AKT3,GNB4
1270429	DNA Damage/Telomere Stress Induced Senescence	BioSystems: REACTOME	6.345e-07	4.029e-06	14	80	CDKN1A,HIST3H3,HIST1H4I,HIST1H2BL,HIST2H2BE,HIST1H2BK,EP400,HIST3H2BB,H2AFJ,HIST1H2BJ,H1F0,H2AFX,H2AFZ,CDK2
1269602	Formation of the beta-catenin:TCF transactivating complex	BioSystems: REACTOME	6.542e-07	4.143e-06	15	92	HIST3H3,HIST1H4I,HIST1H2BL,HIST2H2BE,HIST1H3A,HIST1H2BK,HIST3H2BB,H2AFJ,MYC,HIST1H2BJ,TCF7L2,H2AFX,H2AFZ,LEF1,HIST2H3C
M19613	Multiple antiapoptotic pathways from IGF-1R signaling lead to BAD phosphorylation	MSigDB C2 BIOCARTA (v6.0)	6.663e-07	4.196e-06	8	23	PIK3R1,SHC1,YWHAH,IGF1R,PRKACB,PRKAR2B,MAPK3,RAF1
137969	Signaling events mediated by PRL	BioSystems: Pathway Interaction Database	6.663e-07	4.196e-06	8	23	CDKN1A,TUBA1B,RHOC,MAPK3,ITGA1,RAC1,EGR1,CDK2
M6917	Erythropoietin mediated neuroprotection through NF-kB	MSigDB C2 BIOCARTA (v6.0)	7.19e-07	4.515e-06	6	11	CDKN1A,EPOR,HIF1A,SOD2,JAK2,NFKBIA
M3501	B Cell Antigen Receptor	MSigDB C2 BIOCARTA (v6.0)	8.435e-07	5.283e-06	10	40	PIK3CD,PIK3R1,VAV1,SHC1,NFKBIA,SYK,RAF1,AKT3,PRDX1,LYN
138014	Glucocorticoid receptor regulatory network	BioSystems: Pathway Interaction Database	8.676e-07	5.419e-06	14	82	CDKN1A,MDM2,FOS,YWHAH,PRKACA,PRKACB,MAPK3,MAPK11,IL5,IRF1,STAT1,JUN,NR3C1,EGR1
1268786	Neurotransmitter Receptor Binding And Downstream Transmission In The Postsynaptic Cell	BioSystems: REACTOME	9.079e-07	5.655e-06	19	147	RPS6KA2,GNG2,RRAS,MDM2,ADCY3,ADCY5,ADCY7,AP2A1,PRKACA,PRKACB,PRKCA,PRKCB,RPS6KA6,DLG4,GNAI1,GNB3,GNGT1,RAF1,GNB4
83086	Long-term depression	BioSystems: KEGG	9.116e-07	5.663e-06	12	60	IGF1,IGF1R,PRKCA,PRKCB,PRKG1,MAPK3,ITPR1,GNAI1,GNAZ,RAF1,NRAS,LYN
1272486	Insulin resistance	BioSystems: KEGG	9.305e-07	5.764e-06	16	107	RPS6KA2,PIK3CB,PIK3CD,PIK3R1,SLC2A1,PRKCB,PRKCD,IRS2,INSR,PTPRF,NFKBIA,RPS6KA6,NOS3,AKT3,SOCS3,TNF
1270367	DNA Damage Bypass	BioSystems: REACTOME	9.529e-07	5.888e-06	11	50	UBE2L6,POLD1,POLD2,POLE,ZBTB32,ISG15,RFC2,RFC3,RFC4,RFC5,PCNA
83051	Cytokine-cytokine receptor interaction	BioSystems: KEGG	9.58e-07	5.903e-06	27	270	EPOR,HGF,PDGFB,PDGFRA,PDGFRB,KITLG,CCL2,CXCL12,VEGFA,VEGFC,FLT1,FLT3,FAS,FASLG,CSF1R,IL5,IL10,TNFSF10,BMP2,CXCR4,KDR,KIT,TGFB1,EGFR,CD40,CD40LG,TNF
M2821	NFkB activation by Nontypeable Hemophilus influenzae	MSigDB C2 BIOCARTA (v6.0)	9.689e-07	5.922e-06	8	24	MAPK11,MYD88,NFKBIA,DUSP1,NR3C1,TLR2,TNF,SMAD3
M17200	Antigen binding to B cell receptors activates protein tyrosine kinases, such as the Src family, which ultimate activate MAP kinases.	MSigDB C2 BIOCARTA (v6.0)	9.689e-07	5.922e-06	8	24	VAV1,FOS,SHC1,MAPK3,JUN,SYK,RAC1,LYN
1270307	Sema4D induced cell migration and growth-cone collapse	BioSystems: REACTOME	9.689e-07	5.922e-06	8	24	ERBB2,ROCK2,RHOB,RHOC,RHOG,RAC1,RAC2,MYH14
1269279	Fcgamma receptor (FCGR) dependent phagocytosis	BioSystems: REACTOME	1.001e-06	6.101e-06	15	95	ACTB,PIK3CB,PIK3R1,PLCG1,FGR,VAV1,PRKCD,MAPK3,FYN,ITPR1,SYK,RAC1,CD3G,LYN,HCK
137913	Alpha-synuclein signaling	BioSystems: Pathway Interaction Database	1.018e-06	6.172e-06	9	32	FGR,PRKCD,MAPK3,FYN,SYK,LCK,PRKN,LYN,HCK
1269773	Activation of the pre-replicative complex	BioSystems: REACTOME	1.018e-06	6.172e-06	9	32	MCM3,MCM4,MCM5,MCM7,POLA2,POLE,PRIM1,MCM8,CDK2
1270369	Translesion synthesis by Y family DNA polymerases bypasses lesions on DNA template	BioSystems: REACTOME	1.081e-06	6.538e-06	10	41	UBE2L6,POLD1,POLD2,POLE,ISG15,RFC2,RFC3,RFC4,RFC5,PCNA
M7955	Genes related to the insulin receptor pathway	MSigDB C2 BIOCARTA (v6.0)	1.177e-06	7.1e-06	11	51	CDKN2A,RPS6KA2,PIK3CD,PIK3R1,SHC1,YWHAH,IRS2,MAPK3,YWHAQ,RAF1,AKT3
1269778	Cyclin A:Cdk2-associated events at S phase entry	BioSystems: REACTOME	1.3e-06	7.818e-06	13	73	CDKN1A,CKS1B,WEE1,SKP2,MYC,PSMB8,PSMB9,PSMB10,PSMC4,PSMD3,PSMD8,PSMD11,CDK2
1269178	CD28 co-stimulation	BioSystems: REACTOME	1.357e-06	8.097e-06	9	33	PIK3R1,VAV1,FYN,RAC1,AKT3,LCK,CD80,CD86,LYN
1270108	Glucagon signaling in metabolic regulation	BioSystems: REACTOME	1.357e-06	8.097e-06	9	33	GNG2,ADCY3,ADCY5,ADCY7,PRKACA,PRKACB,PRKAR2B,GNB3,GNB4
P05913	Enkephalin release	PantherDB	1.357e-06	8.097e-06	9	33	GNG2,ADCY7,CREM,PRKACA,PRKACB,PRKAR2B,GNAI1,GNB3,GNB4
1269365	Response to elevated platelet cytosolic Ca2+	BioSystems: REACTOME	1.381e-06	8.203e-06	18	137	HGF,PDGFB,PLEK,HSPA5,VEGFA,VEGFC,SELP,FLNA,VWF,ANXA5,IGF1,PRKCA,PRKCB,ITGB3,TGFB1,THBS1,TIMP1,SERPINE1
1269327	Growth hormone receptor signaling	BioSystems: REACTOME	1.381e-06	8.203e-06	8	25	SOCS1,IRS2,MAPK3,STAT1,JAK2,ADAM17,SOCS3,LYN
1269180	CD28 dependent Vav1 pathway	BioSystems: REACTOME	1.395e-06	8.264e-06	6	12	VAV1,FYN,RAC1,LCK,CD80,CD86
1269944	Aquaporin-mediated transport	BioSystems: REACTOME	1.446e-06	8.544e-06	11	52	GNG2,ADCY3,ADCY5,ADCY7,PRKACA,PRKACB,PRKAR2B,AVPR2,GNB3,GNGT1,GNB4
1270101	Integration of energy metabolism	BioSystems: REACTOME	1.539e-06	9.067e-06	16	111	GNG2,ADCY3,ADCY5,ADCY7,SLC2A1,PRKACA,PRKACB,PRKAR2B,PRKCA,ITPR1,GNAI1,GNB3,GNGT1,TALDO1,TKT,GNB4
1268694	Chaperonin-mediated protein folding	BioSystems: REACTOME	1.717e-06	1.009e-05	15	99	GNG2,ACTB,TUBA3C,TUBB2A,TUBB1,TUBA1B,TUBA8,TUBB6,TUBA1A,GNAI1,GAPDHS,GNAZ,GNB3,GNGT1,GNB4
1309103	Homologous DNA Pairing and Strand Exchange	BioSystems: REACTOME	1.736e-06	1.018e-05	10	43	RMI2,XRCC3,BARD1,RAD51,RAD51B,RFC2,RFC3,RFC4,RFC5,TOP3A
PW:0000232	phosphatidylinositol 3-kinase-Akt signaling	Pathway Ontology	1.788e-06	1.035e-05	9	34	TYRO3,PIK3CB,PIK3CD,PIK3R1,PI4KA,PLCG1,IGF1,AKT3,EGFR
137956	HIF-2-alpha transcription factor network	BioSystems: Pathway Interaction Database	1.788e-06	1.035e-05	9	34	PGK1,ABCG2,VEGFA,FLT1,APEX1,POU5F1,SLC2A1,KDR,SERPINE1
169349	Validated transcriptional targets of AP1 family members Fra1 and Fra2	BioSystems: Pathway Interaction Database	1.788e-06	1.035e-05	9	34	HMOX1,MGP,CCL2,MMP2,DCN,GJA1,JUN,JUNB,NOS3
P00033	Insulin/IGF pathway-protein kinase B signaling cascade	PantherDB	1.788e-06	1.035e-05	9	34	MDM2,PIK3CB,PIK3CD,PIK3CG,PIK3R1,IGF1,IGF1R,IRS2,INSR
1269735	PRC2 methylates histones and DNA	BioSystems: REACTOME	1.789e-06	1.035e-05	13	75	HIST1H4I,HIST1H2BL,HIST2H2BE,HIST1H3A,HIST1H2BK,HIST3H2BB,H2AFJ,DNMT1,DNMT3B,HIST1H2BJ,H2AFX,H2AFZ,HIST2H3C
M13863	MAPKinase Signaling Pathway	MSigDB C2 BIOCARTA (v6.0)	1.818e-06	1.05e-05	14	87	RPS6KA2,MAPK12,FOS,SHC1,MAPK3,MAPK7,MAPK11,MYC,STAT1,JUN,NFKBIA,RAC1,RAF1,TGFB1
1269659	RNA Polymerase I Promoter Opening	BioSystems: REACTOME	1.884e-06	1.085e-05	12	64	HIST1H4I,HIST1H2BL,HIST2H2BE,HIST1H3A,HIST1H2BK,HIST3H2BB,H2AFJ,MAPK3,HIST1H2BJ,H2AFX,H2AFZ,HIST2H3C
1269182	PD-1 signaling	BioSystems: REACTOME	1.935e-06	1.103e-05	8	26	HLA-DPA1,HLA-DPB1,HLA-DQA1,HLA-DRA,HLA-DRB1,LCK,CD3D,CD3G
P00030	Hypoxia response via HIF activation	PantherDB	1.935e-06	1.103e-05	8	26	HIF1A,TXN,PIK3CB,PIK3CD,PIK3CG,PIK3R1,TXN2,AKT3
M14512	Influence of Ras and Rho proteins on G1 to S Transition	MSigDB C2 BIOCARTA (v6.0)	1.935e-06	1.103e-05	8	26	CDKN1A,PIK3R1,MAPK3,NFKBIA,RAC1,RAF1,CDK2,CDK6
PW:0000102	The extracellular signal-regulated RAF/MEK/ERK signaling	Pathway Ontology	1.935e-06	1.103e-05	8	26	RPS6KA2,FLT1,MAPK3,RPS6KA6,RAF1,S1PR1,EGFR,PEBP1
525336	Serotonergic synapse	BioSystems: KEGG	1.961e-06	1.115e-05	16	113	GNG2,ADCY5,PRKACA,PRKACB,PRKCA,PRKCB,MAPK3,PTGS2,ITPR1,GNAI1,GNB3,GNGT1,RAF1,NRAS,DUSP1,GNB4
122191	NOD-like receptor signaling pathway	BioSystems: KEGG	2.116e-06	1.2e-05	20	170	TXN,MAPK12,CCL2,TXN2,PRKCD,MAPK3,MAPK11,CTSB,MYD88,FADD,BCL2,STAT1,ITPR1,JUN,NFKBIA,OAS1,OAS2,OAS3,NAMPT,TNF
P00003	Alzheimer disease-amyloid secretase pathway	PantherDB	2.238e-06	1.266e-05	12	65	MAPK12,KLC3,MAPK15,PRKCA,PRKCB,PRKCD,PKN1,MAPK3,MAPK7,MAPK11,ADAM17,FURIN
137995	HIV-1 Nef: Negative effector of Fas and TNF-alpha	BioSystems: Pathway Interaction Database	2.333e-06	1.317e-05	9	35	FAS,FASLG,FADD,BCL2,NFKBIA,CASP2,CASP7,CYCS,TNF
83074	Antigen processing and presentation	BioSystems: KEGG	2.436e-06	1.372e-05	13	77	HLA-A,HLA-DPA1,HLA-DPB1,HLA-DQA1,HLA-DRA,HLA-DRB1,HSPA1A,HSPA2,HSPA5,CTSB,CTSS,B2M,TNF
1269169	Amyloid fiber formation	BioSystems: REACTOME	2.526e-06	1.419e-05	15	102	UBE2L6,HIST1H4I,HIST1H2BL,HIST2H2BE,HIST1H3A,HIST1H2BK,HIST3H2BB,B2M,HIST1H2BJ,FURIN,H2AFX,H2AFZ,PRKN,LYZ,HIST2H3C
469200	Legionellosis	BioSystems: KEGG	2.606e-06	1.46e-05	11	55	HSPA1A,HSPA2,MYD88,ITGAM,NFKBIA,CASP7,EEF1A2,EEF1G,TLR2,CYCS,TNF
1309119	Dual incision in TC-NER	BioSystems: REACTOME	2.65e-06	1.481e-05	12	66	PPIE,POLD1,POLD2,POLE,POLR2J,POLR2K,POLR2L,RFC2,RFC3,RFC4,RFC5,PCNA
137964	Regulation of p38-alpha and p38-beta	BioSystems: Pathway Interaction Database	2.666e-06	1.486e-05	8	27	FGR,MAPK11,FYN,RAC1,DUSP1,LCK,LYN,HCK
M9526	T Cell Signal Transduction	MSigDB C2 BIOCARTA (v6.0)	2.712e-06	1.509e-05	10	45	PLCG1,VAV1,ZAP70,LAT,PTPRC,NFKBIA,RAF1,LCK,CD3D,PRDX1
M295	Genes related to PIP3 signaling in cardiac myocytes	MSigDB C2 BIOCARTA (v6.0)	3.127e-06	1.735e-05	12	67	CDKN2A,RPS6KA2,PIK3CD,SHC1,YWHAH,IGF1,IRS2,MYC,GADD45A,YWHAQ,AKT3,CDK2
137916	Regulation of retinoblastoma protein	BioSystems: Pathway Interaction Database	3.141e-06	1.739e-05	11	56	CDKN1A,CEBPB,MDM2,SKP2,SMARCB1,CTBP1,MAPK11,JUN,DNMT1,RAF1,CDK2
M10628	ATM Signaling Pathway	MSigDB C2 BIOCARTA (v6.0)	3.262e-06	1.801e-05	7	20	CDKN1A,MDM2,GADD45A,JUN,NFKBIA,RAD51,TP73
1309117	Transcription-Coupled Nucleotide Excision Repair (TC-NER)	BioSystems: REACTOME	3.283e-06	1.808e-05	13	79	PPIE,POLD1,POLD2,POLE,POLR2J,POLR2K,POLR2L,RFC2,RFC3,RFC4,RFC5,LIG1,PCNA
1269506	MAPK6/MAPK4 signaling	BioSystems: REACTOME	3.609e-06	1.969e-05	14	92	HSPB1,PRKACA,PRKACB,MYC,PSMB8,PSMB9,PSMB10,PSMC4,PSMD3,PSMD8,PSMD11,JUN,RAC1,CCND3
137936	IL12 signaling mediated by STAT4	BioSystems: Pathway Interaction Database	3.618e-06	1.969e-05	8	28	HLA-DRA,HLA-DRB1,FOS,IRF1,JUN,TGFB1,CD3D,CD3G
1269293	Calmodulin induced events	BioSystems: REACTOME	3.618e-06	1.969e-05	8	28	ADCY3,ADCY5,ADCY7,PRKACA,PRKACB,PRKAR2B,PRKCA,PRKCD
1269292	CaM pathway	BioSystems: REACTOME	3.618e-06	1.969e-05	8	28	ADCY3,ADCY5,ADCY7,PRKACA,PRKACB,PRKAR2B,PRKCA,PRKCD
M287	Erk1/Erk2 Mapk Signaling pathway	MSigDB C2 BIOCARTA (v6.0)	3.618e-06	1.969e-05	8	28	PDGFRA,SHC1,IGF1R,MAPK3,MYC,GNGT1,RAF1,EGFR
1268693	Protein folding	BioSystems: REACTOME	3.661e-06	1.988e-05	15	105	GNG2,ACTB,TUBA3C,TUBB2A,TUBB1,TUBA1B,TUBA8,TUBB6,TUBA1A,GNAI1,GAPDHS,GNAZ,GNB3,GNGT1,GNB4
1270304	Semaphorin interactions	BioSystems: REACTOME	3.678e-06	1.992e-05	12	68	ERBB2,RRAS,ROCK2,RHOB,RHOC,RHOG,FYN,ITGA1,PTPRC,RAC1,RAC2,MYH14
1269867	Meiotic synapsis	BioSystems: REACTOME	3.797e-06	2.052e-05	13	80	HIST3H3,HIST1H4I,HIST1H2BL,HIST2H2BE,HSPA2,HIST1H2BK,HIST3H2BB,H2AFJ,STAG2,REC8,HIST1H2BJ,H2AFX,H2AFZ
1269725	Regulation of mRNA stability by proteins that bind AU-rich elements	BioSystems: REACTOME	4.115e-06	2.213e-05	14	93	HNRNPD,HSPA1A,HSPB1,PRKCA,PRKCD,MAPK11,PSMB8,PSMB9,PSMB10,PSMC4,PSMD3,PSMD8,PSMD11,NUP214
1474301	IL-17 signaling pathway	BioSystems: KEGG	4.115e-06	2.213e-05	14	93	CEBPB,MAPK12,CCL2,FOS,MAPK15,MAPK3,MAPK7,MAPK11,IL5,FADD,PTGS2,JUN,NFKBIA,TNF
137989	FGF signaling pathway	BioSystems: Pathway Interaction Database	4.134e-06	2.218e-05	10	47	HGF,PIK3R1,FGFR1,PLCG1,FGFR2,FOS,SHC1,MAPK3,STAT1,JUN
M18899	Repression of Pain Sensation by the Transcriptional Regulator DREAM	MSigDB C2 BIOCARTA (v6.0)	4.271e-06	2.281e-05	6	14	FOS,CREM,PRKACB,PRKAR2B,MAPK3,JUN
1269790	Removal of the Flap Intermediate	BioSystems: REACTOME	4.271e-06	2.281e-05	6	14	POLA2,FEN1,POLD1,POLD2,PRIM1,PCNA
1269650	Generic Transcription Pathway	BioSystems: REACTOME	4.381e-06	2.335e-05	57	879	CDKN1A,CDKN2A,CDKN2B,ERBB2,MDM2,PGR,TXN,FANCD2,PIN1,PLK3,PML,VEGFA,FOS,RRM2B,RMI2,POLR2J,POLR2K,POLR2L,FAS,ATAD2,YWHAH,AR,NCOR2,HELZ2,CCN2,MAPK11,MYC,CENPJ,BARD1,BCL6,GADD45A,JUN,JUNB,SUPT5H,YWHAQ,KIT,NOTCH1,AKT3,CASP2,NR3C1,RFC2,RFC3,RFC4,RFC5,GSR,CCNG1,CCNT2,EGFR,FANCI,PRDX1,CYCS,SERPINE1,TOP3A,PCNA,SMAD3,CDK2,TP73
M13968	HIV-I Nef: negative effector of Fas and TNF	MSigDB C2 BIOCARTA (v6.0)	4.509e-06	2.397e-05	11	58	MDM2,FAS,FASLG,PRKCD,FADD,BCL2,NFKBIA,CASP2,CASP7,CYCS,TNF
1339126	B-WICH complex positively regulates rRNA expression	BioSystems: REACTOME	4.682e-06	2.484e-05	14	94	ACTB,HIST1H4I,HIST1H2BL,HIST2H2BE,HIST1H3A,HIST1H2BK,HIST3H2BB,POLR2K,POLR2L,H2AFJ,HIST1H2BJ,H2AFX,H2AFZ,HIST2H3C
M7739	Links between Pyk2 and Map Kinases	MSigDB C2 BIOCARTA (v6.0)	4.844e-06	2.563e-05	8	29	PLCG1,SHC1,PRKCA,PRKCB,MAPK3,JUN,RAC1,RAF1
137945	amb2 Integrin signaling	BioSystems: Pathway Interaction Database	5.06e-06	2.672e-05	10	48	MMP2,FGR,SELP,CCN2,FYN,ITGAM,LCK,TNF,LYN,HCK
1269739	NoRC negatively regulates rRNA expression	BioSystems: REACTOME	5.23e-06	2.755e-05	15	108	HIST1H4I,HIST1H2BL,HIST2H2BE,HIST1H3A,HIST1H2BK,HIST3H2BB,POLR2K,POLR2L,H2AFJ,DNMT1,DNMT3B,HIST1H2BJ,H2AFX,H2AFZ,HIST2H3C
1269091	Host Interactions of HIV factors	BioSystems: REACTOME	5.404e-06	2.84e-05	17	136	HLA-A,AP2A1,FYN,B2M,PSMB8,PSMB9,PSMB10,PSMC4,PSMD3,PSMD8,PSMD11,POM121,RAC1,NUP107,NUP214,LCK,HCK
167324	Amoebiasis	BioSystems: KEGG	6.031e-06	3.162e-05	14	96	PIK3CB,PIK3CD,PIK3R1,HSPB1,PRKACA,PRKACB,PRKCA,PRKCB,IL10,ITGAM,RAB7A,TGFB1,TLR2,TNF
1269767	Cyclin D associated events in G1	BioSystems: REACTOME	6.181e-06	3.226e-05	9	39	CDKN1A,CDKN1C,CDKN2A,CDKN2B,CKS1B,SKP2,E2F3,CCND3,CDK6
1269766	G1 Phase	BioSystems: REACTOME	6.181e-06	3.226e-05	9	39	CDKN1A,CDKN1C,CDKN2A,CDKN2B,CKS1B,SKP2,E2F3,CCND3,CDK6
1269588	Ca-dependent events	BioSystems: REACTOME	6.405e-06	3.328e-05	8	30	ADCY3,ADCY5,ADCY7,PRKACA,PRKACB,PRKAR2B,PRKCA,PRKCD
P00009	Axon guidance mediated by netrin	PantherDB	6.405e-06	3.328e-05	8	30	RHOU,PIK3CB,PIK3CD,PIK3CG,PIK3R1,PLCG1,RAC1,RAC2
1269719	Gene Silencing by RNA	BioSystems: REACTOME	6.597e-06	3.412e-05	17	138	HIST1H4I,HIST1H2BL,HIST2H2BE,HIST1H3A,HIST1H2BK,HIST3H2BB,POLR2J,POLR2K,POLR2L,H2AFJ,POM121,HIST1H2BJ,NUP107,NUP214,H2AFX,H2AFZ,HIST2H3C
83090	Insulin signaling pathway	BioSystems: KEGG	6.597e-06	3.412e-05	17	138	PIK3CB,PIK3CD,PIK3R1,SHC1,PRKACA,PRKACB,PRKAR2B,SOCS1,IRS2,MAPK3,INSR,PTPRF,RAF1,AKT3,NRAS,SOCS3,EIF4EBP1
138049	PDGFR-alpha signaling pathway	BioSystems: Pathway Interaction Database	6.751e-06	3.476e-05	7	22	PDGFRA,PIK3R1,PLCG1,FOS,SHC1,JUN,CAV1
1269181	CTLA4 inhibitory signaling	BioSystems: REACTOME	6.751e-06	3.476e-05	7	22	PPP2R5B,FYN,AKT3,LCK,CD80,CD86,LYN
M1462	CTL mediated immune response against target cells	MSigDB C2 BIOCARTA (v6.0)	6.907e-06	3.525e-05	6	15	HLA-A,FAS,FASLG,B2M,CD3D,CD3G
M13158	The IGF-1 Receptor and Longevity	MSigDB C2 BIOCARTA (v6.0)	6.907e-06	3.525e-05	6	15	PIK3CG,PIK3R1,SHC1,IGF1,IGF1R,SOD2
M13324	Hypoxia-Inducible Factor in the Cardiovascular System	MSigDB C2 BIOCARTA (v6.0)	6.907e-06	3.525e-05	6	15	HIF1A,VEGFA,JUN,NOS3,LDHA,EDN1
M2587	Stress Induction of HSP Regulation	MSigDB C2 BIOCARTA (v6.0)	6.907e-06	3.525e-05	6	15	HSPB1,FAS,FASLG,BCL2,CYCS,TNF
1269737	Negative epigenetic regulation of rRNA expression	BioSystems: REACTOME	7.375e-06	3.755e-05	15	111	HIST1H4I,HIST1H2BL,HIST2H2BE,HIST1H3A,HIST1H2BK,HIST3H2BB,POLR2K,POLR2L,H2AFJ,DNMT1,DNMT3B,HIST1H2BJ,H2AFX,H2AFZ,HIST2H3C
1309104	Presynaptic phase of homologous DNA pairing and strand exchange	BioSystems: REACTOME	7.73e-06	3.927e-05	9	40	RMI2,BARD1,RAD51,RAD51B,RFC2,RFC3,RFC4,RFC5,TOP3A
138008	a6b1 and a6b4 Integrin signaling	BioSystems: Pathway Interaction Database	8.37e-06	4.224e-05	8	31	ERBB2,PIK3R1,SHC1,YWHAH,PRKCA,YWHAQ,CASP7,EGFR
M4383	Actions of Nitric Oxide in the Heart	MSigDB C2 BIOCARTA (v6.0)	8.37e-06	4.224e-05	8	31	VEGFA,FLT1,PRKACB,PRKAR2B,PRKG1,KDR,NOS3,CAV1
138064	Syndecan-4-mediated signaling events	BioSystems: Pathway Interaction Database	8.37e-06	4.224e-05	8	31	FGFR1,CXCL12,PRKCA,PRKCD,CXCR4,RAC1,DNM2,THBS1
83077	Jak-STAT signaling pathway	BioSystems: KEGG	8.981e-06	4.52e-05	18	156	CDKN1A,EPOR,PIK3CB,PIK3CD,PIK3R1,SOCS1,IL5,MYC,IL10,BCL2,GFAP,STAT1,JAK2,JAK3,RAF1,AKT3,SOCS3,CCND3
1269489	Signaling by ERBB2	BioSystems: REACTOME	8.996e-06	4.52e-05	10	51	ERBB2,PIK3R1,PLCG1,SHC1,PRKCA,PRKCD,FYN,AKT3,NRAS,EGFR
1268700	Post-chaperonin tubulin folding pathway	BioSystems: REACTOME	9.413e-06	4.719e-05	7	23	TUBA3C,TUBB2A,TUBB1,TUBA1B,TUBA8,TUBB6,TUBA1A
213818	Glutamatergic synapse	BioSystems: KEGG	1.027e-05	5.137e-05	15	114	GNG2,ADCY3,ADCY5,ADCY7,PRKACA,PRKACB,PRKCA,PRKCB,MAPK3,ITPR1,DLG4,GNAI1,GNB3,GNGT1,GNB4
1269770	SCF(Skp2)-mediated degradation of p27/p21	BioSystems: REACTOME	1.041e-05	5.197e-05	11	63	CDKN1A,CKS1B,SKP2,PSMB8,PSMB9,PSMB10,PSMC4,PSMD3,PSMD8,PSMD11,CDK2
790012	Biosynthesis of amino acids	BioSystems: KEGG	1.056e-05	5.261e-05	12	75	PGK1,PKM,SHMT1,ALDH7A1,GAPDH,PHGDH,TALDO1,TKT,ENO1,ENO2,ENO3,TPI1
83061	Wnt signaling pathway	BioSystems: KEGG	1.068e-05	5.296e-05	17	143	ROCK2,WNT5A,PRKACA,PRKACB,PRKCA,PRKCB,CTBP1,MYC,JUN,RAC1,RAC2,RAC3,TCF7L2,DVL1,CCND3,LEF1,SMAD3
1269295	PKA activation	BioSystems: REACTOME	1.073e-05	5.296e-05	6	16	ADCY3,ADCY5,ADCY7,PRKACA,PRKACB,PRKAR2B
M11792	Sonic Hedgehog (Shh) Pathway	MSigDB C2 BIOCARTA (v6.0)	1.073e-05	5.296e-05	6	16	PRKACB,PRKAR2B,PTCH1,GLI1,GLI2,GLI3
M14863	p53 Signaling Pathway	MSigDB C2 BIOCARTA (v6.0)	1.073e-05	5.296e-05	6	16	CDKN1A,MDM2,BCL2,GADD45A,PCNA,CDK2
1269864	Packaging Of Telomere Ends	BioSystems: REACTOME	1.079e-05	5.318e-05	10	52	HIST3H3,HIST1H4I,HIST1H2BL,HIST2H2BE,HIST1H2BK,HIST3H2BB,H2AFJ,HIST1H2BJ,H2AFX,H2AFZ
1269960	Glycolysis	BioSystems: REACTOME	1.082e-05	5.32e-05	8	32	PGK1,PKM,GAPDH,GAPDHS,ENO1,ENO2,ENO3,TPI1
908257	Adrenergic signaling in cardiomyocytes	BioSystems: KEGG	1.172e-05	5.75e-05	17	144	ADCY3,ADCY5,ADCY7,MAPK12,PIK3CG,CREM,PPP2R2B,SLC9A1,PPP2R5B,PRKACA,PRKACB,PRKCA,MAPK3,MAPK11,BCL2,GNAI1,AKT3
1270107	Glucagon-like Peptide-1 (GLP1) regulates insulin secretion	BioSystems: REACTOME	1.184e-05	5.798e-05	9	42	GNG2,ADCY5,PRKACA,PRKACB,PRKAR2B,ITPR1,GNB3,GNGT1,GNB4
218111	Pertussis	BioSystems: KEGG	1.215e-05	5.936e-05	12	76	MAPK12,FOS,MAPK3,MAPK11,IL10,MYD88,IRF1,ITGAM,JUN,GNAI1,CASP7,TNF
M6355	Erk and PI-3 Kinase Are Necessary for Collagen Binding in Corneal Epithelia	MSigDB C2 BIOCARTA (v6.0)	1.289e-05	6.27e-05	7	24	PIK3CG,PIK3R1,SHC1,MAPK3,FYN,ITGA1,RAF1
P04386	Histamine H2 receptor mediated signaling pathway	PantherDB	1.289e-05	6.27e-05	7	24	GNG2,ADCY7,PRKACA,PRKACB,PRKAR2B,GNB3,GNB4
1427862	Ub-specific processing proteases	BioSystems: REACTOME	1.4e-05	6.794e-05	22	225	HIF1A,DDX58,MDM2,HIST1H2AK,HIST1H2BL,HIST2H2BE,HIST1H2BK,HIST3H2BB,SKP2,AR,ARRB2,MYC,PSMB8,PSMB9,PSMB10,PSMC4,PSMD3,PSMD8,PSMD11,NFKBIA,HIST1H2BJ,SMAD3
1269579	G alpha (12/13) signalling events	BioSystems: REACTOME	1.439e-05	6.971e-05	13	90	GNG2,PIK3R1,VAV1,ROCK2,RHOB,RHOC,RHOG,ARHGEF7,GNB3,GNGT1,RAC1,RAC2,GNB4
1269367	Platelet degranulation	BioSystems: REACTOME	1.512e-05	7.309e-05	16	132	HGF,PDGFB,PLEK,HSPA5,VEGFA,VEGFC,SELP,FLNA,VWF,ANXA5,IGF1,ITGB3,TGFB1,THBS1,TIMP1,SERPINE1
102279	Endocytosis	BioSystems: KEGG	1.517e-05	7.315e-05	24	260	HLA-A,PDGFRA,MDM2,AP2A1,FGFR2,HSPA1A,HSPA2,PML,FLT1,SH3GL1,IGF1R,ARRB2,CSF1R,DAB2,CXCR4,RAB7A,KDR,KIT,DNM2,CAV1,TFRC,TGFB1,EGFR,SMAD3
169348	Signaling events mediated by focal adhesion kinase	BioSystems: Pathway Interaction Database	1.533e-05	7.38e-05	10	54	RRAS,PIK3R1,PLCG1,ROCK2,SH3GL1,FYN,JUN,ARHGEF7,RAC1,RAF1
1269303	C-type lectin receptors (CLRs)	BioSystems: REACTOME	1.543e-05	7.41e-05	17	147	PRKACA,PRKACB,PRKCD,FYN,PSMB8,PSMB9,PSMB10,PSMC4,PSMD3,PSMD8,PSMD11,ITPR1,NFKBIA,SYK,RAF1,NRAS,LYN
M1296	IL-7 Signal Transduction	MSigDB C2 BIOCARTA (v6.0)	1.609e-05	7.645e-05	6	17	PIK3CG,PIK3R1,FYN,BCL2,JAK3,LCK
413342	Gluconeogenesis, oxaloacetate => fructose-6P	BioSystems: KEGG	1.609e-05	7.645e-05	6	17	PGK1,GAPDH,ENO1,ENO2,ENO3,TPI1
1269294	PKA-mediated phosphorylation of CREB	BioSystems: REACTOME	1.609e-05	7.645e-05	6	17	ADCY3,ADCY5,ADCY7,PRKACA,PRKACB,PRKAR2B
1270109	PKA activation in glucagon signalling	BioSystems: REACTOME	1.609e-05	7.645e-05	6	17	ADCY3,ADCY5,ADCY7,PRKACA,PRKACB,PRKAR2B
M11358	Tumor Suppressor Arf Inhibits Ribosomal Biogenesis	MSigDB C2 BIOCARTA (v6.0)	1.609e-05	7.645e-05	6	17	CDKN2A,MDM2,PIK3CG,PIK3R1,MYC,RAC1
552665	Morphine addiction	BioSystems: KEGG	1.627e-05	7.714e-05	13	91	GNG2,ADCY3,ADCY5,ADCY7,ARRB2,PRKACA,PRKACB,PRKCA,PRKCB,GNAI1,GNB3,GNGT1,GNB4
138058	BCR signaling pathway	BioSystems: Pathway Interaction Database	1.652e-05	7.819e-05	11	66	PIK3R1,FOS,SHC1,MAPK3,JUN,PTPRC,NFKBIA,SYK,RAC1,RAF1,LYN
137970	EGF receptor (ErbB1) signaling pathway	BioSystems: Pathway Interaction Database	1.737e-05	8.168e-05	7	25	PIK3CB,PIK3R1,PLCG1,MAPK3,STAT1,GNAI1,EGFR
413340	Glycolysis (Embden-Meyerhof pathway), glucose => pyruvate	BioSystems: KEGG	1.737e-05	8.168e-05	7	25	PGK1,PKM,GAPDH,ENO1,ENO2,ENO3,TPI1
1270142	Synthesis and interconversion of nucleotide di- and triphosphates	BioSystems: REACTOME	1.737e-05	8.168e-05	7	25	RRM1,TXN,AK1,AK4,RRM2B,CTPS1,GSR
M14899	Angiotensin II mediated activation of JNK Pathway via Pyk2 dependent signaling	MSigDB C2 BIOCARTA (v6.0)	1.756e-05	8.209e-05	8	34	SHC1,PRKCA,PRKCB,MAPK3,JUN,RAC1,RAF1,EGFR
1268695	Cooperation of Prefoldin and TriC/CCT in actin and tubulin folding	BioSystems: REACTOME	1.756e-05	8.209e-05	8	34	ACTB,TUBA3C,TUBB2A,TUBB1,TUBA1B,TUBA8,TUBB6,TUBA1A
M12705	Genes related to CD40 signaling	MSigDB C2 BIOCARTA (v6.0)	1.756e-05	8.209e-05	8	34	MAPK12,PIK3CD,PIK3R1,MAPK3,MAPK11,NFKBIA,DUSP1,CD40
1269184	Antigen activates B Cell Receptor (BCR) leading to generation of second messengers	BioSystems: REACTOME	1.769e-05	8.238e-05	9	44	PIK3CD,PIK3R1,PLCG1,VAV1,SHC1,FYN,ITPR1,SYK,LYN
138023	Ceramide signaling pathway	BioSystems: Pathway Interaction Database	1.769e-05	8.238e-05	9	44	PRKCD,MAPK3,MYC,FADD,BCL2,NFKBIA,RAF1,CYCS,TNF
83113	Basal cell carcinoma	BioSystems: KEGG	1.816e-05	8.439e-05	10	55	WNT5A,PTCH1,BMP2,BMP4,GLI1,GLI2,GLI3,TCF7L2,DVL1,LEF1
169352	Regulation of Wnt-mediated beta catenin signaling and target gene transcription	BioSystems: Pathway Interaction Database	1.824e-05	8.458e-05	12	79	KLF4,ADCY7,MMP2,YWHAH,AR,CTBP1,MYC,INCENP,JUN,YWHAQ,TCF7L2,LEF1
1269662	RNA Polymerase I Chain Elongation	BioSystems: REACTOME	1.835e-05	8.491e-05	13	92	HIST1H4I,HIST1H2BL,HIST2H2BE,HIST1H3A,HIST1H2BK,HIST3H2BB,POLR2K,POLR2L,H2AFJ,HIST1H2BJ,H2AFX,H2AFZ,HIST2H3C
1269543	Signaling by GPCR	BioSystems: REACTOME	1.856e-05	8.572e-05	76	1350	HGF,ERBB2,PDGFB,PDGFRA,PDGFRB,RPS6KA2,GNG2,ADCY3,ADCY5,ADCY7,KITLG,PIK3CB,PIK3CD,PIK3CG,PIK3R1,FGFR1,FGFR2,VAV1,CXCL12,ROCK2,VWF,ANGPT1,WNT5A,SHC1,RHOB,RHOC,RHOG,PPP2R5B,ARRB2,LAT,PRKACA,PRKACB,PRKAR2B,PRKCA,PRKCB,PRKCD,IRS2,MAPK3,MAPK7,FYN,IL5,AVPR2,SPTBN2,PSMB8,PSMB9,PSMB10,PSMC4,PSMD3,PSMD8,PSMD11,PTAFR,PTCH1,ITGB3,ITPR1,JAK2,JAK3,ARHGEF7,CXCR4,DLG4,GNAI1,GNAZ,GNB3,KIT,GNGT1,RAC1,RAC2,RAF1,AKT…
82926	Glycolysis / Gluconeogenesis	BioSystems: KEGG	1.915e-05	8.826e-05	11	67	PGK1,PKM,ALDH7A1,GAPDH,GAPDHS,LDHA,LDHB,ENO1,ENO2,ENO3,TPI1
137921	Ras signaling in the CD4+ TCR pathway	BioSystems: Pathway Interaction Database	2.019e-05	9.252e-05	5	11	FOS,PRKCA,PRKCB,MAPK3,RAF1
M1473	B Lymphocyte Cell Surface Molecules	MSigDB C2 BIOCARTA (v6.0)	2.019e-05	9.252e-05	5	11	HLA-DRA,HLA-DRB1,PTPRC,CD80,CD40
1269862	Processive synthesis on the C-strand of the telomere	BioSystems: REACTOME	2.019e-05	9.252e-05	5	11	FEN1,POLD1,POLD2,LIG1,PCNA
1270102	Regulation of insulin secretion	BioSystems: REACTOME	2.079e-05	9.505e-05	12	80	GNG2,ADCY5,SLC2A1,PRKACA,PRKACB,PRKAR2B,PRKCA,ITPR1,GNAI1,GNB3,GNGT1,GNB4
194384	African trypanosomiasis	BioSystems: KEGG	2.207e-05	0.0001003	8	35	VCAM1,FAS,FASLG,PRKCA,PRKCB,IL10,MYD88,TNF
P05911	Angiotensin II-stimulated signaling through G proteins and beta-arrestin	PantherDB	2.207e-05	0.0001003	8	35	ARRB2,PRKCA,MAPK3,ITPR1,GNB3,RAF1,EGR1,GNB4
101144	Prion diseases	BioSystems: KEGG	2.207e-05	0.0001003	8	35	HSPA1A,HSPA5,PRKACA,PRKACB,MAPK3,FYN,NOTCH1,EGR1
138072	Nephrin/Neph1 signaling in the kidney podocyte	BioSystems: Pathway Interaction Database	2.305e-05	0.0001041	7	26	PIK3CB,PIK3R1,PLCG1,ARRB2,FYN,JUN,RAC1
1268697	Formation of tubulin folding intermediates by CCT/TriC	BioSystems: REACTOME	2.305e-05	0.0001041	7	26	TUBA3C,TUBB2A,TUBB1,TUBA1B,TUBA8,TUBB6,TUBA1A
138009	Plasma membrane estrogen receptor signaling	BioSystems: Pathway Interaction Database	2.305e-05	0.0001041	7	26	GNG2,PIK3R1,MMP2,ROCK2,IGF1R,MAPK11,NOS3
138048	Nongenotropic Androgen signaling	BioSystems: Pathway Interaction Database	2.342e-05	0.000105	6	18	GNG2,PIK3R1,FOS,AR,MAPK3,RAF1
1269374	Tie2 Signaling	BioSystems: REACTOME	2.342e-05	0.000105	6	18	PIK3CB,PIK3R1,ANGPT1,SHC1,NRAS,TEK
M16811	Role of Erk5 in Neuronal Survival	MSigDB C2 BIOCARTA (v6.0)	2.342e-05	0.000105	6	18	PIK3CG,PIK3R1,PLCG1,SHC1,MAPK3,MAPK7
M6682	CDK Regulation of DNA Replication	MSigDB C2 BIOCARTA (v6.0)	2.342e-05	0.000105	6	18	MCM3,MCM4,MCM5,MCM7,KITLG,CDK2
1269959	Glucose metabolism	BioSystems: REACTOME	2.364e-05	0.0001058	12	81	MDH2,PGK1,PKM,SLC25A1,PRKACA,PRKACB,GAPDH,GAPDHS,ENO1,ENO2,ENO3,TPI1
1427860	Deubiquitination	BioSystems: REACTOME	2.439e-05	0.0001089	26	303	HIF1A,DDX58,ACTB,MDM2,HIST1H2AK,HIST1H2BL,HIST2H2BE,HIST1H2BK,HIST3H2BB,SKP2,AR,ARRB2,MYC,PSMB8,PSMB9,PSMB10,BARD1,PSMC4,PSMD3,PSMD8,PSMD11,NFKBIA,HIST1H2BJ,TGFB1,PRKN,SMAD3
137999	Integrins in angiogenesis	BioSystems: Pathway Interaction Database	2.584e-05	0.0001151	9	46	PIK3R1,PI4KA,VEGFA,IGF1R,CSF1R,MAPK3,ITGB3,KDR,RAC1
1339125	Positive epigenetic regulation of rRNA expression	BioSystems: REACTOME	2.666e-05	0.0001186	14	109	ACTB,HIST1H4I,HIST1H2BL,HIST2H2BE,HIST1H3A,HIST1H2BK,HIST3H2BB,POLR2K,POLR2L,H2AFJ,HIST1H2BJ,H2AFX,H2AFZ,HIST2H3C
M3270	Integrin Signaling Pathway	MSigDB C2 BIOCARTA (v6.0)	2.683e-05	0.0001191	12	82	CDKN2A,PIK3CB,PLCG1,ROCK2,SHC1,FYN,ITGA1,ITGA2,ARHGEF7,RAF1,AKT3,CAV1
M1315	Genes related to PIP3 signaling in B lymphocytes	MSigDB C2 BIOCARTA (v6.0)	2.752e-05	0.0001217	8	36	CDKN2A,RPS6KA2,VAV1,ITPR1,PTPRC,SYK,AKT3,LYN
P05731	GABA-B receptor II signaling	PantherDB	2.752e-05	0.0001217	8	36	ADCY5,ADCY7,PRKACA,PRKACB,PRKAR2B,GNAI1,GNB3,GNB4
1269738	SIRT1 negatively regulates rRNA Expression	BioSystems: REACTOME	2.933e-05	0.0001295	11	70	HIST1H4I,HIST1H2BL,HIST2H2BE,HIST1H3A,HIST1H2BK,HIST3H2BB,H2AFJ,HIST1H2BJ,H2AFX,H2AFZ,HIST2H3C
M9070	Transcription factor CREB and its extracellular signals	MSigDB C2 BIOCARTA (v6.0)	3.019e-05	0.000133	7	27	PIK3R1,PRKACB,PRKAR2B,PRKCA,PRKCB,MAPK3,RAC1
83044	Nucleotide excision repair	BioSystems: KEGG	3.098e-05	0.0001362	9	47	POLD1,POLD2,POLE,RFC2,RFC3,RFC4,RFC5,LIG1,PCNA
1269658	RNA Polymerase I Promoter Clearance	BioSystems: REACTOME	3.28e-05	0.0001439	14	111	HIST1H4I,HIST1H2BL,HIST2H2BE,HIST1H3A,HIST1H2BK,HIST3H2BB,POLR2K,POLR2L,H2AFJ,MAPK3,HIST1H2BJ,H2AFX,H2AFZ,HIST2H3C
1269375	PECAM1 interactions	BioSystems: REACTOME	3.362e-05	0.0001467	5	12	PLCG1,FYN,ITGB3,LCK,LYN
1269785	Unwinding of DNA	BioSystems: REACTOME	3.362e-05	0.0001467	5	12	MCM3,MCM4,MCM5,MCM7,MCM8
M9134	Trka Receptor Signaling Pathway	MSigDB C2 BIOCARTA (v6.0)	3.362e-05	0.0001467	5	12	PIK3R1,PLCG1,SHC1,PRKCA,PRKCB
130626	Aldosterone-regulated sodium reabsorption	BioSystems: KEGG	3.404e-05	0.0001477	8	37	PIK3CB,PIK3CD,PIK3R1,IGF1,PRKCA,PRKCB,MAPK3,INSR
1268800	Post NMDA receptor activation events	BioSystems: REACTOME	3.404e-05	0.0001477	8	37	RPS6KA2,RRAS,ADCY3,PRKACA,PRKACB,RPS6KA6,DLG4,RAF1
M19358	Signaling of Hepatocyte Growth Factor Receptor	MSigDB C2 BIOCARTA (v6.0)	3.404e-05	0.0001477	8	37	HGF,PIK3CG,PIK3R1,FOS,MAPK3,ITGA1,JUN,RAF1
MAP00230_Purine_metabolism	MAP00230 Purine metabolism	GenMAPP	3.435e-05	0.0001487	12	84	RRM1,ADCY3,ADCY7,PKM,AK1,POLD1,POLD2,POLE,POLR2J,POLR2K,POLR2L,PAICS
1269726	AUF1 (hnRNP D0) binds and destabilizes mRNA	BioSystems: REACTOME	3.441e-05	0.0001487	10	59	HNRNPD,HSPA1A,HSPB1,PSMB8,PSMB9,PSMB10,PSMC4,PSMD3,PSMD8,PSMD11
1309111	Nucleotide Excision Repair	BioSystems: REACTOME	3.631e-05	0.0001566	14	112	ACTB,PPIE,POLD1,POLD2,POLE,POLR2J,POLR2K,POLR2L,RFC2,RFC3,RFC4,RFC5,LIG1,PCNA
169347	Notch-mediated HES/HEY network	BioSystems: Pathway Interaction Database	3.696e-05	0.0001591	9	48	HIF1A,ID1,AR,NCOR2,CTBP1,GATA1,JAK2,KDR,NOTCH1
P00035	Interferon-gamma signaling pathway	PantherDB	3.904e-05	0.0001674	7	28	MAPK12,MAPK15,MAPK3,MAPK11,STAT1,JAK2,SOCS3
137941	Calcium signaling in the CD4+ TCR pathway	BioSystems: Pathway Interaction Database	3.904e-05	0.0001674	7	28	FOS,FASLG,PRKACA,PTGS2,JUN,JUNB,CD40LG
1269657	RNA Polymerase I Transcription	BioSystems: REACTOME	4.014e-05	0.0001718	14	113	HIST1H4I,HIST1H2BL,HIST2H2BE,HIST1H3A,HIST1H2BK,HIST3H2BB,POLR2K,POLR2L,H2AFJ,MAPK3,HIST1H2BJ,H2AFX,H2AFZ,HIST2H3C
1269373	Cell surface interactions at the vascular wall	BioSystems: REACTOME	4.124e-05	0.0001762	16	143	PIK3CB,PIK3R1,PLCG1,SELP,ANGPT1,SHC1,FYN,ITGAM,ITGB3,NRAS,CAV1,LCK,TEK,TGFB1,CD44,LYN
M3342	Integrin Signaling Pathway	MSigDB C2 BIOCARTA (v6.0)	4.181e-05	0.0001777	8	38	SHC1,MAPK3,FYN,ITGA1,JUN,RAF1,CAV1,TNS1
137915	Signaling events regulated by Ret tyrosine kinase	BioSystems: Pathway Interaction Database	4.181e-05	0.0001777	8	38	PIK3R1,SHC1,PRKACA,PRKCA,IRS2,MAPK3,JUN,RAC1
1309108	HDR through Single Strand Annealing (SSA)	BioSystems: REACTOME	4.181e-05	0.0001777	8	38	RMI2,BARD1,RAD51,RFC2,RFC3,RFC4,RFC5,TOP3A
82944	Purine metabolism	BioSystems: KEGG	4.32e-05	0.0001832	18	175	RRM1,POLA2,ADCY3,ADCY5,ADCY7,PKM,AK1,AK4,POLD1,POLD2,POLE,RRM2B,POLR2J,POLR2K,POLR2L,PAICS,PRIM1,NT5E
1269855	Deposition of new CENPA-containing nucleosomes at the centromere	BioSystems: REACTOME	4.389e-05	0.0001851	11	73	HIST1H4I,HIST1H2BL,HIST2H2BE,HIST1H2BK,HIST3H2BB,H2AFJ,CENPN,HIST1H2BJ,CENPS,H2AFX,H2AFZ
137934	E2F transcription factor network	BioSystems: Pathway Interaction Database	4.389e-05	0.0001851	11	73	CDKN1A,MCM3,RRM1,MYC,DHFR,CASP7,E2F3,CCND3,SERPINE1,CDK2,TP73
1269854	Nucleosome assembly	BioSystems: REACTOME	4.389e-05	0.0001851	11	73	HIST1H4I,HIST1H2BL,HIST2H2BE,HIST1H2BK,HIST3H2BB,H2AFJ,CENPN,HIST1H2BJ,CENPS,H2AFX,H2AFZ
1269643	GLI proteins bind promoters of Hh responsive genes to promote transcription	BioSystems: REACTOME	4.457e-05	0.0001876	3	3	GLI1,GLI2,GLI3
1269615	Ca2+ pathway	BioSystems: REACTOME	4.639e-05	0.0001946	10	61	GNG2,WNT5A,PRKCA,PRKG1,ITPR1,GNB3,GNGT1,TCF7L2,GNB4,LEF1
138001	mTOR signaling pathway	BioSystems: Pathway Interaction Database	4.639e-05	0.0001946	10	61	PML,YWHAH,PRKCA,MAPK3,YWHAQ,RAC1,RAF1,EIF4EBP1,CYCS,CDK2
83069	Cell adhesion molecules (CAMs)	BioSystems: KEGG	4.89e-05	0.0002044	16	145	HLA-A,HLA-DPA1,HLA-DPB1,HLA-DQA1,HLA-DRA,HLA-DRB1,VCAM1,SELP,ITGAM,PTPRC,PTPRF,CD80,CD86,CD34,CD40,CD40LG
1269508	Rho GTPase cycle	BioSystems: REACTOME	4.89e-05	0.0002044	16	145	RHOJ,RHOU,RHOV,RHOF,VAV1,RHOD,RHOB,RHOC,RHOG,RHOH,RHOBTB1,ARHGEF7,RALBP1,RAC1,RAC2,RAC3
1269100	The role of Nef in HIV-1 replication and disease pathogenesis	BioSystems: REACTOME	4.992e-05	0.0002079	7	29	HLA-A,AP2A1,FYN,B2M,RAC1,LCK,HCK
PW:0000025	glycolysis/gluconeogenesis	Pathway Ontology	4.992e-05	0.0002079	7	29	PKM,GAPDH,LDHA,LDHB,ENO1,ENO3,TPI1
1457785	Paradoxical activation of RAF signaling by kinase inactive BRAF	BioSystems: REACTOME	5.101e-05	0.0002116	8	39	VWF,ARRB2,MAPK3,ITGB3,JAK2,RAF1,NRAS,PEBP1
1457784	Signaling by moderate kinase activity BRAF mutants	BioSystems: REACTOME	5.101e-05	0.0002116	8	39	VWF,ARRB2,MAPK3,ITGB3,JAK2,RAF1,NRAS,PEBP1
790011	Ovarian steroidogenesis	BioSystems: KEGG	5.188e-05	0.0002149	9	50	ADCY3,ADCY5,ADCY7,IGF1,IGF1R,PRKACA,PRKACB,INSR,PTGS2
1269349	Platelet Adhesion to exposed collagen	BioSystems: REACTOME	5.307e-05	0.0002186	5	13	VWF,FYN,ITGA1,ITGA2,LYN
M16973	CBL mediated ligand-induced downregulation of EGF receptors	MSigDB C2 BIOCARTA (v6.0)	5.307e-05	0.0002186	5	13	PDGFRA,CSF1R,PRKCA,PRKCB,EGFR
M19829	Attenuation of GPCR Signaling	MSigDB C2 BIOCARTA (v6.0)	5.307e-05	0.0002186	5	13	PRKACB,PRKAR2B,PRKCA,PRKCB,GNGT1
1383076	Regulation of TP53 Activity	BioSystems: REACTOME	5.447e-05	0.0002238	17	162	CDKN2A,MDM2,PIN1,PLK3,PML,RMI2,MAPK11,BARD1,AKT3,RFC2,RFC3,RFC4,RFC5,CCNG1,TOP3A,CDK2,TP73
1269056	Infectious disease	BioSystems: REACTOME	5.454e-05	0.0002238	30	393	HLA-A,AP2A1,FEN1,HSPA1A,SH3GL1,POLR2J,POLR2K,POLR2L,ISG15,FYN,B2M,PSMB8,PSMB9,PSMB10,PSMC4,PSMD3,PSMD8,PSMD11,POM121,CXCR4,SUPT5H,RAC1,NUP107,NUP214,LCK,TGFB1,CCNT2,LIG1,FURIN,HCK
377263	GABAergic synapse	BioSystems: KEGG	5.499e-05	0.0002253	12	88	GNG2,ADCY3,ADCY5,ADCY7,PRKACA,PRKACB,PRKCA,PRKCB,GNAI1,GNB3,GNGT1,GNB4
1270323	L1CAM interactions	BioSystems: REACTOME	5.591e-05	0.0002286	13	102	RPS6KA2,AP2A1,FGFR1,MAPK3,SPTBN2,ITGA1,ITGA2,ITGB3,RPS6KA6,DLG4,RAC1,DNM2,EGFR
154409	Gastric acid secretion	BioSystems: KEGG	5.672e-05	0.0002315	11	75	ACTB,ADCY3,ADCY5,ADCY7,SLC9A1,PRKACA,PRKACB,PRKCA,PRKCB,ITPR1,GNAI1
1269640	Hedgehog 'on' state	BioSystems: REACTOME	6.158e-05	0.0002506	12	89	ARRB2,PSMB8,PSMB9,PSMB10,PSMC4,PSMD3,PSMD8,PSMD11,PTCH1,GLI1,GLI2,GLI3
1269637	GLI3 is processed to GLI3R by the proteasome	BioSystems: REACTOME	6.176e-05	0.0002506	10	63	PRKACA,PRKACB,PSMB8,PSMB9,PSMB10,PSMC4,PSMD3,PSMD8,PSMD11,GLI3
1269638	Degradation of GLI2 by the proteasome	BioSystems: REACTOME	6.176e-05	0.0002506	10	63	PRKACA,PRKACB,PSMB8,PSMB9,PSMB10,PSMC4,PSMD3,PSMD8,PSMD11,GLI2
138040	IFN-gamma pathway	BioSystems: Pathway Interaction Database	6.183e-05	0.0002506	8	40	CEBPB,PIK3R1,SOCS1,PRKCD,MAPK3,IRF1,STAT1,JAK2
1269200	MHC class II antigen presentation	BioSystems: REACTOME	6.198e-05	0.0002508	13	103	HLA-DPA1,HLA-DPB1,HLA-DQA1,HLA-DRA,HLA-DRB1,AP2A1,KLC3,SEC13,CTSB,CTSS,SPTBN2,RAB7A,DNM2
M15926	Trefoil Factors Initiate Mucosal Healing	MSigDB C2 BIOCARTA (v6.0)	6.258e-05	0.0002527	6	21	PIK3CG,PIK3R1,SHC1,MAPK3,EGFR,CYCS
138061	CD40/CD40L signaling	BioSystems: Pathway Interaction Database	6.317e-05	0.0002542	7	30	MAPK11,MYC,JAK3,JUN,NFKBIA,CD40,CD40LG
M1547	Control of skeletal myogenesis by HDAC and calcium/calmodulin-dependent kinase (CaMK)	MSigDB C2 BIOCARTA (v6.0)	6.317e-05	0.0002542	7	30	PIK3CG,PIK3R1,YWHAH,IGF1,IGF1R,MAPK7,INSR
862188	Non-alcoholic fatty liver disease (NAFLD)	BioSystems: KEGG	6.809e-05	0.0002736	16	149	PIK3CB,PIK3CD,PIK3R1,FAS,FASLG,MT-CYB,IRS2,INSR,JUN,RAC1,AKT3,SOCS3,CASP7,TGFB1,CYCS,TNF
121494	Dilated cardiomyopathy	BioSystems: KEGG	6.884e-05	0.0002761	12	90	ACTB,ADCY3,ADCY5,ADCY7,IGF1,PRKACA,PRKACB,ITGA1,ITGA2,ITGB3,TGFB1,TNF
1269639	Degradation of GLI1 by the proteasome	BioSystems: REACTOME	7.094e-05	0.000284	10	64	PRKACA,PRKACB,PSMB8,PSMB9,PSMB10,PSMC4,PSMD3,PSMD8,PSMD11,GLI1
P05912	Dopamine receptor mediated signaling pathway	PantherDB	7.159e-05	0.0002861	9	52	ADCY7,FLNA,PRKACA,PRKACB,PRKAR2B,GNAI1,GNAZ,GNB3,GNB4
1269823	Mitotic Metaphase and Anaphase	BioSystems: REACTOME	7.241e-05	0.0002889	18	182	SEC13,VRK1,PPP2R5B,CDC26,STAG2,CENPN,INCENP,NDE1,PSMB8,PSMB9,PSMB10,PSMC4,PSMD3,PSMD8,PSMD11,FBXO5,NUP107,CENPS
1383084	ERCC6 (CSB) and EHMT2 (G9a) positively regulate rRNA expression	BioSystems: REACTOME	7.265e-05	0.0002893	11	77	HIST1H4I,HIST1H2BL,HIST2H2BE,HIST1H3A,HIST1H2BK,HIST3H2BB,H2AFJ,HIST1H2BJ,H2AFX,H2AFZ,HIST2H3C
1309115	Dual Incision in GG-NER	BioSystems: REACTOME	7.449e-05	0.0002956	8	41	POLD1,POLD2,POLE,RFC2,RFC3,RFC4,RFC5,PCNA
1268798	Activation of NMDA receptor upon glutamate binding and postsynaptic events	BioSystems: REACTOME	7.449e-05	0.0002956	8	41	RPS6KA2,RRAS,ADCY3,PRKACA,PRKACB,RPS6KA6,DLG4,RAF1
138041	EPHA forward signaling	BioSystems: Pathway Interaction Database	7.915e-05	0.0003136	7	31	PLCG1,FGR,FYN,LCK,EPHA2,LYN,HCK
137946	Atypical NF-kappaB pathway	BioSystems: Pathway Interaction Database	8.017e-05	0.0003171	5	14	PIK3R1,ARRB2,NFKBIA,SYK,LCK
1269490	SHC1 events in ERBB2 signaling	BioSystems: REACTOME	8.351e-05	0.0003263	6	22	ERBB2,SHC1,PRKCA,PRKCD,NRAS,EGFR
1269179	CD28 dependent PI3K/Akt signaling	BioSystems: REACTOME	8.351e-05	0.0003263	6	22	PIK3R1,FYN,AKT3,LCK,CD80,CD86
1269309	CD209 (DC-SIGN) signaling	BioSystems: REACTOME	8.351e-05	0.0003263	6	22	PRKACA,PRKACB,FYN,RAF1,NRAS,LYN
137971	Paxillin-independent events mediated by a4b1 and a4b7	BioSystems: Pathway Interaction Database	8.351e-05	0.0003263	6	22	EPOR,PIK3R1,VCAM1,JAK2,RAC1,CD44
M3873	Apoptotic Signaling in Response to DNA Damage	MSigDB C2 BIOCARTA (v6.0)	8.351e-05	0.0003263	6	22	PRKCA,PRKCB,BCL2,STAT1,CASP7,CYCS
M18719	Role of ERBB2 in Signal Transduction and Oncology	MSigDB C2 BIOCARTA (v6.0)	8.351e-05	0.0003263	6	22	PIK3CG,PIK3R1,SHC1,MAPK3,RAF1,EGFR
1269280	FCGR activation	BioSystems: REACTOME	8.351e-05	0.0003263	6	22	FGR,FYN,SYK,CD3G,LYN,HCK
1269734	Epigenetic regulation of gene expression	BioSystems: REACTOME	8.655e-05	0.0003376	16	152	ACTB,HIST1H4I,HIST1H2BL,HIST2H2BE,HIST1H3A,HIST1H2BK,HIST3H2BB,POLR2K,POLR2L,H2AFJ,DNMT1,DNMT3B,HIST1H2BJ,H2AFX,H2AFZ,HIST2H3C
P04385	Histamine H1 receptor mediated signaling pathway	PantherDB	8.923e-05	0.0003475	8	42	GNG2,PLCG1,PRKCA,PRKCB,PRKCD,ITPR1,GNB3,GNB4
1269481	VEGF ligand-receptor interactions	BioSystems: REACTOME	9.368e-05	0.0003623	4	8	VEGFA,VEGFC,FLT1,KDR
1269101	Nef and signal transduction	BioSystems: REACTOME	9.368e-05	0.0003623	4	8	FYN,RAC1,LCK,HCK
MAP_kinase_activity	MAP kinase activity	GenMAPP	9.368e-05	0.0003623	4	8	MAPK12,MAPK3,MAPK7,MAPK11
1269482	VEGF binds to VEGFR leading to receptor dimerization	BioSystems: REACTOME	9.368e-05	0.0003623	4	8	VEGFA,VEGFC,FLT1,KDR
1383080	Regulation of TP53 Activity through Phosphorylation	BioSystems: REACTOME	9.522e-05	0.0003677	12	93	MDM2,PIN1,PLK3,RMI2,MAPK11,BARD1,RFC2,RFC3,RFC4,RFC5,TOP3A,CDK2
137967	Trk receptor signaling mediated by PI3K and PLC-gamma	BioSystems: Pathway Interaction Database	9.828e-05	0.0003782	7	32	PIK3R1,PLCG1,SHC1,YWHAH,PRKCD,YWHAQ,EGR1
1270427	Oncogene Induced Senescence	BioSystems: REACTOME	9.828e-05	0.0003782	7	32	CDKN2A,CDKN2B,MDM2,ID1,MAPK3,E2F3,CDK6
83085	Long-term potentiation	BioSystems: KEGG	0.0001057	0.0004049	10	67	RPS6KA2,PRKACA,PRKACB,PRKCA,PRKCB,MAPK3,ITPR1,RPS6KA6,RAF1,NRAS
1269745	p53-Dependent G1 DNA Damage Response	BioSystems: REACTOME	0.0001057	0.0004049	10	67	CDKN1A,MDM2,PSMB8,PSMB9,PSMB10,PSMC4,PSMD3,PSMD8,PSMD11,CDK2
1269744	p53-Dependent G1/S DNA damage checkpoint	BioSystems: REACTOME	0.0001057	0.0004049	10	67	CDKN1A,MDM2,PSMB8,PSMB9,PSMB10,PSMC4,PSMD3,PSMD8,PSMD11,CDK2
1269496	Signaling by ERBB4	BioSystems: REACTOME	0.0001063	0.0004057	8	43	PGR,PIK3R1,CXCL12,SHC1,GFAP,ADAM17,NRAS,EGFR
P04373	5HT1 type receptor mediated signaling pathway	PantherDB	0.0001063	0.0004057	8	43	GNG2,ADCY7,PRKACA,PRKACB,PRKAR2B,GNAI1,GNB3,GNB4
M5202	Hypoxia and p53 in the Cardiovascular system	MSigDB C2 BIOCARTA (v6.0)	0.0001097	0.0004137	6	23	CDKN1A,HIF1A,MDM2,ABCB1,HSPA1A,GADD45A
137996	VEGFR3 signaling in lymphatic endothelium	BioSystems: Pathway Interaction Database	0.0001097	0.0004137	6	23	PIK3R1,VEGFC,MAPK3,MAPK11,ITGA1,ITGA2
M17294	Ras Signaling Pathway	MSigDB C2 BIOCARTA (v6.0)	0.0001097	0.0004137	6	23	PIK3CG,PIK3R1,MAPK3,RALBP1,RAC1,RAF1
M8601	Rac 1 cell motility signaling pathway	MSigDB C2 BIOCARTA (v6.0)	0.0001097	0.0004137	6	23	PDGFRA,PIK3CG,PIK3R1,VAV1,RALBP1,RAC1
M17770	Cyclins and Cell Cycle Regulation	MSigDB C2 BIOCARTA (v6.0)	0.0001097	0.0004137	6	23	CDKN1A,CDKN2A,CDKN2B,CCND3,CDK2,CDK6
M11420	CTCF: First Multivalent Nuclear Factor	MSigDB C2 BIOCARTA (v6.0)	0.0001097	0.0004137	6	23	CDKN2A,MDM2,PIK3CG,PIK3R1,MYC,TGFB1
M9152	CCR3 signaling in Eosinophils	MSigDB C2 BIOCARTA (v6.0)	0.0001097	0.0004137	6	23	ROCK2,PRKCA,PRKCB,MAPK3,GNGT1,RAF1
M17681	IL 3 signaling pathway	MSigDB C2 BIOCARTA (v6.0)	0.0001168	0.0004385	5	15	FOS,SHC1,MAPK3,JAK2,RAF1
1269613	WNT5A-dependent internalization of FZD4	BioSystems: REACTOME	0.0001168	0.0004385	5	15	AP2A1,WNT5A,ARRB2,PRKCA,PRKCB
1270412	Mismatch repair (MMR) directed by MSH2:MSH6 (MutSalpha)	BioSystems: REACTOME	0.0001168	0.0004385	5	15	POLD1,POLD2,LIG1,MSH6,PCNA
1270330	EPH-Ephrin signaling	BioSystems: REACTOME	0.0001173	0.0004395	12	95	ACTB,AP2A1,MMP2,VEGFA,ROCK2,FYN,ARHGEF7,KDR,RAC1,MYH14,EPHA2,LYN
83043	Base excision repair	BioSystems: KEGG	0.000121	0.0004528	7	33	FEN1,POLD1,POLD2,POLE,APEX1,LIG1,PCNA
137912	Hedgehog signaling events mediated by Gli proteins	BioSystems: Pathway Interaction Database	0.000126	0.0004699	8	44	GNG2,ARRB2,PRKACA,PRKCD,PTCH1,GLI1,GLI2,GLI3
MAP00240_Pyrimidine_metabolism	MAP00240 Pyrimidine metabolism	GenMAPP	0.000126	0.0004699	8	44	RRM1,POLD1,POLD2,POLE,POLR2J,POLR2K,POLR2L,CTPS1
172846	Staphylococcus aureus infection	BioSystems: KEGG	0.0001302	0.0004848	9	56	HLA-DPA1,HLA-DPB1,HLA-DQA1,HLA-DRA,HLA-DRB1,SELP,IL10,PTAFR,ITGAM
1270244	Extracellular matrix organization	BioSystems: REACTOME	0.0001349	0.0005013	24	298	PDGFB,MMP2,VCAM1,PRKCA,CTSB,CTSS,ITGA1,ITGA2,DCN,ITGAM,ITGB3,BGN,BMP2,BMP4,KDR,ADAM17,TGFB1,THBS1,TIMP1,TIMP2,FURIN,SERPINE1,CD44,LUM
1269743	G1/S DNA Damage Checkpoints	BioSystems: REACTOME	0.0001362	0.0005046	10	69	CDKN1A,MDM2,PSMB8,PSMB9,PSMB10,PSMC4,PSMD3,PSMD8,PSMD11,CDK2
P00016	Cytoskeletal regulation by Rho GTPase	PantherDB	0.0001362	0.0005046	10	69	ACTB,TUBB2A,RHOU,TUBB1,ROCK2,RHOC,TUBB6,RAC1,RAC2,MYH14
138059	S1P2 pathway	BioSystems: Pathway Interaction Database	0.0001419	0.0005241	6	24	FOS,MAPK3,JUN,GNAI1,GNAZ,RAC1
M8560	Cell Cycle: G2/M Checkpoint	MSigDB C2 BIOCARTA (v6.0)	0.0001419	0.0005241	6	24	CDKN1A,MDM2,WEE1,YWHAH,GADD45A,YWHAQ
1270331	EPHA-mediated growth cone collapse	BioSystems: REACTOME	0.0001478	0.0005433	7	34	VEGFA,ROCK2,FYN,KDR,MYH14,EPHA2,LYN
138062	Signaling events mediated by HDAC Class II	BioSystems: Pathway Interaction Database	0.0001478	0.0005433	7	34	GNG2,TUBB2A,TUBA1B,NCOR2,GATA1,BCL6,NR3C1
M13883	How Progesterone Initiates Oocyte Membrane	MSigDB C2 BIOCARTA (v6.0)	0.0001478	0.0005433	7	34	PGR,PIN1,PRKACB,PRKAR2B,MAPK3,GNAI1,GNGT1
M2579	Differentiation Pathway in PC12 Cells; this is a specific case of PAC1 Receptor Pathway.	MSigDB C2 BIOCARTA (v6.0)	0.0001486	0.0005453	8	45	PIK3CD,PIK3R1,SHC1,MAPK3,JUN,TUBA1A,EGR1,EGR2
1309110	Nonhomologous End-Joining (NHEJ)	BioSystems: REACTOME	0.000154	0.0005642	10	70	HIST3H3,HIST1H4I,HIST1H2BL,HIST2H2BE,HIST1H2BK,HIST3H2BB,PAXIP1,BARD1,HIST1H2BJ,H2AFX
83064	TGF-beta signaling pathway	BioSystems: KEGG	0.000162	0.0005926	11	84	CDKN2B,ID1,MAPK3,MYC,DCN,BMP2,BMP4,TGFB1,THBS1,TNF,SMAD3
1269619	SHC-related events triggered by IGF1R	BioSystems: REACTOME	0.0001639	0.000596	4	9	SHC1,IGF1,IGF1R,NRAS
1427841	TFAP2 (AP-2) family regulates transcription of growth factors and their receptors	BioSystems: REACTOME	0.000165	0.000596	5	16	ERBB2,VEGFA,ATAD2,KIT,EGFR
1268860	Constitutive Signaling by EGFRvIII	BioSystems: REACTOME	0.000165	0.000596	5	16	PIK3R1,PLCG1,SHC1,NRAS,EGFR
P00038	JAK/STAT signaling pathway	PantherDB	0.000165	0.000596	5	16	SOCS1,STAT1,JAK2,JAK3,PTPRC
M4835	B Cell Survival Pathway	MSigDB C2 BIOCARTA (v6.0)	0.000165	0.000596	5	16	PIK3CG,PIK3R1,FOS,ITGA1,CASP7
1268859	Signaling by EGFRvIII in Cancer	BioSystems: REACTOME	0.000165	0.000596	5	16	PIK3R1,PLCG1,SHC1,NRAS,EGFR
1270370	Translesion synthesis by REV1	BioSystems: REACTOME	0.000165	0.000596	5	16	RFC2,RFC3,RFC4,RFC5,PCNA
1270411	Mismatch Repair	BioSystems: REACTOME	0.000165	0.000596	5	16	POLD1,POLD2,LIG1,MSH6,PCNA
1269493	PLCG1 events in ERBB2 signaling	BioSystems: REACTOME	0.0001674	0.0006036	3	4	ERBB2,PLCG1,EGFR
P00046	Oxidative stress response	PantherDB	0.0001745	0.000628	8	46	TXN,MAPK12,MAPK11,MYC,BCL2,STAT1,JUN,DUSP1
138081	FAS (CD95) signaling pathway	BioSystems: Pathway Interaction Database	0.0001793	0.0006414	7	35	PIK3CB,PIK3R1,FAS,FASLG,MAPK11,FADD,SYK
1269282	Role of phospholipids in phagocytosis	BioSystems: REACTOME	0.0001793	0.0006414	7	35	PIK3CB,PIK3R1,PLCG1,PRKCD,ITPR1,SYK,CD3G
138012	Signaling mediated by p38-alpha and p38-beta	BioSystems: Pathway Interaction Database	0.0001793	0.0006414	7	35	CEBPB,HSPB1,SLC9A1,MAPK11,PTGS2,JUN,EIF4EBP1
1457783	Signaling by high-kinase activity BRAF mutants	BioSystems: REACTOME	0.0001793	0.0006414	7	35	VWF,ARRB2,MAPK3,ITGB3,RAF1,NRAS,PEBP1
1269596	Degradation of beta-catenin by the destruction complex	BioSystems: REACTOME	0.0001803	0.0006442	11	85	PPP2R5B,CTBP1,PSMB8,PSMB9,PSMB10,PSMC4,PSMD3,PSMD8,PSMD11,TCF7L2,LEF1
137930	Signaling events mediated by Hepatocyte Growth Factor Receptor (c-Met)	BioSystems: Pathway Interaction Database	0.0001956	0.0006974	10	72	HGF,PIK3R1,PLCG1,SNAI1,MAPK3,JUN,RAC1,RAF1,EGR1,EIF4EBP1
83063	Hedgehog signaling pathway	BioSystems: KEGG	0.0002039	0.000726	8	47	ARRB2,PRKACA,PRKACB,BCL2,PTCH1,GLI1,GLI2,GLI3
1269825	Mitotic Anaphase	BioSystems: REACTOME	0.0002142	0.0007616	17	181	SEC13,VRK1,PPP2R5B,CDC26,STAG2,CENPN,INCENP,NDE1,PSMB8,PSMB9,PSMB10,PSMC4,PSMD3,PSMD8,PSMD11,NUP107,CENPS
M19043	Adrenergic Pathway	MSigDB C2 BIOCARTA (v6.0)	0.0002159	0.0007652	7	36	PIK3CD,PIK3R1,AR,ITPR1,GNAI1,RAF1,EGFR
1269300	FCERI mediated Ca+2 mobilization	BioSystems: REACTOME	0.0002159	0.0007652	7	36	PLCG1,VAV1,SHC1,LAT,ITPR1,SYK,LYN
1269649	Gene Expression	BioSystems: REACTOME	0.0002209	0.0007815	92	1844	CDKN1A,CDKN2A,CDKN2B,ERBB2,ACTB,MDM2,HIST1H4I,HNRNPD,PGR,TXN,FANCD2,HIST1H2BL,HIST2H2BE,HIST1H3A,PIN1,PPIE,HSPA1A,PLK3,HSPB1,HIST1H2BK,PML,VEGFA,FOS,RRM2B,HIST3H2BB,RMI2,POLR2J,POLR2K,POLR2L,FAS,ATAD2,YWHAH,AR,NCOR2,HELZ2,PRKCA,PRKCD,CCN2,H2AFJ,MAPK3,MAPK11,SNRPA,MYC,CENPJ,PSMB8,PSMB9,PSMB10,BARD1,PSMC4,PSMD3,PSMD8,PSMD11,BCL6,GADD45A,JUN,JUNB,POM121,SUPT5H,YWHAQ,KIT,NOTCH1,DNMT1,DNMT3B,HIST1H2BJ…
1269197	ER-Phagosome pathway	BioSystems: REACTOME	0.0002223	0.0007855	11	87	HLA-A,MYD88,B2M,PSMB8,PSMB9,PSMB10,PSMC4,PSMD3,PSMD8,PSMD11,TLR2
1269514	RHO GTPases activate CIT	BioSystems: REACTOME	0.0002271	0.0007986	5	17	RHOB,RHOC,DLG4,RAC1,MYH14
1270373	Translesion synthesis by POLI	BioSystems: REACTOME	0.0002271	0.0007986	5	17	RFC2,RFC3,RFC4,RFC5,PCNA
1270372	Translesion synthesis by POLK	BioSystems: REACTOME	0.0002271	0.0007986	5	17	RFC2,RFC3,RFC4,RFC5,PCNA
1269519	RHO GTPases Activate Formins	BioSystems: REACTOME	0.0002298	0.000807	13	117	ACTB,SEC13,RHOD,RHOB,RHOC,PPP2R5B,CENPN,INCENP,NDE1,RAC1,NUP107,DVL1,CENPS
138036	FoxO family signaling	BioSystems: Pathway Interaction Database	0.0002373	0.0008319	8	48	FASLG,SKP2,YWHAH,SOD2,BCL6,GADD45A,YWHAQ,CDK2
835410	Thyroid hormone synthesis	BioSystems: KEGG	0.0002461	0.0008606	10	74	ADCY3,ADCY5,ADCY7,HSPA5,PRKACA,PRKACB,PRKCA,PRKCB,ITPR1,GSR
1268766	Transmission across Chemical Synapses	BioSystems: REACTOME	0.0002462	0.0008606	19	218	RPS6KA2,GNG2,RRAS,MDM2,ADCY3,ADCY5,ADCY7,AP2A1,PRKACA,PRKACB,PRKCA,PRKCB,RPS6KA6,DLG4,GNAI1,GNB3,GNGT1,RAF1,GNB4
1269195	Antigen processing-Cross presentation	BioSystems: REACTOME	0.0002548	0.0008892	12	103	HLA-A,CTSS,MYD88,B2M,PSMB8,PSMB9,PSMB10,PSMC4,PSMD3,PSMD8,PSMD11,TLR2
1268677	Metabolism of proteins	BioSystems: REACTOME	0.0002552	0.0008892	83	1631	NPL,CDKN2A,HIF1A,UBE2L6,DDX58,GNG2,ACTB,MDM2,KLF4,HIST1H4I,TUBA3C,TUBB2A,TXN,TUBB1,TUBA1B,HIST1H2AK,HIST1H2BL,HIST2H2BE,HIST1H3A,CCL2,MMP2,HSPA5,HIST1H2BK,ALPL,PML,SEC13,HIST3H2BB,SHC1,SKP2,AR,PPP2R5B,IGF1,ARRB2,UBE2T,STAG2,MYC,INCENP,B2M,SPTBN2,PSMB8,PSMB9,PSMB10,BARD1,PSMC4,PSMD3,PSMD8,PSMD11,TUBA8,ACE,TUBB6,POM121,TUBA1A,NFKBIA,RAB7A,PDIA5,UBE2S,GNAI1,GAPDHS,GNAZ,GNB3,GNGT1,HIST1H2BJ,TCF7L2,NU…
83125	Primary immunodeficiency	BioSystems: KEGG	0.0002583	0.0008948	7	37	ZAP70,JAK3,PTPRC,LCK,CD3D,CD40,CD40LG
137938	IL2 signaling events mediated by PI3K	BioSystems: Pathway Interaction Database	0.0002583	0.0008948	7	37	PIK3R1,SHC1,MYC,BCL2,JAK3,RAC1,LCK
138000	IL23-mediated signaling events	BioSystems: Pathway Interaction Database	0.0002583	0.0008948	7	37	PIK3R1,CCL2,STAT1,JAK2,NFKBIA,SOCS3,TNF
M3494	Thrombin signaling and protease-activated receptors	MSigDB C2 BIOCARTA (v6.0)	0.0002583	0.0008948	7	37	PIK3CG,PIK3R1,PRKCA,PRKCB,ARHGEF7,GNAI1,GNGT1
1269351	GP1b-IX-V activation signalling	BioSystems: REACTOME	0.0002657	0.0009119	4	10	PIK3R1,FLNA,VWF,RAF1
M15109	Glycolysis Pathway	MSigDB C2 BIOCARTA (v6.0)	0.0002657	0.0009119	4	10	PGK1,GAPDH,ENO1,TPI1
M16334	Eph Kinases and ephrins support platelet aggregation	MSigDB C2 BIOCARTA (v6.0)	0.0002657	0.0009119	4	10	SELP,FYN,ITGA1,LYN
1269218	Activation of the AP-1 family of transcription factors	BioSystems: REACTOME	0.0002657	0.0009119	4	10	FOS,MAPK3,MAPK11,JUN
1269441	Signal attenuation	BioSystems: REACTOME	0.0002657	0.0009119	4	10	SHC1,IRS2,MAPK3,INSR
1269863	Removal of the Flap Intermediate from the C-strand	BioSystems: REACTOME	0.0002657	0.0009119	4	10	FEN1,POLD1,POLD2,PCNA
M5493	Genes related to Wnt-mediated signal transduction	MSigDB C2 BIOCARTA (v6.0)	0.0002722	0.0009303	11	89	ACTB,RHOU,WNT5A,CTBP1,MYC,GAPDH,B2M,JUN,DVL1,CCND3,LEF1
1269838	APC/C-mediated degradation of cell cycle proteins	BioSystems: REACTOME	0.0002722	0.0009303	11	89	SKP2,CDC26,PSMB8,PSMB9,PSMB10,PSMC4,PSMD3,PSMD8,PSMD11,FBXO5,CDK2
1269837	Regulation of mitotic cell cycle	BioSystems: REACTOME	0.0002722	0.0009303	11	89	SKP2,CDC26,PSMB8,PSMB9,PSMB10,PSMC4,PSMD3,PSMD8,PSMD11,FBXO5,CDK2
1470924	Interleukin-10 signaling	BioSystems: REACTOME	0.000275	0.0009383	8	49	CCL2,IL10,PTAFR,PTGS2,TIMP1,CD80,CD86,TNF
M17941	Neuropeptides VIP and PACAP inhibit the apoptosis of activated T cells	MSigDB C2 BIOCARTA (v6.0)	0.0002855	0.0009696	6	27	PLCG1,PRKACB,PRKAR2B,MYC,NFKBIA,EGR2
1309107	Resolution of D-loop Structures through Synthesis-Dependent Strand Annealing (SDSA)	BioSystems: REACTOME	0.0002855	0.0009696	6	27	RMI2,XRCC3,BARD1,RAD51,RAD51B,TOP3A
M11106	Inactivation of Gsk3 by AKT causes accumulation of b-catenin in Alveolar Macrophages	MSigDB C2 BIOCARTA (v6.0)	0.0002855	0.0009696	6	27	PIK3R1,MYD88,GJA1,GNAI1,DVL1,LEF1
1269836	CDT1 association with the CDC6:ORC:origin complex	BioSystems: REACTOME	0.0002895	0.000982	9	62	MCM8,PSMB8,PSMB9,PSMB10,PSMC4,PSMD3,PSMD8,PSMD11,GMNN
153376	Salivary secretion	BioSystems: KEGG	0.0003006	0.001018	11	90	ADCY3,ADCY5,ADCY7,SLC9A1,PRKACA,PRKACB,PRKCA,PRKCB,PRKG1,ITPR1,LYZ
82946	Pyrimidine metabolism	BioSystems: KEGG	0.0003053	0.00103	12	105	RRM1,POLA2,POLD1,POLD2,POLE,RRM2B,POLR2J,POLR2K,POLR2L,PRIM1,CTPS1,NT5E
M10401	Telomeres, Telomerase, Cellular Aging, and Immortality	MSigDB C2 BIOCARTA (v6.0)	0.0003054	0.00103	5	18	IGF1R,PRKCA,MYC,BCL2,EGFR
P00008	Axon guidance mediated by Slit/Robo	PantherDB	0.0003054	0.00103	5	18	CXCL12,RHOC,CXCR4,RAC1,RAC2
1269204	Toll-Like Receptors Cascades	BioSystems: REACTOME	0.0003138	0.001057	15	153	RPS6KA2,FOS,SOCS1,MAPK3,MAPK7,MAPK11,CTSB,CTSS,MYD88,FADD,ITGAM,JUN,NFKBIA,DNM2,TLR2
1269826	Separation of Sister Chromatids	BioSystems: REACTOME	0.0003187	0.001071	16	170	SEC13,PPP2R5B,CDC26,STAG2,CENPN,INCENP,NDE1,PSMB8,PSMB9,PSMB10,PSMC4,PSMD3,PSMD8,PSMD11,NUP107,CENPS
96530	Vascular smooth muscle contraction	BioSystems: KEGG	0.0003209	0.001077	13	121	ADCY3,ADCY5,ADCY7,ROCK2,PRKACA,PRKACB,PRKCA,PRKCB,PRKCD,PRKG1,MAPK3,ITPR1,RAF1
1269957	Metabolism of carbohydrates	BioSystems: REACTOME	0.0003271	0.001096	23	297	MDH2,PGK1,PKM,SLC2A1,SLC9A1,SLC25A1,PRKACA,PRKACB,GAPDH,DCN,BGN,POM121,GAPDHS,TALDO1,NUP107,NUP214,TKT,CD44,LUM,ENO1,ENO2,ENO3,TPI1
1268863	Signaling by FGFR in disease	BioSystems: REACTOME	0.0003275	0.001096	9	63	PIK3R1,FGFR1,PLCG1,FGFR2,POLR2J,POLR2K,POLR2L,STAT1,NRAS
1269317	ISG15 antiviral mechanism	BioSystems: REACTOME	0.0003423	0.001142	10	77	UBE2L6,DDX58,PIN1,PLCG1,ISG15,MAPK3,STAT1,POM121,NUP107,NUP214
1269316	Antiviral mechanism by IFN-stimulated genes	BioSystems: REACTOME	0.0003423	0.001142	10	77	UBE2L6,DDX58,PIN1,PLCG1,ISG15,MAPK3,STAT1,POM121,NUP107,NUP214
1270123	Pyruvate metabolism	BioSystems: REACTOME	0.0003527	0.001172	6	28	PDK1,PDK4,PDP1,LDHA,LDHB,PDHX
137992	IGF1 pathway	BioSystems: Pathway Interaction Database	0.0003527	0.001172	6	28	PIK3R1,SHC1,IGF1R,PRKCD,IRS2,RAF1
1270103	Adrenaline,noradrenaline inhibits insulin secretion	BioSystems: REACTOME	0.0003527	0.001172	6	28	GNG2,ADCY5,GNAI1,GNB3,GNGT1,GNB4
1269287	MAP2K and MAPK activation	BioSystems: REACTOME	0.0003633	0.001205	7	39	VWF,ARRB2,MAPK3,ITGB3,RAF1,NRAS,PEBP1
137953	Role of Calcineurin-dependent NFAT signaling in lymphocytes	BioSystems: Pathway Interaction Database	0.0003652	0.001206	8	51	YWHAH,PRKACA,PRKCA,PRKCD,MAPK3,BCL2,YWHAQ,NUP214
138024	TGF-beta receptor signaling	BioSystems: Pathway Interaction Database	0.0003652	0.001206	8	51	PML,SHC1,ARRB2,CCN2,DAB2,CAV1,TGFB1,SMAD3
1457782	Signaling by RAS mutants	BioSystems: REACTOME	0.0003652	0.001206	8	51	VWF,ARRB2,MAPK3,ITGB3,JAK2,RAF1,NRAS,PEBP1
138002	E-cadherin signaling in keratinocytes	BioSystems: Pathway Interaction Database	0.0004026	0.001322	5	19	PIK3R1,PLCG1,FYN,RAC1,EGFR
M6705	Th1/Th2 Differentiation	MSigDB C2 BIOCARTA (v6.0)	0.0004026	0.001322	5	19	HLA-DRA,HLA-DRB1,CD86,CD40,CD40LG
M225	Downregulated of MTA-3 in ER-negative Breast Tumors	MSigDB C2 BIOCARTA (v6.0)	0.0004026	0.001322	5	19	TUBA3C,HSPB1,SNAI1,GAPDH,TUBA1A
1270371	Translesion Synthesis by POLH	BioSystems: REACTOME	0.0004026	0.001322	5	19	RFC2,RFC3,RFC4,RFC5,PCNA
1270266	Regulation by c-FLIP	BioSystems: REACTOME	0.000406	0.001324	4	11	FAS,FASLG,TNFSF10,FADD
M16519	HIV Induced T Cell Apoptosis	MSigDB C2 BIOCARTA (v6.0)	0.000406	0.001324	4	11	FAS,FASLG,CD3D,CD3G
1270301	CASP8 activity is inhibited	BioSystems: REACTOME	0.000406	0.001324	4	11	FAS,FASLG,TNFSF10,FADD
PW:0000578	scatter factor/hepatocyte growth factor signaling	Pathway Ontology	0.000406	0.001324	4	11	HGF,PIK3R1,PLCG1,SHC1
1270265	Dimerization of procaspase-8	BioSystems: REACTOME	0.000406	0.001324	4	11	FAS,FASLG,TNFSF10,FADD
1270119	NOSTRIN mediated eNOS trafficking	BioSystems: REACTOME	0.0004074	0.001325	3	5	NOS3,DNM2,CAV1
1269645	FasL/ CD95L signaling	BioSystems: REACTOME	0.0004074	0.001325	3	5	FAS,FASLG,FADD
83104	Shigellosis	BioSystems: KEGG	0.0004158	0.00135	9	65	ACTB,MAPK12,ROCK2,RHOG,MAPK3,MAPK11,NFKBIA,RAC1,CD44
MAP00010_Glycolysis_Gluconeogenesis	MAP00010 Glycolysis Gluconeogenesis	GenMAPP	0.0004186	0.001357	8	52	PGK1,PKM,LDHA,LDHB,ENO1,ENO2,ENO3,TPI1
1268815	GABA B receptor activation	BioSystems: REACTOME	0.0004272	0.001379	7	40	GNG2,ADCY3,ADCY5,ADCY7,GNAI1,GNB3,GNGT1
1268816	Activation of GABAB receptors	BioSystems: REACTOME	0.0004272	0.001379	7	40	GNG2,ADCY3,ADCY5,ADCY7,GNAI1,GNB3,GNGT1
1427839	Transcriptional regulation by the AP-2 (TFAP2) family of transcription factors	BioSystems: REACTOME	0.0004272	0.001379	7	40	CDKN1A,ERBB2,VEGFA,ATAD2,MYC,KIT,EGFR
1269484	VEGFR2 mediated vascular permeability	BioSystems: REACTOME	0.0004316	0.001384	6	29	VAV1,JUP,NOS3,RAC1,AKT3,CAV1
M6910	Cytokines and Inflammatory Response	MSigDB C2 BIOCARTA (v6.0)	0.0004316	0.001384	6	29	HLA-DRA,HLA-DRB1,IL5,IL10,TGFB1,TNF
1268696	Prefoldin mediated transfer of substrate to CCT/TriC	BioSystems: REACTOME	0.0004316	0.001384	6	29	ACTB,TUBA3C,TUBB2A,TUBB1,TUBB6,TUBA1A
1269585	G-protein activation	BioSystems: REACTOME	0.0004316	0.001384	6	29	GNG2,GNAI1,GNAZ,GNB3,GNGT1,GNB4
138044	Trk receptor signaling mediated by the MAPK pathway	BioSystems: Pathway Interaction Database	0.0004316	0.001384	6	29	FOS,PRKCD,MAPK3,MAPK7,RAF1,EGR1
1269234	Toll Like Receptor 4 (TLR4) Cascade	BioSystems: REACTOME	0.0004766	0.001526	13	126	RPS6KA2,FOS,SOCS1,MAPK3,MAPK7,MAPK11,MYD88,FADD,ITGAM,JUN,NFKBIA,DNM2,TLR2
83046	Homologous recombination	BioSystems: KEGG	0.0004999	0.001598	7	41	POLD1,POLD2,XRCC3,BARD1,RAD51,RAD51B,TOP3A
169351	Validated targets of C-MYC transcriptional activation	BioSystems: Pathway Interaction Database	0.0005174	0.001644	10	81	SHMT1,SLC2A1,SNAI1,MYC,GAPDH,E2F3,LDHA,TFRC,ENO1,SMAD3
1268858	Constitutive Signaling by Ligand-Responsive EGFR Cancer Variants	BioSystems: REACTOME	0.0005215	0.001644	5	20	PIK3R1,PLCG1,SHC1,NRAS,EGFR
SMP00084	Etodolac Pathway	SMPDB	0.0005215	0.001644	5	20	PRKACA,ITGA2,ITGB3,PTGS2,ITPR1
SMP00116	Valdecoxib Pathway	SMPDB	0.0005215	0.001644	5	20	PRKACA,ITGA2,ITGB3,PTGS2,ITPR1
SMP00106	Meloxicam Pathway	SMPDB	0.0005215	0.001644	5	20	PRKACA,ITGA2,ITGB3,PTGS2,ITPR1
SMP00096	Celecoxib Pathway	SMPDB	0.0005215	0.001644	5	20	PRKACA,ITGA2,ITGB3,PTGS2,ITPR1
M10066	Corticosteroids and cardioprotection	MSigDB C2 BIOCARTA (v6.0)	0.0005215	0.001644	5	20	PIK3CG,PIK3R1,GNGT1,NOS3,NR3C1
SMP00087	Rofecoxib Pathway	SMPDB	0.0005215	0.001644	5	20	PRKACA,ITGA2,ITGB3,PTGS2,ITPR1
1268856	Signaling by EGFR in Cancer	BioSystems: REACTOME	0.0005215	0.001644	5	20	PIK3R1,PLCG1,SHC1,NRAS,EGFR
1268857	Signaling by Ligand-Responsive EGFR Variants in Cancer	BioSystems: REACTOME	0.0005215	0.001644	5	20	PIK3R1,PLCG1,SHC1,NRAS,EGFR
M2288	NFAT and Hypertrophy of the heart (Transcription in the broken heart)	MSigDB C2 BIOCARTA (v6.0)	0.0005444	0.001712	8	54	PIK3CG,PIK3R1,IGF1,PRKACB,PRKAR2B,MAPK3,RAF1,EDN1
1269783	CDK-mediated phosphorylation and removal of Cdc6	BioSystems: REACTOME	0.0005444	0.001712	8	54	PSMB8,PSMB9,PSMB10,PSMC4,PSMD3,PSMD8,PSMD11,CDK2
M1940	Regulation And Function Of ChREBP in Liver	MSigDB C2 BIOCARTA (v6.0)	0.000582	0.001827	7	42	YWHAH,PPP2R2B,PPP2R5B,PRKACA,PRKACB,PRKAR2B,YWHAQ
1383025	Signaling by PTK6	BioSystems: REACTOME	0.0005842	0.001827	9	68	ERBB2,HIF1A,LRRK2,RAC1,NRAS,SOCS3,NR3C1,EGFR,CDK2
83102	Epithelial cell signaling in Helicobacter pylori infection	BioSystems: KEGG	0.0005842	0.001827	9	68	MAPK12,PLCG1,MAPK11,JUN,NFKBIA,ADAM17,RAC1,EGFR,LYN
1270260	Integrin cell surface interactions	BioSystems: REACTOME	0.0005842	0.001827	9	68	VCAM1,ITGA1,ITGA2,ITGAM,ITGB3,KDR,THBS1,CD44,LUM
983748	cGMP-PKG signaling pathway	BioSystems: KEGG	0.0006168	0.001926	15	163	ADCY3,ADCY5,ADCY7,PIK3CG,ROCK2,IRS2,PRKG1,MAPK3,INSR,ITPR1,GNAI1,NOS3,RAF1,AKT3,PPIF
1269839	Regulation of APC/C activators between G1/S and early anaphase	BioSystems: REACTOME	0.0006295	0.001963	10	83	CDC26,PSMB8,PSMB9,PSMB10,PSMC4,PSMD3,PSMD8,PSMD11,FBXO5,CDK2
1269214	MAPK targets/ Nuclear events mediated by MAP kinases	BioSystems: REACTOME	0.0006304	0.001963	6	31	RPS6KA2,FOS,MAPK3,MAPK7,MAPK11,JUN
814926	Carbon metabolism	BioSystems: KEGG	0.0006507	0.002024	12	114	MDH2,PGK1,PKM,SHMT1,GAPDH,PHGDH,TALDO1,TKT,ENO1,ENO2,ENO3,TPI1
PW:0000640	glycolysis pathway	Pathway Ontology	0.0006649	0.00206	5	21	PGK1,PKM,GAPDH,ENO1,ENO2
1270326	Signal transduction by L1	BioSystems: REACTOME	0.0006649	0.00206	5	21	FGFR1,MAPK3,ITGB3,RAC1,EGFR
1270255	Syndecan interactions	BioSystems: REACTOME	0.0006649	0.00206	5	21	PRKCA,ITGA2,ITGB3,TGFB1,THBS1
1268869	Signaling by FGFR2 in disease	BioSystems: REACTOME	0.0006745	0.002081	7	43	PIK3R1,PLCG1,FGFR2,POLR2J,POLR2K,POLR2L,NRAS
P04378	Beta2 adrenergic receptor signaling pathway	PantherDB	0.0006745	0.002081	7	43	GNG2,ADCY7,PRKACA,PRKACB,PRKAR2B,GNB3,GNB4
P04377	Beta1 adrenergic receptor signaling pathway	PantherDB	0.0006745	0.002081	7	43	GNG2,ADCY7,PRKACA,PRKACB,PRKAR2B,GNB3,GNB4
1270425	Regulation of HSF1-mediated heat shock response	BioSystems: REACTOME	0.0007248	0.00223	9	70	HSPA12B,HSPA12A,HSPA1A,HSPA2,HSPA5,MAPK3,POM121,NUP107,NUP214
1269186	Activation of NF-kappaB in B cells	BioSystems: REACTOME	0.0007248	0.00223	9	70	PRKCB,PSMB8,PSMB9,PSMB10,PSMC4,PSMD3,PSMD8,PSMD11,NFKBIA
1269356	Thrombin signalling through proteinase activated receptors (PARs)	BioSystems: REACTOME	0.0007532	0.002314	6	32	GNG2,ARRB2,MAPK3,GNB3,GNGT1,GNB4
1309112	Global Genome Nucleotide Excision Repair (GG-NER)	BioSystems: REACTOME	0.000761	0.002335	10	85	ACTB,POLD1,POLD2,POLE,RFC2,RFC3,RFC4,RFC5,LIG1,PCNA
P00040	Metabotropic glutamate receptor group II pathway	PantherDB	0.0007783	0.002382	7	44	PRKACA,PRKACB,PRKAR2B,BDNF,GNAI1,GNB3,GNB4
1270268	Intrinsic Pathway for Apoptosis	BioSystems: REACTOME	0.0007783	0.002382	7	44	YWHAH,BCL2,YWHAQ,AKT3,CASP7,CYCS,TP73
1383032	PTK6 promotes HIF1A stabilization	BioSystems: REACTOME	0.0007936	0.002419	3	6	HIF1A,LRRK2,EGFR
P00024	Glycolysis	PantherDB	0.0007936	0.002419	3	6	PGK1,ENO1,ENO2
413405	C1-unit interconversion, eukaryotes	BioSystems: KEGG	0.0007936	0.002419	3	6	MTHFD1L,SHMT1,MTHFD1
193146	Bile secretion	BioSystems: KEGG	0.0008048	0.00245	9	71	ADCY3,ADCY5,ADCY7,ABCB1,ABCG2,SLC2A1,SLC9A1,PRKACA,PRKACB
M14339	Oxidative Stress Induced Gene Expression Via Nrf2	MSigDB C2 BIOCARTA (v6.0)	0.0008317	0.002521	4	13	FOS,PRKCA,PRKCB,JUN
PW:0000057	carbon fixation	Pathway Ontology	0.0008317	0.002521	4	13	MDH2,PKM,TKT,TPI1
SMP00040	Glycolysis	SMPDB	0.0008317	0.002521	4	13	PGK1,PKM,GAPDH,TPI1
M11650	Nitric Oxide Signaling Pathway	MSigDB C2 BIOCARTA (v6.0)	0.0008359	0.002521	5	22	PRKACB,PRKAR2B,PRKCA,PRKCB,DLG4
PW:0000198	p38 MAPK signaling	Pathway Ontology	0.0008359	0.002521	5	22	MAPK12,IGF1,MAPK11,RAC1,TNF
M19943	Ceramide Signaling Pathway	MSigDB C2 BIOCARTA (v6.0)	0.0008359	0.002521	5	22	MAPK3,FADD,BCL2,RAF1,CYCS
M15258	AKT Signaling Pathway	MSigDB C2 BIOCARTA (v6.0)	0.0008359	0.002521	5	22	PIK3CG,PIK3R1,FASLG,YWHAH,NFKBIA
1269797	Mitotic G2-G2/M phases	BioSystems: REACTOME	0.0008598	0.00259	16	186	CDKN1A,WEE1,PRKACA,PRKAR2B,CENPJ,NDE1,PSMB8,PSMB9,PSMB10,PSMC4,PSMD3,PSMD8,PSMD11,TUBA1A,E2F3,CDK2
1269656	RNA Polymerase I, RNA Polymerase III, and Mitochondrial Transcription	BioSystems: REACTOME	0.0008621	0.002593	14	151	HIST1H4I,HIST1H2BL,HIST2H2BE,HIST1H3A,HIST1H2BK,HIST3H2BB,POLR2K,POLR2L,H2AFJ,MAPK3,HIST1H2BJ,H2AFX,H2AFZ,HIST2H3C
169345	Notch signaling pathway	BioSystems: Pathway Interaction Database	0.0008875	0.002659	8	58	CDKN1A,SKP2,NCOR2,CTBP1,MYC,NOTCH1,FURIN,ENO1
1269746	Stabilization of p53	BioSystems: REACTOME	0.0008875	0.002659	8	58	MDM2,PSMB8,PSMB9,PSMB10,PSMC4,PSMD3,PSMD8,PSMD11
1269841	SCF-beta-TrCP mediated degradation of Emi1	BioSystems: REACTOME	0.0008875	0.002659	8	58	PSMB8,PSMB9,PSMB10,PSMC4,PSMD3,PSMD8,PSMD11,FBXO5
1383075	TP53 Regulates Transcription of DNA Repair Genes	BioSystems: REACTOME	0.0008918	0.002665	9	72	FANCD2,FOS,POLR2J,POLR2K,POLR2L,JUN,SUPT5H,CCNT2,FANCI
138031	Syndecan-2-mediated signaling events	BioSystems: Pathway Interaction Database	0.0008937	0.002665	6	33	MMP2,PRKACA,PRKCD,MAPK3,ITGA2,TGFB1
M14971	Induction of apoptosis through DR3 and DR4/5 Death Receptors	MSigDB C2 BIOCARTA (v6.0)	0.0008937	0.002665	6	33	TNFSF10,FADD,BCL2,NFKBIA,CASP7,CYCS
83040	Proteasome	BioSystems: KEGG	0.0008942	0.002665	7	45	PSMB8,PSMB9,PSMB10,PSMC4,PSMD3,PSMD8,PSMD11
83071	Tight junction	BioSystems: KEGG	0.000954	0.00284	15	170	ERBB2,ACTB,TUBA3C,TUBA1B,ROCK2,PPP2R2B,PRKACA,PRKACB,TUBA8,JUN,TUBA1A,DLG2,RAC1,MYH14,PCNA
1269304	CLEC7A (Dectin-1) signaling	BioSystems: REACTOME	0.0009588	0.00285	11	103	PRKCD,PSMB8,PSMB9,PSMB10,PSMC4,PSMD3,PSMD8,PSMD11,ITPR1,NFKBIA,SYK
137914	Presenilin action in Notch and Wnt signaling	BioSystems: Pathway Interaction Database	0.001023	0.003034	7	46	FOS,CTBP1,MAPK3,MYC,JUN,NOTCH1,DVL1
1269527	Transcriptional activity of SMAD2/SMAD3:SMAD4 heterotrimer	BioSystems: REACTOME	0.001023	0.003034	7	46	CDKN2B,NCOR2,MYC,JUNB,CCNT2,SERPINE1,SMAD3
M15743	G alpha 12 Pathway	MSigDB C2 BIOCARTA (v6.0)	0.001038	0.003069	5	23	VAV1,MAPK7,JUN,DLG4,RAF1
1269353	ADP signalling through P2Y purinoceptor 12	BioSystems: REACTOME	0.001038	0.003069	5	23	GNG2,GNAI1,GNB3,GNGT1,GNB4
1269528	SMAD2/SMAD3:SMAD4 heterotrimer regulates transcription	BioSystems: REACTOME	0.001054	0.0031	6	34	CDKN2B,MYC,JUNB,CCNT2,SERPINE1,SMAD3
1269774	E2F mediated regulation of DNA replication	BioSystems: REACTOME	0.001054	0.0031	6	34	POLA2,PRIM1,MCM8,FBXO5,DHFR,PCNA
138020	Class I PI3K signaling events mediated by Akt	BioSystems: Pathway Interaction Database	0.001054	0.0031	6	34	CDKN1A,YWHAH,PRKACA,YWHAQ,RAF1,AKT3
138011	CXCR3-mediated signaling events	BioSystems: Pathway Interaction Database	0.001054	0.0031	6	34	GNG2,PIK3CB,PIK3R1,MAPK3,MAPK11,RAF1
1269386	Signaling by FGFR	BioSystems: REACTOME	0.001092	0.003209	10	89	PIK3R1,FGFR1,PLCG1,FGFR2,POLR2J,SHC1,POLR2K,POLR2L,MAPK3,NRAS
137975	RXR and RAR heterodimerization with other nuclear receptor	BioSystems: Pathway Interaction Database	0.001132	0.003306	4	14	NCOR2,BCL2,TGFB1,TNF
1270124	Regulation of pyruvate dehydrogenase (PDH) complex	BioSystems: REACTOME	0.001132	0.003306	4	14	PDK1,PDK4,PDP1,PDHX
138069	S1P4 pathway	BioSystems: Pathway Interaction Database	0.001132	0.003306	4	14	PLCG1,MAPK3,GNAI1,GNAZ
1270300	Regulation of necroptotic cell death	BioSystems: REACTOME	0.001132	0.003306	4	14	FAS,FASLG,TNFSF10,FADD
1269315	Regulation of IFNG signaling	BioSystems: REACTOME	0.001132	0.003306	4	14	SOCS1,STAT1,JAK2,SOCS3
1269399	Signaling by FGFR2	BioSystems: REACTOME	0.0012	0.003494	9	75	PIK3R1,PLCG1,FGFR2,POLR2J,SHC1,POLR2K,POLR2L,MAPK3,NRAS
1269851	APC/C:Cdh1 mediated degradation of Cdc20 and other APC/C:Cdh1 targeted proteins in late mitosis/early G1	BioSystems: REACTOME	0.0012	0.003494	9	75	SKP2,CDC26,PSMB8,PSMB9,PSMB10,PSMC4,PSMD3,PSMD8,PSMD11
1269329	TNFR2 non-canonical NF-kB pathway	BioSystems: REACTOME	0.001217	0.003539	11	106	FASLG,PSMB8,PSMB9,PSMB10,PSMC4,PSMD3,PSMD8,PSMD11,CD40,CD40LG,TNF
1309106	Resolution of D-loop Structures through Holliday Junction Intermediates	BioSystems: REACTOME	0.001234	0.003581	6	35	RMI2,XRCC3,BARD1,RAD51,RAD51B,TOP3A
M18342	G alpha i Pathway	MSigDB C2 BIOCARTA (v6.0)	0.001234	0.003581	6	35	PIK3CB,SHC1,ITPR1,RAF1,AKT3,EGFR
1457786	Signaling by BRAF and RAF fusions	BioSystems: REACTOME	0.001244	0.003591	8	61	VWF,ARRB2,MAPK3,ITGB3,JAK2,RAF1,NRAS,PEBP1
1269605	Degradation of DVL	BioSystems: REACTOME	0.001244	0.003591	8	61	PSMB8,PSMB9,PSMB10,PSMC4,PSMD3,PSMD8,PSMD11,DVL1
138019	p75(NTR)-mediated signaling	BioSystems: Pathway Interaction Database	0.001244	0.003591	8	61	PIK3R1,SHC1,MYD88,BDNF,ADAM17,RAC1,FURIN,CYCS
169353	Validated targets of C-MYC transcriptional repression	BioSystems: Pathway Interaction Database	0.001244	0.003591	8	61	CDKN1A,CDKN2B,ERBB2,PDGFRB,WNT5A,MYC,BCL2,GADD45A
1269377	Factors involved in megakaryocyte development and platelet production	BioSystems: REACTOME	0.00126	0.003633	14	157	HIST1H3A,KLC3,WEE1,KIF20B,PRKACA,PRKACB,PRKAR2B,GATA1,IRF1,JAK2,RAC1,RAD51B,HIST2H3C,CDK2
M4791	Regulation of eIF4e and p70 S6 Kinase	MSigDB C2 BIOCARTA (v6.0)	0.001273	0.00364	5	24	PIK3R1,PRKCA,PRKCB,MAPK3,EIF4EBP1
137968	ALK1 signaling events	BioSystems: Pathway Interaction Database	0.001273	0.00364	5	24	ID1,ARRB2,MAPK3,CAV1,TGFB1
PW:0000353	altered vascular endothelial growth factor signaling involving proteins affecting its expression	Pathway Ontology	0.001275	0.00364	2	2	VEGFA,KDR
PW:0000130	nucleotide excision repair	Pathway Ontology	0.001275	0.00364	2	2	POLD1,LIG1
1270111	Insulin effects increased synthesis of Xylulose-5-Phosphate	BioSystems: REACTOME	0.001275	0.00364	2	2	TALDO1,TKT
142451	lactate fermentation (reoxidation of cytosolic NADH)	BioSystems: BIOCYC	0.001275	0.00364	2	2	LDHA,LDHB
PW:0000489	angiopoietin signaling	Pathway Ontology	0.001275	0.00364	2	2	ANGPT1,TEK
PW:0000367	altered JAK-STAT signaling	Pathway Ontology	0.001275	0.00364	2	2	JAK2,JAK3
P00052	TGF-beta signaling pathway	PantherDB	0.001297	0.003698	10	91	RRAS,MAPK12,MAPK3,MAPK11,BMP2,BMP4,JUN,JUNB,NRAS,SMAD3
1427861	UCH proteinases	BioSystems: REACTOME	0.001314	0.003742	11	107	ACTB,HIST1H2AK,PSMB8,PSMB9,PSMB10,BARD1,PSMC4,PSMD3,PSMD8,PSMD11,TGFB1
149807	Bacterial invasion of epithelial cells	BioSystems: KEGG	0.00132	0.003748	9	76	ACTB,PIK3CB,PIK3CD,PIK3R1,SHC1,RHOG,RAC1,DNM2,CAV1
1309098	Recruitment and ATM-mediated phosphorylation of repair and signaling proteins at DNA double strand breaks	BioSystems: REACTOME	0.00132	0.003748	9	76	HIST3H3,HIST1H4I,HIST1H2BL,HIST2H2BE,HIST1H2BK,HIST3H2BB,BARD1,HIST1H2BJ,H2AFX
1268804	CREB phosphorylation through the activation of Adenylate Cyclase	BioSystems: REACTOME	0.001353	0.003827	3	7	ADCY3,PRKACA,PRKACB
1270365	POLB-Dependent Long Patch Base Excision Repair	BioSystems: REACTOME	0.001353	0.003827	3	7	FEN1,APEX1,LIG1
1269603	Binding of TCF/LEF:CTNNB1 to target gene promoters	BioSystems: REACTOME	0.001353	0.003827	3	7	MYC,TCF7L2,LEF1
1309105	Resolution of D-Loop Structures	BioSystems: REACTOME	0.001438	0.004054	6	36	RMI2,XRCC3,BARD1,RAD51,RAD51B,TOP3A
P05918	p38 MAPK pathway	PantherDB	0.001438	0.004054	6	36	MAPK12,HSPB1,MAPK11,GADD45A,DUSP1,EIF4EBP1
M6220	Agrin in Postsynaptic Differentiation	MSigDB C2 BIOCARTA (v6.0)	0.001438	0.004054	6	36	MAPK3,ITGA1,JUN,RAC1,DVL1,EGFR
1269523	Signaling by TGF-beta Receptor Complex	BioSystems: REACTOME	0.001449	0.004074	9	77	CDKN2B,NCOR2,MYC,JUNB,TGFB1,CCNT2,FURIN,SERPINE1,SMAD3
1309096	DNA Double Strand Break Response	BioSystems: REACTOME	0.001449	0.004074	9	77	HIST3H3,HIST1H4I,HIST1H2BL,HIST2H2BE,HIST1H2BK,HIST3H2BB,BARD1,HIST1H2BJ,H2AFX
1270122	Pyruvate metabolism and Citric Acid (TCA) cycle	BioSystems: REACTOME	0.001501	0.004151	7	49	PDK1,PDK4,MDH2,PDP1,LDHA,LDHB,PDHX
546258	Cocaine addiction	BioSystems: KEGG	0.001501	0.004151	7	49	ADCY5,PRKACA,PRKACB,BDNF,JUN,DLG4,GNAI1
M1529	Cdk2, 4, and 6 bind cyclin D in G1, while cdk2/cyclin E promotes the G1/S transition.	MSigDB C2 BIOCARTA (v6.0)	0.001502	0.004151	4	15	CDKN1A,CDKN2A,MDM2,CDK2
1268817	Inhibition of adenylate cyclase pathway	BioSystems: REACTOME	0.001502	0.004151	4	15	ADCY3,ADCY5,ADCY7,GNAI1
1268818	Adenylate cyclase inhibitory pathway	BioSystems: REACTOME	0.001502	0.004151	4	15	ADCY3,ADCY5,ADCY7,GNAI1
M16697	CD40L Signaling Pathway	MSigDB C2 BIOCARTA (v6.0)	0.001502	0.004151	4	15	NFKBIA,DUSP1,CD40,CD40LG
782382	gluconeogenesis	BioSystems: BIOCYC	0.001502	0.004151	4	15	MDH2,PGK1,GAPDHS,ENO2
1270413	Mismatch repair (MMR) directed by MSH2:MSH3 (MutSbeta)	BioSystems: REACTOME	0.001502	0.004151	4	15	POLD1,POLD2,LIG1,PCNA
137949	LPA4-mediated signaling events	BioSystems: Pathway Interaction Database	0.001502	0.004151	4	15	ADCY3,ADCY5,ADCY7,PRKACA
M11736	Cytokines can induce activation of matrix metalloproteinases, which degrade extracellular matrix.	MSigDB C2 BIOCARTA (v6.0)	0.001502	0.004151	4	15	ACE,TGFB1,CD44,TNF
M111	Roles of fl-arrestin-dependent Recruitment of Src Kinases in GPCR Signaling	MSigDB C2 BIOCARTA (v6.0)	0.001502	0.004151	4	15	MAPK3,GNGT1,RAF1,HCK
M9367	Erythrocyte Differentiation Pathway	MSigDB C2 BIOCARTA (v6.0)	0.001502	0.004151	4	15	KITLG,FLT3,IGF1,TGFB1
782396	glycolysis	BioSystems: BIOCYC	0.001502	0.004151	4	15	PGK1,PKM,GAPDHS,ENO2
1270271	Activation of BAD and translocation to mitochondria	BioSystems: REACTOME	0.001502	0.004151	4	15	YWHAH,BCL2,YWHAQ,AKT3
1383017	The role of GTSE1 in G2/M progression after G2 checkpoint	BioSystems: REACTOME	0.00154	0.004251	8	63	CDKN1A,PSMB8,PSMB9,PSMB10,PSMC4,PSMD3,PSMD8,PSMD11
137920	TRAIL signaling pathway	BioSystems: Pathway Interaction Database	0.001546	0.004259	5	25	PIK3CB,PIK3R1,MAPK3,TNFSF10,FADD
M8719	mCalpain and friends in Cell motility	MSigDB C2 BIOCARTA (v6.0)	0.001546	0.004259	5	25	PRKACB,PRKAR2B,MAPK3,ITGA1,EGFR
1270436	HDACs deacetylate histones	BioSystems: REACTOME	0.001663	0.004568	10	94	HIST1H4I,HIST1H2AK,HIST1H2BL,HIST2H2BE,HIST1H3A,HIST1H2BK,HIST3H2BB,NCOR2,HIST1H2BJ,HIST2H3C
M14532	PI3K Pathway	MSigDB C2 BIOCARTA (v6.0)	0.001667	0.004568	6	37	CDKN2A,RPS6KA2,SHC1,YWHAH,YWHAQ,AKT3
137935	FOXM1 transcription factor network	BioSystems: Pathway Interaction Database	0.001667	0.004568	6	37	CKS1B,MMP2,FOS,SKP2,MYC,CDK2
M12645	G alpha 13 Pathway	MSigDB C2 BIOCARTA (v6.0)	0.001667	0.004568	6	37	PIK3CB,ROCK2,BCL2,NFKBIA,DLG4,AKT3
1269192	Class I MHC mediated antigen processing & presentation	BioSystems: REACTOME	0.001688	0.004622	25	376	UBE2L6,HLA-A,HSPA5,SEC13,SKP2,CDC26,SOCS1,CTSS,MYD88,ZBTB16,B2M,PSMB8,PSMB9,PSMB10,PSMC4,PSMD3,PSMD8,PSMD11,UBE2S,HERC3,HERC6,SOCS3,CCNF,TLR2,PRKN
137974	Caspase cascade in apoptosis	BioSystems: Pathway Interaction Database	0.001693	0.00463	7	50	VIM,BCL2,CASP2,CASP7,CYCS,TNF,TOP1
1270439	RMTs methylate histone arginines	BioSystems: REACTOME	0.001738	0.004736	9	79	HIST1H4I,HIST1H2AK,HIST1H3A,SMARCB1,H2AFJ,JAK2,H2AFX,H2AFZ,HIST2H3C
1270416	Regulation of Hypoxia-inducible Factor (HIF) by oxygen	BioSystems: REACTOME	0.001738	0.004736	9	79	HIF1A,VEGFA,PSMB8,PSMB9,PSMB10,PSMC4,PSMD3,PSMD8,PSMD11
1270415	Cellular response to hypoxia	BioSystems: REACTOME	0.001738	0.004736	9	79	HIF1A,VEGFA,PSMB8,PSMB9,PSMB10,PSMC4,PSMD3,PSMD8,PSMD11
1269820	Mitotic Prometaphase	BioSystems: REACTOME	0.001772	0.004822	11	111	SEC13,SMC2,PPP2R5B,STAG2,CENPN,INCENP,NDE1,NCAPD2,NUP107,SMC4,CENPS
1269237	MyD88:Mal cascade initiated on plasma membrane	BioSystems: REACTOME	0.001802	0.00488	10	95	RPS6KA2,FOS,SOCS1,MAPK3,MAPK7,MAPK11,MYD88,JUN,NFKBIA,TLR2
1269239	Toll Like Receptor TLR1:TLR2 Cascade	BioSystems: REACTOME	0.001802	0.00488	10	95	RPS6KA2,FOS,SOCS1,MAPK3,MAPK7,MAPK11,MYD88,JUN,NFKBIA,TLR2
1269240	Toll Like Receptor TLR6:TLR2 Cascade	BioSystems: REACTOME	0.001802	0.00488	10	95	RPS6KA2,FOS,SOCS1,MAPK3,MAPK7,MAPK11,MYD88,JUN,NFKBIA,TLR2
1269238	Toll Like Receptor 2 (TLR2) Cascade	BioSystems: REACTOME	0.001802	0.00488	10	95	RPS6KA2,FOS,SOCS1,MAPK3,MAPK7,MAPK11,MYD88,JUN,NFKBIA,TLR2
83050	Calcium signaling pathway	BioSystems: KEGG	0.001892	0.005119	15	182	ERBB2,PDGFRA,PDGFRB,ADCY3,ADCY7,PLCG1,PRKACA,PRKACB,PRKCA,PRKCB,PTAFR,ITPR1,NOS3,PPIF,EGFR
1270420	Detoxification of Reactive Oxygen Species	BioSystems: REACTOME	0.001921	0.005192	6	38	TXN,TXN2,SOD2,GSR,PRDX1,CYCS
M1394	GATA3 participate in activating the Th2 cytokine genes expression	MSigDB C2 BIOCARTA (v6.0)	0.001947	0.005218	4	16	PRKACB,PRKAR2B,IL5,JUNB
1270299	RIPK1-mediated regulated necrosis	BioSystems: REACTOME	0.001947	0.005218	4	16	FAS,FASLG,TNFSF10,FADD
M8066	IL22 Soluble Receptor Signaling Pathway	MSigDB C2 BIOCARTA (v6.0)	0.001947	0.005218	4	16	STAT1,JAK2,JAK3,SOCS3
1270298	Regulated Necrosis	BioSystems: REACTOME	0.001947	0.005218	4	16	FAS,FASLG,TNFSF10,FADD
M16884	Role of nicotinic acetylcholine receptors in the regulation of apoptosis	MSigDB C2 BIOCARTA (v6.0)	0.001947	0.005218	4	16	PIK3CG,PIK3R1,FASLG,YWHAH
1269202	Rap1 signalling	BioSystems: REACTOME	0.001947	0.005218	4	16	PRKACA,PRKACB,PRKG1,RAF1
MAP00710_Carbon_fixation	MAP00710 Carbon fixation	GenMAPP	0.001947	0.005218	4	16	MDH2,PGK1,PKM,TPI1
P00004	Alzheimer disease-presenilin pathway	PantherDB	0.002045	0.005474	11	113	ACTB,MMP2,WNT5A,JUP,ADAM17,NOTCH1,TCF7L2,DVL1,FURIN,CD44,LEF1
1269852	Autodegradation of Cdh1 by Cdh1:APC/C	BioSystems: REACTOME	0.002084	0.005565	8	66	CDC26,PSMB8,PSMB9,PSMB10,PSMC4,PSMD3,PSMD8,PSMD11
137987	Regulation of Telomerase	BioSystems: Pathway Interaction Database	0.002084	0.005565	8	66	FOS,MAPK3,MYC,IRF1,JUN,TGFB1,EGFR,SMAD3
1269799	G2/M Transition	BioSystems: REACTOME	0.002106	0.005591	15	184	CDKN1A,WEE1,PRKACA,PRKAR2B,CENPJ,NDE1,PSMB8,PSMB9,PSMB10,PSMC4,PSMD3,PSMD8,PSMD11,TUBA1A,CDK2
1269780	DNA replication initiation	BioSystems: REACTOME	0.002108	0.005591	3	8	POLA2,POLE,PRIM1
MAP00400_Phenylalanine_tyrosine_and_tryptophan_biosynthesis	MAP00400 Phenylalanine tyrosine and tryptophan biosynthesis	GenMAPP	0.002108	0.005591	3	8	ENO1,ENO2,ENO3
1269860	Telomere C-strand synthesis initiation	BioSystems: REACTOME	0.002108	0.005591	3	8	POLA2,POLE,PRIM1
138084	Glypican 3 network	BioSystems: Pathway Interaction Database	0.002108	0.005591	3	8	PTCH1,BMP4,FURIN
1269730	HuR (ELAVL1) binds and stabilizes mRNA	BioSystems: REACTOME	0.002108	0.005591	3	8	PRKCA,PRKCD,NUP214
138080	Aurora B signaling	BioSystems: Pathway Interaction Database	0.002205	0.00584	6	39	VIM,SMC2,INCENP,NCAPD2,SMC4,PEBP1
545314	3-phosphoinositide biosynthesis	BioSystems: BIOCYC	0.002218	0.005868	5	27	PIK3CB,PIK3CD,PIK3CG,PIK3R1,PI4KA
1269236	Activated TLR4 signalling	BioSystems: REACTOME	0.002352	0.006215	11	115	RPS6KA2,FOS,SOCS1,MAPK3,MAPK7,MAPK11,MYD88,FADD,JUN,NFKBIA,TLR2
1269199	Cross-presentation of soluble exogenous antigens (endosomes)	BioSystems: REACTOME	0.002388	0.006296	7	53	PSMB8,PSMB9,PSMB10,PSMC4,PSMD3,PSMD8,PSMD11
1270296	Regulation of activated PAK-2p34 by proteasome mediated degradation	BioSystems: REACTOME	0.002388	0.006296	7	53	PSMB8,PSMB9,PSMB10,PSMC4,PSMD3,PSMD8,PSMD11
1427859	Cargo recognition for clathrin-mediated endocytosis	BioSystems: REACTOME	0.002454	0.006448	10	99	AP2A1,WNT5A,SH3GL1,ARRB2,AVPR2,DAB2,TFRC,CD3D,CD3G,EGFR
SMP00083	Acetylsalicylic Acid Pathway	SMPDB	0.002476	0.006448	4	17	ITGA2,ITGB3,PTGS2,ITPR1
1270264	Ligand-dependent caspase activation	BioSystems: REACTOME	0.002476	0.006448	4	17	FAS,FASLG,TNFSF10,FADD
M19422	IL 17 Signaling Pathway	MSigDB C2 BIOCARTA (v6.0)	0.002476	0.006448	4	17	KITLG,CD3D,CD3G,CD34
M6778	IL-10 Anti-inflammatory Signaling Pathway	MSigDB C2 BIOCARTA (v6.0)	0.002476	0.006448	4	17	HMOX1,IL10,STAT1,TNF
PW:0000641	gluconeogenesis pathway	Pathway Ontology	0.002476	0.006448	4	17	PGK1,GAPDH,ENO1,ENO2
138046	Syndecan-1-mediated signaling events	BioSystems: Pathway Interaction Database	0.002476	0.006448	4	17	HGF,PRKACA,MAPK3,TGFB1
M4891	Regulation of transcriptional activity by PML	MSigDB C2 BIOCARTA (v6.0)	0.002476	0.006448	4	17	PML,FAS,FASLG,TNF
M12771	PTEN is a tumor suppressor that dephosphorylates the lipid messenger phosphatidylinositol triphosphate.	MSigDB C2 BIOCARTA (v6.0)	0.002476	0.006448	4	17	PIK3CD,SHC1,MAPK3,AKT3
1269510	RHO GTPases Activate ROCKs	BioSystems: REACTOME	0.002476	0.006448	4	17	ROCK2,RHOB,RHOC,MYH14
M18895	The TrkA receptor binds nerve growth factor to activate MAP kinase pathways and promote cell growth.	MSigDB C2 BIOCARTA (v6.0)	0.002476	0.006448	4	17	CDKN1A,PIK3CD,SHC1,AKT3
M862	p38 MAPK Signaling Pathway	MSigDB C2 BIOCARTA (v6.0)	0.002518	0.006542	6	40	HSPB1,SHC1,MYC,STAT1,RAC1,TGFB1
1269288	Negative regulation of MAPK pathway	BioSystems: REACTOME	0.002518	0.006542	6	40	PPP2R5B,MAPK3,RAF1,NRAS,DUSP1,PEBP1
1269326	Interleukin-7 signaling	BioSystems: REACTOME	0.002623	0.006807	5	28	HGF,HIST1H3A,PIK3R1,JAK3,HIST2H3C
1270174	Regulation of ornithine decarboxylase (ODC)	BioSystems: REACTOME	0.002663	0.006885	7	54	PSMB8,PSMB9,PSMB10,PSMC4,PSMD3,PSMD8,PSMD11
1269791	Ubiquitin-dependent degradation of Cyclin D	BioSystems: REACTOME	0.002663	0.006885	7	54	PSMB8,PSMB9,PSMB10,PSMC4,PSMD3,PSMD8,PSMD11
1269792	Ubiquitin-dependent degradation of Cyclin D1	BioSystems: REACTOME	0.002663	0.006885	7	54	PSMB8,PSMB9,PSMB10,PSMC4,PSMD3,PSMD8,PSMD11
1270418	Oxygen-dependent proline hydroxylation of Hypoxia-inducible Factor Alpha	BioSystems: REACTOME	0.002769	0.007137	8	69	HIF1A,PSMB8,PSMB9,PSMB10,PSMC4,PSMD3,PSMD8,PSMD11
1269612	Asymmetric localization of PCP proteins	BioSystems: REACTOME	0.002769	0.007137	8	69	WNT5A,PSMB8,PSMB9,PSMB10,PSMC4,PSMD3,PSMD8,PSMD11
1269634	Hedgehog ligand biogenesis	BioSystems: REACTOME	0.002769	0.007137	8	69	PSMB8,PSMB9,PSMB10,PSMC4,PSMD3,PSMD8,PSMD11,ADAM17
169356	RhoA signaling pathway	BioSystems: Pathway Interaction Database	0.002864	0.007374	6	41	MAPK12,ROCK2,FOS,SLC9A1,PKN1,JUN
1269107	Vpu mediated degradation of CD4	BioSystems: REACTOME	0.002961	0.007579	7	55	PSMB8,PSMB9,PSMB10,PSMC4,PSMD3,PSMD8,PSMD11
P04391	Oxytocin receptor mediated signaling pathway	PantherDB	0.002961	0.007579	7	55	GNG2,PLCG1,PRKCA,PRKCB,PRKCD,GNB3,GNB4
1269747	Autodegradation of the E3 ubiquitin ligase COP1	BioSystems: REACTOME	0.002961	0.007579	7	55	PSMB8,PSMB9,PSMB10,PSMC4,PSMD3,PSMD8,PSMD11
P00042	Muscarinic acetylcholine receptor 1 and 3 signaling pathway	PantherDB	0.002961	0.007579	7	55	PRKCA,PRKCB,PRKCD,PKN1,ITPR1,GNB3,GNB4
377262	Fanconi anemia pathway	BioSystems: KEGG	0.002961	0.007579	7	55	FANCD2,RMI2,UBE2T,RAD51,CENPS,FANCI,TOP3A
1269849	APC/C:Cdc20 mediated degradation of Securin	BioSystems: REACTOME	0.003033	0.007747	8	70	CDC26,PSMB8,PSMB9,PSMB10,PSMC4,PSMD3,PSMD8,PSMD11
117292	RIG-I-like receptor signaling pathway	BioSystems: KEGG	0.003033	0.007747	8	70	DDX58,MAPK12,PIN1,ISG15,MAPK11,FADD,NFKBIA,TNF
M18030	Tumor Necrosis Factor Pathway.	MSigDB C2 BIOCARTA (v6.0)	0.00308	0.007796	5	29	FADD,JUN,RALBP1,NFKBIA,TNF
83112	Thyroid cancer	BioSystems: KEGG	0.00308	0.007796	5	29	MAPK3,MYC,TCF7L2,NRAS,LEF1
137959	BARD1 signaling events	BioSystems: Pathway Interaction Database	0.00308	0.007796	5	29	FANCD2,BARD1,RAD51,PCNA,CDK2
PW:0000209	JAK-STAT signaling	Pathway Ontology	0.00308	0.007796	5	29	PIK3CB,STAT1,JAK2,JAK3,SOCS3
1268801	CREB phosphorylation through the activation of Ras	BioSystems: REACTOME	0.00308	0.007796	5	29	RPS6KA2,RRAS,RPS6KA6,DLG4,RAF1
1269892	Formation of annular gap junctions	BioSystems: REACTOME	0.00308	0.007796	3	9	DAB2,GJA1,DNM2
M5060	The TNF-type receptor Fas induces apoptosis on ligand binding.	MSigDB C2 BIOCARTA (v6.0)	0.00308	0.007796	3	9	FAS,FASLG,BCL2
1269593	EGFR Transactivation by Gastrin	BioSystems: REACTOME	0.00308	0.007796	3	9	PRKCA,NRAS,EGFR
M10145	PTEN dependent cell cycle arrest and apoptosis	MSigDB C2 BIOCARTA (v6.0)	0.003097	0.007796	4	18	PIK3R1,SHC1,FASLG,MAPK3
M14449	METS affect on Macrophage Differentiation	MSigDB C2 BIOCARTA (v6.0)	0.003097	0.007796	4	18	FOS,NCOR2,CSF1R,JUN
PW:0000227	G protein signaling via Galphas family	Pathway Ontology	0.003097	0.007796	4	18	ADCY3,ADCY5,ADCY7,AVPR2
M1389	Sprouty regulation of tyrosine kinase signals	MSigDB C2 BIOCARTA (v6.0)	0.003097	0.007796	4	18	SHC1,MAPK3,RAF1,EGFR
1270156	Metabolism of folate and pterines	BioSystems: REACTOME	0.003097	0.007796	4	18	MTHFD1L,SHMT1,MTHFD1,DHFR
1269750	p53-Independent G1/S DNA damage checkpoint	BioSystems: REACTOME	0.003284	0.008213	7	56	PSMB8,PSMB9,PSMB10,PSMC4,PSMD3,PSMD8,PSMD11
1270295	Regulation of Apoptosis	BioSystems: REACTOME	0.003284	0.008213	7	56	PSMB8,PSMB9,PSMB10,PSMC4,PSMD3,PSMD8,PSMD11
137977	Neurotrophic factor-mediated Trk receptor signaling	BioSystems: Pathway Interaction Database	0.003284	0.008213	7	56	PIK3R1,PLCG1,SHC1,RHOG,MAPK3,BDNF,RAC1
1269751	p53-Independent DNA Damage Response	BioSystems: REACTOME	0.003284	0.008213	7	56	PSMB8,PSMB9,PSMB10,PSMC4,PSMD3,PSMD8,PSMD11
1268813	GABA receptor activation	BioSystems: REACTOME	0.003284	0.008213	7	56	GNG2,ADCY3,ADCY5,ADCY7,GNAI1,GNB3,GNGT1
1269752	Ubiquitin Mediated Degradation of Phosphorylated Cdc25A	BioSystems: REACTOME	0.003284	0.008213	7	56	PSMB8,PSMB9,PSMB10,PSMC4,PSMD3,PSMD8,PSMD11
1269301	FCERI mediated NF-kB activation	BioSystems: REACTOME	0.003389	0.008466	9	87	PSMB8,PSMB9,PSMB10,PSMC4,PSMD3,PSMD8,PSMD11,NFKBIA,LYN
989139	AMPK signaling pathway	BioSystems: KEGG	0.0035	0.008736	11	121	PIK3CB,PIK3CD,PIK3R1,PPP2R2B,PPP2R5B,IGF1,IGF1R,IRS2,INSR,AKT3,EIF4EBP1
1268743	SUMO E3 ligases SUMOylate target proteins	BioSystems: REACTOME	0.003522	0.00878	10	104	CDKN2A,MDM2,PML,STAG2,INCENP,POM121,NUP107,NUP214,TOP1,PCNA
M9503	FAS signaling pathway ( CD95 )	MSigDB C2 BIOCARTA (v6.0)	0.003591	0.008924	5	30	FAS,FASLG,FADD,JUN,CASP7
1269403	Downstream signaling of activated FGFR2	BioSystems: REACTOME	0.003591	0.008924	5	30	PIK3R1,PLCG1,FGFR2,SHC1,NRAS
169354	Noncanonical Wnt signaling pathway	BioSystems: Pathway Interaction Database	0.003591	0.008924	5	30	FLNA,WNT5A,ARRB2,RAC1,DVL1
PW:0000351	altered vascular endothelial growth factor signaling involving the main players	Pathway Ontology	0.003604	0.008935	2	3	VEGFA,KDR
1268922	TCF7L2 mutants don't bind CTBP	BioSystems: REACTOME	0.003604	0.008935	2	3	CTBP1,TCF7L2
117293	Arrhythmogenic right ventricular cardiomyopathy (ARVC)	BioSystems: KEGG	0.003619	0.008964	8	72	ACTB,ITGA1,ITGA2,ITGB3,GJA1,JUP,TCF7L2,LEF1
1269098	Vif-mediated degradation of APOBEC3G	BioSystems: REACTOME	0.003633	0.008979	7	57	PSMB8,PSMB9,PSMB10,PSMC4,PSMD3,PSMD8,PSMD11
1270256	ECM proteoglycans	BioSystems: REACTOME	0.003633	0.008979	7	57	ITGA2,DCN,ITGB3,BGN,TGFB1,SERPINE1,LUM
1270345	Transcriptional regulation of white adipocyte differentiation	BioSystems: REACTOME	0.003661	0.00902	9	88	CEBPB,KLF4,NCOR2,HELZ2,KLF5,TGFB1,CCND3,EGR2,TNF
1383060	Cooperation of PDCL (PhLP1) and TRiC/CCT in G-protein beta folding	BioSystems: REACTOME	0.003662	0.00902	6	43	GNG2,GNAI1,GNAZ,GNB3,GNGT1,GNB4
1269117	Viral Messenger RNA Synthesis	BioSystems: REACTOME	0.003662	0.00902	6	43	POLR2J,POLR2K,POLR2L,POM121,NUP107,NUP214
M9546	Chaperones modulate interferon Signaling Pathway	MSigDB C2 BIOCARTA (v6.0)	0.003815	0.009307	4	19	HSPA1A,JAK2,NFKBIA,TNF
M3430	Effects of calcineurin in Keratinocyte Differentiation	MSigDB C2 BIOCARTA (v6.0)	0.003815	0.009307	4	19	CDKN1A,PLCG1,PRKCA,PRKCB
MAP00562_Inositol_phosphate_metabolism	MAP00562 Inositol phosphate metabolism	GenMAPP	0.003815	0.009307	4	19	PIK3CB,PIK3CG,PI4KA,PLCG1
138021	Paxillin-dependent events mediated by a4b1	BioSystems: Pathway Interaction Database	0.003815	0.009307	4	19	PIK3R1,VCAM1,PRKACA,RAC1
SMP00128	Gluconeogenesis	SMPDB	0.003815	0.009307	4	19	MDH2,PGK1,GAPDH,TPI1
1383045	Signaling by FGFR2 IIIa TM	BioSystems: REACTOME	0.003815	0.009307	4	19	FGFR2,POLR2J,POLR2K,POLR2L
1269342	Prostacyclin signalling through prostacyclin receptor	BioSystems: REACTOME	0.003815	0.009307	4	19	GNG2,GNB3,GNGT1,GNB4
P00025	Hedgehog signaling pathway	PantherDB	0.003815	0.009307	4	19	PRKAR2B,PTCH1,GLI1,GLI3
M16966	Stathmin and breast cancer resistance to antimicrotubule agents	MSigDB C2 BIOCARTA (v6.0)	0.003815	0.009307	4	19	PRKACB,PRKAR2B,CD3D,CD3G
1269290	Regulation of RAS by GAPs	BioSystems: REACTOME	0.003943	0.00961	8	73	PSMB8,PSMB9,PSMB10,PSMC4,PSMD3,PSMD8,PSMD11,NRAS
1270421	Cellular response to heat stress	BioSystems: REACTOME	0.00395	0.009616	9	89	HSPA12B,HSPA12A,HSPA1A,HSPA2,HSPA5,MAPK3,POM121,NUP107,NUP214
P04394	Thyrotropin-releasing hormone receptor signaling pathway	PantherDB	0.00401	0.009731	7	58	GNG2,PLCG1,PRKCA,PRKCB,PRKCD,GNB3,GNB4
1269606	Degradation of AXIN	BioSystems: REACTOME	0.00401	0.009731	7	58	PSMB8,PSMB9,PSMB10,PSMC4,PSMD3,PSMD8,PSMD11
1457807	FBXL7 down-regulates AURKA during mitotic entry and in early mitosis	BioSystems: REACTOME	0.00401	0.009731	7	58	PSMB8,PSMB9,PSMB10,PSMC4,PSMD3,PSMD8,PSMD11
138053	TNF receptor signaling pathway	BioSystems: Pathway Interaction Database	0.004117	0.00998	6	44	TXN,FADD,STAT1,ADAM17,CAV1,TNF

## Sheet: PPR-mRNA-Pathway
* The GO Biological Process enrichment analysis results for the genes selected by PPR approach but are not in the DEG set
ID	Name	Source	p-value	q-value FDR B&H	Hit Count in Query List	Hit Count in Genome	Hit in Query List
83105	Pathways in cancer	BioSystems: KEGG	8.693e-51	1.921e-47	85	395	MYC,CDKN1A,CDKN2A,HGF,LPAR3,ERBB2,HIF1A,PDGFB,PDGFRB,GNG2,BCL2,ITGA2,MDM2,F2R,ADCY1,ADCY2,ADCY3,ADCY5,PTGS2,ADCY6,BDKRB2,ADCY7,ADCY9,STAT1,BMP2,CKS1B,CKS2,BMP4,JUN,KITLG,PIK3CB,CXCR4,PIK3CD,PIK3R1,PLCB1,GNAI1,PLCB2,PLCB4,FGFR1,PLCG1,PLCG2,MMP2,GNB3,GNG3,GNG7,GNG11,KIT,GNGT1,GNGT2,CXCL12,RAC1,RAC2,RAC3,VEGFA,RAD51,RAF1,ELOB,ADCY4,TCF7L2,NRAS,LPAR5,FOS,WNT5A,PIK3R3,DVL1,E2F3,SKP2,AR,TGFB1,MSH6,IGF1…
1269741	Cell Cycle	BioSystems: REACTOME	9.081e-34	1.004e-30	84	624	MYC,CDKN1A,CDKN2A,CENPJ,CENPN,MCM8,INCENP,NDE1,CENPL,PSMB8,PSMB10,BARD1,PSMC4,MCM3,MCM4,PSMD3,MCM5,MCM7,PSMD8,PSMD11,MDM2,POLA2,HIST3H3,HIST1H4I,DSN1,CENPP,CKS1B,HIST1H2BL,HIST2H2BE,HIST1H3A,FBXO5,TUBA1A,RAD1,FEN1,NCAPD2,HSPA2,HIST1H2BK,RAD9A,SEC13,RAD51,REC8,HIST1H2BJ,NUP107,HUS1,WEE1,RBBP8,POLD1,POLD2,POLE,HIST3H2BB,RMI2,SMC4,CENPO,E2F3,CENPS,RFC2,RFC3,RFC4,SMC2,RFC5,SKP2,GMNN,ITGB3BP,LIG1,PPP2…
1269310	Cytokine Signaling in Immune system	BioSystems: REACTOME	2.884e-33	2.124e-30	92	763	MYC,CDKN1A,IL10,HGF,ERBB2,HIF1A,UBE2L6,HLA-A,HLA-B,HLA-C,PDGFB,PDGFRB,HLA-DPA1,HLA-DPB1,HLA-DQA1,HLA-DRA,HLA-DRB1,B2M,SPTBN2,PSMB8,PSMB10,PSMC4,IRF1,PSMD3,IRF7,PSMD8,BCL2,PSMD11,HMOX1,PTAFR,ITGAM,ITGB3,PTGS2,RHOU,STAT1,JAK2,CCR2,KITLG,HIST1H3A,PIK3CB,PIK3CD,PIK3R1,SYK,CCL2,DLG4,CCR1,CCR5,FGFR1,PLCG1,MMP2,KIT,VAV1,VCAM1,VEGFA,COL1A2,RAF1,VIM,VWF,NRAS,NUP107,ANXA1,FOS,PIK3R3,SOCS3,SHC1,OAS1,OAS2,OA…
99051	Chemokine signaling pathway	BioSystems: KEGG	1.043e-31	5.763e-29	47	182	GNG2,ADCY1,ADCY2,ADCY3,ADCY5,ADCY6,ADCY7,ADCY9,STAT1,JAK2,CCR2,PIK3CB,CXCR4,PIK3CD,PIK3R1,PLCB1,CCL2,CCR1,GNAI1,CCR5,PLCB2,CCR7,PLCB4,FGR,GNB3,GNG3,GNG7,GNG11,GNGT1,GNGT2,VAV1,CXCL12,RAC1,RAC2,RAF1,ADCY4,NRAS,PIK3R3,SHC1,ARRB1,ARRB2,PRKACA,PRKACB,PRKCB,GNB4,MAPK3,LYN
868086	Rap1 signaling pathway	BioSystems: KEGG	8.561e-31	3.784e-28	49	210	HGF,LPAR3,PDGFB,PDGFRB,INSR,ACTB,RRAS,ITGAM,F2R,ITGB3,ADCY1,ADCY2,ADCY3,ADCY5,ADCY6,ADCY7,ADCY9,MAPK12,KITLG,PIK3CB,PIK3CD,PIK3R1,PLCB1,KDR,GNAI1,PLCB2,PLCB4,FGFR1,PLCG1,KIT,RAC1,RAC2,RAC3,VEGFA,RAF1,ADCY4,FLT1,NRAS,LPAR5,PIK3R3,THBS1,IGF1,IGF1R,CSF1R,EGFR,PRKCA,PRKCB,MAPK3,MAPK11
217716	Cholinergic synapse	BioSystems: KEGG	1.091e-30	4.019e-28	38	112	GNG2,BCL2,ADCY1,ADCY2,ADCY3,ADCY5,ADCY6,ADCY7,ADCY9,JAK2,PIK3CB,PIK3CD,PIK3CG,PIK3R1,PLCB1,GNAI1,PLCB2,PLCB4,GNB3,GNG3,GNG7,GNG11,GNGT1,GNGT2,CACNA1C,CACNA1D,ADCY4,NRAS,FOS,PIK3R3,PRKACA,PRKACB,PRKCA,PRKCB,GNB4,MAPK3,FYN,PIK3R5
1269340	Hemostasis	BioSystems: REACTOME	1.399e-30	4.417e-28	81	640	HGF,PDGFB,GNG2,IRF1,ACTN4,IRF7,ACTN1,ITGA1,ITGA2,ITGA4,ITGAM,F2R,ITGB3,JAK2,HIST1H3A,PIK3CB,PIK3CD,PIK3CG,PIK3R1,SYK,GNA15,GNAI1,KIF3C,KIF5A,PLCG1,PLCG2,FGR,PLEK,GNB3,GNG3,GNG7,GNG11,GNGT1,GNGT2,HSPA5,NOS3,SDC1,VAV1,RAC1,RAC2,KIF22,VEGFA,RAD51B,RAF1,FLNA,VWF,NRAS,WEE1,PIK3R3,SHC1,CAV1,LCK,KIFC2,KIF20B,TGFB1,RHOB,RHOG,KIFAP3,THBS1,PPP2R5B,IGF1,ARRB1,ARRB2,GNA14,PRKACA,SERPINE1,PRKACB,CD44,PRKAR2B,…
1269763	Cell Cycle, Mitotic	BioSystems: REACTOME	9.732e-30	2.688e-27	72	517	MYC,CDKN1A,CDKN2A,CENPJ,CENPN,MCM8,INCENP,NDE1,CENPL,PSMB8,PSMB10,PSMC4,MCM3,MCM4,PSMD3,MCM5,MCM7,PSMD8,PSMD11,POLA2,HIST3H3,HIST1H4I,DSN1,CENPP,CKS1B,HIST1H2BL,HIST2H2BE,HIST1H3A,FBXO5,TUBA1A,FEN1,NCAPD2,HIST1H2BK,SEC13,HIST1H2BJ,NUP107,WEE1,POLD1,POLD2,POLE,HIST3H2BB,SMC4,CENPO,E2F3,CENPS,RFC2,RFC3,RFC4,SMC2,RFC5,SKP2,GMNN,ITGB3BP,LIG1,PPP2R5B,CDC26,CENPH,PRIM1,PRKACA,H2AFX,H2AFZ,PRKAR2B,PRKCA,…
P00019	Endothelin signaling pathway	PantherDB	9.099e-29	2.234e-26	31	73	ADCY1,ADCY2,ADCY3,ADCY5,PTGS2,ADCY6,ADCY7,ADCY9,PIK3CB,PIK3CD,PIK3CG,PIK3R1,PLCB1,PLCB2,PLCB4,NOS3,RAF1,ADCY4,PIK3R3,EDN1,GNA14,FURIN,PRKACA,PRKACB,PRKAR2B,PRKCA,PRKCB,PRKG1,PRKG2,MAPK3,PIK3R5
1269283	DAP12 interactions	BioSystems: REACTOME	4.184e-28	9.246e-26	60	374	CDKN1A,HGF,ERBB2,HLA-B,HLA-C,PDGFB,PDGFRB,B2M,SPTBN2,INSR,PSMB8,PSMB10,PSMC4,PSMD3,PSMD8,PSMD11,MDM2,ITGB3,ADCY1,ADCY2,ADCY3,ADCY5,ADCY6,ADCY7,ADCY9,JAK2,TYROBP,KITLG,PIK3CB,PIK3CD,PIK3R1,SYK,PHLPP1,DLG4,FGFR1,PLCG1,PLCG2,KIT,VAV1,RAC1,RAF1,ADCY4,VWF,NRAS,PIK3R3,SHC1,LCK,PPP2R5B,ARRB1,ARRB2,EGFR,CD80,CD86,PRKACA,PRKACB,PRKAR2B,PRKCA,MAPK3,FYN,IL5
952858	Platelet activation	BioSystems: KEGG	9.661e-28	1.941e-25	37	123	ACTB,ITGA2,F2R,ITGB3,ADCY1,ADCY2,ADCY3,ADCY5,ADCY6,ADCY7,ADCY9,MAPK12,PIK3CB,PIK3CD,PIK3CG,PIK3R1,SYK,PLCB1,GNAI1,PLCB2,PLCB4,PLCG2,NOS3,COL1A1,COL1A2,ADCY4,VWF,PIK3R3,PRKACA,PRKACB,PRKG1,PRKG2,MAPK3,MAPK11,LYN,FYN,PIK3R5
1269284	DAP12 signaling	BioSystems: REACTOME	2.47e-27	4.548e-25	58	359	CDKN1A,HGF,ERBB2,PDGFB,PDGFRB,B2M,SPTBN2,INSR,PSMB8,PSMB10,PSMC4,PSMD3,PSMD8,PSMD11,MDM2,ITGB3,ADCY1,ADCY2,ADCY3,ADCY5,ADCY6,ADCY7,ADCY9,JAK2,TYROBP,KITLG,PIK3CB,PIK3CD,PIK3R1,SYK,PHLPP1,DLG4,FGFR1,PLCG1,PLCG2,KIT,VAV1,RAC1,RAF1,ADCY4,VWF,NRAS,PIK3R3,SHC1,LCK,PPP2R5B,ARRB1,ARRB2,EGFR,CD80,CD86,PRKACA,PRKACB,PRKAR2B,PRKCA,MAPK3,FYN,IL5
1404799	Endocrine resistance	BioSystems: KEGG	5.591e-27	9.505e-25	33	96	CDKN1A,CDKN2A,ERBB2,BCL2,MDM2,ADCY1,ADCY2,ADCY3,ADCY5,ADCY6,ADCY7,ADCY9,JUN,MAPK12,PIK3CB,PIK3CD,PIK3R1,MMP2,NOTCH1,RAF1,ADCY4,NRAS,FOS,PIK3R3,SHC1,E2F3,IGF1,IGF1R,EGFR,PRKACA,PRKACB,MAPK3,MAPK11
692234	PI3K-Akt signaling pathway	BioSystems: KEGG	1.061e-26	1.675e-24	56	342	MYC,CDKN1A,HGF,LPAR3,PDGFB,PDGFRB,GNG2,INSR,BCL2,ITGA1,ITGA2,ITGA4,MDM2,F2R,ITGB3,JAK2,KITLG,PIK3CB,PIK3CD,PIK3CG,PIK3R1,SYK,PHLPP1,KDR,FGFR1,GNB3,GNG3,GNG7,GNG11,KIT,GNGT1,GNGT2,NOS3,RAC1,COL1A1,VEGFA,COL1A2,RAF1,FLT1,VWF,NRAS,LPAR5,PIK3R3,THBS1,PPP2R5B,IGF1,IGF1R,CSF1R,EGFR,TLR2,PRKCA,GNB4,MAPK3,PIK3R5,CDK2,CDK6
1269318	Signaling by Interleukins	BioSystems: REACTOME	1.264e-26	1.862e-24	69	531	MYC,CDKN1A,IL10,HGF,ERBB2,HIF1A,PDGFB,PDGFRB,SPTBN2,PSMB8,PSMB10,PSMC4,PSMD3,PSMD8,BCL2,PSMD11,HMOX1,PTAFR,ITGAM,ITGB3,PTGS2,RHOU,STAT1,JAK2,CCR2,KITLG,HIST1H3A,PIK3CB,PIK3CD,PIK3R1,SYK,CCL2,DLG4,CCR1,CCR5,FGFR1,MMP2,KIT,VAV1,VCAM1,VEGFA,COL1A2,RAF1,VIM,VWF,NRAS,ANXA1,FOS,PIK3R3,SOCS3,SHC1,LCK,TGFB1,PPP2R5B,ARRB1,CD4,ARRB2,CSF1R,EGFR,CD80,CD86,PRKACA,SOCS1,TNF,MAPK3,LYN,FYN,IL5,HIST2H3C
373901	HTLV-I infection	BioSystems: KEGG	1.41e-26	1.947e-24	49	256	MYC,CDKN1A,CDKN2A,HLA-A,HLA-B,HLA-C,PDGFB,PDGFRB,HLA-DPA1,HLA-DPB1,HLA-DQA1,HLA-DRA,HLA-DRB1,RRAS,ADCY1,ADCY2,ADCY3,ADCY5,ADCY6,ADCY7,ADCY9,JUN,PIK3CB,PIK3CD,PIK3R1,VCAM1,ADCY4,NRAS,POLD1,FOS,POLD2,POLE,WNT5A,PIK3R3,DVL1,E2F3,LCK,TGFB1,CD3D,CD3G,EGR1,CDC26,PRKACA,CD40,PRKACB,POLD4,TNF,PCNA,SMAD3
1319988	AGE-RAGE signaling pathway in diabetic complications	BioSystems: KEGG	1.772e-26	2.303e-24	33	99	BCL2,STAT1,JAK2,JUN,MAPK12,PIK3CB,PIK3CD,PIK3R1,PLCB1,CCL2,PLCB2,PLCB4,PLCG1,PLCG2,MMP2,NOS3,VCAM1,RAC1,COL1A1,VEGFA,COL1A2,NRAS,PIK3R3,EDN1,TGFB1,EGR1,SERPINE1,PRKCA,PRKCB,TNF,MAPK3,MAPK11,SMAD3
1269350	Platelet activation, signaling and aggregation	BioSystems: REACTOME	1.981e-26	2.427e-24	51	282	HGF,PDGFB,GNG2,ACTN4,ACTN1,F2R,ITGB3,JAK2,PIK3CB,PIK3CD,PIK3CG,PIK3R1,SYK,GNA15,GNAI1,PLCG2,PLEK,GNB3,GNG3,GNG7,GNG11,GNGT1,GNGT2,HSPA5,VAV1,RAC1,RAC2,VEGFA,RAF1,FLNA,VWF,PIK3R3,SHC1,LCK,TGFB1,RHOB,RHOG,THBS1,IGF1,ARRB1,ARRB2,GNA14,SERPINE1,PRKCA,PRKCB,GNB4,MAPK3,LYN,FYN,PIK3R5,IL5
P00031	Inflammation mediated by chemokine and cytokine signaling pathway	PantherDB	2.086e-26	2.427e-24	43	191	PAK4,GNG2,ACTB,RRAS,ADCY2,ADCY5,ADCY6,JAK2,CCR2,JUN,PIK3CB,CXCR4,PIK3CD,PIK3CG,PLCB1,CCL2,CCR1,GNA15,CCR5,PLCB2,CCR7,PLCB4,PLCG1,PLCG2,GNB3,GNG3,GNG7,VAV1,RAC1,RAC2,RAF1,VWF,NRAS,SHC1,RHOC,RHOG,ARRB1,ARRB2,MYH14,PRKACA,PRKACB,PRKCB,MAPK3
782000	Proteoglycans in cancer	BioSystems: KEGG	2.838e-26	3.136e-24	44	203	MYC,CDKN1A,HGF,ERBB2,HIF1A,ACTB,ITGA2,RRAS,MDM2,DCN,ITGB3,MAPK12,PIK3CB,PIK3CD,PIK3R1,KDR,FGFR1,PLCG1,PLCG2,MMP2,SDC1,RAC1,VEGFA,RAF1,HSPG2,FLNA,NRAS,WNT5A,PIK3R3,CAV1,TGFB1,THBS1,IGF1,IGF1R,EGFR,TLR2,PRKACA,PRKACB,CD44,PRKCA,PRKCB,TNF,MAPK3,MAPK11
1311074	Phospholipase D signaling pathway	BioSystems: KEGG	6.702e-26	7.053e-24	38	146	LPAR3,PDGFB,PDGFRB,AVPR2,INSR,RRAS,F2R,ADCY1,ADCY2,ADCY3,ADCY5,ADCY6,ADCY7,ADCY9,KITLG,PIK3CB,PIK3CD,PIK3CG,PIK3R1,SYK,PLCB1,PLCB2,PLCB4,PLCG1,PLCG2,KIT,DNM2,RAF1,ADCY4,NRAS,LPAR5,PIK3R3,SHC1,EGFR,PRKCA,MAPK3,FYN,PIK3R5
1269460	NGF signalling via TRKA from the plasma membrane	BioSystems: REACTOME	2.084e-25	2.093e-23	58	390	CDKN1A,HGF,ERBB2,PDGFB,PDGFRB,SPTBN2,INSR,PSMB8,PSMB10,PSMC4,PSMD3,PSMD8,PSMD11,MDM2,ITGB3,ADCY1,ADCY2,ADCY3,ADCY5,ADCY6,ADCY7,ADCY9,JAK2,MAPK12,KITLG,AP2A1,PIK3CB,PIK3CD,PIK3R1,PHLPP1,DLG4,FGFR1,PLCG1,KIT,VAV1,DNM2,RAF1,ADCY4,VWF,NRAS,PIK3R3,SHC1,LCK,PPP2R5B,ARRB1,ARRB2,EGFR,CD80,CD86,PRKACA,PRKACB,PRKAR2B,PRKCA,MAPK3,MAPK7,MAPK11,FYN,IL5
1269171	Adaptive Immune System	BioSystems: REACTOME	5.661e-25	5.44e-23	84	826	CDKN1A,HGF,ERBB2,UBE2L6,HLA-A,HLA-B,HLA-C,PDGFB,PDGFRB,HLA-DPA1,HLA-DPB1,HLA-DQA1,HLA-DRA,HLA-DRB1,B2M,SPTBN2,INSR,PSMB8,PSMB10,PSMC4,PSMD3,PSMD8,PSMD11,ITGA4,MDM2,TYROBP,PTPRC,KITLG,AP2A1,PIK3CB,PIK3CD,PIK3R1,SYK,PHLPP1,RAB7A,UBE2S,C3,FGFR1,KIF3C,KIF5A,PLCG1,PLCG2,HERC6,KIT,HSPA5,VAV1,VCAM1,DYNC1I1,RAC1,DNM2,KIF22,SEC13,RAF1,ELOB,NRAS,PIK3R3,SOCS3,SHC1,LCK,SKP2,ZAP70,CCNF,KIFAP3,CD3D,CD3G,PPP2R5…
1269478	Signaling by PDGF	BioSystems: REACTOME	2.151e-24	1.981e-22	56	379	CDKN1A,HGF,ERBB2,PDGFB,PDGFRB,SPTBN2,INSR,PSMB8,PSMB10,PSMC4,PSMD3,PSMD8,PSMD11,MDM2,ITGB3,ADCY1,ADCY2,ADCY3,ADCY5,ADCY6,ADCY7,ADCY9,STAT1,JAK2,KITLG,PIK3CB,PIK3CD,PIK3R1,PHLPP1,DLG4,FGFR1,PLCG1,KIT,VAV1,RAF1,ADCY4,VWF,NRAS,PIK3R3,SHC1,LCK,THBS1,PPP2R5B,ARRB1,ARRB2,EGFR,CD80,CD86,FURIN,PRKACA,PRKACB,PRKAR2B,PRKCA,MAPK3,FYN,IL5
1269479	Downstream signal transduction	BioSystems: REACTOME	3.732e-24	3.299e-22	54	355	CDKN1A,HGF,ERBB2,PDGFB,PDGFRB,SPTBN2,INSR,PSMB8,PSMB10,PSMC4,PSMD3,PSMD8,PSMD11,MDM2,ITGB3,ADCY1,ADCY2,ADCY3,ADCY5,ADCY6,ADCY7,ADCY9,STAT1,JAK2,KITLG,PIK3CB,PIK3CD,PIK3R1,PHLPP1,DLG4,FGFR1,PLCG1,KIT,VAV1,RAF1,ADCY4,VWF,NRAS,PIK3R3,SHC1,LCK,PPP2R5B,ARRB1,ARRB2,EGFR,CD80,CD86,PRKACA,PRKACB,PRKAR2B,PRKCA,MAPK3,FYN,IL5
1269380	Signaling by EGFR	BioSystems: REACTOME	1.92e-23	1.632e-21	54	367	CDKN1A,HGF,ERBB2,PDGFB,PDGFRB,SPTBN2,INSR,PSMB8,PSMB10,PSMC4,PSMD3,PSMD8,PSMD11,MDM2,ITGB3,ADCY1,ADCY2,ADCY3,ADCY5,ADCY6,ADCY7,ADCY9,JAK2,KITLG,PIK3CB,PIK3CD,PIK3R1,PHLPP1,DLG4,FGFR1,PLCG1,KIT,VAV1,RAF1,ADCY4,VWF,NRAS,SH3GL1,PIK3R3,SHC1,LCK,PPP2R5B,ARRB1,ARRB2,EGFR,CD80,CD86,PRKACA,PRKACB,PRKAR2B,PRKCA,MAPK3,FYN,IL5
585562	Epstein-Barr virus infection	BioSystems: KEGG	2.802e-23	2.293e-21	41	203	MYC,CDKN1A,IL10,HLA-A,HLA-B,HLA-C,HLA-DPA1,HLA-DPB1,HLA-DQA1,HLA-DRA,HLA-DRB1,PSMC4,PSMD3,PSMD8,BCL2,PSMD11,MDM2,JUN,MAPK12,PIK3CB,PIK3CD,PIK3R1,SYK,PLCG1,PLCG2,FGR,HSPA2,VIM,PIK3R3,POLR2J,POLR2K,POLR2L,SKP2,NCOR2,PRKACA,CD40,PRKACB,CD44,MAPK11,LYN,CDK2
83072	Gap junction	BioSystems: KEGG	3.137e-23	2.434e-21	29	88	PDGFB,PDGFRB,ADCY1,ADCY2,ADCY3,ADCY5,ADCY6,TUBB2A,ADCY7,ADCY9,TUBA1B,TUBB6,TUBA1A,PLCB1,GNAI1,PLCB2,PLCB4,RAF1,ADCY4,NRAS,EGFR,PRKACA,PRKACB,PRKCA,PRKCB,PRKG1,PRKG2,MAPK3,MAPK7
698773	Circadian entrainment	BioSystems: KEGG	3.193e-23	2.434e-21	30	96	GNG2,ADCY1,ADCY2,ADCY3,ADCY5,ADCY6,ADCY7,ADCY9,PLCB1,GNAI1,PLCB2,PLCB4,GNB3,GNG3,GNG7,GNG11,GNGT1,GNGT2,CACNA1C,CACNA1D,ADCY4,FOS,PRKACA,PRKACB,PRKCA,PRKCB,GNB4,PRKG1,PRKG2,MAPK3
1269443	Signalling by NGF	BioSystems: REACTOME	7.384e-23	5.439e-21	61	483	CDKN1A,HGF,ERBB2,PDGFB,PDGFRB,SPTBN2,INSR,PSMB8,PSMB10,PSMC4,PSMD3,PSMD8,PSMD11,MDM2,ITGB3,ADCY1,ADCY2,ADCY3,ADCY5,ADCY6,ADCY7,ADCY9,JAK2,MAPK12,KITLG,AP2A1,PIK3CB,PIK3CD,PIK3R1,PHLPP1,DLG4,FGFR1,PLCG1,KIT,VAV1,RAC1,DNM2,RAF1,ADCY4,VWF,NRAS,PIK3R3,SHC1,LCK,ITGB3BP,PPP2R5B,ARRB1,ARRB2,EGFR,CD80,CD86,FURIN,PRKACA,PRKACB,PRKAR2B,PRKCA,MAPK3,MAPK7,MAPK11,FYN,IL5
83067	Focal adhesion	BioSystems: KEGG	1.196e-22	8.525e-21	40	199	HGF,ERBB2,PDGFB,PDGFRB,PAK4,ACTB,ACTN4,BCL2,ACTN1,ITGA1,ITGA2,ITGA4,ITGB3,JUN,PIK3CB,PIK3CD,PIK3R1,KDR,VAV1,RAC1,RAC2,RAC3,COL1A1,VEGFA,COL1A2,RAF1,FLNA,FLT1,VWF,PIK3R3,SHC1,CAV1,THBS1,IGF1,IGF1R,EGFR,PRKCA,PRKCB,MAPK3,FYN
695200	HIF-1 signaling pathway	BioSystems: KEGG	1.703e-22	1.14e-20	30	101	CDKN1A,ERBB2,HIF1A,GAPDH,INSR,BCL2,HMOX1,PIK3CB,PIK3CD,PIK3R1,PLCG1,PLCG2,NOS3,VEGFA,ELOB,FLT1,PIK3R3,LDHA,EDN1,TFRC,IGF1,IGF1R,EGFR,SERPINE1,PRKCA,PRKCB,MAPK3,ENO1,ENO2,ENO3
537443	Retrograde endocannabinoid signaling	BioSystems: KEGG	1.703e-22	1.14e-20	30	101	GNG2,ADCY1,ADCY2,ADCY3,ADCY5,PTGS2,ADCY6,ADCY7,ADCY9,MAPK12,PLCB1,GNAI1,PLCB2,PLCB4,GNB3,GNG3,GNG7,GNG11,GNGT1,GNGT2,CACNA1C,CACNA1D,ADCY4,PRKACA,PRKACB,PRKCA,PRKCB,GNB4,MAPK3,MAPK11
868085	Ras signaling pathway	BioSystems: KEGG	2.859e-22	1.858e-20	42	227	HGF,PDGFB,PDGFRB,PAK4,GNG2,INSR,RRAS,KITLG,PIK3CB,PIK3CD,PIK3R1,KDR,FGFR1,PLCG1,PLCG2,GNB3,GNG3,GNG7,GNG11,KIT,GNGT1,GNGT2,RAC1,RAC2,RAC3,VEGFA,RAF1,FLT1,NRAS,PIK3R3,SHC1,ZAP70,IGF1,IGF1R,CSF1R,EGFR,PRKACA,PRKACB,PRKCA,PRKCB,GNB4,MAPK3
1269853	Chromosome Maintenance	BioSystems: REACTOME	2.689e-21	1.698e-19	30	110	CENPN,CENPL,POLA2,HIST3H3,HIST1H4I,CENPP,HIST1H2BL,HIST2H2BE,FEN1,HIST1H2BK,HIST1H2BJ,POLD1,POLD2,POLE,HIST3H2BB,CENPO,CENPS,RFC2,RFC3,RFC4,RFC5,ITGB3BP,LIG1,CENPH,PRIM1,H2AFX,H2AFZ,POLD4,H2AFJ,PCNA
799177	Estrogen signaling pathway	BioSystems: KEGG	1.48e-20	9.085e-19	28	98	ADCY1,ADCY2,ADCY3,ADCY5,ADCY6,ADCY7,ADCY9,JUN,PIK3CB,PIK3CD,PIK3R1,PLCB1,GNAI1,PLCB2,PLCB4,MMP2,HSPA2,NOS3,RAF1,ADCY4,NRAS,FOS,PIK3R3,SHC1,EGFR,PRKACA,PRKACB,MAPK3
1270350	DNA Repair	BioSystems: REACTOME	1.709e-20	1.021e-18	47	319	RAD18,UBE2L6,ACTB,BARD1,HIST3H3,HIST1H4I,XAB2,FANCD2,HIST1H2BL,HIST2H2BE,TIPIN,RAD1,FEN1,PPIE,TIMELESS,HIST1H2BK,RAD9A,RAD51,RAD51B,HIST1H2BJ,HUS1,RBBP8,POLD1,POLD2,POLE,HIST3H2BB,RMI2,POLR2J,POLR2K,POLR2L,CENPS,XRCC3,RFC2,RFC3,RFC4,RFC5,LIG1,MSH6,UBE2T,ISG15,FANCI,MDC1,H2AFX,POLD4,TOP3A,PCNA,CDK2
1492886	Apelin signaling pathway	BioSystems: KEGG	2.686e-20	1.562e-18	32	138	GNG2,RRAS,ADCY1,ADCY2,ADCY3,ADCY5,ADCY6,ADCY7,ADCY9,PIK3CG,PLCB1,GNAI1,PLCB2,PLCB4,GNB3,GNG3,GNG7,GNG11,GNGT1,GNGT2,NOS3,RAF1,ADCY4,NRAS,EGR1,PRKACA,SERPINE1,PRKACB,GNB4,MAPK3,PIK3R5,SMAD3
1269592	Gastrin-CREB signalling pathway via PKC and MAPK	BioSystems: REACTOME	3.853e-20	2.183e-18	55	446	HGF,LPAR3,ERBB2,PDGFB,PDGFRB,SPTBN2,GNG2,PSMB8,PSMB10,PSMC4,NMUR1,PSMD3,PSMD8,PSMD11,PTAFR,F2R,ITGB3,BDKRB2,JAK2,KITLG,PIK3R1,PLCB1,DLG4,GNA15,PLCB2,PLCB4,FGFR1,TACR1,GNB3,GNG3,GNG7,GNG11,KIT,GNGT1,GNGT2,RAF1,GPR17,VWF,NRAS,LPAR5,ANXA1,PIK3R3,SHC1,EDN1,PPP2R5B,ARRB1,ARRB2,GNA14,EGFR,PRKCA,GNB4,MAPK3,MAPK7,FYN,IL5
1309099	Homology Directed Repair	BioSystems: REACTOME	4.292e-20	2.371e-18	32	140	BARD1,HIST3H3,HIST1H4I,HIST1H2BL,HIST2H2BE,TIPIN,RAD1,FEN1,TIMELESS,HIST1H2BK,RAD9A,RAD51,RAD51B,HIST1H2BJ,HUS1,RBBP8,POLD1,POLD2,POLE,HIST3H2BB,RMI2,XRCC3,RFC2,RFC3,RFC4,RFC5,MDC1,H2AFX,POLD4,TOP3A,PCNA,CDK2
1269584	Opioid Signalling	BioSystems: REACTOME	5.241e-20	2.825e-18	26	85	GNG2,ADCY1,ADCY2,ADCY3,ADCY5,ADCY6,ADCY7,ADCY9,PLCB1,GNAI1,PLCB2,PLCB4,GNAT2,GNAZ,GNB3,GNG3,GNG7,GNG11,GNGT1,GNGT2,ADCY4,PRKACA,PRKACB,PRKAR2B,PRKCA,GNB4
1269946	Vasopressin regulates renal water homeostasis via Aquaporins	BioSystems: REACTOME	6.114e-20	3.217e-18	20	43	AVPR2,GNG2,ADCY1,ADCY2,ADCY3,ADCY5,ADCY6,ADCY7,ADCY9,GNB3,GNG3,GNG7,GNG11,GNGT1,GNGT2,ADCY4,PRKACA,PRKACB,PRKAR2B,GNB4
1269777	S Phase	BioSystems: REACTOME	7.174e-20	3.687e-18	31	132	MYC,CDKN1A,MCM8,PSMB8,PSMB10,PSMC4,MCM3,MCM4,PSMD3,MCM5,MCM7,PSMD8,PSMD11,POLA2,CKS1B,FEN1,WEE1,POLD1,POLD2,POLE,RFC2,RFC3,RFC4,RFC5,SKP2,LIG1,PRIM1,POLD4,STAG2,PCNA,CDK2
1309100	HDR through Homologous Recombination (HR) or Single Strand Annealing (SSA)	BioSystems: REACTOME	1.155e-19	5.799e-18	31	134	BARD1,HIST3H3,HIST1H4I,HIST1H2BL,HIST2H2BE,TIPIN,RAD1,TIMELESS,HIST1H2BK,RAD9A,RAD51,RAD51B,HIST1H2BJ,HUS1,RBBP8,POLD1,POLD2,POLE,HIST3H2BB,RMI2,XRCC3,RFC2,RFC3,RFC4,RFC5,MDC1,H2AFX,POLD4,TOP3A,PCNA,CDK2
1270302	Developmental Biology	BioSystems: REACTOME	1.512e-19	7.425e-18	88	1081	HGF,NCOA6,ERBB2,PDGFB,PDGFRB,SPTBN2,PAK4,ACTB,PSMB8,PSMB10,PSMC4,PSMD3,PSMD8,PSMD11,ITGA1,ITGA2,RRAS,HIST1H4I,ITGB3,JAK2,TYROBP,JUN,HIST1H2BL,PTPRC,MAPK12,HIST2H2BE,KITLG,HIST1H3A,AP2A1,PIK3CB,PIK3CD,PIK3R1,CLTB,DLG4,KDR,FGFR1,PLCG1,MMP2,KIT,NOTCH1,HIST1H2BK,CAP2,RAC1,RAC2,DNM2,VEGFA,RAF1,CACNA1C,CACNA1D,HIST1H2BJ,VWF,NRAS,PIK3R3,HIST3H2BB,POLR2J,POLR2K,SHC1,POLR2L,TGFB1,RHOB,RHOC,RHOG,NCOR2,PPP2…
137928	LPA receptor mediated events	BioSystems: Pathway Interaction Database	1.819e-19	8.74e-18	23	65	LPAR3,GNG2,ADCY1,ADCY2,ADCY3,ADCY5,ADCY6,ADCY7,ADCY9,JUN,PIK3CB,PIK3R1,GNA15,GNAI1,PLCG1,MMP2,GNAZ,RAC1,ADCY4,FOS,GNA14,EGFR,LYN
1270303	Axon guidance	BioSystems: REACTOME	4.299e-19	2.021e-17	60	554	HGF,ERBB2,PDGFB,PDGFRB,SPTBN2,PAK4,ACTB,PSMB8,PSMB10,PSMC4,PSMD3,PSMD8,PSMD11,ITGA1,ITGA2,RRAS,ITGB3,JAK2,TYROBP,PTPRC,KITLG,AP2A1,PIK3CB,PIK3CD,PIK3R1,CLTB,DLG4,KDR,FGFR1,PLCG1,MMP2,KIT,CAP2,RAC1,RAC2,DNM2,VEGFA,RAF1,CACNA1C,CACNA1D,VWF,NRAS,PIK3R3,SHC1,RHOB,RHOC,RHOG,PPP2R5B,ARRB1,ARRB2,EGFR,MYH14,PRKACA,PRKACB,PRKCA,MAPK3,MAPK7,LYN,FYN,IL5
83091	GnRH signaling pathway	BioSystems: KEGG	4.897e-19	2.254e-17	26	92	ADCY1,ADCY2,ADCY3,ADCY5,ADCY6,ADCY7,ADCY9,JUN,MAPK12,PLCB1,PLCB2,PLCB4,MMP2,RAF1,CACNA1C,CACNA1D,ADCY4,NRAS,EGFR,PRKACA,PRKACB,PRKCA,PRKCB,MAPK3,MAPK7,MAPK11
1270101	Integration of energy metabolism	BioSystems: REACTOME	5.956e-19	2.632e-17	28	111	GNG2,ADCY1,ADCY2,ADCY3,ADCY5,ADCY6,ADCY7,ADCY9,FASN,PLCB1,GNA15,GNAI1,PLCB2,GNB3,GNG3,GNG7,GNG11,GNGT1,GNGT2,CACNA1C,CACNA1D,ADCY4,GNA14,PRKACA,PRKACB,PRKAR2B,PRKCA,GNB4
1269875	DNA Replication	BioSystems: REACTOME	5.956e-19	2.632e-17	28	111	CDKN1A,MCM8,PSMB8,PSMB10,PSMC4,MCM3,MCM4,PSMD3,MCM5,MCM7,PSMD8,PSMD11,POLA2,FEN1,POLD1,POLD2,POLE,E2F3,RFC2,RFC3,RFC4,RFC5,GMNN,LIG1,PRIM1,POLD4,PCNA,CDK2
P00053	T cell activation	PantherDB	6.338e-19	2.747e-17	24	76	HLA-DPA1,HLA-DQA1,HLA-DRA,B2M,JUN,PTPRC,PIK3CB,PIK3CD,PIK3CG,PIK3R1,PLCG1,VAV1,RAC1,RAF1,NRAS,FOS,PIK3R3,LCK,ZAP70,CD3D,CD3G,CD80,CD86,MAPK3
147809	Chagas disease (American trypanosomiasis)	BioSystems: KEGG	6.589e-19	2.8e-17	27	102	IL10,ADCY1,BDKRB2,JUN,MAPK12,PIK3CB,PIK3CD,PIK3R1,PLCB1,CCL2,C3,GNA15,GNAI1,PLCB2,PLCB4,FOS,PIK3R3,TGFB1,CD3D,CD3G,GNA14,TLR2,SERPINE1,TNF,MAPK3,MAPK11,SMAD3
83039	DNA replication	BioSystems: KEGG	8.593e-19	3.583e-17	18	36	MCM3,MCM4,MCM5,MCM7,POLA2,FEN1,RNASEH2A,POLD1,POLD2,POLE,RFC2,RFC3,RFC4,RFC5,LIG1,PRIM1,POLD4,PCNA
1269577	G alpha (z) signalling events	BioSystems: REACTOME	9.324e-19	3.816e-17	20	48	GNG2,ADCY1,ADCY2,ADCY3,ADCY5,ADCY6,ADCY7,ADCY9,GNAI1,GNAZ,GNB3,GNG3,GNG7,GNG11,GNGT1,GNGT2,ADCY4,PRKCA,PRKCB,GNB4
213818	Glutamatergic synapse	BioSystems: KEGG	1.293e-18	5.194e-17	28	114	GNG2,ADCY1,ADCY2,ADCY3,ADCY5,ADCY6,ADCY7,ADCY9,PLCB1,DLG4,GNAI1,PLCB2,PLCB4,GNB3,GNG3,GNG7,GNG11,GNGT1,GNGT2,CACNA1C,CACNA1D,ADCY4,PRKACA,PRKACB,PRKCA,PRKCB,GNB4,MAPK3
1269594	Signaling by Wnt	BioSystems: REACTOME	1.501e-18	5.925e-17	46	340	MYC,GNG2,PSMB8,PSMB10,PSMC4,PSMD3,PSMD8,PSMD11,HIST3H3,HIST1H4I,HIST1H2BL,HIST2H2BE,HIST1H3A,AP2A1,CLTB,PLCB1,PLCB2,GNAT2,GNB3,GNG3,GNG7,GNG11,GNGT1,GNGT2,HIST1H2BK,RAC1,RAC2,RAC3,HIST1H2BJ,TCF7L2,WNT5A,HIST3H2BB,DVL1,CAV1,PPP2R5B,ARRB2,H2AFX,H2AFZ,PRKCA,PRKCB,GNB4,H2AFJ,PRKG1,PRKG2,LEF1,HIST2H3C
1269742	Cell Cycle Checkpoints	BioSystems: REACTOME	1.656e-18	6.419e-17	36	204	CDKN1A,MCM8,PSMB8,PSMB10,BARD1,PSMC4,MCM3,MCM4,PSMD3,MCM5,MCM7,PSMD8,PSMD11,MDM2,HIST3H3,HIST1H4I,HIST1H2BL,HIST2H2BE,RAD1,HIST1H2BK,RAD9A,HIST1H2BJ,HUS1,WEE1,RBBP8,HIST3H2BB,RMI2,RFC2,RFC3,RFC4,RFC5,CDC26,MDC1,H2AFX,TOP3A,CDK2
1269784	DNA strand elongation	BioSystems: REACTOME	2.085e-18	7.945e-17	17	32	MCM8,MCM3,MCM4,MCM5,MCM7,POLA2,FEN1,POLD1,POLD2,RFC2,RFC3,RFC4,RFC5,LIG1,PRIM1,POLD4,PCNA
83110	Glioma	BioSystems: KEGG	2.344e-18	8.779e-17	22	64	CDKN1A,CDKN2A,PDGFB,PDGFRB,MDM2,PIK3CB,PIK3CD,PIK3R1,PLCG1,PLCG2,RAF1,NRAS,PIK3R3,SHC1,E2F3,IGF1,IGF1R,EGFR,PRKCA,PRKCB,MAPK3,CDK6
1269753	G2/M Checkpoints	BioSystems: REACTOME	3.369e-18	1.241e-16	33	172	MCM8,PSMB8,PSMB10,BARD1,PSMC4,MCM3,MCM4,PSMD3,MCM5,MCM7,PSMD8,PSMD11,HIST3H3,HIST1H4I,HIST1H2BL,HIST2H2BE,RAD1,HIST1H2BK,RAD9A,HIST1H2BJ,HUS1,WEE1,RBBP8,HIST3H2BB,RMI2,RFC2,RFC3,RFC4,RFC5,MDC1,H2AFX,TOP3A,CDK2
1270108	Glucagon signaling in metabolic regulation	BioSystems: REACTOME	4.188e-18	1.517e-16	17	33	GNG2,ADCY1,ADCY2,ADCY3,ADCY5,ADCY6,ADCY7,ADCY9,GNB3,GNG3,GNG7,GNG11,ADCY4,PRKACA,PRKACB,PRKAR2B,GNB4
1269610	Beta-catenin independent WNT signaling	BioSystems: REACTOME	4.724e-18	1.684e-16	31	151	GNG2,PSMB8,PSMB10,PSMC4,PSMD3,PSMD8,PSMD11,AP2A1,CLTB,PLCB1,PLCB2,GNAT2,GNB3,GNG3,GNG7,GNG11,GNGT1,GNGT2,RAC1,RAC2,RAC3,TCF7L2,WNT5A,DVL1,ARRB2,PRKCA,PRKCB,GNB4,PRKG1,PRKG2,LEF1
1269944	Aquaporin-mediated transport	BioSystems: REACTOME	6.31e-18	2.214e-16	20	52	AVPR2,GNG2,ADCY1,ADCY2,ADCY3,ADCY5,ADCY6,ADCY7,ADCY9,GNB3,GNG3,GNG7,GNG11,GNGT1,GNGT2,ADCY4,PRKACA,PRKACB,PRKAR2B,GNB4
83092	Melanogenesis	BioSystems: KEGG	6.412e-18	2.214e-16	26	101	ADCY1,ADCY2,ADCY3,ADCY5,ADCY6,ADCY7,ADCY9,KITLG,PLCB1,GNAI1,PLCB2,PLCB4,KIT,RAF1,ADCY4,TCF7L2,NRAS,WNT5A,DVL1,EDN1,PRKACA,PRKACB,PRKCA,PRKCB,MAPK3,LEF1
952859	Oxytocin signaling pathway	BioSystems: KEGG	7.06e-18	2.4e-16	31	153	CDKN1A,ACTB,ADCY1,ADCY2,ADCY3,ADCY5,PTGS2,ADCY6,ADCY7,ADCY9,JUN,PIK3CG,PLCB1,GNAI1,PLCB2,PLCB4,NOS3,RAF1,CACNA1C,CACNA1D,ADCY4,NRAS,FOS,EGFR,PRKACA,PRKACB,PRKCA,PRKCB,MAPK3,MAPK7,PIK3R5
1269487	Signaling by SCF-KIT	BioSystems: REACTOME	8.731e-18	2.924e-16	45	340	CDKN1A,HGF,ERBB2,PDGFB,PDGFRB,SPTBN2,INSR,PSMB8,PSMB10,PSMC4,PSMD3,PSMD8,PSMD11,MDM2,ITGB3,STAT1,JAK2,KITLG,PIK3CB,PIK3CD,PIK3R1,PHLPP1,DLG4,FGFR1,KIT,VAV1,RAC1,RAF1,VWF,NRAS,PIK3R3,SHC1,LCK,PPP2R5B,ARRB1,ARRB2,EGFR,CD80,CD86,PRKCA,SOCS1,MAPK3,LYN,FYN,IL5
137910	CXCR4-mediated signaling events	BioSystems: Pathway Interaction Database	1.02e-17	3.365e-16	23	76	HLA-DRA,HLA-DRB1,GNG2,ITGA1,ITGA2,STAT1,JAK2,PTPRC,PIK3CB,CXCR4,PIK3R1,PLCB1,PLCB2,FGR,VAV1,CXCL12,LCK,CD3D,CD3G,CD4,ARRB2,LYN,FYN
1269779	Synthesis of DNA	BioSystems: REACTOME	1.092e-17	3.548e-16	26	103	CDKN1A,MCM8,PSMB8,PSMB10,PSMC4,MCM3,MCM4,PSMD3,MCM5,MCM7,PSMD8,PSMD11,POLA2,FEN1,POLD1,POLD2,POLE,RFC2,RFC3,RFC4,RFC5,LIG1,PRIM1,POLD4,PCNA,CDK2
1269203	Innate Immune System	BioSystems: REACTOME	1.138e-17	3.644e-16	95	1312	CDKN1A,HGF,ERBB2,UBE2L6,HLA-A,HLA-B,HLA-C,PDGFB,PDGFRB,B2M,SPTBN2,INSR,ACTB,PSMB8,PSMB10,PSMC4,IRF1,PSMD3,IRF7,PSMD8,BCL2,PSMD11,PTAFR,MDM2,ITGAM,ITGB3,ADCY1,ADCY2,ADCY3,DSN1,ADCY5,ADCY6,ADCY7,ADCY9,TXN,JAK2,CCR2,TYROBP,JUN,PTPRC,MAPK12,KITLG,PIK3CB,PIK3CD,PIK3R1,SYK,PKM,PHLPP1,RAB7A,DLG4,C3,PPIE,FGFR1,PLCG1,PLCG2,FGR,KIT,RHOF,NOS3,VAV1,RAC1,DNM2,RAF1,ADCY4,VWF,NRAS,FOS,PIK3R3,POLR2K,SHC1,POLR2L,…
1222950	Regulation of lipolysis in adipocytes	BioSystems: KEGG	1.526e-17	4.818e-16	20	54	INSR,ADCY1,ADCY2,ADCY3,ADCY5,PTGS2,ADCY6,ADCY7,ADCY9,ADRB2,PIK3CB,PIK3CD,PIK3R1,GNAI1,ADCY4,PIK3R3,PRKACA,PRKACB,PRKG1,PRKG2
1309095	DNA Double-Strand Break Repair	BioSystems: REACTOME	1.675e-17	5.213e-16	32	169	BARD1,HIST3H3,HIST1H4I,HIST1H2BL,HIST2H2BE,TIPIN,RAD1,FEN1,TIMELESS,HIST1H2BK,RAD9A,RAD51,RAD51B,HIST1H2BJ,HUS1,RBBP8,POLD1,POLD2,POLE,HIST3H2BB,RMI2,XRCC3,RFC2,RFC3,RFC4,RFC5,MDC1,H2AFX,POLD4,TOP3A,PCNA,CDK2
1269298	Fc epsilon receptor (FCERI) signaling	BioSystems: REACTOME	2.674e-17	8.134e-16	47	381	CDKN1A,HGF,ERBB2,PDGFB,PDGFRB,SPTBN2,INSR,PSMB8,PSMB10,PSMC4,PSMD3,PSMD8,PSMD11,MDM2,ITGB3,JAK2,JUN,KITLG,PIK3CB,PIK3CD,PIK3R1,SYK,PHLPP1,DLG4,FGFR1,PLCG1,PLCG2,KIT,VAV1,RAC1,RAF1,VWF,NRAS,FOS,PIK3R3,SHC1,LCK,PPP2R5B,ARRB1,ARRB2,EGFR,CD80,CD86,MAPK3,LYN,FYN,IL5
1404798	EGFR tyrosine kinase inhibitor resistance	BioSystems: KEGG	2.687e-17	8.134e-16	23	79	HGF,ERBB2,PDGFB,PDGFRB,BCL2,JAK2,PIK3CB,PIK3CD,PIK3R1,KDR,PLCG1,PLCG2,VEGFA,RAF1,NRAS,PIK3R3,SHC1,IGF1,IGF1R,EGFR,PRKCA,PRKCB,MAPK3
948277	Inflammatory mediator regulation of TRP channels	BioSystems: KEGG	2.737e-17	8.174e-16	25	97	ADCY1,ADCY2,ADCY3,ADCY5,ADCY6,BDKRB2,ADCY7,ADCY9,MAPK12,PIK3CB,PIK3CD,PIK3R1,PLCB1,PLCB2,PLCB4,PLCG1,PLCG2,ADCY4,PIK3R3,IGF1,PRKACA,PRKACB,PRKCA,PRKCB,MAPK11
P05731	GABA-B receptor II signaling	PantherDB	2.849e-17	8.394e-16	17	36	ADCY1,ADCY2,ADCY5,ADCY6,ADCY7,ADCY9,GNAI1,GNB3,GNG3,GNG7,GNG11,GNGT2,ADCY4,PRKACA,PRKACB,PRKAR2B,GNB4
1269480	Signaling by VEGF	BioSystems: REACTOME	5.522e-17	1.606e-15	44	341	HGF,ERBB2,PDGFB,PDGFRB,SPTBN2,PSMB8,PSMB10,PSMC4,PSMD3,PSMD8,PSMD11,ITGB3,JAK2,MAPK12,KITLG,PIK3CB,PIK3R1,DLG4,KDR,FGFR1,PLCG1,KIT,NOS3,VAV1,RAC1,VEGFA,RAF1,FLT1,VWF,NRAS,SHC1,CAV1,PPP2R5B,ARRB1,ARRB2,EGFR,PRKACA,PRKACB,PRKCA,PRKCB,MAPK3,MAPK11,FYN,IL5
1268855	Diseases of signal transduction	BioSystems: REACTOME	6.088e-17	1.747e-15	46	373	MYC,CDKN1A,HGF,ERBB2,PDGFB,PDGFRB,PSMB8,PSMB10,PSMC4,PSMD3,PSMD8,PSMD11,MDM2,ITGB3,STAT1,JAK2,KITLG,PIK3CB,PIK3CD,PIK3R1,FGFR1,PLCG1,KIT,VAV1,NOTCH1,RAF1,TCF7L2,VWF,NRAS,PIK3R3,POLR2J,POLR2K,SHC1,POLR2L,LCK,TGFB1,NCOR2,PPP2R5B,ARRB1,ARRB2,EGFR,CD80,CD86,MAPK3,FYN,SMAD3
1474302	Fluid shear stress and atherosclerosis	BioSystems: KEGG	6.795e-17	1.925e-15	29	142	PDGFB,ACTB,BCL2,HMOX1,ITGB3,TXN,BMP4,JUN,MAPK12,PIK3CB,PIK3CD,PIK3R1,CCL2,KDR,MMP2,NOS3,SDC1,VCAM1,RAC1,RAC2,RAC3,VEGFA,FOS,PIK3R3,CAV1,EDN1,TNF,MAPK7,MAPK11
1269580	G-protein beta:gamma signalling	BioSystems: REACTOME	8.768e-17	2.453e-15	19	51	GNG2,JAK2,PIK3CB,PIK3CD,PIK3CG,PIK3R1,PLCB1,PLCB2,GNB3,GNG3,GNG7,GNG11,GNGT1,GNGT2,PIK3R3,SHC1,GNB4,PIK3R5,IL5
1269856	Telomere Maintenance	BioSystems: REACTOME	9.102e-17	2.515e-15	23	83	POLA2,HIST3H3,HIST1H4I,HIST1H2BL,HIST2H2BE,FEN1,HIST1H2BK,HIST1H2BJ,POLD1,POLD2,POLE,HIST3H2BB,RFC2,RFC3,RFC4,RFC5,LIG1,PRIM1,H2AFX,H2AFZ,POLD4,H2AFJ,PCNA
125138	Viral myocarditis	BioSystems: KEGG	1.161e-16	3.13e-15	20	59	HLA-A,HLA-B,HLA-C,HLA-DPA1,HLA-DPB1,HLA-DQA1,HLA-DRA,HLA-DRB1,ACTB,DAG1,RAC1,RAC2,RAC3,CAV1,CD80,CD86,CYCS,CD40,CD40LG,FYN
83066	VEGF signaling pathway	BioSystems: KEGG	1.161e-16	3.13e-15	20	59	PTGS2,MAPK12,PIK3CB,PIK3CD,PIK3R1,KDR,PLCG1,PLCG2,NOS3,RAC1,RAC2,RAC3,VEGFA,RAF1,NRAS,PIK3R3,PRKCA,PRKCB,MAPK3,MAPK11
1269483	VEGFA-VEGFR2 Pathway	BioSystems: REACTOME	1.251e-16	3.331e-15	43	333	HGF,ERBB2,PDGFB,PDGFRB,SPTBN2,PSMB8,PSMB10,PSMC4,PSMD3,PSMD8,PSMD11,ITGB3,JAK2,MAPK12,KITLG,PIK3CB,PIK3R1,DLG4,KDR,FGFR1,PLCG1,KIT,NOS3,VAV1,RAC1,VEGFA,RAF1,VWF,NRAS,SHC1,CAV1,PPP2R5B,ARRB1,ARRB2,EGFR,PRKACA,PRKACB,PRKCA,PRKCB,MAPK3,MAPK11,FYN,IL5
83080	T cell receptor signaling pathway	BioSystems: KEGG	1.299e-16	3.418e-15	25	103	IL10,PAK4,JUN,PTPRC,MAPK12,PIK3CB,PIK3CD,PIK3R1,PLCG1,VAV1,RAF1,NRAS,FOS,PIK3R3,LCK,ZAP70,CD3D,CD3G,CD4,CD40LG,TNF,MAPK3,MAPK11,FYN,IL5
83082	Fc epsilon RI signaling pathway	BioSystems: KEGG	1.74e-16	4.525e-15	21	68	MAPK12,PIK3CB,PIK3CD,PIK3R1,SYK,PLCG1,PLCG2,VAV1,RAC1,RAC2,RAC3,RAF1,NRAS,PIK3R3,PRKCA,TNF,MAPK3,MAPK11,LYN,FYN,IL5
137958	Endothelins	BioSystems: Pathway Interaction Database	2.042e-16	5.248e-15	19	53	ADCY1,ADCY2,ADCY3,ADCY5,ADCY6,ADCY7,ADCY9,JAK2,JUN,PLCB1,PLCB2,RAC1,COL1A2,RAF1,ADCY4,FOS,EDN1,PRKCA,MAPK3
1269183	Signaling by the B Cell Receptor (BCR)	BioSystems: REACTOME	2.171e-16	5.516e-15	36	236	CDKN1A,HGF,ERBB2,PDGFB,PDGFRB,INSR,PSMB8,PSMB10,PSMC4,PSMD3,PSMD8,PSMD11,MDM2,KITLG,PIK3CB,PIK3CD,PIK3R1,SYK,PHLPP1,FGFR1,PLCG1,PLCG2,KIT,VAV1,NRAS,PIK3R3,SHC1,LCK,PPP2R5B,EGFR,CD80,CD86,PRKCB,MAPK3,LYN,FYN
167324	Amoebiasis	BioSystems: KEGG	2.58e-16	6.479e-15	24	96	IL10,ACTN4,ACTN1,ITGAM,ADCY1,PIK3CB,PIK3CD,PIK3R1,PLCB1,RAB7A,GNA15,PLCB2,PLCB4,COL1A1,COL1A2,PIK3R3,TGFB1,GNA14,TLR2,PRKACA,PRKACB,PRKCA,PRKCB,TNF
1269357	GPVI-mediated activation cascade	BioSystems: REACTOME	3.068e-16	7.618e-15	19	54	JAK2,PIK3CB,PIK3CD,PIK3CG,PIK3R1,SYK,PLCG2,VAV1,RAC1,RAC2,PIK3R3,SHC1,LCK,RHOB,RHOG,LYN,FYN,PIK3R5,IL5
P00005	Angiogenesis	PantherDB	3.213e-16	7.837e-15	29	150	HIF1A,PDGFB,PDGFRB,STAT1,JUN,PIK3CB,PIK3CD,PIK3CG,PIK3R1,KDR,FGFR1,PLCG1,PLCG2,NOS3,NOTCH1,VEGFA,RAF1,TCF7L2,NRAS,FOS,WNT5A,PIK3R3,DVL1,SHC1,RHOB,RHOC,PRKCA,PRKCB,MAPK3
1269587	PLC beta mediated events	BioSystems: REACTOME	3.227e-16	7.837e-15	18	47	ADCY1,ADCY2,ADCY3,ADCY5,ADCY6,ADCY7,ADCY9,PLCB1,GNAI1,PLCB2,PLCB4,GNAT2,GNAZ,ADCY4,PRKACA,PRKACB,PRKAR2B,PRKCA
377263	GABAergic synapse	BioSystems: KEGG	3.779e-16	9.078e-15	23	88	GNG2,ADCY1,ADCY2,ADCY3,ADCY5,ADCY6,ADCY7,ADCY9,GNAI1,GNB3,GNG3,GNG7,GNG11,GNGT1,GNGT2,CACNA1C,CACNA1D,ADCY4,PRKACA,PRKACB,PRKCA,PRKCB,GNB4
658418	Viral carcinogenesis	BioSystems: KEGG	4.436e-16	1.054e-14	33	201	CDKN1A,CDKN2A,HLA-A,HLA-B,HLA-C,ACTN4,IRF7,ACTN1,MDM2,HIST1H4I,JUN,HIST1H2BL,HIST2H2BE,PIK3CB,PIK3CD,PIK3R1,SYK,PKM,C3,CCR5,HIST1H2BK,RAC1,HIST1H2BJ,NRAS,PIK3R3,HIST3H2BB,SKP2,PRKACA,PRKACB,MAPK3,LYN,CDK2,CDK6
1269586	G-protein mediated events	BioSystems: REACTOME	5.027e-16	1.182e-14	18	48	ADCY1,ADCY2,ADCY3,ADCY5,ADCY6,ADCY7,ADCY9,PLCB1,GNAI1,PLCB2,PLCB4,GNAT2,GNAZ,ADCY4,PRKACA,PRKACB,PRKAR2B,PRKCA
552665	Morphine addiction	BioSystems: KEGG	8.458e-16	1.968e-14	23	91	GNG2,ADCY1,ADCY2,ADCY3,ADCY5,ADCY6,ADCY7,ADCY9,GNAI1,GNB3,GNG3,GNG7,GNG11,GNGT1,GNGT2,ADCY4,ARRB1,ARRB2,PRKACA,PRKACB,PRKCA,PRKCB,GNB4
144181	Leishmaniasis	BioSystems: KEGG	8.803e-16	2.027e-14	21	73	IL10,HLA-DPA1,HLA-DPB1,HLA-DQA1,HLA-DRA,HLA-DRB1,ITGA4,ITGAM,PTGS2,STAT1,JAK2,JUN,MAPK12,C3,FOS,TGFB1,TLR2,PRKCB,TNF,MAPK3,MAPK11
83122	Systemic lupus erythematosus	BioSystems: KEGG	9.694e-16	2.209e-14	27	133	IL10,HLA-DPA1,HLA-DPB1,HLA-DQA1,HLA-DRA,HLA-DRB1,ACTN4,ACTN1,HIST3H3,HIST1H4I,HIST1H2AK,HIST1H2BL,HIST2H2BE,HIST1H3A,C3,HIST1H2BK,HIST1H2BJ,HIST3H2BB,CD80,CD86,CD40,CD40LG,H2AFX,H2AFZ,TNF,H2AFJ,HIST2H3C
1268786	Neurotransmitter Receptor Binding And Downstream Transmission In The Postsynaptic Cell	BioSystems: REACTOME	1.591e-15	3.588e-14	28	147	GNG2,RRAS,MDM2,ADCY1,ADCY2,ADCY3,ADCY5,ADCY6,ADCY7,ADCY9,AP2A1,PLCB1,DLG4,GNAI1,PLCB2,GNB3,GNG3,GNG7,GNG11,GNGT1,GNGT2,RAF1,ADCY4,PRKACA,PRKACB,PRKCA,PRKCB,GNB4
1470923	Interleukin-4 and 13 signaling	BioSystems: REACTOME	1.709e-15	3.814e-14	25	114	MYC,CDKN1A,IL10,HGF,HIF1A,BCL2,HMOX1,ITGAM,PTGS2,RHOU,STAT1,JAK2,PIK3R1,CCL2,MMP2,VCAM1,VEGFA,COL1A2,VIM,ANXA1,FOS,SOCS3,TGFB1,SOCS1,TNF
1269810	M Phase	BioSystems: REACTOME	1.8e-15	3.978e-14	40	311	CENPN,INCENP,NDE1,CENPL,PSMB8,PSMB10,PSMC4,PSMD3,PSMD8,PSMD11,HIST3H3,HIST1H4I,DSN1,CENPP,HIST1H2BL,HIST2H2BE,HIST1H3A,FBXO5,NCAPD2,HIST1H2BK,SEC13,HIST1H2BJ,NUP107,HIST3H2BB,SMC4,CENPO,CENPS,SMC2,ITGB3BP,PPP2R5B,CDC26,CENPH,H2AFX,H2AFZ,PRKCA,PRKCB,H2AFJ,MAPK3,STAG2,HIST2H3C
83106	Colorectal cancer	BioSystems: KEGG	2.911e-15	6.37e-14	19	60	MYC,BCL2,JUN,PIK3CB,PIK3CD,PIK3R1,RAC1,RAC2,RAC3,RAF1,TCF7L2,FOS,PIK3R3,TGFB1,MSH6,CYCS,MAPK3,LEF1,SMAD3
119304	Progesterone-mediated oocyte maturation	BioSystems: KEGG	3.013e-15	6.528e-14	23	96	ADCY1,ADCY2,ADCY3,ADCY5,ADCY6,ADCY7,ADCY9,MAPK12,PIK3CB,PIK3CD,PIK3R1,GNAI1,RAF1,ADCY4,PIK3R3,IGF1,IGF1R,CDC26,PRKACA,PRKACB,MAPK3,MAPK11,CDK2
1269507	Signaling by Rho GTPases	BioSystems: REACTOME	3.15e-15	6.759e-14	47	430	CENPN,INCENP,NDE1,RHOJ,CENPL,ACTB,HIST1H4I,DSN1,RHOU,CENPP,HIST1H2BL,HIST2H2BE,RHOBTB1,HIST1H3A,RHOV,DLG4,KIF5A,RHOF,VAV1,HIST1H2BK,RAC1,RAC2,RAC3,SEC13,HIST1H2BJ,FLNA,RHOD,NUP107,HIST3H2BB,DVL1,CENPO,CENPS,AR,ITGB3BP,RHOB,RHOC,RHOG,RHOH,PPP2R5B,MYH14,CENPH,H2AFX,H2AFZ,H2AFJ,MAPK3,HIST2H3C,RHOT1
83111	Prostate cancer	BioSystems: KEGG	3.595e-15	7.639e-14	22	87	CDKN1A,ERBB2,PDGFB,PDGFRB,BCL2,MDM2,PIK3CB,PIK3CD,PIK3R1,FGFR1,RAF1,TCF7L2,NRAS,PIK3R3,E2F3,AR,IGF1,IGF1R,EGFR,MAPK3,LEF1,CDK2
1427866	RET signaling	BioSystems: REACTOME	4.067e-15	8.56e-14	37	273	HGF,ERBB2,PDGFB,PDGFRB,SPTBN2,PSMB8,PSMB10,PSMC4,PSMD3,PSMD8,PSMD11,ITGB3,JAK2,KITLG,PIK3CB,PIK3CD,PIK3R1,DLG4,FGFR1,PLCG1,KIT,RAF1,VWF,NRAS,PIK3R3,SHC1,PPP2R5B,ARRB1,ARRB2,EGFR,PRKACA,PRKACB,PRKCA,MAPK3,MAPK7,FYN,IL5
1340713	Longevity regulating pathway - multiple species	BioSystems: KEGG	5.78e-15	1.205e-13	19	62	INSR,ADCY1,ADCY2,ADCY3,ADCY5,ADCY6,ADCY7,ADCY9,PIK3CB,PIK3CD,PIK3R1,HSPA2,ADCY4,NRAS,PIK3R3,IGF1,IGF1R,PRKACA,PRKACB
1269543	Signaling by GPCR	BioSystems: REACTOME	6.164e-15	1.27e-13	91	1350	HGF,LPAR3,ERBB2,PDGFB,PDGFRB,AVPR2,SPTBN2,GNG2,PSMB8,PSMB10,PSMC4,NMUR1,PSMD3,PSMD8,PSMD11,PTAFR,F2R,ITGB3,ADCY1,ADCY2,ADCY3,PTH,ADCY5,ADCY6,BDKRB2,ADCY7,ADCY9,JAK2,CCR2,ADRB2,KITLG,PIK3CB,CXCR4,PIK3CD,PIK3CG,PIK3R1,PLCB1,DLG4,C3,CCR1,GNA15,GNAI1,CCR5,PLCB2,CCR7,PLCB4,FGFR1,TACR1,GNAT2,GNAZ,GNB3,GNG3,GNG7,GNG11,KIT,GNGT1,GNGT2,VAV1,CXCL12,RAC1,RAC2,RAF1,ADCY4,GPR17,VWF,NRAS,LPAR5,ANXA1,WNT5A,PIK3…
1309101	Processing of DNA double-strand break ends	BioSystems: REACTOME	6.206e-15	1.27e-13	23	99	BARD1,HIST3H3,HIST1H4I,HIST1H2BL,HIST2H2BE,TIPIN,RAD1,TIMELESS,HIST1H2BK,RAD9A,HIST1H2BJ,HUS1,RBBP8,HIST3H2BB,RMI2,RFC2,RFC3,RFC4,RFC5,MDC1,H2AFX,TOP3A,CDK2
M19784	T Cell Receptor Signaling Pathway	MSigDB C2 BIOCARTA (v6.0)	6.777e-15	1.367e-13	17	47	JUN,PIK3CG,PIK3R1,PLCG1,VAV1,RAC1,RAF1,FOS,SHC1,LCK,ZAP70,CD3D,CD3G,PRKCA,PRKCB,MAPK3,FYN
1270102	Regulation of insulin secretion	BioSystems: REACTOME	6.803e-15	1.367e-13	21	80	GNG2,ADCY5,ADCY6,PLCB1,GNA15,GNAI1,PLCB2,GNB3,GNG3,GNG7,GNG11,GNGT1,GNGT2,CACNA1C,CACNA1D,GNA14,PRKACA,PRKACB,PRKAR2B,PRKCA,GNB4
1269509	RHO GTPase Effectors	BioSystems: REACTOME	9.1e-15	1.812e-13	38	295	CENPN,INCENP,NDE1,CENPL,ACTB,HIST1H4I,DSN1,CENPP,HIST1H2BL,HIST2H2BE,HIST1H3A,DLG4,KIF5A,HIST1H2BK,RAC1,RAC2,SEC13,HIST1H2BJ,FLNA,RHOD,NUP107,HIST3H2BB,DVL1,CENPO,CENPS,AR,ITGB3BP,RHOB,RHOC,RHOG,PPP2R5B,MYH14,CENPH,H2AFX,H2AFZ,H2AFJ,MAPK3,HIST2H3C
1268854	Disease	BioSystems: REACTOME	9.296e-15	1.834e-13	69	867	MYC,CDKN1A,HGF,ERBB2,HLA-A,PDGFB,PDGFRB,AVPR2,B2M,PSMB8,PSMB10,DAG1,PSMC4,PSMD3,PSMD8,PSMD11,MDM2,DCN,ITGB3,STAT1,JAK2,JUN,KITLG,AP2A1,PIK3CB,CXCR4,PIK3CD,PIK3R1,FEN1,SYT1,CCR5,FGFR1,PLCG1,KIT,SDC1,VAV1,NOTCH1,RAC1,RAF1,HSPG2,ELOB,TCF7L2,VWF,NRAS,NUP107,SH3GL1,PIK3R3,POLR2J,POLR2K,SHC1,POLR2L,LCK,TGFB1,LIG1,NCOR2,THBS1,PPP2R5B,ARRB1,CD4,ARRB2,EGFR,ISG15,CD80,CD86,FURIN,TLR2,MAPK3,FYN,SMAD3
1269581	G beta:gamma signalling through PI3Kgamma	BioSystems: REACTOME	1.022e-14	1.998e-13	17	48	GNG2,JAK2,PIK3CB,PIK3CD,PIK3CG,PIK3R1,GNB3,GNG3,GNG7,GNG11,GNGT1,GNGT2,PIK3R3,SHC1,GNB4,PIK3R5,IL5
83108	Pancreatic cancer	BioSystems: KEGG	1.116e-14	2.163e-13	19	64	CDKN2A,ERBB2,STAT1,PIK3CB,PIK3CD,PIK3R1,RAC1,RAC2,RAC3,VEGFA,RAD51,RAF1,PIK3R3,E2F3,TGFB1,EGFR,MAPK3,SMAD3,CDK6
169642	Toxoplasmosis	BioSystems: KEGG	1.37e-14	2.632e-13	24	113	IL10,HLA-DPA1,HLA-DPB1,HLA-DQA1,HLA-DRA,HLA-DRB1,BCL2,STAT1,JAK2,MAPK12,PIK3CG,GNAI1,CCR5,HSPA2,TGFB1,TLR2,CYCS,CD40,CD40LG,SOCS1,TNF,MAPK3,MAPK11,PIK3R5
1269185	Downstream signaling events of B Cell Receptor (BCR)	BioSystems: REACTOME	1.608e-14	3.064e-13	31	199	CDKN1A,HGF,ERBB2,PDGFB,PDGFRB,INSR,PSMB8,PSMB10,PSMC4,PSMD3,PSMD8,PSMD11,MDM2,KITLG,PIK3CB,PIK3CD,PIK3R1,PHLPP1,FGFR1,KIT,VAV1,NRAS,PIK3R3,LCK,PPP2R5B,EGFR,CD80,CD86,PRKCB,MAPK3,FYN
217173	Influenza A	BioSystems: KEGG	1.646e-14	3.11e-13	29	173	HLA-DPA1,HLA-DPB1,HLA-DQA1,HLA-DRA,HLA-DRB1,ACTB,IRF7,STAT1,JAK2,JUN,MAPK12,PIK3CB,PIK3CD,PIK3R1,CCL2,HSPA2,RAF1,PIK3R3,SOCS3,OAS1,OAS2,OAS3,FURIN,CYCS,PRKCA,PRKCB,TNF,MAPK3,MAPK11
1269859	Telomere C-strand (Lagging Strand) Synthesis	BioSystems: REACTOME	1.662e-14	3.113e-13	13	24	POLA2,FEN1,POLD1,POLD2,POLE,RFC2,RFC3,RFC4,RFC5,LIG1,PRIM1,POLD4,PCNA
83083	Leukocyte transendothelial migration	BioSystems: KEGG	1.69e-14	3.138e-13	24	114	ACTB,ACTN4,ACTN1,ITGA4,ITGAM,MAPK12,PIK3CB,CXCR4,PIK3CD,PIK3R1,GNAI1,PLCG1,PLCG2,MMP2,VAV1,CXCL12,VCAM1,RAC1,RAC2,PIK3R3,RHOH,PRKCA,PRKCB,MAPK11
1269302	Role of LAT2/NTAL/LAB on calcium mobilization	BioSystems: REACTOME	1.844e-14	3.397e-13	26	137	CDKN1A,HGF,ERBB2,PDGFB,PDGFRB,INSR,MDM2,KITLG,PIK3CB,PIK3CD,PIK3R1,SYK,PHLPP1,FGFR1,KIT,VAV1,PIK3R3,SHC1,LCK,PPP2R5B,EGFR,CD80,CD86,MAPK3,LYN,FYN
1269314	Interferon gamma signaling	BioSystems: REACTOME	2.073e-14	3.786e-13	22	94	HLA-A,HLA-B,HLA-C,HLA-DPA1,HLA-DPB1,HLA-DQA1,HLA-DRA,HLA-DRB1,B2M,IRF1,IRF7,PTAFR,STAT1,JAK2,VCAM1,SOCS3,OAS1,OAS2,OAS3,OASL,CD44,SOCS1
946598	Thyroid hormone signaling pathway	BioSystems: KEGG	2.553e-14	4.624e-13	24	116	MYC,HIF1A,ACTB,MDM2,ITGB3,STAT1,BMP4,PIK3CB,PIK3CD,PIK3R1,PLCB1,PLCB2,PLCB4,PLCG1,PLCG2,NOTCH1,RAF1,NRAS,PIK3R3,PRKACA,PRKACB,PRKCA,PRKCB,MAPK3
1269323	Interleukin-3, 5 and GM-CSF signaling	BioSystems: REACTOME	2.598e-14	4.631e-13	36	274	HGF,ERBB2,PDGFB,PDGFRB,SPTBN2,PSMB8,PSMB10,PSMC4,PSMD3,PSMD8,PSMD11,ITGB3,JAK2,KITLG,PIK3CB,PIK3CD,PIK3R1,SYK,DLG4,FGFR1,KIT,VAV1,RAF1,VWF,NRAS,PIK3R3,SHC1,PPP2R5B,ARRB1,ARRB2,EGFR,PRKACA,MAPK3,LYN,FYN,IL5
1269299	FCERI mediated MAPK activation	BioSystems: REACTOME	2.598e-14	4.631e-13	36	274	HGF,ERBB2,PDGFB,PDGFRB,SPTBN2,PSMB8,PSMB10,PSMC4,PSMD3,PSMD8,PSMD11,ITGB3,JAK2,JUN,KITLG,SYK,DLG4,FGFR1,PLCG1,PLCG2,KIT,VAV1,RAC1,RAF1,VWF,NRAS,FOS,SHC1,PPP2R5B,ARRB1,ARRB2,EGFR,MAPK3,LYN,FYN,IL5
1269788	Lagging Strand Synthesis	BioSystems: REACTOME	3.221e-14	5.694e-13	12	20	POLA2,FEN1,POLD1,POLD2,RFC2,RFC3,RFC4,RFC5,LIG1,PRIM1,POLD4,PCNA
1144995	Sphingolipid signaling pathway	BioSystems: KEGG	3.822e-14	6.704e-13	24	118	BCL2,BDKRB2,MAPK12,PIK3CB,PIK3CD,PIK3R1,PLCB1,GNAI1,PLCB2,PLCB4,NOS3,RAC1,RAC2,RAC3,RAF1,NRAS,PIK3R3,PPP2R5B,PRKCA,PRKCB,TNF,MAPK3,MAPK11,FYN
1269295	PKA activation	BioSystems: REACTOME	4.274e-14	7.437e-13	11	16	ADCY1,ADCY2,ADCY3,ADCY5,ADCY6,ADCY7,ADCY9,ADCY4,PRKACA,PRKACB,PRKAR2B
469199	Dopaminergic synapse	BioSystems: KEGG	4.333e-14	7.482e-13	25	130	GNG2,ADCY5,MAPK12,PLCB1,GNAI1,PLCB2,PLCB4,KIF5A,GNB3,GNG3,GNG7,GNG11,GNGT1,GNGT2,CACNA1C,CACNA1D,FOS,PPP2R5B,ARRB2,PRKACA,PRKACB,PRKCA,PRKCB,GNB4,MAPK11
137976	IL2-mediated signaling events	BioSystems: Pathway Interaction Database	4.749e-14	8.136e-13	17	52	MYC,BCL2,STAT1,JUN,PIK3R1,SYK,RAF1,FOS,SOCS3,SHC1,LCK,PRKCB,SOCS1,MAPK3,MAPK11,FYN,CDK2
585563	Alcoholism	BioSystems: KEGG	4.786e-14	8.137e-13	29	180	GNG2,HIST3H3,HIST1H4I,ADCY5,BDNF,HIST1H2AK,HIST1H2BL,HIST2H2BE,HIST1H3A,GNAI1,GNB3,GNG3,GNG7,GNG11,GNGT1,GNGT2,HIST1H2BK,RAF1,HIST1H2BJ,NRAS,HIST3H2BB,SHC1,PRKACA,H2AFX,H2AFZ,GNB4,H2AFJ,MAPK3,HIST2H3C
83114	Melanoma	BioSystems: KEGG	5.181e-14	8.674e-13	19	69	CDKN1A,CDKN2A,HGF,PDGFB,PDGFRB,MDM2,PIK3CB,PIK3CD,PIK3R1,FGFR1,RAF1,NRAS,PIK3R3,E2F3,IGF1,IGF1R,EGFR,MAPK3,CDK6
1309102	HDR through Homologous Recombination (HRR)	BioSystems: REACTOME	5.181e-14	8.674e-13	19	69	BARD1,RAD1,RAD9A,RAD51,RAD51B,HUS1,RBBP8,POLD1,POLD2,POLE,RMI2,XRCC3,RFC2,RFC3,RFC4,RFC5,POLD4,TOP3A,PCNA
83123	Allograft rejection	BioSystems: KEGG	5.908e-14	9.817e-13	15	38	IL10,HLA-A,HLA-B,HLA-C,HLA-DPA1,HLA-DPB1,HLA-DQA1,HLA-DRA,HLA-DRB1,CD80,CD86,CD40,CD40LG,TNF,IL5
694606	Hepatitis B	BioSystems: KEGG	6.381e-14	1.052e-12	26	144	MYC,CDKN1A,IRF7,BCL2,STAT1,JUN,PIK3CB,PIK3CD,PIK3R1,RAF1,HSPG2,NRAS,FOS,PIK3R3,E2F3,TGFB1,TLR2,CYCS,PRKCA,PRKCB,TNF,MAPK3,PCNA,SMAD3,CDK2,CDK6
1269356	Thrombin signalling through proteinase activated receptors (PARs)	BioSystems: REACTOME	7.333e-14	1.2e-12	14	32	GNG2,F2R,GNA15,GNB3,GNG3,GNG7,GNG11,GNGT1,GNGT2,ARRB1,ARRB2,GNA14,GNB4,MAPK3
83079	Natural killer cell mediated cytotoxicity	BioSystems: KEGG	7.512e-14	1.221e-12	25	133	HLA-A,HLA-B,HLA-C,TYROBP,PIK3CB,PIK3CD,PIK3R1,SYK,PLCG1,PLCG2,VAV1,RAC1,RAC2,RAC3,RAF1,NRAS,PIK3R3,SHC1,LCK,ZAP70,PRKCA,PRKCB,TNF,MAPK3,FYN
121494	Dilated cardiomyopathy	BioSystems: KEGG	8.768e-14	1.414e-12	21	90	ACTB,DAG1,ITGA1,ITGA2,ITGA4,ITGB3,ADCY1,ADCY2,ADCY3,ADCY5,ADCY6,ADCY7,ADCY9,CACNA1C,CACNA1D,ADCY4,TGFB1,IGF1,PRKACA,PRKACB,TNF
1269294	PKA-mediated phosphorylation of CREB	BioSystems: REACTOME	1.179e-13	1.875e-12	11	17	ADCY1,ADCY2,ADCY3,ADCY5,ADCY6,ADCY7,ADCY9,ADCY4,PRKACA,PRKACB,PRKAR2B
1270109	PKA activation in glucagon signalling	BioSystems: REACTOME	1.179e-13	1.875e-12	11	17	ADCY1,ADCY2,ADCY3,ADCY5,ADCY6,ADCY7,ADCY9,ADCY4,PRKACA,PRKACB,PRKAR2B
525336	Serotonergic synapse	BioSystems: KEGG	1.297e-13	2.048e-12	23	113	GNG2,ADCY5,PTGS2,PLCB1,GNAI1,PLCB2,PLCB4,GNB3,GNG3,GNG7,GNG11,GNGT1,GNGT2,RAF1,CACNA1C,CACNA1D,NRAS,PRKACA,PRKACB,PRKCA,PRKCB,GNB4,MAPK3
1268815	GABA B receptor activation	BioSystems: REACTOME	1.457e-13	2.267e-12	15	40	GNG2,ADCY1,ADCY2,ADCY3,ADCY5,ADCY6,ADCY7,ADCY9,GNAI1,GNB3,GNG3,GNG7,GNGT1,GNGT2,ADCY4
1268816	Activation of GABAB receptors	BioSystems: REACTOME	1.457e-13	2.267e-12	15	40	GNG2,ADCY1,ADCY2,ADCY3,ADCY5,ADCY6,ADCY7,ADCY9,GNAI1,GNB3,GNG3,GNG7,GNGT1,GNGT2,ADCY4
1269191	Negative regulation of the PI3K/AKT network	BioSystems: REACTOME	2.208e-13	3.413e-12	21	94	HGF,ERBB2,PDGFB,PDGFRB,INSR,KITLG,PIK3CB,PIK3CD,PIK3R1,PHLPP1,FGFR1,KIT,VAV1,PIK3R3,LCK,PPP2R5B,EGFR,CD80,CD86,MAPK3,FYN
1270103	Adrenaline,noradrenaline inhibits insulin secretion	BioSystems: REACTOME	2.243e-13	3.442e-12	13	28	GNG2,ADCY5,ADCY6,GNAI1,GNB3,GNG3,GNG7,GNG11,GNGT1,GNGT2,CACNA1C,CACNA1D,GNB4
1269321	Interleukin-2 signaling	BioSystems: REACTOME	2.848e-13	4.341e-12	34	265	HGF,ERBB2,PDGFB,PDGFRB,SPTBN2,PSMB8,PSMB10,PSMC4,PSMD3,PSMD8,PSMD11,ITGB3,JAK2,KITLG,PIK3CB,PIK3CD,PIK3R1,SYK,DLG4,FGFR1,KIT,RAF1,VWF,NRAS,PIK3R3,SHC1,LCK,PPP2R5B,ARRB1,ARRB2,EGFR,MAPK3,FYN,IL5
P05911	Angiotensin II-stimulated signaling through G proteins and beta-arrestin	PantherDB	3.333e-13	5.045e-12	14	35	PLCB1,PLCB2,GNB3,GNG3,GNG7,GNG11,GNGT2,RAF1,ARRB1,ARRB2,EGR1,PRKCA,GNB4,MAPK3
P00034	Integrin signalling pathway	PantherDB	3.383e-13	5.086e-12	27	167	ACTB,ACTN4,ACTN1,ITGA1,ITGA2,ITGA4,RRAS,ITGAM,ITGB3,PIK3CB,PIK3CD,PIK3CG,PIK3R1,RAC1,RAC2,COL1A1,COL1A2,RAF1,FLNA,NRAS,PIK3R3,SHC1,CAV1,RHOB,RHOC,MAPK3,FYN
1269754	G2/M DNA damage checkpoint	BioSystems: REACTOME	3.44e-13	5.137e-12	21	96	BARD1,HIST3H3,HIST1H4I,HIST1H2BL,HIST2H2BE,RAD1,HIST1H2BK,RAD9A,HIST1H2BJ,HUS1,WEE1,RBBP8,HIST3H2BB,RMI2,RFC2,RFC3,RFC4,RFC5,MDC1,H2AFX,TOP3A
1269786	Leading Strand Synthesis	BioSystems: REACTOME	3.545e-13	5.189e-12	10	14	POLA2,POLD1,POLD2,RFC2,RFC3,RFC4,RFC5,PRIM1,POLD4,PCNA
1269861	Polymerase switching on the C-strand of the telomere	BioSystems: REACTOME	3.545e-13	5.189e-12	10	14	POLA2,POLD1,POLD2,RFC2,RFC3,RFC4,RFC5,PRIM1,POLD4,PCNA
1269787	Polymerase switching	BioSystems: REACTOME	3.545e-13	5.189e-12	10	14	POLA2,POLD1,POLD2,RFC2,RFC3,RFC4,RFC5,PRIM1,POLD4,PCNA
1469482	Th17 cell differentiation	BioSystems: KEGG	3.595e-13	5.227e-12	22	107	HIF1A,HLA-DPA1,HLA-DPB1,HLA-DQA1,HLA-DRA,HLA-DRB1,STAT1,JAK2,JUN,MAPK12,PLCG1,FOXP3,FOS,LCK,ZAP70,TGFB1,CD3D,CD3G,CD4,MAPK3,MAPK11,SMAD3
P00010	B cell activation	PantherDB	3.644e-13	5.263e-12	17	58	JUN,PTPRC,PIK3CB,PIK3CD,PIK3CG,SYK,PLCG2,VAV1,RAC1,RAC2,RAF1,NRAS,FOS,PRKCB,MAPK3,MAPK11,LYN
83078	Hematopoietic cell lineage	BioSystems: KEGG	4.275e-13	6.135e-12	21	97	HLA-DPA1,HLA-DPB1,HLA-DQA1,HLA-DRA,HLA-DRB1,ITGA1,ITGA2,ITGA4,ITGAM,ITGB3,KITLG,KIT,TFRC,CD3D,CD3G,CD4,CSF1R,CD34,CD44,TNF,IL5
83050	Calcium signaling pathway	BioSystems: KEGG	4.345e-13	6.195e-12	28	182	ERBB2,PDGFRB,PTAFR,F2R,ADCY1,ADCY2,ADCY3,BDKRB2,ADCY7,ADCY9,ADRB2,PLCB1,GNA15,PLCB2,PLCB4,TACR1,PLCG1,PLCG2,NOS3,CACNA1C,CACNA1D,ADCY4,GNA14,EGFR,PRKACA,PRKACB,PRKCA,PRKCB
1383020	PI5P, PP2A and IER3 Regulate PI3K/AKT Signaling	BioSystems: REACTOME	4.682e-13	6.632e-12	20	87	HGF,ERBB2,PDGFB,PDGFRB,INSR,KITLG,PIK3CB,PIK3CD,PIK3R1,FGFR1,KIT,VAV1,PIK3R3,LCK,PPP2R5B,EGFR,CD80,CD86,MAPK3,FYN
908257	Adrenergic signaling in cardiomyocytes	BioSystems: KEGG	4.971e-13	6.953e-12	25	144	BCL2,ADCY1,ADCY2,ADCY3,ADCY5,ADCY6,ADCY7,ADCY9,ADRB2,MAPK12,PIK3CG,PLCB1,GNAI1,PLCB2,PLCB4,CACNA1C,CACNA1D,ADCY4,PPP2R5B,PRKACA,PRKACB,PRKCA,MAPK3,MAPK11,PIK3R5
1435207	Breast cancer	BioSystems: KEGG	4.971e-13	6.953e-12	25	144	MYC,CDKN1A,ERBB2,JUN,PIK3CB,PIK3CD,PIK3R1,FGFR1,KIT,NOTCH1,RAF1,TCF7L2,NRAS,FOS,WNT5A,PIK3R3,DVL1,SHC1,E2F3,IGF1,IGF1R,EGFR,MAPK3,LEF1,CDK6
1269381	EGFR interacts with phospholipase C-gamma	BioSystems: REACTOME	5.311e-13	7.381e-12	14	36	ADCY1,ADCY2,ADCY3,ADCY5,ADCY6,ADCY7,ADCY9,PLCG1,ADCY4,EGFR,PRKACA,PRKACB,PRKAR2B,PRKCA
1269764	Mitotic G1-G1/S phases	BioSystems: REACTOME	5.849e-13	8.079e-12	25	145	MYC,CDKN1A,CDKN2A,MCM8,PSMB8,PSMB10,PSMC4,MCM3,MCM4,PSMD3,MCM5,MCM7,PSMD8,PSMD11,POLA2,CKS1B,FBXO5,WEE1,POLE,E2F3,SKP2,PRIM1,PCNA,CDK2,CDK6
1017634	cAMP signaling pathway	BioSystems: KEGG	5.919e-13	8.125e-12	29	198	RRAS,F2R,ADCY1,ADCY2,ADCY3,ADCY5,ADCY6,ADCY7,ADCY9,BDNF,JUN,ADRB2,PIK3CB,PIK3CD,PIK3R1,GNAI1,VAV1,RAC1,RAC2,RAC3,RAF1,CACNA1C,CACNA1D,ADCY4,FOS,PIK3R3,PRKACA,PRKACB,MAPK3
M6327	Activation of Csk by cAMP-dependent Protein Kinase Inhibits Signaling through the T Cell Receptor	MSigDB C2 BIOCARTA (v6.0)	6.221e-13	8.435e-12	12	24	HLA-DRA,HLA-DRB1,ADCY1,PTPRC,GNGT1,LCK,ZAP70,CD3D,CD3G,CD4,PRKACB,PRKAR2B
M11520	TPO Signaling Pathway	MSigDB C2 BIOCARTA (v6.0)	6.221e-13	8.435e-12	12	24	STAT1,JAK2,JUN,PIK3CG,PIK3R1,PLCG1,RAF1,FOS,SHC1,PRKCA,PRKCB,MAPK3
137998	TCR signaling in naive CD4+ T cells	BioSystems: Pathway Interaction Database	6.772e-13	9.126e-12	17	60	HLA-DRA,HLA-DRB1,PTPRC,PLCG1,VAV1,FLNA,SHC1,LCK,ZAP70,CD3D,CD3G,CD4,CD80,CD86,PRKCA,PRKCB,FYN
1269576	G alpha (i) signalling events	BioSystems: REACTOME	7.189e-13	9.629e-12	32	243	LPAR3,GNG2,NMUR1,ADCY1,ADCY2,ADCY3,ADCY5,ADCY6,BDKRB2,ADCY7,ADCY9,CCR2,CXCR4,C3,CCR1,GNAI1,CCR5,CCR7,GNAT2,GNAZ,GNB3,GNG3,GNG7,GNG11,GNGT1,GNGT2,CXCL12,ADCY4,GPR17,LPAR5,ANXA1,GNB4
1269615	Ca2+ pathway	BioSystems: REACTOME	9.142e-13	1.217e-11	17	61	GNG2,PLCB1,PLCB2,GNAT2,GNB3,GNG3,GNG7,GNG11,GNGT1,GNGT2,TCF7L2,WNT5A,PRKCA,GNB4,PRKG1,PRKG2,LEF1
1269485	VEGFR2 mediated cell proliferation	BioSystems: REACTOME	9.839e-13	1.302e-11	33	261	HGF,ERBB2,PDGFB,PDGFRB,SPTBN2,PSMB8,PSMB10,PSMC4,PSMD3,PSMD8,PSMD11,ITGB3,JAK2,KITLG,DLG4,KDR,FGFR1,PLCG1,KIT,VEGFA,RAF1,VWF,NRAS,SHC1,PPP2R5B,ARRB1,ARRB2,EGFR,PRKCA,PRKCB,MAPK3,FYN,IL5
1269311	Interferon Signaling	BioSystems: REACTOME	9.944e-13	1.308e-11	29	202	UBE2L6,HLA-A,HLA-B,HLA-C,HLA-DPA1,HLA-DPB1,HLA-DQA1,HLA-DRA,HLA-DRB1,B2M,PSMB8,IRF1,IRF7,PTAFR,STAT1,JAK2,PLCG1,VCAM1,NUP107,SOCS3,OAS1,OAS2,OAS3,ISG15,EGR1,OASL,CD44,SOCS1,MAPK3
138060	Thromboxane A2 receptor signaling	BioSystems: Pathway Interaction Database	1.094e-12	1.43e-11	15	45	GNG2,SYK,PLCB2,FGR,NOS3,VCAM1,RAC1,LCK,ARRB2,EGFR,PRKACA,PRKCA,MAPK11,LYN,FYN
1269857	Extension of Telomeres	BioSystems: REACTOME	1.141e-12	1.484e-11	13	31	POLA2,FEN1,POLD1,POLD2,POLE,RFC2,RFC3,RFC4,RFC5,LIG1,PRIM1,POLD4,PCNA
1268766	Transmission across Chemical Synapses	BioSystems: REACTOME	1.224e-12	1.579e-11	30	218	GNG2,RRAS,MDM2,ADCY1,ADCY2,ADCY3,ADCY5,ADCY6,ADCY7,ADCY9,AP2A1,PLCB1,SYT1,DLG4,GNAI1,PLCB2,ALDH2,GNB3,GNG3,GNG7,GNG11,GNGT1,GNGT2,RAF1,ADCY4,PRKACA,PRKACB,PRKCA,PRKCB,GNB4
1269188	PIP3 activates AKT signaling	BioSystems: REACTOME	1.229e-12	1.579e-11	23	125	CDKN1A,HGF,ERBB2,PDGFB,PDGFRB,INSR,MDM2,KITLG,PIK3CB,PIK3CD,PIK3R1,PHLPP1,FGFR1,KIT,VAV1,PIK3R3,LCK,PPP2R5B,EGFR,CD80,CD86,MAPK3,FYN
1458885	Th1 and Th2 cell differentiation	BioSystems: KEGG	1.44e-12	1.84e-11	20	92	HLA-DPA1,HLA-DPB1,HLA-DQA1,HLA-DRA,HLA-DRB1,STAT1,JAK2,JUN,MAPK12,PLCG1,NOTCH1,FOS,LCK,ZAP70,CD3D,CD3G,CD4,MAPK3,MAPK11,IL5
137937	S1P1 pathway	BioSystems: Pathway Interaction Database	1.479e-12	1.879e-11	11	20	PDGFRB,ITGB3,PTGS2,KDR,GNAI1,PLCB2,PLCG1,GNAZ,RAC1,VEGFA,MAPK3
P04374	5HT2 type receptor mediated signaling pathway	PantherDB	1.636e-12	2.066e-11	17	63	GNG2,PLCB1,PLCB2,PLCB4,PLCG1,PLCG2,GNB3,GNG3,GNG7,GNG11,GNGT2,CACNA1C,CACNA1D,GNA14,PRKCA,PRKCB,GNB4
1269177	Costimulation by the CD28 family	BioSystems: REACTOME	1.943e-12	2.44e-11	18	73	HLA-DPA1,HLA-DPB1,HLA-DQA1,HLA-DRA,HLA-DRB1,PIK3R1,VAV1,RAC1,PIK3R3,LCK,CD3D,CD3G,PPP2R5B,CD4,CD80,CD86,LYN,FYN
1269473	PI3K/AKT activation	BioSystems: REACTOME	2.066e-12	2.563e-11	23	128	CDKN1A,HGF,ERBB2,PDGFB,PDGFRB,INSR,MDM2,KITLG,PIK3CB,PIK3CD,PIK3R1,PHLPP1,FGFR1,KIT,VAV1,PIK3R3,LCK,PPP2R5B,EGFR,CD80,CD86,MAPK3,FYN
1269384	GAB1 signalosome	BioSystems: REACTOME	2.066e-12	2.563e-11	23	128	CDKN1A,HGF,ERBB2,PDGFB,PDGFRB,INSR,MDM2,KITLG,PIK3CB,PIK3CD,PIK3R1,PHLPP1,FGFR1,KIT,VAV1,PIK3R3,LCK,PPP2R5B,EGFR,CD80,CD86,MAPK3,FYN
P04391	Oxytocin receptor mediated signaling pathway	PantherDB	2.076e-12	2.563e-11	16	55	GNG2,PLCB1,PLCB2,PLCB4,PLCG1,PLCG2,GNB3,GNG3,GNG7,GNGT2,CACNA1C,CACNA1D,GNA14,PRKCA,PRKCB,GNB4
1268880	Constitutive Signaling by Aberrant PI3K in Cancer	BioSystems: REACTOME	2.86e-12	3.511e-11	17	65	HGF,ERBB2,PDGFB,PDGFRB,KITLG,PIK3CB,PIK3CD,PIK3R1,FGFR1,KIT,VAV1,PIK3R3,LCK,EGFR,CD80,CD86,FYN
1270366	PCNA-Dependent Long Patch Base Excision Repair	BioSystems: REACTOME	3.026e-12	3.695e-11	11	21	FEN1,POLD1,POLD2,POLE,RFC2,RFC3,RFC4,RFC5,LIG1,POLD4,PCNA
P00048	PI3 kinase pathway	PantherDB	3.201e-12	3.887e-11	15	48	INSR,JAK2,PIK3CB,PIK3R1,GNAI1,GNAT2,GNB3,GNGT1,GNGT2,NOS3,NRAS,PIK3R3,GNA14,GNB4,PIK3R5
1269322	Interleukin receptor SHC signaling	BioSystems: REACTOME	3.741e-12	4.518e-11	32	258	HGF,ERBB2,PDGFB,PDGFRB,SPTBN2,PSMB8,PSMB10,PSMC4,PSMD3,PSMD8,PSMD11,ITGB3,JAK2,KITLG,PIK3CB,PIK3CD,PIK3R1,DLG4,FGFR1,KIT,RAF1,VWF,NRAS,PIK3R3,SHC1,PPP2R5B,ARRB1,ARRB2,EGFR,MAPK3,FYN,IL5
128760	Intestinal immune network for IgA production	BioSystems: KEGG	4.492e-12	5.396e-11	15	49	IL10,HLA-DPA1,HLA-DPB1,HLA-DQA1,HLA-DRA,HLA-DRB1,ITGA4,CXCR4,CXCL12,TGFB1,CD80,CD86,CD40,CD40LG,IL5
1269291	DAG and IP3 signaling	BioSystems: REACTOME	4.744e-12	5.667e-11	13	34	ADCY1,ADCY2,ADCY3,ADCY5,ADCY6,ADCY7,ADCY9,PLCG1,ADCY4,PRKACA,PRKACB,PRKAR2B,PRKCA
1269768	G1/S Transition	BioSystems: REACTOME	4.931e-12	5.859e-11	22	121	MYC,CDKN1A,MCM8,PSMB8,PSMB10,PSMC4,MCM3,MCM4,PSMD3,MCM5,MCM7,PSMD8,PSMD11,POLA2,CKS1B,FBXO5,WEE1,POLE,SKP2,PRIM1,PCNA,CDK2
83119	Non-small cell lung cancer	BioSystems: KEGG	5.151e-12	6.056e-11	16	58	CDKN2A,ERBB2,PIK3CB,PIK3CD,PIK3R1,PLCG1,PLCG2,RAF1,NRAS,PIK3R3,E2F3,EGFR,PRKCA,PRKCB,MAPK3,CDK6
P00056	VEGF signaling pathway	PantherDB	5.151e-12	6.056e-11	16	58	HIF1A,PIK3CB,PIK3CD,PIK3CG,PIK3R1,KDR,PLCG1,PLCG2,NOS3,VEGFA,RAF1,NRAS,PIK3R3,PRKCA,PRKCB,MAPK3
138017	Signaling events mediated by PTP1B	BioSystems: Pathway Interaction Database	6.25e-12	7.222e-11	15	50	PDGFRB,INSR,ITGB3,TXN,JAK2,PIK3R1,FGR,SOCS3,SHC1,CAV1,LCK,CSF1R,EGFR,LYN,FYN
1269293	Calmodulin induced events	BioSystems: REACTOME	6.299e-12	7.222e-11	12	28	ADCY1,ADCY2,ADCY3,ADCY5,ADCY6,ADCY7,ADCY9,ADCY4,PRKACA,PRKACB,PRKAR2B,PRKCA
138063	S1P3 pathway	BioSystems: Pathway Interaction Database	6.299e-12	7.222e-11	12	28	PDGFRB,ITGB3,JAK2,CXCR4,GNA15,GNAI1,GNAZ,RAC1,VEGFA,FLT1,GNA14,MAPK3
1269292	CaM pathway	BioSystems: REACTOME	6.299e-12	7.222e-11	12	28	ADCY1,ADCY2,ADCY3,ADCY5,ADCY6,ADCY7,ADCY9,ADCY4,PRKACA,PRKACB,PRKAR2B,PRKCA
P04385	Histamine H1 receptor mediated signaling pathway	PantherDB	6.307e-12	7.222e-11	14	42	GNG2,PLCB1,PLCB2,PLCB4,PLCG1,PLCG2,GNB3,GNG3,GNG7,GNGT2,GNA14,PRKCA,PRKCB,GNB4
P00018	EGF receptor signaling pathway	PantherDB	6.847e-12	7.8e-11	21	111	ERBB2,RRAS,STAT1,MAPK12,PIK3CB,PIK3CD,PIK3CG,PLCG1,PLCG2,RAC1,RAC2,RAF1,NRAS,SHC1,PPP2R5B,EGFR,PRKCA,PRKCB,MAPK3,MAPK11,PIK3R5
M10765	Lck and Fyn tyrosine kinases in initiation of TCR Activation	MSigDB C2 BIOCARTA (v6.0)	8.907e-12	1.009e-10	9	13	HLA-DRA,HLA-DRB1,PTPRC,LCK,ZAP70,CD3D,CD3G,CD4,FYN
1309103	Homologous DNA Pairing and Strand Exchange	BioSystems: REACTOME	9.107e-12	1.022e-10	14	43	BARD1,RAD1,RAD9A,RAD51,RAD51B,HUS1,RBBP8,RMI2,XRCC3,RFC2,RFC3,RFC4,RFC5,TOP3A
P04378	Beta2 adrenergic receptor signaling pathway	PantherDB	9.107e-12	1.022e-10	14	43	GNG2,ADCY2,ADCY7,ADRB2,GNB3,GNG3,GNG7,GNGT2,CACNA1C,CACNA1D,PRKACA,PRKACB,PRKAR2B,GNB4
1268879	PI3K/AKT Signaling in Cancer	BioSystems: REACTOME	9.192e-12	1.026e-10	19	90	CDKN1A,HGF,ERBB2,PDGFB,PDGFRB,MDM2,KITLG,PIK3CB,PIK3CD,PIK3R1,FGFR1,KIT,VAV1,PIK3R3,LCK,EGFR,CD80,CD86,FYN
1269472	PLC-gamma1 signalling	BioSystems: REACTOME	1.12e-11	1.244e-10	13	36	ADCY1,ADCY2,ADCY3,ADCY5,ADCY6,ADCY7,ADCY9,PLCG1,ADCY4,PRKACA,PRKACB,PRKAR2B,PRKCA
83081	B cell receptor signaling pathway	BioSystems: KEGG	1.352e-11	1.494e-10	17	71	JUN,PIK3CB,PIK3CD,PIK3R1,SYK,PLCG2,VAV1,RAC1,RAC2,RAC3,RAF1,NRAS,FOS,PIK3R3,PRKCB,MAPK3,LYN
PW:0000227	G protein signaling via Galphas family	Pathway Ontology	1.396e-11	1.527e-10	10	18	AVPR2,ADCY1,ADCY2,ADCY3,ADCY5,ADCY6,ADCY7,ADCY9,ADRB2,ADCY4
P04372	5-Hydroxytryptamine degredation	PantherDB	1.396e-11	1.527e-10	10	18	ALDH8A1,ALDH1L1,ALDH1A2,ALDH16A1,ALDH2,ALDH1B1,ALDH1A3,ALDH3B2,ALDH3A2,ALDH7A1
1269757	Activation of ATR in response to replication stress	BioSystems: REACTOME	1.682e-11	1.831e-10	13	37	MCM8,MCM3,MCM4,MCM5,MCM7,RAD1,RAD9A,HUS1,RFC2,RFC3,RFC4,RFC5,CDK2
1269588	Ca-dependent events	BioSystems: REACTOME	1.699e-11	1.84e-10	12	30	ADCY1,ADCY2,ADCY3,ADCY5,ADCY6,ADCY7,ADCY9,ADCY4,PRKACA,PRKACB,PRKAR2B,PRKCA
83089	Regulation of actin cytoskeleton	BioSystems: KEGG	1.942e-11	2.094e-10	28	212	PDGFB,PDGFRB,PAK4,ACTB,ACTN4,ACTN1,ITGA1,ITGA2,ITGA4,RRAS,ITGAM,F2R,ITGB3,BDKRB2,PIK3CB,PIK3CD,PIK3R1,FGFR1,VAV1,RAC1,RAC2,RAC3,RAF1,NRAS,PIK3R3,EGFR,MYH14,MAPK3
P04386	Histamine H2 receptor mediated signaling pathway	PantherDB	1.98e-11	2.113e-10	11	24	GNG2,ADCY2,ADCY7,GNB3,GNG3,GNG7,GNGT2,PRKACA,PRKACB,PRKAR2B,GNB4
1270364	Resolution of AP sites via the multiple-nucleotide patch replacement pathway	BioSystems: REACTOME	1.98e-11	2.113e-10	11	24	FEN1,POLD1,POLD2,POLE,RFC2,RFC3,RFC4,RFC5,LIG1,POLD4,PCNA
137940	Signaling events mediated by VEGFR1 and VEGFR2	BioSystems: Pathway Interaction Database	2.067e-11	2.189e-10	16	63	HIF1A,ITGB3,PIK3R1,KDR,PLCG1,NOS3,RAC1,VEGFA,FLT1,SHC1,CAV1,PRKACA,PRKCA,MAPK3,MAPK11,FYN
1269590	Adenylate cyclase activating pathway	BioSystems: REACTOME	2.07e-11	2.189e-10	8	10	ADCY1,ADCY2,ADCY3,ADCY5,ADCY6,ADCY7,ADCY9,ADCY4
193147	Osteoclast differentiation	BioSystems: KEGG	2.184e-11	2.298e-10	22	130	ITGB3,STAT1,TYROBP,JUN,MAPK12,PIK3CB,PIK3CD,PIK3R1,SYK,PLCG2,RAC1,FOS,PIK3R3,SOCS3,LCK,TGFB1,CSF1R,SOCS1,TNF,MAPK3,MAPK11,FYN
1269501	MAPK family signaling cascades	BioSystems: REACTOME	2.438e-11	2.553e-10	33	293	MYC,HGF,ERBB2,PDGFB,PDGFRB,SPTBN2,PSMB8,PSMB10,PSMC4,PSMD3,PSMD8,PSMD11,ITGB3,JAK2,JUN,KITLG,DLG4,FGFR1,KIT,RAC1,RAF1,VWF,NRAS,SHC1,PPP2R5B,ARRB1,ARRB2,EGFR,PRKACA,PRKACB,MAPK3,FYN,IL5
835410	Thyroid hormone synthesis	BioSystems: KEGG	2.765e-11	2.882e-10	17	74	ADCY1,ADCY2,ADCY3,ADCY5,ADCY6,ADCY7,ADCY9,PLCB1,PLCB2,PLCB4,HSPA5,ADCY4,GSR,PRKACA,PRKACB,PRKCA,PRKCB
1059538	Central carbon metabolism in cancer	BioSystems: KEGG	3.466e-11	3.562e-10	16	65	MYC,ERBB2,HIF1A,PDGFRB,PIK3CB,PIK3CD,PIK3R1,PKM,FGFR1,KIT,RAF1,NRAS,PIK3R3,LDHA,EGFR,MAPK3
83107	Renal cell carcinoma	BioSystems: KEGG	3.466e-11	3.562e-10	16	65	HGF,HIF1A,PDGFB,PAK4,JUN,PIK3CB,PIK3CD,PIK3R1,RAC1,VEGFA,RAF1,ELOB,NRAS,PIK3R3,TGFB1,MAPK3
1269575	G alpha (s) signalling events	BioSystems: REACTOME	3.469e-11	3.562e-10	23	146	AVPR2,GNG2,ADCY1,ADCY2,ADCY3,PTH,ADCY5,ADCY6,ADCY7,ADCY9,ADRB2,GNAI1,GNAZ,GNB3,GNG3,GNG7,GNG11,GNGT1,GNGT2,ADCY4,ARRB1,ARRB2,GNB4
154409	Gastric acid secretion	BioSystems: KEGG	3.481e-11	3.562e-10	17	75	ACTB,ADCY1,ADCY2,ADCY3,ADCY5,ADCY6,ADCY7,ADCY9,PLCB1,GNAI1,PLCB2,PLCB4,ADCY4,PRKACA,PRKACB,PRKCA,PRKCB
83049	ErbB signaling pathway	BioSystems: KEGG	3.814e-11	3.884e-10	18	86	MYC,CDKN1A,ERBB2,PAK4,JUN,PIK3CB,PIK3CD,PIK3R1,PLCG1,PLCG2,RAF1,NRAS,PIK3R3,SHC1,EGFR,PRKCA,PRKCB,MAPK3
1268813	GABA receptor activation	BioSystems: REACTOME	3.848e-11	3.901e-10	15	56	GNG2,ADCY1,ADCY2,ADCY3,ADCY5,ADCY6,ADCY7,ADCY9,GNAI1,GNB3,GNG3,GNG7,GNGT1,GNGT2,ADCY4
1269464	Signalling to ERKs	BioSystems: REACTOME	4.202e-11	4.241e-10	31	266	HGF,ERBB2,PDGFB,PDGFRB,SPTBN2,PSMB8,PSMB10,PSMC4,PSMD3,PSMD8,PSMD11,ITGB3,JAK2,MAPK12,KITLG,DLG4,FGFR1,PLCG1,KIT,RAF1,VWF,NRAS,SHC1,PPP2R5B,ARRB1,ARRB2,EGFR,MAPK3,MAPK11,FYN,IL5
138055	TCR signaling in naive CD8+ T cells	BioSystems: Pathway Interaction Database	4.909e-11	4.931e-10	14	48	HLA-A,B2M,PTPRC,PLCG1,VAV1,LCK,ZAP70,CD3D,CD3G,CD80,CD86,PRKCA,PRKCB,FYN
1309104	Presynaptic phase of homologous DNA pairing and strand exchange	BioSystems: REACTOME	5.249e-11	5.249e-10	13	40	BARD1,RAD1,RAD9A,RAD51,RAD51B,HUS1,RBBP8,RMI2,RFC2,RFC3,RFC4,RFC5,TOP3A
1059539	Choline metabolism in cancer	BioSystems: KEGG	5.398e-11	5.374e-10	19	99	HIF1A,PDGFB,PDGFRB,JUN,PIK3CB,PIK3CD,PIK3R1,PLCG1,RAC1,RAC2,RAC3,RAF1,NRAS,FOS,PIK3R3,EGFR,PRKCA,PRKCB,MAPK3
1270431	Senescence-Associated Secretory Phenotype (SASP)	BioSystems: REACTOME	5.572e-11	5.496e-10	20	111	CDKN1A,CDKN2A,HIST1H4I,JUN,HIST1H2BL,HIST2H2BE,HIST1H3A,HIST1H2BK,HIST1H2BJ,FOS,HIST3H2BB,CDC26,H2AFX,H2AFZ,H2AFJ,MAPK3,MAPK7,HIST2H3C,CDK2,CDK6
983748	cGMP-PKG signaling pathway	BioSystems: KEGG	5.58e-11	5.496e-10	24	163	INSR,ADCY1,ADCY2,ADCY3,ADCY5,ADCY6,BDKRB2,ADCY7,ADCY9,ADRB2,PIK3CG,PLCB1,GNAI1,PLCB2,PLCB4,NOS3,RAF1,CACNA1C,CACNA1D,ADCY4,PRKG1,PRKG2,MAPK3,PIK3R5
1269582	G beta:gamma signalling through PLC beta	BioSystems: REACTOME	5.595e-11	5.496e-10	10	20	GNG2,PLCB1,PLCB2,GNB3,GNG3,GNG7,GNG11,GNGT1,GNGT2,GNB4
M85	Regulation of BAD phosphorylation	MSigDB C2 BIOCARTA (v6.0)	5.814e-11	5.685e-10	11	26	BCL2,ADCY1,KITLG,PIK3CG,PIK3R1,KIT,IGF1,IGF1R,PRKACB,PRKAR2B,MAPK3
1268817	Inhibition of adenylate cyclase pathway	BioSystems: REACTOME	5.92e-11	5.713e-10	9	15	ADCY1,ADCY2,ADCY3,ADCY5,ADCY6,ADCY7,ADCY9,GNAI1,ADCY4
1268818	Adenylate cyclase inhibitory pathway	BioSystems: REACTOME	5.92e-11	5.713e-10	9	15	ADCY1,ADCY2,ADCY3,ADCY5,ADCY6,ADCY7,ADCY9,GNAI1,ADCY4
137949	LPA4-mediated signaling events	BioSystems: Pathway Interaction Database	5.92e-11	5.713e-10	9	15	ADCY1,ADCY2,ADCY3,ADCY5,ADCY6,ADCY7,ADCY9,ADCY4,PRKACA
P05913	Enkephalin release	PantherDB	6.439e-11	6.187e-10	12	33	GNG2,ADCY2,ADCY7,GNAI1,GNB3,GNG3,GNG7,GNGT2,PRKACA,PRKACB,PRKAR2B,GNB4
83048	MAPK signaling pathway	BioSystems: KEGG	6.936e-11	6.636e-10	30	255	MYC,PDGFB,PDGFRB,RRAS,BDNF,JUN,MAPK12,FGFR1,HSPA2,RAC1,RAC2,RAC3,RAF1,CACNA1C,CACNA1D,FLNA,NRAS,FOS,TGFB1,ARRB1,ARRB2,EGFR,PRKACA,PRKACB,PRKCA,PRKCB,TNF,MAPK3,MAPK7,MAPK11
1319989	Longevity regulating pathway	BioSystems: KEGG	6.996e-11	6.664e-10	18	89	INSR,ADCY1,ADCY2,ADCY3,ADCY5,ADCY6,ADCY7,ADCY9,PIK3CB,PIK3CD,PIK3R1,ADCY4,NRAS,PIK3R3,IGF1,IGF1R,PRKACA,PRKACB
P04393	Ras Pathway	PantherDB	7.257e-11	6.884e-10	16	68	STAT1,JUN,MAPK12,PIK3CB,PIK3CD,PIK3CG,RAC1,RAC2,RAC3,RAF1,NRAS,SHC1,RHOB,RHOC,MAPK3,MAPK11
83115	Bladder cancer	BioSystems: KEGG	7.485e-11	7.069e-10	13	41	MYC,CDKN1A,CDKN2A,ERBB2,MDM2,MMP2,VEGFA,RAF1,NRAS,E2F3,THBS1,EGFR,MAPK3
153376	Salivary secretion	BioSystems: KEGG	8.515e-11	8.008e-10	18	90	ADCY1,ADCY2,ADCY3,ADCY5,ADCY6,ADCY7,ADCY9,ADRB2,PLCB1,PLCB2,PLCB4,ADCY4,PRKACA,PRKACB,PRKCA,PRKCB,PRKG1,PRKG2
790011	Ovarian steroidogenesis	BioSystems: KEGG	9.053e-11	8.477e-10	14	50	INSR,ADCY1,ADCY2,ADCY3,ADCY5,PTGS2,ADCY6,ADCY7,ADCY9,ADCY4,IGF1,IGF1R,PRKACA,PRKACB
M10579	Phospholipids as signalling intermediaries	MSigDB C2 BIOCARTA (v6.0)	9.557e-11	8.912e-10	11	27	ITGB3,ADCY1,PIK3CG,PIK3R1,PLCB1,GNAI1,GNGT1,RAC1,PRKCA,PRKCB,MAPK3
P00047	PDGF signaling pathway	PantherDB	9.901e-11	9.194e-10	21	127	MYC,PDGFB,STAT1,JAK2,JUN,PIK3CB,PIK3CD,PIK3CG,PIK3R1,PLCG1,PLCG2,VAV1,RAF1,NRAS,FOS,PIK3R3,SHC1,PRKCA,MAPK3,MAPK7,PIK3R5
1269465	Signalling to RAS	BioSystems: REACTOME	1.024e-10	9.466e-10	30	259	HGF,ERBB2,PDGFB,PDGFRB,SPTBN2,PSMB8,PSMB10,PSMC4,PSMD3,PSMD8,PSMD11,ITGB3,JAK2,MAPK12,KITLG,DLG4,FGFR1,KIT,RAF1,VWF,NRAS,SHC1,PPP2R5B,ARRB1,ARRB2,EGFR,MAPK3,MAPK11,FYN,IL5
1268812	Presynaptic function of Kainate receptors	BioSystems: REACTOME	1.041e-10	9.582e-10	10	21	GNG2,PLCB1,PLCB2,GNB3,GNG3,GNG7,GNG11,GNGT1,GNGT2,GNB4
1270107	Glucagon-like Peptide-1 (GLP1) regulates insulin secretion	BioSystems: REACTOME	1.056e-10	9.65e-10	13	42	GNG2,ADCY5,ADCY6,GNB3,GNG3,GNG7,GNG11,GNGT1,GNGT2,PRKACA,PRKACB,PRKAR2B,GNB4
153910	Phagosome	BioSystems: KEGG	1.057e-10	9.65e-10	23	154	HLA-A,HLA-B,HLA-C,HLA-DPA1,HLA-DPB1,HLA-DQA1,HLA-DRA,HLA-DRB1,ACTB,ITGA2,ITGAM,ITGB3,TUBB2A,TUBA1B,TUBB6,TUBA1A,RAB7A,C3,DYNC1I1,RAC1,TFRC,THBS1,TLR2
83086	Long-term depression	BioSystems: KEGG	1.133e-10	1.03e-09	15	60	PLCB1,GNAI1,PLCB2,PLCB4,GNAZ,RAF1,NRAS,IGF1,IGF1R,PRKCA,PRKCB,PRKG1,PRKG2,MAPK3,LYN
814182	Prolactin signaling pathway	BioSystems: KEGG	1.161e-10	1.052e-09	16	70	IRF1,STAT1,JAK2,MAPK12,PIK3CB,PIK3CD,PIK3R1,RAF1,NRAS,FOS,PIK3R3,SOCS3,SHC1,SOCS1,MAPK3,MAPK11
M4388	Cadmium induces DNA synthesis and proliferation in macrophages	MSigDB C2 BIOCARTA (v6.0)	1.319e-10	1.189e-09	9	16	MYC,JUN,PLCB1,RAF1,FOS,PRKCA,PRKCB,TNF,MAPK3
M9494	BCR Signaling Pathway	MSigDB C2 BIOCARTA (v6.0)	1.437e-10	1.285e-09	12	35	JUN,SYK,PLCG1,VAV1,RAC1,RAF1,FOS,SHC1,PRKCA,PRKCB,MAPK3,LYN
M9664	Signaling Pathway from G-Protein Families	MSigDB C2 BIOCARTA (v6.0)	1.437e-10	1.285e-09	12	35	ADCY1,JUN,GNAI1,PLCG1,GNGT1,RAF1,FOS,PRKACB,PRKAR2B,PRKCA,PRKCB,MAPK3
83116	Chronic myeloid leukemia	BioSystems: KEGG	1.46e-10	1.301e-09	16	71	MYC,CDKN1A,CDKN2A,MDM2,PIK3CB,PIK3CD,PIK3R1,RAF1,NRAS,PIK3R3,SHC1,E2F3,TGFB1,MAPK3,SMAD3,CDK6
P04373	5HT1 type receptor mediated signaling pathway	PantherDB	1.474e-10	1.303e-09	13	43	GNG2,ADCY2,ADCY7,GNAI1,GNB3,GNG3,GNG7,GNG11,GNGT2,PRKACA,PRKACB,PRKAR2B,GNB4
P04377	Beta1 adrenergic receptor signaling pathway	PantherDB	1.474e-10	1.303e-09	13	43	GNG2,ADCY2,ADCY7,GNB3,GNG3,GNG7,GNGT2,CACNA1C,CACNA1D,PRKACA,PRKACB,PRKAR2B,GNB4
M9043	Growth Hormone Signaling Pathway	MSigDB C2 BIOCARTA (v6.0)	1.533e-10	1.35e-09	11	28	INSR,JAK2,PIK3CG,PIK3R1,PLCG1,RAF1,SHC1,PRKCA,PRKCB,SOCS1,MAPK3
1272485	Aldosterone synthesis and secretion	BioSystems: KEGG	1.578e-10	1.384e-09	17	82	ADCY1,ADCY2,ADCY3,ADCY5,ADCY6,ADCY7,ADCY9,PLCB1,PLCB2,PLCB4,CACNA1C,CACNA1D,ADCY4,PRKACA,PRKACB,PRKCA,PRKCB
83070	Adherens junction	BioSystems: KEGG	1.828e-10	1.597e-09	16	72	ERBB2,INSR,ACTB,ACTN4,ACTN1,FGFR1,RAC1,RAC2,RAC3,TCF7L2,IGF1R,EGFR,MAPK3,FYN,LEF1,SMAD3
M8731	Aspirin Blocks Signaling Pathway Involved in Platelet Activation	MSigDB C2 BIOCARTA (v6.0)	1.859e-10	1.611e-09	10	22	ITGA1,F2R,SYK,PLCB1,GNAI1,GNGT1,RAF1,PRKCA,PRKCB,MAPK3
1269174	Translocation of ZAP-70 to Immunological synapse	BioSystems: REACTOME	1.859e-10	1.611e-09	10	22	HLA-DPA1,HLA-DPB1,HLA-DQA1,HLA-DRA,HLA-DRB1,LCK,ZAP70,CD3D,CD3G,CD4
921162	FoxO signaling pathway	BioSystems: KEGG	2.091e-10	1.805e-09	21	132	CDKN1A,IL10,INSR,MDM2,MAPK12,PIK3CB,PIK3CD,PIK3R1,PLK3,RAF1,NRAS,PIK3R3,SKP2,TGFB1,IGF1,IGF1R,EGFR,MAPK3,MAPK11,SMAD3,CDK2
83121	Autoimmune thyroid disease	BioSystems: KEGG	2.143e-10	1.843e-09	14	53	IL10,HLA-A,HLA-B,HLA-C,HLA-DPA1,HLA-DPB1,HLA-DQA1,HLA-DRA,HLA-DRB1,CD80,CD86,CD40,CD40LG,IL5
1269855	Deposition of new CENPA-containing nucleosomes at the centromere	BioSystems: REACTOME	2.279e-10	1.945e-09	16	73	CENPN,CENPL,HIST1H4I,CENPP,HIST1H2BL,HIST2H2BE,HIST1H2BK,HIST1H2BJ,HIST3H2BB,CENPO,CENPS,ITGB3BP,CENPH,H2AFX,H2AFZ,H2AFJ
1269854	Nucleosome assembly	BioSystems: REACTOME	2.279e-10	1.945e-09	16	73	CENPN,CENPL,HIST1H4I,CENPP,HIST1H2BL,HIST2H2BE,HIST1H2BK,HIST1H2BJ,HIST3H2BB,CENPO,CENPS,ITGB3BP,CENPH,H2AFX,H2AFZ,H2AFJ
1269585	G-protein activation	BioSystems: REACTOME	2.406e-10	2.038e-09	11	29	GNG2,GNAI1,GNAT2,GNAZ,GNB3,GNG3,GNG7,GNG11,GNGT1,GNGT2,GNB4
M12975	VEGF, Hypoxia, and Angiogenesis	MSigDB C2 BIOCARTA (v6.0)	2.406e-10	2.038e-09	11	29	HIF1A,PIK3CG,PIK3R1,KDR,PLCG1,NOS3,VEGFA,FLT1,SHC1,PRKCA,PRKCB
1269618	IGF1R signaling cascade	BioSystems: REACTOME	2.436e-10	2.047e-09	32	302	HGF,ERBB2,PDGFB,PDGFRB,SPTBN2,PSMB8,PSMB10,PSMC4,PSMD3,PSMD8,PSMD11,ITGB3,JAK2,KITLG,PIK3CB,PIK3R1,DLG4,FGFR1,KIT,RAF1,VWF,NRAS,SHC1,PPP2R5B,IGF1,ARRB1,IGF1R,ARRB2,EGFR,MAPK3,FYN,IL5
1269620	IRS-related events triggered by IGF1R	BioSystems: REACTOME	2.436e-10	2.047e-09	32	302	HGF,ERBB2,PDGFB,PDGFRB,SPTBN2,PSMB8,PSMB10,PSMC4,PSMD3,PSMD8,PSMD11,ITGB3,JAK2,KITLG,PIK3CB,PIK3R1,DLG4,FGFR1,KIT,RAF1,VWF,NRAS,SHC1,PPP2R5B,IGF1,ARRB1,IGF1R,ARRB2,EGFR,MAPK3,FYN,IL5
1269617	Signaling by Type 1 Insulin-like Growth Factor 1 Receptor (IGF1R)	BioSystems: REACTOME	2.652e-10	2.22e-09	32	303	HGF,ERBB2,PDGFB,PDGFRB,SPTBN2,PSMB8,PSMB10,PSMC4,PSMD3,PSMD8,PSMD11,ITGB3,JAK2,KITLG,PIK3CB,PIK3R1,DLG4,FGFR1,KIT,RAF1,VWF,NRAS,SHC1,PPP2R5B,IGF1,ARRB1,IGF1R,ARRB2,EGFR,MAPK3,FYN,IL5
1269470	Frs2-mediated activation	BioSystems: REACTOME	2.735e-10	2.281e-09	29	253	HGF,ERBB2,PDGFB,PDGFRB,SPTBN2,PSMB8,PSMB10,PSMC4,PSMD3,PSMD8,PSMD11,ITGB3,JAK2,KITLG,DLG4,FGFR1,PLCG1,KIT,RAF1,VWF,NRAS,SHC1,PPP2R5B,ARRB1,ARRB2,EGFR,MAPK3,FYN,IL5
P04398	p53 pathway feedback loops 2	PantherDB	2.79e-10	2.318e-09	13	45	MYC,CDKN1A,MDM2,MAPK12,PIK3CB,PIK3CD,PIK3CG,PIK3R1,NRAS,PIK3R3,MAPK11,PIK3R5,CDK2
96530	Vascular smooth muscle contraction	BioSystems: KEGG	2.811e-10	2.324e-09	20	121	ADCY1,ADCY2,ADCY3,ADCY5,ADCY6,ADCY7,ADCY9,PLCB1,PLCB2,PLCB4,RAF1,CACNA1C,CACNA1D,ADCY4,PRKACA,PRKACB,PRKCA,PRKCB,PRKG1,MAPK3
138071	PDGFR-beta signaling pathway	BioSystems: Pathway Interaction Database	2.818e-10	2.324e-09	14	54	MYC,HIF1A,PDGFB,PDGFRB,STAT1,PIK3R1,PLCG1,FGR,RAC1,DNM2,SHC1,LCK,LYN,FYN
777534	Insulin secretion	BioSystems: KEGG	2.871e-10	2.359e-09	17	85	ADCY1,ADCY2,ADCY3,ADCY5,ADCY6,ADCY7,ADCY9,PLCB1,PLCB2,PLCB4,CACNA1C,CACNA1D,ADCY4,PRKACA,PRKACB,PRKCA,PRKCB
83045	Mismatch repair	BioSystems: KEGG	3.204e-10	2.613e-09	10	23	POLD1,POLD2,RFC2,RFC3,RFC4,RFC5,LIG1,MSH6,POLD4,PCNA
1269355	Thromboxane signalling through TP receptor	BioSystems: REACTOME	3.204e-10	2.613e-09	10	23	GNG2,GNA15,GNB3,GNG3,GNG7,GNG11,GNGT1,GNGT2,GNA14,GNB4
1269578	G alpha (q) signalling events	BioSystems: REACTOME	3.284e-10	2.669e-09	25	192	LPAR3,GNG2,NMUR1,PTAFR,F2R,BDKRB2,PIK3R1,PLCB1,GNA15,PLCB2,PLCB4,TACR1,GNB3,GNG3,GNG7,GNG11,GNGT1,GNGT2,GPR17,LPAR5,ANXA1,PIK3R3,EDN1,GNA14,GNB4
1269469	Prolonged ERK activation events	BioSystems: REACTOME	3.304e-10	2.675e-09	29	255	HGF,ERBB2,PDGFB,PDGFRB,SPTBN2,PSMB8,PSMB10,PSMC4,PSMD3,PSMD8,PSMD11,ITGB3,JAK2,KITLG,DLG4,FGFR1,PLCG1,KIT,RAF1,VWF,NRAS,SHC1,PPP2R5B,ARRB1,ARRB2,EGFR,MAPK3,FYN,IL5
1269632	Signaling by Leptin	BioSystems: REACTOME	3.628e-10	2.926e-09	29	256	HGF,ERBB2,PDGFB,PDGFRB,SPTBN2,PSMB8,PSMB10,PSMC4,PSMD3,PSMD8,PSMD11,ITGB3,JAK2,KITLG,DLG4,FGFR1,KIT,RAF1,VWF,NRAS,SOCS3,SHC1,PPP2R5B,ARRB1,ARRB2,EGFR,MAPK3,FYN,IL5
1270414	Cellular responses to stress	BioSystems: REACTOME	3.686e-10	2.962e-09	40	454	CDKN1A,CDKN2A,HIF1A,PSMB8,PSMB10,PSMC4,PSMD3,PSMD8,PSMD11,MDM2,HIST3H3,HIST1H4I,TXN,JUN,HIST1H2BL,HIST2H2BE,HIST1H3A,HSPA2,HSPA5,HIST1H2BK,VEGFA,HIST1H2BJ,ELOB,NUP107,FOS,HIST3H2BB,E2F3,TXNRD2,GSR,CDC26,CYCS,H2AFX,H2AFZ,H2AFJ,MAPK3,MAPK7,MAPK11,HIST2H3C,CDK2,CDK6
P00009	Axon guidance mediated by netrin	PantherDB	3.701e-10	2.964e-09	11	30	RHOU,PIK3CB,PIK3CD,PIK3CG,PIK3R1,PLCG1,PLCG2,RAC1,RAC2,PIK3R3,PIK3R5
1309120	Gap-filling DNA repair synthesis and ligation in TC-NER	BioSystems: REACTOME	3.867e-10	3.074e-09	15	65	XAB2,PPIE,POLD1,POLD2,POLE,POLR2J,POLR2K,POLR2L,RFC2,RFC3,RFC4,RFC5,LIG1,POLD4,PCNA
138045	HIF-1-alpha transcription factor network	BioSystems: Pathway Interaction Database	3.867e-10	3.074e-09	15	65	HIF1A,HMOX1,JUN,CXCR4,PKM,CXCL12,VEGFA,FOS,LDHA,EDN1,TFRC,FURIN,SERPINE1,ENO1,SMAD3
1309108	HDR through Single Strand Annealing (SSA)	BioSystems: REACTOME	4.307e-10	3.412e-09	12	38	BARD1,RAD1,RAD9A,RAD51,HUS1,RBBP8,RMI2,RFC2,RFC3,RFC4,RFC5,TOP3A
1269172	TCR signaling	BioSystems: REACTOME	4.419e-10	3.476e-09	20	124	HLA-DPA1,HLA-DPB1,HLA-DQA1,HLA-DRA,HLA-DRB1,PSMB8,PSMB10,PSMC4,PSMD3,PSMD8,PSMD11,PTPRC,PIK3CB,PIK3R1,PLCG1,LCK,ZAP70,CD3D,CD3G,CD4
126909	Oocyte meiosis	BioSystems: KEGG	4.419e-10	3.476e-09	20	124	ADCY1,ADCY2,ADCY3,ADCY5,ADCY6,ADCY7,ADCY9,MAPK12,FBXO5,REC8,ADCY4,AR,PPP2R5B,IGF1,IGF1R,CDC26,PRKACA,PRKACB,MAPK3,CDK2
1268694	Chaperonin-mediated protein folding	BioSystems: REACTOME	4.446e-10	3.484e-09	18	99	GNG2,ACTB,TUBB2A,TUBA1B,TUBB6,TUBA1A,GNAI1,KIFC3,GAPDHS,GNAT2,GNAZ,GNB3,GNG3,GNG7,GNG11,GNGT1,GNGT2,GNB4
1269831	M/G1 Transition	BioSystems: REACTOME	5.09e-10	3.955e-09	17	88	MCM8,PSMB8,PSMB10,PSMC4,MCM3,MCM4,PSMD3,MCM5,MCM7,PSMD8,PSMD11,POLA2,POLE,E2F3,GMNN,PRIM1,CDK2
1269832	DNA Replication Pre-Initiation	BioSystems: REACTOME	5.09e-10	3.955e-09	17	88	MCM8,PSMB8,PSMB10,PSMC4,MCM3,MCM4,PSMD3,MCM5,MCM7,PSMD8,PSMD11,POLA2,POLE,E2F3,GMNN,PRIM1,CDK2
213307	Endocrine and other factor-regulated calcium reabsorption	BioSystems: KEGG	5.1e-10	3.955e-09	13	47	ADCY6,BDKRB2,ADCY9,AP2A1,CLTB,PLCB1,PLCB2,PLCB4,DNM2,PRKACA,PRKACB,PRKCA,PRKCB
M2349	Pertussis toxin-insensitive CCR5 Signaling in Macrophage	MSigDB C2 BIOCARTA (v6.0)	5.321e-10	4.112e-09	9	18	JUN,CXCR4,CCL2,CCR5,PLCG1,CXCL12,FOS,PRKCA,PRKCB
M882	CXCR4 Signaling Pathway	MSigDB C2 BIOCARTA (v6.0)	5.351e-10	4.12e-09	10	24	CXCR4,PIK3R1,GNAI1,PLCG1,GNGT1,CXCL12,RAF1,PRKCA,PRKCB,MAPK3
M1909	EGF Signaling Pathway	MSigDB C2 BIOCARTA (v6.0)	5.589e-10	4.288e-09	11	31	STAT1,JUN,PIK3R1,PLCG1,RAF1,FOS,SHC1,EGFR,PRKCA,PRKCB,MAPK3
1270426	Cellular Senescence	BioSystems: REACTOME	5.709e-10	4.366e-09	25	197	CDKN1A,CDKN2A,MDM2,HIST3H3,HIST1H4I,TXN,JUN,HIST1H2BL,HIST2H2BE,HIST1H3A,HIST1H2BK,HIST1H2BJ,FOS,HIST3H2BB,E2F3,CDC26,H2AFX,H2AFZ,H2AFJ,MAPK3,MAPK7,MAPK11,HIST2H3C,CDK2,CDK6
M1908	Fc Epsilon Receptor I Signaling in Mast Cells	MSigDB C2 BIOCARTA (v6.0)	6.06e-10	4.618e-09	12	39	JUN,PIK3CG,PIK3R1,SYK,PLCG1,VAV1,RAF1,FOS,SHC1,PRKCB,MAPK3,LYN
82926	Glycolysis / Gluconeogenesis	BioSystems: KEGG	6.114e-10	4.643e-09	15	67	GAPDH,PKM,ALDH2,GAPDHS,ALDH1B1,ALDH1A3,ALDH3B2,ALDH3A2,LDHA,LDHB,ENO1,ENO2,ENO3,ALDH7A1,TPI1
1270312	NCAM signaling for neurite out-growth	BioSystems: REACTOME	6.383e-10	4.831e-09	30	279	HGF,ERBB2,PDGFB,PDGFRB,SPTBN2,PSMB8,PSMB10,PSMC4,PSMD3,PSMD8,PSMD11,ITGB3,JAK2,KITLG,DLG4,FGFR1,KIT,RAF1,CACNA1C,CACNA1D,VWF,NRAS,SHC1,PPP2R5B,ARRB1,ARRB2,EGFR,MAPK3,FYN,IL5
1270428	Oxidative Stress Induced Senescence	BioSystems: REACTOME	6.852e-10	5.168e-09	20	127	CDKN2A,MDM2,HIST1H4I,TXN,JUN,HIST1H2BL,HIST2H2BE,HIST1H3A,HIST1H2BK,HIST1H2BJ,FOS,HIST3H2BB,E2F3,H2AFX,H2AFZ,H2AFJ,MAPK3,MAPK11,HIST2H3C,CDK6
P04394	Thyrotropin-releasing hormone receptor signaling pathway	PantherDB	7.921e-10	5.919e-09	14	58	GNG2,PLCB1,PLCB2,PLCB4,PLCG1,PLCG2,GNB3,GNG3,GNG7,GNGT2,GNA14,PRKCA,PRKCB,GNB4
1269383	SHC1 events in EGFR signaling	BioSystems: REACTOME	7.981e-10	5.919e-09	28	248	HGF,ERBB2,PDGFB,PDGFRB,SPTBN2,PSMB8,PSMB10,PSMC4,PSMD3,PSMD8,PSMD11,ITGB3,JAK2,KITLG,DLG4,FGFR1,KIT,RAF1,VWF,NRAS,SHC1,PPP2R5B,ARRB1,ARRB2,EGFR,MAPK3,FYN,IL5
1269285	RAF/MAP kinase cascade	BioSystems: REACTOME	7.981e-10	5.919e-09	28	248	HGF,ERBB2,PDGFB,PDGFRB,SPTBN2,PSMB8,PSMB10,PSMC4,PSMD3,PSMD8,PSMD11,ITGB3,JAK2,KITLG,DLG4,FGFR1,KIT,RAF1,VWF,NRAS,SHC1,PPP2R5B,ARRB1,ARRB2,EGFR,MAPK3,FYN,IL5
1269382	GRB2 events in EGFR signaling	BioSystems: REACTOME	7.981e-10	5.919e-09	28	248	HGF,ERBB2,PDGFB,PDGFRB,SPTBN2,PSMB8,PSMB10,PSMC4,PSMD3,PSMD8,PSMD11,ITGB3,JAK2,KITLG,DLG4,FGFR1,KIT,RAF1,VWF,NRAS,SHC1,PPP2R5B,ARRB1,ARRB2,EGFR,MAPK3,FYN,IL5
1269440	SOS-mediated signalling	BioSystems: REACTOME	7.981e-10	5.919e-09	28	248	HGF,ERBB2,PDGFB,PDGFRB,SPTBN2,PSMB8,PSMB10,PSMC4,PSMD3,PSMD8,PSMD11,ITGB3,JAK2,KITLG,DLG4,FGFR1,KIT,RAF1,VWF,NRAS,SHC1,PPP2R5B,ARRB1,ARRB2,EGFR,MAPK3,FYN,IL5
377873	Herpes simplex infection	BioSystems: KEGG	8.09e-10	5.979e-09	24	185	HLA-A,HLA-B,HLA-C,HLA-DPA1,HLA-DPB1,HLA-DQA1,HLA-DRA,HLA-DRB1,IRF7,STAT1,JAK2,JUN,CCL2,C3,FOS,SOCS3,OAS1,OAS2,OAS3,SKP2,TLR2,CYCS,TNF,CDK2
1268808	Activation of Kainate Receptors upon glutamate binding	BioSystems: REACTOME	8.295e-10	6.091e-09	11	32	GNG2,PLCB1,DLG4,PLCB2,GNB3,GNG3,GNG7,GNG11,GNGT1,GNGT2,GNB4
M2529	PDGF Signaling Pathway	MSigDB C2 BIOCARTA (v6.0)	8.295e-10	6.091e-09	11	32	STAT1,JUN,PIK3CG,PIK3R1,PLCG1,RAF1,FOS,SHC1,PRKCA,PRKCB,MAPK3
1269354	ADP signalling through P2Y purinoceptor 1	BioSystems: REACTOME	8.688e-10	6.316e-09	10	25	GNG2,GNA15,GNB3,GNG3,GNG7,GNG11,GNGT1,GNGT2,GNA14,GNB4
1269173	Phosphorylation of CD3 and TCR zeta chains	BioSystems: REACTOME	8.688e-10	6.316e-09	10	25	HLA-DPA1,HLA-DPB1,HLA-DQA1,HLA-DRA,HLA-DRB1,PTPRC,LCK,CD3D,CD3G,CD4
1309116	Gap-filling DNA repair synthesis and ligation in GG-NER	BioSystems: REACTOME	8.688e-10	6.316e-09	10	25	POLD1,POLD2,POLE,RFC2,RFC3,RFC4,RFC5,LIG1,POLD4,PCNA
114228	Fc gamma R-mediated phagocytosis	BioSystems: KEGG	8.808e-10	6.382e-09	17	91	PTPRC,PIK3CB,PIK3CD,PIK3R1,SYK,PLCG1,PLCG2,VAV1,RAC1,RAC2,DNM2,RAF1,PIK3R3,PRKCA,PRKCB,MAPK3,LYN
1269312	Interferon alpha/beta signaling	BioSystems: REACTOME	9.506e-10	6.865e-09	15	69	HLA-A,HLA-B,HLA-C,PSMB8,IRF1,IRF7,STAT1,SOCS3,OAS1,OAS2,OAS3,ISG15,EGR1,OASL,SOCS1
1269429	Insulin receptor signalling cascade	BioSystems: REACTOME	9.538e-10	6.866e-09	31	301	HGF,ERBB2,PDGFB,PDGFRB,SPTBN2,INSR,PSMB8,PSMB10,PSMC4,PSMD3,PSMD8,PSMD11,ITGB3,JAK2,KITLG,PIK3CB,PIK3R1,DLG4,FGFR1,KIT,RAF1,VWF,NRAS,SHC1,PPP2R5B,ARRB1,ARRB2,EGFR,MAPK3,FYN,IL5
1269519	RHO GTPases Activate Formins	BioSystems: REACTOME	1.079e-09	7.744e-09	19	117	CENPN,INCENP,NDE1,CENPL,ACTB,DSN1,CENPP,RAC1,SEC13,RHOD,NUP107,DVL1,CENPO,CENPS,ITGB3BP,RHOB,RHOC,PPP2R5B,CENPH
1269468	Signalling to p38 via RIT and RIN	BioSystems: REACTOME	1.153e-09	8.219e-09	28	252	HGF,ERBB2,PDGFB,PDGFRB,SPTBN2,PSMB8,PSMB10,PSMC4,PSMD3,PSMD8,PSMD11,ITGB3,JAK2,KITLG,DLG4,FGFR1,KIT,RAF1,VWF,NRAS,SHC1,PPP2R5B,ARRB1,ARRB2,EGFR,MAPK3,FYN,IL5
1269471	ARMS-mediated activation	BioSystems: REACTOME	1.153e-09	8.219e-09	28	252	HGF,ERBB2,PDGFB,PDGFRB,SPTBN2,PSMB8,PSMB10,PSMC4,PSMD3,PSMD8,PSMD11,ITGB3,JAK2,KITLG,DLG4,FGFR1,KIT,RAF1,VWF,NRAS,SHC1,PPP2R5B,ARRB1,ARRB2,EGFR,MAPK3,FYN,IL5
1268693	Protein folding	BioSystems: REACTOME	1.208e-09	8.582e-09	18	105	GNG2,ACTB,TUBB2A,TUBA1B,TUBB6,TUBA1A,GNAI1,KIFC3,GAPDHS,GNAT2,GNAZ,GNB3,GNG3,GNG7,GNG11,GNGT1,GNGT2,GNB4
1269352	Signal amplification	BioSystems: REACTOME	1.212e-09	8.586e-09	11	33	GNG2,GNA15,GNAI1,GNB3,GNG3,GNG7,GNG11,GNGT1,GNGT2,GNA14,GNB4
PW:0000662	mismatch repair pathway	Pathway Ontology	1.376e-09	9.712e-09	10	26	POLD1,POLD2,RFC2,RFC3,RFC4,RFC5,LIG1,MSH6,POLD4,PCNA
1269502	MAPK1/MAPK3 signaling	BioSystems: REACTOME	1.381e-09	9.722e-09	28	254	HGF,ERBB2,PDGFB,PDGFRB,SPTBN2,PSMB8,PSMB10,PSMC4,PSMD3,PSMD8,PSMD11,ITGB3,JAK2,KITLG,DLG4,FGFR1,KIT,RAF1,VWF,NRAS,SHC1,PPP2R5B,ARRB1,ARRB2,EGFR,MAPK3,FYN,IL5
137922	IL12-mediated signaling events	BioSystems: Pathway Interaction Database	1.624e-09	1.139e-08	14	61	HLA-A,HLA-DRA,HLA-DRB1,B2M,STAT1,JAK2,RAB7A,CCR5,FOS,LCK,CD3D,CD3G,CD4,SOCS1
PW:0000232	phosphatidylinositol 3-kinase-Akt signaling	Pathway Ontology	1.745e-09	1.217e-08	11	34	PIK3CB,PIK3CD,PIK3R1,PLCB1,PLCB2,PLCB4,PLCG1,PLCG2,PIK3R3,IGF1,EGFR
1270374	Termination of translesion DNA synthesis	BioSystems: REACTOME	1.745e-09	1.217e-08	11	34	UBE2L6,POLD1,POLD2,POLE,RFC2,RFC3,RFC4,RFC5,ISG15,POLD4,PCNA
1269865	Meiosis	BioSystems: REACTOME	2.237e-09	1.555e-08	19	122	HIST3H3,HIST1H4I,HIST1H2BL,HIST2H2BE,HIST1H3A,HSPA2,HIST1H2BK,RAD51,REC8,HIST1H2BJ,RBBP8,HIST3H2BB,H2AFX,H2AFZ,H2AFJ,STAG2,HIST2H3C,TOP3A,CDK2
P00026	Heterotrimeric G-protein signaling pathway-Gi alpha and Gs alpha mediated pathway	PantherDB	2.344e-09	1.624e-08	21	150	GNG2,ADCY1,ADCY2,ADCY3,ADCY5,ADCY6,ADCY7,ADCY9,ADRB2,CLTB,GNAI1,GNG3,GNG7,GNGT1,GNGT2,ADCY4,ARRB1,ARRB2,PRKACA,PRKACB,PRKAR2B
1269789	Processive synthesis on the lagging strand	BioSystems: REACTOME	2.604e-09	1.798e-08	8	15	POLA2,FEN1,POLD1,POLD2,LIG1,PRIM1,POLD4,PCNA
P00040	Metabotropic glutamate receptor group II pathway	PantherDB	2.865e-09	1.973e-08	12	44	BDNF,GNAI1,GNAT2,GNB3,GNG3,GNG7,GNG11,GNGT2,PRKACA,PRKACB,PRKAR2B,GNB4
M2623	IGF-1 Signaling Pathway	MSigDB C2 BIOCARTA (v6.0)	2.976e-09	2.043e-08	9	21	JUN,PIK3CG,PIK3R1,RAF1,FOS,SHC1,IGF1,IGF1R,MAPK3
1269431	IRS-mediated signalling	BioSystems: REACTOME	3.093e-09	2.116e-08	30	298	HGF,ERBB2,PDGFB,PDGFRB,SPTBN2,PSMB8,PSMB10,PSMC4,PSMD3,PSMD8,PSMD11,ITGB3,JAK2,KITLG,PIK3CB,PIK3R1,DLG4,FGFR1,KIT,RAF1,VWF,NRAS,SHC1,PPP2R5B,ARRB1,ARRB2,EGFR,MAPK3,FYN,IL5
852705	MicroRNAs in cancer	BioSystems: KEGG	3.348e-09	2.284e-08	30	299	MYC,CDKN1A,CDKN2A,ERBB2,PDGFB,PDGFRB,PAK4,BCL2,HMOX1,MDM2,ITGB3,PTGS2,PLCG1,PLCG2,NOTCH1,DNMT1,VEGFA,RAF1,VIM,NRAS,SHC1,E2F3,THBS1,EGFR,CD44,PRKCA,PRKCB,SOCS1,MAPK7,CDK6
1269175	Generation of second messenger molecules	BioSystems: REACTOME	3.478e-09	2.358e-08	11	36	HLA-DPA1,HLA-DPB1,HLA-DQA1,HLA-DRA,HLA-DRB1,PLCG1,LCK,ZAP70,CD3D,CD3G,CD4
169350	Signaling events mediated by TCPTP	BioSystems: Pathway Interaction Database	3.478e-09	2.358e-08	11	36	HGF,PDGFRB,INSR,ITGA1,STAT1,PIK3CB,PIK3R1,KDR,VEGFA,CSF1R,EGFR
842771	Inflammatory bowel disease (IBD)	BioSystems: KEGG	3.957e-09	2.675e-08	14	65	IL10,HLA-DPA1,HLA-DPB1,HLA-DQA1,HLA-DRA,HLA-DRB1,STAT1,JUN,FOXP3,TGFB1,TLR2,TNF,IL5,SMAD3
137924	VEGFR1 specific signals	BioSystems: Pathway Interaction Database	4.797e-09	3.229e-08	10	29	HIF1A,PIK3R1,PLCG1,NOS3,VEGFA,FLT1,CAV1,PRKACA,PRKCA,MAPK3
1270351	Base Excision Repair	BioSystems: REACTOME	4.822e-09	3.229e-08	11	37	FEN1,POLD1,POLD2,POLE,RFC2,RFC3,RFC4,RFC5,LIG1,POLD4,PCNA
1270359	Resolution of Abasic Sites (AP sites)	BioSystems: REACTOME	4.822e-09	3.229e-08	11	37	FEN1,POLD1,POLD2,POLE,RFC2,RFC3,RFC4,RFC5,LIG1,POLD4,PCNA
1309119	Dual incision in TC-NER	BioSystems: REACTOME	4.892e-09	3.266e-08	14	66	XAB2,PPIE,POLD1,POLD2,POLE,POLR2J,POLR2K,POLR2L,RFC2,RFC3,RFC4,RFC5,POLD4,PCNA
1269866	Meiotic recombination	BioSystems: REACTOME	4.989e-09	3.318e-08	16	89	HIST3H3,HIST1H4I,HIST1H2BL,HIST2H2BE,HIST1H3A,HIST1H2BK,RAD51,HIST1H2BJ,RBBP8,HIST3H2BB,H2AFX,H2AFZ,H2AFJ,HIST2H3C,TOP3A,CDK2
83094	Type II diabetes mellitus	BioSystems: KEGG	5.015e-09	3.318e-08	12	46	INSR,PIK3CB,PIK3CD,PIK3R1,PKM,CACNA1C,CACNA1D,PIK3R3,SOCS3,SOCS1,TNF,MAPK3
M8626	Members of the BCR signaling pathway	MSigDB C2 BIOCARTA (v6.0)	5.015e-09	3.318e-08	12	46	DAG1,BCL2,PTPRC,PIK3CD,PIK3R1,SYK,PLCG2,VAV1,RAF1,SHC1,MAPK3,LYN
P00021	FGF signaling pathway	PantherDB	5.489e-09	3.621e-08	17	102	MAPK12,PIK3CB,PIK3CD,PIK3CG,FGFR1,PLCG1,PLCG2,RAC1,RAC2,RAF1,NRAS,SHC1,PPP2R5B,PRKCA,PRKCB,MAPK3,MAPK11
138073	C-MYB transcription factor network	BioSystems: Pathway Interaction Database	5.769e-09	3.794e-08	15	78	MYC,CDKN1A,MCM4,BCL2,PTGS2,KITLG,KIT,COL1A2,NRAS,CD4,CSF1R,CD34,H2AFZ,LEF1,CDK6
200309	Rheumatoid arthritis	BioSystems: KEGG	5.909e-09	3.863e-08	16	90	HLA-DPA1,HLA-DPB1,HLA-DQA1,HLA-DRA,HLA-DRB1,JUN,CCL2,CXCL12,VEGFA,FLT1,FOS,TGFB1,CD80,CD86,TLR2,TNF
1269579	G alpha (12/13) signalling events	BioSystems: REACTOME	5.909e-09	3.863e-08	16	90	GNG2,PIK3R1,GNB3,GNG3,GNG7,GNG11,GNGT1,GNGT2,VAV1,RAC1,RAC2,PIK3R3,RHOB,RHOC,RHOG,GNB4
1269176	Downstream TCR signaling	BioSystems: REACTOME	6.401e-09	4.173e-08	17	103	HLA-DPA1,HLA-DPB1,HLA-DQA1,HLA-DRA,HLA-DRB1,PSMB8,PSMB10,PSMC4,PSMD3,PSMD8,PSMD11,PIK3CB,PIK3R1,LCK,CD3D,CD3G,CD4
1269428	Signaling by Insulin receptor	BioSystems: REACTOME	6.61e-09	4.284e-08	31	326	HGF,ERBB2,PDGFB,PDGFRB,SPTBN2,INSR,PSMB8,PSMB10,PSMC4,PSMD3,PSMD8,PSMD11,ITGB3,JAK2,KITLG,PIK3CB,PIK3R1,DLG4,FGFR1,KIT,RAF1,VWF,NRAS,SHC1,PPP2R5B,ARRB1,ARRB2,EGFR,MAPK3,FYN,IL5
M8615	IL-2 Receptor Beta Chain in T cell Activation	MSigDB C2 BIOCARTA (v6.0)	6.611e-09	4.284e-08	11	38	MYC,BCL2,PIK3CG,PIK3R1,SYK,RAF1,FOS,SOCS3,SHC1,SOCS1,MAPK3
1269794	Regulation of DNA replication	BioSystems: REACTOME	6.935e-09	4.468e-08	15	79	CDKN1A,MCM8,PSMB8,PSMB10,PSMC4,MCM3,MCM4,PSMD3,MCM5,MCM7,PSMD8,PSMD11,E2F3,GMNN,CDK2
1309117	Transcription-Coupled Nucleotide Excision Repair (TC-NER)	BioSystems: REACTOME	6.935e-09	4.468e-08	15	79	XAB2,PPIE,POLD1,POLD2,POLE,POLR2J,POLR2K,POLR2L,RFC2,RFC3,RFC4,RFC5,LIG1,POLD4,PCNA
1270368	Recognition of DNA damage by PCNA-containing replication complex	BioSystems: REACTOME	7.01e-09	4.504e-08	10	30	RAD18,POLD1,POLD2,POLE,RFC2,RFC3,RFC4,RFC5,POLD4,PCNA
83076	Toll-like receptor signaling pathway	BioSystems: KEGG	7.452e-09	4.76e-08	17	104	IRF7,STAT1,JUN,MAPK12,PIK3CB,PIK3CD,PIK3R1,RAC1,FOS,PIK3R3,CD80,CD86,TLR2,CD40,TNF,MAPK3,MAPK11
1269636	Hedgehog 'off' state	BioSystems: REACTOME	7.452e-09	4.76e-08	17	104	PSMB8,PSMB10,PSMC4,PSMD3,PSMD8,PSMD11,ADCY1,ADCY2,ADCY3,ADCY5,ADCY6,ADCY7,ADCY9,ADCY4,PRKACA,PRKACB,PRKAR2B
173973	Hepatitis C	BioSystems: KEGG	7.573e-09	4.823e-08	19	131	CDKN1A,IRF1,IRF7,STAT1,MAPK12,PIK3CB,PIK3CD,PIK3R1,RAF1,NRAS,PIK3R3,SOCS3,OAS1,OAS2,OAS3,EGFR,TNF,MAPK3,MAPK11
1269574	GPCR downstream signaling	BioSystems: REACTOME	7.683e-09	4.879e-08	63	1021	LPAR3,AVPR2,GNG2,NMUR1,PTAFR,F2R,ADCY1,ADCY2,ADCY3,PTH,ADCY5,ADCY6,BDKRB2,ADCY7,ADCY9,JAK2,CCR2,ADRB2,PIK3CB,CXCR4,PIK3CD,PIK3CG,PIK3R1,PLCB1,C3,CCR1,GNA15,GNAI1,CCR5,PLCB2,CCR7,PLCB4,TACR1,GNAT2,GNAZ,GNB3,GNG3,GNG7,GNG11,GNGT1,GNGT2,VAV1,CXCL12,RAC1,RAC2,ADCY4,GPR17,LPAR5,ANXA1,PIK3R3,SHC1,EDN1,RHOB,RHOC,RHOG,ARRB1,ARRB2,GNA14,PRKCA,PRKCB,GNB4,PIK3R5,IL5
M7897	Inhibition of Cellular Proliferation by Gleevec	MSigDB C2 BIOCARTA (v6.0)	7.857e-09	4.961e-08	9	23	MYC,STAT1,JAK2,JUN,PIK3CG,PIK3R1,RAF1,FOS,MAPK3
1269353	ADP signalling through P2Y purinoceptor 12	BioSystems: REACTOME	7.857e-09	4.961e-08	9	23	GNG2,GNAI1,GNB3,GNG3,GNG7,GNG11,GNGT1,GNGT2,GNB4
M2404	Mechanism of Gene Regulation by Peroxisome Proliferators via PPARa(alpha)	MSigDB C2 BIOCARTA (v6.0)	8.556e-09	5.387e-08	13	58	MYC,PTGS2,JUN,PIK3CG,PIK3R1,NCOR2,LPL,PRKACB,PRKAR2B,PRKCA,PRKCB,TNF,MAPK3
83120	Asthma	BioSystems: KEGG	1.008e-08	6.296e-08	10	31	IL10,HLA-DPA1,HLA-DPB1,HLA-DQA1,HLA-DRA,HLA-DRB1,CD40,CD40LG,TNF,IL5
M4383	Actions of Nitric Oxide in the Heart	MSigDB C2 BIOCARTA (v6.0)	1.008e-08	6.296e-08	10	31	BDKRB2,KDR,NOS3,VEGFA,FLT1,CAV1,PRKACB,PRKAR2B,PRKG1,PRKG2
102279	Endocytosis	BioSystems: KEGG	1.008e-08	6.296e-08	27	260	HLA-A,HLA-B,HLA-C,MDM2,F2R,ADRB2,AP2A1,CXCR4,CLTB,RAB7A,KDR,CCR5,KIF5A,KIT,HSPA2,DNM2,FLT1,SH3GL1,CAV1,TFRC,TGFB1,ARRB1,IGF1R,ARRB2,CSF1R,EGFR,SMAD3
1269512	RHO GTPases activate PKNs	BioSystems: REACTOME	1.136e-08	7.071e-08	16	94	HIST1H4I,HIST1H2BL,HIST2H2BE,HIST1H3A,HIST1H2BK,RAC1,HIST1H2BJ,HIST3H2BB,AR,RHOB,RHOC,MYH14,H2AFX,H2AFZ,H2AFJ,HIST2H3C
213780	Tuberculosis	BioSystems: KEGG	1.153e-08	7.157e-08	22	179	IL10,HLA-DPA1,HLA-DPB1,HLA-DQA1,HLA-DRA,HLA-DRB1,BCL2,ITGAM,STAT1,JAK2,MAPK12,SYK,RAB7A,C3,PLK3,RAF1,TGFB1,TLR2,CYCS,TNF,MAPK3,MAPK11
M7298	Antigen Dependent B Cell Activation	MSigDB C2 BIOCARTA (v6.0)	1.181e-08	7.312e-08	7	12	IL10,HLA-DRA,HLA-DRB1,CD4,CD80,CD40,CD40LG
PW:0000243	vascular endothelial growth factor signaling	Pathway Ontology	1.225e-08	7.542e-08	9	24	HIF1A,CCL2,KDR,PLCG1,VEGFA,FLT1,PRKCA,PRKCB,FYN
P05730	Endogenous cannabinoid signaling	PantherDB	1.225e-08	7.542e-08	9	24	PLCB1,GNAI1,PLCB2,GNB3,GNG3,GNG7,GNG11,GNGT2,GNB4
83109	Endometrial cancer	BioSystems: KEGG	1.408e-08	8.598e-08	12	50	MYC,ERBB2,PIK3CB,PIK3CD,PIK3R1,RAF1,TCF7L2,NRAS,PIK3R3,EGFR,MAPK3,LEF1
138018	Downstream signaling in naive CD8+ T cells	BioSystems: Pathway Interaction Database	1.408e-08	8.598e-08	12	50	HLA-A,B2M,JUN,RAF1,FOS,CD3D,CD3G,EGR1,PRKCA,PRKCB,TNF,MAPK3
1270367	DNA Damage Bypass	BioSystems: REACTOME	1.408e-08	8.598e-08	12	50	RAD18,UBE2L6,POLD1,POLD2,POLE,RFC2,RFC3,RFC4,RFC5,ISG15,POLD4,PCNA
1269823	Mitotic Metaphase and Anaphase	BioSystems: REACTOME	1.57e-08	9.559e-08	22	182	CENPN,INCENP,NDE1,CENPL,PSMB8,PSMB10,PSMC4,PSMD3,PSMD8,PSMD11,DSN1,CENPP,FBXO5,SEC13,NUP107,CENPO,CENPS,ITGB3BP,PPP2R5B,CDC26,CENPH,STAG2
83124	Graft-versus-host disease	BioSystems: KEGG	1.605e-08	9.716e-08	11	41	HLA-A,HLA-B,HLA-C,HLA-DPA1,HLA-DPB1,HLA-DQA1,HLA-DRA,HLA-DRB1,CD80,CD86,TNF
1270369	Translesion synthesis by Y family DNA polymerases bypasses lesions on DNA template	BioSystems: REACTOME	1.605e-08	9.716e-08	11	41	UBE2L6,POLD1,POLD2,POLE,RFC2,RFC3,RFC4,RFC5,ISG15,POLD4,PCNA
M7552	Role of EGF Receptor Transactivation by GPCRs in Cardiac Hypertrophy	MSigDB C2 BIOCARTA (v6.0)	1.64e-08	9.847e-08	8	18	MYC,JUN,PLCG1,FOS,EDN1,EGFR,PRKCA,PRKCB
1269324	Regulation of signaling by CBL	BioSystems: REACTOME	1.64e-08	9.847e-08	8	18	PIK3CB,PIK3CD,PIK3R1,SYK,VAV1,PIK3R3,LYN,FYN
M7860	Nerve growth factor pathway (NGF)	MSigDB C2 BIOCARTA (v6.0)	1.64e-08	9.847e-08	8	18	JUN,PIK3CG,PIK3R1,PLCG1,RAF1,FOS,SHC1,MAPK3
83118	Small cell lung cancer	BioSystems: KEGG	1.668e-08	9.965e-08	15	84	MYC,BCL2,ITGA2,PTGS2,CKS1B,CKS2,PIK3CB,PIK3CD,PIK3R1,PIK3R3,E2F3,SKP2,CYCS,CDK2,CDK6
MAP00230_Purine_metabolism	MAP00230 Purine metabolism	GenMAPP	1.668e-08	9.965e-08	15	84	RRM1,ADCY1,ADCY2,ADCY3,ADCY6,ADCY7,ADCY9,PKM,POLD1,POLD2,POLE,POLR2J,POLR2K,POLR2L,PAICS
83054	Cell cycle	BioSystems: KEGG	1.865e-08	1.111e-07	18	124	MYC,CDKN1A,CDKN2A,MCM3,MCM4,MCM5,MCM7,MDM2,WEE1,E2F3,SKP2,TGFB1,CDC26,STAG2,PCNA,SMAD3,CDK2,CDK6
1026136	Signaling pathways regulating pluripotency of stem cells	BioSystems: KEGG	2.05e-08	1.216e-07	19	139	MYC,JAK2,BMP4,MAPK12,PIK3CB,PIK3CD,PIK3R1,FGFR1,RAF1,NRAS,WNT5A,PIK3R3,DVL1,IGF1,IGF1R,PAX6,MAPK3,MAPK11,SMAD3
1269820	Mitotic Prometaphase	BioSystems: REACTOME	2.053e-08	1.216e-07	17	111	CENPN,INCENP,NDE1,CENPL,DSN1,CENPP,NCAPD2,SEC13,NUP107,SMC4,CENPO,CENPS,SMC2,ITGB3BP,PPP2R5B,CENPH,STAG2
1269611	PCP/CE pathway	BioSystems: REACTOME	2.109e-08	1.247e-07	16	98	PSMB8,PSMB10,PSMC4,PSMD3,PSMD8,PSMD11,AP2A1,CLTB,RAC1,RAC2,RAC3,WNT5A,DVL1,ARRB2,PRKCA,PRKCB
138068	Signaling events mediated by Stem cell factor receptor (c-Kit)	BioSystems: Pathway Interaction Database	2.272e-08	1.332e-07	12	52	BCL2,STAT1,JAK2,KITLG,PIK3R1,KIT,VAV1,RAF1,SHC1,SOCS1,MAPK3,LYN
P05912	Dopamine receptor mediated signaling pathway	PantherDB	2.272e-08	1.332e-07	12	52	ADCY2,ADCY7,GNAI1,GNAZ,GNB3,GNG3,GNG11,FLNA,PRKACA,PRKACB,PRKAR2B,GNB4
MAP00010_Glycolysis_Gluconeogenesis	MAP00010 Glycolysis Gluconeogenesis	GenMAPP	2.272e-08	1.332e-07	12	52	PKM,ALDH2,ALDH1B1,ALDH1A3,ALDH3B2,ALDH3A2,LDHA,LDHB,ENO1,ENO2,ENO3,TPI1
1269826	Separation of Sister Chromatids	BioSystems: REACTOME	2.281e-08	1.334e-07	21	170	CENPN,INCENP,NDE1,CENPL,PSMB8,PSMB10,PSMC4,PSMD3,PSMD8,PSMD11,DSN1,CENPP,SEC13,NUP107,CENPO,CENPS,ITGB3BP,PPP2R5B,CDC26,CENPH,STAG2
1269633	Signaling by Hedgehog	BioSystems: REACTOME	2.6e-08	1.516e-07	19	141	PSMB8,PSMB10,PSMC4,PSMD3,PSMD8,PSMD11,ADCY1,ADCY2,ADCY3,ADCY5,ADCY6,ADCY7,ADCY9,ADCY4,ARRB1,ARRB2,PRKACA,PRKACB,PRKAR2B
1339140	Activation of anterior HOX genes in hindbrain development during early embryogenesis	BioSystems: REACTOME	2.735e-08	1.583e-07	18	127	NCOA6,HIST1H4I,JUN,HIST1H2BL,HIST2H2BE,HIST1H3A,HIST1H2BK,HIST1H2BJ,HIST3H2BB,POLR2J,POLR2K,POLR2L,H2AFX,H2AFZ,H2AFJ,PAX6,PBX1,HIST2H3C
1339139	Activation of HOX genes during differentiation	BioSystems: REACTOME	2.735e-08	1.583e-07	18	127	NCOA6,HIST1H4I,JUN,HIST1H2BL,HIST2H2BE,HIST1H3A,HIST1H2BK,HIST1H2BJ,HIST3H2BB,POLR2J,POLR2K,POLR2L,H2AFX,H2AFZ,H2AFJ,PAX6,PBX1,HIST2H3C
P00033	Insulin/IGF pathway-protein kinase B signaling cascade	PantherDB	2.757e-08	1.583e-07	10	34	INSR,MDM2,PIK3CB,PIK3CD,PIK3CG,PIK3R1,PIK3R3,IGF1,IGF1R,PIK3R5
1269342	Prostacyclin signalling through prostacyclin receptor	BioSystems: REACTOME	2.761e-08	1.583e-07	8	19	GNG2,GNB3,GNG3,GNG7,GNG11,GNGT1,GNGT2,GNB4
M13494	Bioactive Peptide Induced Signaling Pathway	MSigDB C2 BIOCARTA (v6.0)	2.772e-08	1.583e-07	11	43	STAT1,JAK2,GNAI1,PLCG1,GNGT1,RAF1,SHC1,PRKCA,PRKCB,MAPK3,FYN
137932	IL6-mediated signaling events	BioSystems: Pathway Interaction Database	2.772e-08	1.583e-07	11	43	MYC,IRF1,STAT1,JAK2,JUN,PIK3R1,VAV1,RAC1,FOS,SOCS3,MAPK11
83095	Type I diabetes mellitus	BioSystems: KEGG	2.772e-08	1.583e-07	11	43	HLA-A,HLA-B,HLA-C,HLA-DPA1,HLA-DPB1,HLA-DQA1,HLA-DRA,HLA-DRB1,CD80,CD86,TNF
1383060	Cooperation of PDCL (PhLP1) and TRiC/CCT in G-protein beta folding	BioSystems: REACTOME	2.772e-08	1.583e-07	11	43	GNG2,GNAI1,GNAT2,GNAZ,GNB3,GNG3,GNG7,GNG11,GNGT1,GNGT2,GNB4
1269182	PD-1 signaling	BioSystems: REACTOME	2.78e-08	1.583e-07	9	26	HLA-DPA1,HLA-DPB1,HLA-DQA1,HLA-DRA,HLA-DRB1,LCK,CD3D,CD3G,CD4
1269813	Condensation of Prophase Chromosomes	BioSystems: REACTOME	2.792e-08	1.586e-07	14	75	HIST3H3,HIST1H4I,HIST1H2BL,HIST2H2BE,HIST1H3A,HIST1H2BK,HIST1H2BJ,HIST3H2BB,SMC4,SMC2,H2AFX,H2AFZ,H2AFJ,HIST2H3C
1269796	Removal of licensing factors from origins	BioSystems: REACTOME	3.333e-08	1.889e-07	14	76	CDKN1A,MCM8,PSMB8,PSMB10,PSMC4,MCM3,MCM4,PSMD3,MCM5,MCM7,PSMD8,PSMD11,GMNN,CDK2
137955	ErbB2/ErbB3 signaling events	BioSystems: Pathway Interaction Database	3.76e-08	2.125e-07	10	35	ERBB2,JAK2,JUN,PIK3CB,PIK3R1,RAF1,FOS,SHC1,PRKACA,MAPK3
83065	Axon guidance	BioSystems: KEGG	3.814e-08	2.15e-07	21	175	PAK4,RRAS,PIK3CB,CXCR4,PIK3CD,PIK3R1,GNAI1,PLCG1,PLCG2,CXCL12,RAC1,RAC2,RAC3,RAF1,NRAS,RHOD,WNT5A,PIK3R3,PRKCA,MAPK3,FYN
1269599	TCF dependent signaling in response to WNT	BioSystems: REACTOME	4.004e-08	2.252e-07	25	242	MYC,PSMB8,PSMB10,PSMC4,PSMD3,PSMD8,PSMD11,HIST3H3,HIST1H4I,HIST1H2BL,HIST2H2BE,HIST1H3A,HIST1H2BK,HIST1H2BJ,TCF7L2,WNT5A,HIST3H2BB,DVL1,CAV1,PPP2R5B,H2AFX,H2AFZ,H2AFJ,LEF1,HIST2H3C
83069	Cell adhesion molecules (CAMs)	BioSystems: KEGG	4.125e-08	2.314e-07	19	145	HLA-A,HLA-B,HLA-C,HLA-DPA1,HLA-DPB1,HLA-DQA1,HLA-DRA,HLA-DRB1,ITGA4,ITGAM,PTPRC,SDC1,VCAM1,CD4,CD80,CD86,CD34,CD40,CD40LG
1269790	Removal of the Flap Intermediate	BioSystems: REACTOME	4.866e-08	2.722e-07	7	14	POLA2,FEN1,POLD1,POLD2,PRIM1,POLD4,PCNA
137936	IL12 signaling mediated by STAT4	BioSystems: Pathway Interaction Database	5.836e-08	3.257e-07	9	28	HLA-DRA,HLA-DRB1,IRF1,JUN,FOS,TGFB1,CD3D,CD3G,CD4
101143	Neurotrophin signaling pathway	BioSystems: KEGG	5.934e-08	3.304e-07	17	119	BCL2,BDNF,JUN,MAPK12,PIK3CB,PIK3CD,PIK3R1,PLCG1,PLCG2,RAC1,RAF1,NRAS,PIK3R3,SHC1,MAPK3,MAPK7,MAPK11
1269602	Formation of the beta-catenin:TCF transactivating complex	BioSystems: REACTOME	5.97e-08	3.315e-07	15	92	MYC,HIST3H3,HIST1H4I,HIST1H2BL,HIST2H2BE,HIST1H3A,HIST1H2BK,HIST1H2BJ,TCF7L2,HIST3H2BB,H2AFX,H2AFZ,H2AFJ,LEF1,HIST2H3C
213306	Measles	BioSystems: KEGG	6.39e-08	3.539e-07	18	134	IRF7,STAT1,JAK2,PIK3CB,PIK3CD,PIK3R1,TACR1,HSPA2,PIK3R3,OAS1,OAS2,OAS3,CD3D,CD3G,TLR2,FYN,CDK2,CDK6
1269825	Mitotic Anaphase	BioSystems: REACTOME	6.888e-08	3.806e-07	21	181	CENPN,INCENP,NDE1,CENPL,PSMB8,PSMB10,PSMC4,PSMD3,PSMD8,PSMD11,DSN1,CENPP,SEC13,NUP107,CENPO,CENPS,ITGB3BP,PPP2R5B,CDC26,CENPH,STAG2
1383080	Regulation of TP53 Activity through Phosphorylation	BioSystems: REACTOME	6.932e-08	3.821e-07	15	93	BARD1,MDM2,RAD1,PLK3,RAD9A,HUS1,RBBP8,RMI2,RFC2,RFC3,RFC4,RFC5,MAPK11,TOP3A,CDK2
M1467	The Co-Stimulatory Signal During T-cell Activation	MSigDB C2 BIOCARTA (v6.0)	7.061e-08	3.882e-07	8	21	HLA-DRA,HLA-DRB1,PIK3R1,LCK,CD3D,CD3G,CD80,CD86
PW:0000543	protein kinase A (PKA) signaling	Pathway Ontology	7.56e-08	4.146e-07	11	47	ADCY1,ADCY2,ADCY3,ADCY5,ADCY6,ADCY7,ADCY9,ADCY4,PRKACA,PRKACB,PRKAR2B
PW:0000025	glycolysis/gluconeogenesis	Pathway Ontology	8.246e-08	4.5e-07	9	29	GAPDH,PKM,ALDH2,ALDH3A2,LDHA,LDHB,ENO1,ENO3,TPI1
M4047	Selective expression of chemokine receptors during T-cell polarization	MSigDB C2 BIOCARTA (v6.0)	8.246e-08	4.5e-07	9	29	CCR2,CXCR4,CCR1,CCR5,CCR7,TGFB1,CD4,CD40LG,IL5
M3270	Integrin Signaling Pathway	MSigDB C2 BIOCARTA (v6.0)	9.099e-08	4.953e-07	14	82	CDKN2A,PAK4,ACTN1,ITGA1,ITGA2,ITGA4,PIK3CB,PLCG1,PLCG2,RAF1,SHC1,CAV1,ITGB3BP,FYN
P00029	Huntington disease	PantherDB	9.752e-08	5.295e-07	17	123	GAPDH,RHOJ,ACTB,TUBB2A,BDNF,TUBB6,JUN,AP2A1,CLTB,DLG4,GAPDHS,DYNC1I1,RAC1,RAC2,FOS,RHOG,NCOR2
138050	Fc-epsilon receptor I signaling in mast cells	BioSystems: Pathway Interaction Database	1.025e-07	5.553e-07	12	59	JUN,PIK3R1,SYK,PLCG1,VAV1,RAF1,FOS,SHC1,PRKCB,MAPK3,LYN,FYN
M765	Insulin Signaling Pathway	MSigDB C2 BIOCARTA (v6.0)	1.082e-07	5.844e-07	8	22	INSR,JUN,PIK3CG,PIK3R1,RAF1,FOS,SHC1,MAPK3
1269833	Assembly of the pre-replicative complex	BioSystems: REACTOME	1.118e-07	6.027e-07	13	71	MCM8,PSMB8,PSMB10,PSMC4,MCM3,MCM4,PSMD3,MCM5,MCM7,PSMD8,PSMD11,E2F3,GMNN
152665	Malaria	BioSystems: KEGG	1.2e-07	6.454e-07	11	49	IL10,HGF,CCL2,SDC1,VCAM1,TGFB1,THBS1,TLR2,CD40,CD40LG,TNF
1268763	Neuronal System	BioSystems: REACTOME	1.296e-07	6.952e-07	30	351	GNG2,RRAS,MDM2,ADCY1,ADCY2,ADCY3,ADCY5,ADCY6,ADCY7,ADCY9,AP2A1,PLCB1,SYT1,DLG4,GNAI1,PLCB2,ALDH2,GNB3,GNG3,GNG7,GNG11,GNGT1,GNGT2,RAF1,ADCY4,PRKACA,PRKACB,PRKCA,PRKCB,GNB4
1309111	Nucleotide Excision Repair	BioSystems: REACTOME	1.461e-07	7.816e-07	16	112	ACTB,XAB2,PPIE,POLD1,POLD2,POLE,POLR2J,POLR2K,POLR2L,RFC2,RFC3,RFC4,RFC5,LIG1,POLD4,PCNA
1269488	Regulation of KIT signaling	BioSystems: REACTOME	1.542e-07	8.231e-07	7	16	KITLG,KIT,LCK,PRKCA,SOCS1,LYN,FYN
1269811	Mitotic Prophase	BioSystems: REACTOME	1.574e-07	8.38e-07	18	142	HIST3H3,HIST1H4I,HIST1H2BL,HIST2H2BE,HIST1H3A,HIST1H2BK,HIST1H2BJ,NUP107,HIST3H2BB,SMC4,SMC2,H2AFX,H2AFZ,PRKCA,PRKCB,H2AFJ,MAPK3,HIST2H3C
1269654	Transcriptional Regulation by TP53	BioSystems: REACTOME	1.582e-07	8.407e-07	31	374	CDKN1A,CDKN2A,CENPJ,BARD1,MDM2,TXN,FANCD2,JUN,RAD1,PLK3,RAD9A,ELOB,HUS1,RBBP8,FOS,RMI2,POLR2J,POLR2K,POLR2L,RFC2,RFC3,RFC4,RFC5,GSR,FANCI,MDC1,CYCS,MAPK11,TOP3A,PCNA,CDK2
M19613	Multiple antiapoptotic pathways from IGF-1R signaling lead to BAD phosphorylation	MSigDB C2 BIOCARTA (v6.0)	1.616e-07	8.547e-07	8	23	ADCY1,PIK3R1,RAF1,SHC1,IGF1R,PRKACB,PRKAR2B,MAPK3
137969	Signaling events mediated by PRL	BioSystems: Pathway Interaction Database	1.616e-07	8.547e-07	8	23	CDKN1A,ITGA1,TUBA1B,RAC1,RHOC,EGR1,MAPK3,CDK2
1427859	Cargo recognition for clathrin-mediated endocytosis	BioSystems: REACTOME	1.63e-07	8.598e-07	15	99	AVPR2,ADRB2,AP2A1,CLTB,SYT1,TACR1,WNT5A,SH3GL1,TFRC,CD3D,CD3G,ARRB1,CD4,ARRB2,EGFR
82944	Purine metabolism	BioSystems: KEGG	1.823e-07	9.592e-07	20	175	RRM1,POLA2,ADCY1,ADCY2,ADCY3,ADCY5,ADCY6,ADCY7,ADCY9,PKM,ADCY4,POLD1,POLD2,POLE,POLR2J,POLR2K,POLR2L,PAICS,PRIM1,POLD4
1269782	Orc1 removal from chromatin	BioSystems: REACTOME	1.861e-07	9.746e-07	13	74	CDKN1A,MCM8,PSMB8,PSMB10,PSMC4,MCM3,MCM4,PSMD3,MCM5,MCM7,PSMD8,PSMD11,CDK2
1269781	Switching of origins to a post-replicative state	BioSystems: REACTOME	1.861e-07	9.746e-07	13	74	CDKN1A,MCM8,PSMB8,PSMB10,PSMC4,MCM3,MCM4,PSMD3,MCM5,MCM7,PSMD8,PSMD11,CDK2
138022	Class I PI3K signaling events	BioSystems: Pathway Interaction Database	1.964e-07	1.026e-06	10	41	PIK3CB,PIK3R1,PLCG1,PLCG2,FGR,VAV1,RAC1,LCK,LYN,FYN
137991	ErbB4 signaling events	BioSystems: Pathway Interaction Database	2.137e-07	1.101e-06	9	32	ERBB2,MDM2,JAK2,PIK3CB,PIK3R1,DLG4,SHC1,MAPK3,FYN
137960	Osteopontin-mediated events	BioSystems: Pathway Interaction Database	2.137e-07	1.101e-06	9	32	ITGB3,JUN,PIK3R1,SYK,MMP2,RAC1,FOS,CD44,MAPK3
P05915	Opioid proenkephalin pathway	PantherDB	2.137e-07	1.101e-06	9	32	GNG2,ADCY2,ADCY7,GNAI1,GNB3,GNG3,GNG7,GNGT2,GNB4
P05916	Opioid prodynorphin pathway	PantherDB	2.137e-07	1.101e-06	9	32	GNG2,ADCY2,ADCY7,GNAI1,GNB3,GNG3,GNG7,GNGT2,GNB4
P05917	Opioid proopiomelanocortin pathway	PantherDB	2.137e-07	1.101e-06	9	32	GNG2,ADCY2,ADCY7,GNAI1,GNB3,GNG3,GNG7,GNGT2,GNB4
1269773	Activation of the pre-replicative complex	BioSystems: REACTOME	2.137e-07	1.101e-06	9	32	MCM8,MCM3,MCM4,MCM5,MCM7,POLA2,POLE,PRIM1,CDK2
138059	S1P2 pathway	BioSystems: Pathway Interaction Database	2.363e-07	1.212e-06	8	24	JUN,GNA15,GNAI1,GNAZ,RAC1,FOS,GNA14,MAPK3
M17200	Antigen binding to B cell receptors activates protein tyrosine kinases, such as the Src family, which ultimate activate MAP kinases.	MSigDB C2 BIOCARTA (v6.0)	2.363e-07	1.212e-06	8	24	JUN,SYK,VAV1,RAC1,FOS,SHC1,MAPK3,LYN
1269862	Processive synthesis on the C-strand of the telomere	BioSystems: REACTOME	2.407e-07	1.232e-06	6	11	FEN1,POLD1,POLD2,LIG1,POLD4,PCNA
1269169	Amyloid fiber formation	BioSystems: REACTOME	2.439e-07	1.245e-06	15	102	UBE2L6,B2M,HIST1H4I,HIST1H2BL,HIST2H2BE,HIST1H3A,HIST1H2BK,HIST1H2BJ,HSPG2,HIST3H2BB,FURIN,H2AFX,H2AFZ,PRKN,HIST2H3C
1269659	RNA Polymerase I Promoter Opening	BioSystems: REACTOME	2.637e-07	1.343e-06	12	64	HIST1H4I,HIST1H2BL,HIST2H2BE,HIST1H3A,HIST1H2BK,HIST1H2BJ,HIST3H2BB,H2AFX,H2AFZ,H2AFJ,MAPK3,HIST2H3C
1269200	MHC class II antigen presentation	BioSystems: REACTOME	2.78e-07	1.412e-06	15	103	HLA-DPA1,HLA-DPB1,HLA-DQA1,HLA-DRA,HLA-DRB1,SPTBN2,AP2A1,RAB7A,KIF3C,KIF5A,DYNC1I1,DNM2,KIF22,SEC13,KIFAP3
P00043	Muscarinic acetylcholine receptor 2 and 4 signaling pathway	PantherDB	2.828e-07	1.433e-06	11	53	GNAI1,GNAT2,GNB3,GNG3,GNG7,GNG11,GNGT2,PRKACA,PRKACB,PRKAR2B,GNB4
1269178	CD28 co-stimulation	BioSystems: REACTOME	2.864e-07	1.445e-06	9	33	PIK3R1,VAV1,RAC1,PIK3R3,LCK,CD80,CD86,LYN,FYN
138051	EPO signaling pathway	BioSystems: Pathway Interaction Database	2.864e-07	1.445e-06	9	33	BCL2,STAT1,JAK2,PIK3R1,PLCG1,PLCG2,SOCS3,SHC1,LYN
83074	Antigen processing and presentation	BioSystems: KEGG	3.019e-07	1.52e-06	13	77	HLA-A,HLA-B,HLA-C,HLA-DPA1,HLA-DPB1,HLA-DQA1,HLA-DRA,HLA-DRB1,B2M,HSPA2,HSPA5,CD4,TNF
1222951	Renin secretion	BioSystems: KEGG	3.151e-07	1.582e-06	12	65	ADCY5,ADCY6,ADRB2,PLCB1,GNAI1,PLCB2,PLCB4,CACNA1C,CACNA1D,PRKACA,PRKACB,PRKG2
1269740	DNA methylation	BioSystems: REACTOME	3.751e-07	1.88e-06	12	66	HIST1H4I,HIST1H2BL,HIST2H2BE,HIST1H3A,HIST1H2BK,DNMT1,HIST1H2BJ,HIST3H2BB,H2AFX,H2AFZ,H2AFJ,HIST2H3C
83117	Acute myeloid leukemia	BioSystems: KEGG	4.213e-07	2.107e-06	11	55	MYC,PIK3CB,PIK3CD,PIK3R1,KIT,RAF1,TCF7L2,NRAS,PIK3R3,MAPK3,LEF1
83085	Long-term potentiation	BioSystems: KEGG	4.451e-07	2.22e-06	12	67	ADCY1,PLCB1,PLCB2,PLCB4,RAF1,CACNA1C,NRAS,PRKACA,PRKACB,PRKCA,PRKCB,MAPK3
1269723	Transcriptional regulation by small RNAs	BioSystems: REACTOME	4.619e-07	2.299e-06	15	107	HIST1H4I,HIST1H2BL,HIST2H2BE,HIST1H3A,HIST1H2BK,HIST1H2BJ,NUP107,HIST3H2BB,POLR2J,POLR2K,POLR2L,H2AFX,H2AFZ,H2AFJ,HIST2H3C
M668	Role of fl-arrestins in the activation and targeting of MAP kinases	MSigDB C2 BIOCARTA (v6.0)	4.697e-07	2.322e-06	6	12	ADCY1,PLCB1,GNGT1,RAF1,ARRB1,MAPK3
413341	Glycolysis, core module involving three-carbon compounds	BioSystems: KEGG	4.697e-07	2.322e-06	6	12	GAPDH,PKM,ENO1,ENO2,ENO3,TPI1
1269180	CD28 dependent Vav1 pathway	BioSystems: REACTOME	4.697e-07	2.322e-06	6	12	VAV1,RAC1,LCK,CD80,CD86,FYN
138010	Glypican 1 network	BioSystems: Pathway Interaction Database	4.77e-07	2.343e-06	8	26	FGFR1,FGR,VEGFA,FLT1,LCK,TGFB1,LYN,FYN
P04379	Beta3 adrenergic receptor signaling pathway	PantherDB	4.77e-07	2.343e-06	8	26	GNG2,ADCY2,ADCY7,GNB3,GNG3,GNG7,GNGT2,GNB4
138009	Plasma membrane estrogen receptor signaling	BioSystems: Pathway Interaction Database	4.77e-07	2.343e-06	8	26	GNG2,PIK3R1,PLCB1,PLCB2,MMP2,NOS3,IGF1R,MAPK11
1269867	Meiotic synapsis	BioSystems: REACTOME	4.784e-07	2.344e-06	13	80	HIST3H3,HIST1H4I,HIST1H2BL,HIST2H2BE,HSPA2,HIST1H2BK,REC8,HIST1H2BJ,HIST3H2BB,H2AFX,H2AFZ,H2AFJ,STAG2
812256	TNF signaling pathway	BioSystems: KEGG	5.224e-07	2.554e-06	15	108	PTGS2,JUN,MAPK12,PIK3CB,PIK3CD,PIK3R1,CCL2,VCAM1,FOS,PIK3R3,SOCS3,EDN1,TNF,MAPK3,MAPK11
1339126	B-WICH complex positively regulates rRNA expression	BioSystems: REACTOME	5.253e-07	2.557e-06	14	94	ACTB,HIST1H4I,HIST1H2BL,HIST2H2BE,HIST1H3A,HIST1H2BK,HIST1H2BJ,HIST3H2BB,POLR2K,POLR2L,H2AFX,H2AFZ,H2AFJ,HIST2H3C
1269513	Activated PKN1 stimulates transcription of AR (androgen receptor) regulated genes KLK2 and KLK3	BioSystems: REACTOME	5.265e-07	2.557e-06	12	68	HIST1H4I,HIST1H2BL,HIST2H2BE,HIST1H3A,HIST1H2BK,HIST1H2BJ,HIST3H2BB,AR,H2AFX,H2AFZ,H2AFJ,HIST2H3C
1270304	Semaphorin interactions	BioSystems: REACTOME	5.265e-07	2.557e-06	12	68	ERBB2,ITGA1,RRAS,TYROBP,PTPRC,RAC1,RAC2,RHOB,RHOC,RHOG,MYH14,FYN
1269057	HIV Infection	BioSystems: REACTOME	5.474e-07	2.653e-06	23	240	HLA-A,B2M,PSMB8,PSMB10,PSMC4,PSMD3,PSMD8,PSMD11,AP2A1,CXCR4,FEN1,CCR5,RAC1,ELOB,NUP107,POLR2J,POLR2K,POLR2L,LCK,LIG1,CD4,FURIN,FYN
634527	NF-kappa B signaling pathway	BioSystems: KEGG	6e-07	2.902e-06	14	95	BCL2,PTGS2,SYK,PLCG1,PLCG2,CXCL12,VCAM1,LCK,ZAP70,CD40,CD40LG,PRKCB,TNF,LYN
137999	Integrins in angiogenesis	BioSystems: Pathway Interaction Database	6.272e-07	3.02e-06	10	46	ITGB3,PIK3R1,PI4KB,KDR,SDC1,RAC1,VEGFA,IGF1R,CSF1R,MAPK3
1270254	Non-integrin membrane-ECM interactions	BioSystems: REACTOME	6.272e-07	3.02e-06	10	46	PDGFB,DAG1,ACTN1,ITGA2,ITGB3,SDC1,HSPG2,TGFB1,THBS1,PRKCA
M12836	EPO Signaling Pathway	MSigDB C2 BIOCARTA (v6.0)	6.296e-07	3.025e-06	7	19	JAK2,JUN,PLCG1,RAF1,FOS,SHC1,MAPK3
138014	Glucocorticoid receptor regulatory network	BioSystems: Pathway Interaction Database	6.425e-07	3.08e-06	13	82	CDKN1A,IRF1,MDM2,STAT1,JUN,FOS,EGR1,PRKACA,PRKACB,MAPK3,PBX1,MAPK11,IL5
M9070	Transcription factor CREB and its extracellular signals	MSigDB C2 BIOCARTA (v6.0)	6.608e-07	3.147e-06	8	27	ADCY1,PIK3R1,RAC1,PRKACB,PRKAR2B,PRKCA,PRKCB,MAPK3
1270305	Sema4D in semaphorin signaling	BioSystems: REACTOME	6.608e-07	3.147e-06	8	27	ERBB2,RRAS,RAC1,RAC2,RHOB,RHOC,RHOG,MYH14
138052	Ephrin B reverse signaling	BioSystems: Pathway Interaction Database	6.608e-07	3.147e-06	8	27	ITGB3,CXCR4,PIK3R1,FGR,RAC1,LCK,LYN,FYN
169306	Pancreatic secretion	BioSystems: KEGG	6.842e-07	3.252e-06	14	96	ADCY1,ADCY2,ADCY3,ADCY5,ADCY6,ADCY7,ADCY9,PLCB1,PLCB2,PLCB4,RAC1,ADCY4,PRKCA,PRKCB
1427862	Ub-specific processing proteases	BioSystems: REACTOME	6.887e-07	3.266e-06	22	225	MYC,HIF1A,PSMB8,PSMB10,PSMC4,PSMD3,PSMD8,PSMD11,MDM2,HIST1H2AK,HIST1H2BL,ADRB2,HIST2H2BE,HIST1H2BK,HIST1H2BJ,HIST3H2BB,SKP2,AR,ARRB1,ARRB2,SMAD3,RHOT1
1269377	Factors involved in megakaryocyte development and platelet production	BioSystems: REACTOME	7.199e-07	3.407e-06	18	157	IRF1,IRF7,JAK2,HIST1H3A,KIF3C,KIF5A,RAC1,KIF22,RAD51B,WEE1,KIFC2,KIF20B,KIFAP3,PRKACA,PRKACB,PRKAR2B,HIST2H3C,CDK2
83044	Nucleotide excision repair	BioSystems: KEGG	7.763e-07	3.658e-06	10	47	POLD1,POLD2,POLE,RFC2,RFC3,RFC4,RFC5,LIG1,POLD4,PCNA
137989	FGF signaling pathway	BioSystems: Pathway Interaction Database	7.763e-07	3.658e-06	10	47	HGF,PAK4,STAT1,JUN,PIK3R1,FGFR1,PLCG1,FOS,SHC1,MAPK3
130626	Aldosterone-regulated sodium reabsorption	BioSystems: KEGG	8.331e-07	3.909e-06	9	37	INSR,PIK3CB,PIK3CD,PIK3R1,PIK3R3,IGF1,PRKCA,PRKCB,MAPK3
M3494	Thrombin signaling and protease-activated receptors	MSigDB C2 BIOCARTA (v6.0)	8.331e-07	3.909e-06	9	37	F2R,ADCY1,PIK3CG,PIK3R1,PLCB1,GNAI1,GNGT1,PRKCA,PRKCB
M19829	Attenuation of GPCR Signaling	MSigDB C2 BIOCARTA (v6.0)	8.508e-07	3.978e-06	6	13	GNGT1,ARRB1,PRKACB,PRKAR2B,PRKCA,PRKCB
1427860	Deubiquitination	BioSystems: REACTOME	8.514e-07	3.978e-06	26	303	MYC,HIF1A,ACTB,PSMB8,PSMB10,BARD1,PSMC4,PSMD3,PSMD8,PSMD11,MDM2,HIST1H2AK,HIST1H2BL,ADRB2,HIST2H2BE,HIST1H2BK,HIST1H2BJ,HIST3H2BB,SKP2,AR,TGFB1,ARRB1,ARRB2,PRKN,SMAD3,RHOT1
83061	Wnt signaling pathway	BioSystems: KEGG	8.791e-07	4.099e-06	17	143	MYC,JUN,PLCB1,PLCB2,PLCB4,RAC1,RAC2,RAC3,TCF7L2,WNT5A,DVL1,PRKACA,PRKACB,PRKCA,PRKCB,LEF1,SMAD3
M16355	Ras-Independent pathway in NK cell-mediated cytotoxicity	MSigDB C2 BIOCARTA (v6.0)	9.445e-07	4.394e-06	7	20	HLA-A,B2M,PIK3R1,SYK,VAV1,RAC1,MAPK3
1269778	Cyclin A:Cdk2-associated events at S phase entry	BioSystems: REACTOME	1.166e-06	5.401e-06	12	73	MYC,CDKN1A,PSMB8,PSMB10,PSMC4,PSMD3,PSMD8,PSMD11,CKS1B,WEE1,SKP2,CDK2
1404797	Platinum drug resistance	BioSystems: KEGG	1.166e-06	5.401e-06	12	73	CDKN1A,CDKN2A,ERBB2,BCL2,MDM2,PIK3CB,PIK3CD,PIK3R1,PIK3R3,MSH6,CYCS,MAPK3
1470924	Interleukin-10 signaling	BioSystems: REACTOME	1.17e-06	5.408e-06	10	49	IL10,PTAFR,PTGS2,CCR2,CCL2,CCR1,CCR5,CD80,CD86,TNF
83051	Cytokine-cytokine receptor interaction	BioSystems: KEGG	1.214e-06	5.589e-06	24	270	IL10,HGF,PDGFB,PDGFRB,CCR2,BMP2,KITLG,CXCR4,CCL2,CCR1,KDR,CCR5,CCR7,KIT,CXCL12,VEGFA,FLT1,TGFB1,CSF1R,EGFR,CD40,CD40LG,TNF,IL5
M7739	Links between Pyk2 and Map Kinases	MSigDB C2 BIOCARTA (v6.0)	1.214e-06	5.589e-06	8	29	JUN,PLCG1,RAC1,RAF1,SHC1,PRKCA,PRKCB,MAPK3
1269769	Cyclin E associated events during G1/S transition	BioSystems: REACTOME	1.355e-06	6.228e-06	12	74	MYC,CDKN1A,PSMB8,PSMB10,PSMC4,PSMD3,PSMD8,PSMD11,CKS1B,WEE1,SKP2,CDK2
1270255	Syndecan interactions	BioSystems: REACTOME	1.381e-06	6.334e-06	7	21	ACTN1,ITGA2,ITGB3,SDC1,TGFB1,THBS1,PRKCA
1269735	PRC2 methylates histones and DNA	BioSystems: REACTOME	1.572e-06	7.192e-06	12	75	HIST1H4I,HIST1H2BL,HIST2H2BE,HIST1H3A,HIST1H2BK,DNMT1,HIST1H2BJ,HIST3H2BB,H2AFX,H2AFZ,H2AFJ,HIST2H3C
1269572	Glucagon-type ligand receptors	BioSystems: REACTOME	1.613e-06	7.367e-06	8	30	GNG2,GNB3,GNG3,GNG7,GNG11,GNGT1,GNGT2,GNB4
1269821	Resolution of Sister Chromatid Cohesion	BioSystems: REACTOME	1.635e-06	7.452e-06	14	103	CENPN,INCENP,NDE1,CENPL,DSN1,CENPP,SEC13,NUP107,CENPO,CENPS,ITGB3BP,PPP2R5B,CENPH,STAG2
M3501	B Cell Antigen Receptor	MSigDB C2 BIOCARTA (v6.0)	1.695e-06	7.707e-06	9	40	DAG1,PIK3CD,PIK3R1,SYK,PLCG2,VAV1,RAF1,SHC1,LYN
137933	IL4-mediated signaling events	BioSystems: Pathway Interaction Database	1.759e-06	7.985e-06	11	63	IL10,ITGB3,JAK2,PIK3R1,COL1A1,COL1A2,SOCS3,SHC1,CD40LG,SOCS1,IL5
83059	mTOR signaling pathway	BioSystems: KEGG	1.894e-06	8.577e-06	17	151	INSR,PIK3CB,PIK3CD,PIK3R1,SEC13,RAF1,NRAS,WNT5A,PIK3R3,DVL1,SKP2,IGF1,IGF1R,PRKCA,PRKCB,TNF,MAPK3
M7747	IL 2 signaling pathway	MSigDB C2 BIOCARTA (v6.0)	1.976e-06	8.929e-06	7	22	JUN,SYK,RAF1,FOS,SHC1,LCK,MAPK3
1269864	Packaging Of Telomere Ends	BioSystems: REACTOME	2.083e-06	9.395e-06	10	52	HIST3H3,HIST1H4I,HIST1H2BL,HIST2H2BE,HIST1H2BK,HIST1H2BJ,HIST3H2BB,H2AFX,H2AFZ,H2AFJ
137963	Regulation of nuclear SMAD2/3 signaling	BioSystems: Pathway Interaction Database	2.098e-06	9.444e-06	12	77	MYC,CDKN1A,IL10,IRF7,JUN,COL1A2,FOS,AR,SERPINE1,IL5,SMAD3,CDK2
1309115	Dual Incision in GG-NER	BioSystems: REACTOME	2.116e-06	9.464e-06	9	41	POLD1,POLD2,POLE,RFC2,RFC3,RFC4,RFC5,POLD4,PCNA
83046	Homologous recombination	BioSystems: KEGG	2.116e-06	9.464e-06	9	41	BARD1,RAD51,RAD51B,RBBP8,POLD1,POLD2,XRCC3,POLD4,TOP3A
P04376	5HT4 type receptor mediated signaling pathway	PantherDB	2.12e-06	9.464e-06	8	31	GNG2,ADCY2,ADCY7,GNB3,GNG3,GNG7,GNGT2,GNB4
138064	Syndecan-4-mediated signaling events	BioSystems: Pathway Interaction Database	2.12e-06	9.464e-06	8	31	ACTN1,CXCR4,FGFR1,CXCL12,RAC1,DNM2,THBS1,PRKCA
1269341	Platelet homeostasis	BioSystems: REACTOME	2.179e-06	9.709e-06	13	91	GNG2,FGR,GNB3,GNG3,GNG7,GNG11,GNGT1,GNGT2,NOS3,PPP2R5B,GNB4,PRKG1,PRKG2
1427858	Clathrin-mediated endocytosis	BioSystems: REACTOME	2.341e-06	1.039e-05	16	137	AVPR2,ADRB2,AP2A1,CLTB,SYT1,TACR1,DNM2,WNT5A,SH3GL1,TFRC,CD3D,CD3G,ARRB1,CD4,ARRB2,EGFR
1269365	Response to elevated platelet cytosolic Ca2+	BioSystems: REACTOME	2.341e-06	1.039e-05	16	137	HGF,PDGFB,ACTN4,ACTN1,ITGB3,PLEK,HSPA5,VEGFA,FLNA,VWF,TGFB1,THBS1,IGF1,SERPINE1,PRKCA,PRKCB
1269613	WNT5A-dependent internalization of FZD4	BioSystems: REACTOME	2.361e-06	1.04e-05	6	15	AP2A1,CLTB,WNT5A,ARRB2,PRKCA,PRKCB
1270412	Mismatch repair (MMR) directed by MSH2:MSH6 (MutSalpha)	BioSystems: REACTOME	2.361e-06	1.04e-05	6	15	POLD1,POLD2,LIG1,MSH6,POLD4,PCNA
M111	Roles of fl-arrestin-dependent Recruitment of Src Kinases in GPCR Signaling	MSigDB C2 BIOCARTA (v6.0)	2.361e-06	1.04e-05	6	15	ADCY1,PLCB1,GNGT1,RAF1,ARRB1,MAPK3
M13324	Hypoxia-Inducible Factor in the Cardiovascular System	MSigDB C2 BIOCARTA (v6.0)	2.361e-06	1.04e-05	6	15	HIF1A,JUN,NOS3,VEGFA,LDHA,EDN1
1269662	RNA Polymerase I Chain Elongation	BioSystems: REACTOME	2.472e-06	1.084e-05	13	92	HIST1H4I,HIST1H2BL,HIST2H2BE,HIST1H3A,HIST1H2BK,HIST1H2BJ,HIST3H2BB,POLR2K,POLR2L,H2AFX,H2AFZ,H2AFJ,HIST2H3C
P00036	Interleukin signaling pathway	PantherDB	2.472e-06	1.084e-05	13	92	MYC,CDKN1A,IL10,STAT1,PIK3CB,NOS3,RAF1,NRAS,FOS,SHC1,MAPK3,MAPK7,IL5
1268677	Metabolism of proteins	BioSystems: REACTOME	2.567e-06	1.123e-05	79	1631	MYC,NPL,CDKN2A,HIF1A,UBE2L6,INCENP,B2M,SPTBN2,GNG2,ACTB,PSMB8,PSMB10,BARD1,DAG1,PSMC4,PSMD3,PSMD8,PSMD11,MDM2,HIST1H4I,TUBB2A,TXN,TUBA1B,TUBB6,HIST1H2AK,HIST1H2BL,ADRB2,HIST2H2BE,HIST1H3A,TUBA1A,RAB7A,UBE2S,CCL2,GNAI1,KIF5A,MMP2,KIFC3,GAPDHS,GNAT2,GNAZ,GNB3,GNG3,GNG7,GNG11,GNGT1,GNGT2,HSPA5,DYNC1I1,HIST1H2BK,SEC13,KDELR3,HIST1H2BJ,HSPG2,TCF7L2,NUP107,HIST3H2BB,SHC1,MBOAT4,SKP2,AR,TGFB1,THBS1,PPP2…
1269961	Gluconeogenesis	BioSystems: REACTOME	2.755e-06	1.201e-05	8	32	GAPDH,GAPDHS,PRKACA,PRKACB,ENO1,ENO2,ENO3,TPI1
137913	Alpha-synuclein signaling	BioSystems: Pathway Interaction Database	2.755e-06	1.201e-05	8	32	SYK,PLCB2,FGR,LCK,PRKN,MAPK3,LYN,FYN
137996	VEGFR3 signaling in lymphatic endothelium	BioSystems: Pathway Interaction Database	2.769e-06	1.205e-05	7	23	ITGA1,ITGA2,PIK3R1,COL1A1,COL1A2,MAPK3,MAPK11
P00059	p53 pathway	PantherDB	2.775e-06	1.205e-05	12	79	CDKN1A,CDKN2A,MDM2,PIK3CB,PIK3CD,PIK3CG,PIK3R1,PIK3R3,THBS1,SERPINE1,PIK3R5,CDK2
138058	BCR signaling pathway	BioSystems: Pathway Interaction Database	2.838e-06	1.227e-05	11	66	JUN,PTPRC,PIK3R1,SYK,PLCG2,RAC1,RAF1,FOS,SHC1,MAPK3,LYN
137987	Regulation of Telomerase	BioSystems: Pathway Interaction Database	2.838e-06	1.227e-05	11	66	MYC,IRF1,JUN,RAD1,RAD9A,HUS1,FOS,TGFB1,EGFR,MAPK3,SMAD3
1269739	NoRC negatively regulates rRNA expression	BioSystems: REACTOME	2.911e-06	1.256e-05	14	108	HIST1H4I,HIST1H2BL,HIST2H2BE,HIST1H3A,HIST1H2BK,DNMT1,HIST1H2BJ,HIST3H2BB,POLR2K,POLR2L,H2AFX,H2AFZ,H2AFJ,HIST2H3C
1270429	DNA Damage/Telomere Stress Induced Senescence	BioSystems: REACTOME	3.18e-06	1.37e-05	12	80	CDKN1A,HIST3H3,HIST1H4I,HIST1H2BL,HIST2H2BE,HIST1H2BK,HIST1H2BJ,HIST3H2BB,H2AFX,H2AFZ,H2AFJ,CDK2
1339125	Positive epigenetic regulation of rRNA expression	BioSystems: REACTOME	3.253e-06	1.399e-05	14	109	ACTB,HIST1H4I,HIST1H2BL,HIST2H2BE,HIST1H3A,HIST1H2BK,HIST1H2BJ,HIST3H2BB,POLR2K,POLR2L,H2AFX,H2AFZ,H2AFJ,HIST2H3C
P00042	Muscarinic acetylcholine receptor 1 and 3 signaling pathway	PantherDB	3.563e-06	1.529e-05	10	55	PLCB4,GNB3,GNG3,GNG7,GNG11,GNGT2,GNA14,PRKCA,PRKCB,GNB4
1269279	Fcgamma receptor (FCGR) dependent phagocytosis	BioSystems: REACTOME	3.57e-06	1.529e-05	13	95	ACTB,PIK3CB,PIK3R1,SYK,PLCG1,PLCG2,FGR,VAV1,RAC1,CD3G,MAPK3,LYN,FYN
1270411	Mismatch Repair	BioSystems: REACTOME	3.686e-06	1.576e-05	6	16	POLD1,POLD2,LIG1,MSH6,POLD4,PCNA
M6355	Erk and PI-3 Kinase Are Necessary for Collagen Binding in Corneal Epithelia	MSigDB C2 BIOCARTA (v6.0)	3.812e-06	1.623e-05	7	24	ITGA1,PIK3CG,PIK3R1,RAF1,SHC1,MAPK3,FYN
1270307	Sema4D induced cell migration and growth-cone collapse	BioSystems: REACTOME	3.812e-06	1.623e-05	7	24	ERBB2,RAC1,RAC2,RHOB,RHOC,RHOG,MYH14
1270260	Integrin cell surface interactions	BioSystems: REACTOME	3.845e-06	1.634e-05	11	68	DAG1,ITGA1,ITGA2,ITGA4,ITGAM,ITGB3,KDR,VCAM1,HSPG2,THBS1,CD44
1269184	Antigen activates B Cell Receptor (BCR) leading to generation of second messengers	BioSystems: REACTOME	3.964e-06	1.682e-05	9	44	PIK3CD,PIK3R1,SYK,PLCG1,PLCG2,VAV1,SHC1,LYN,FYN
P00027	Heterotrimeric G-protein signaling pathway-Gq alpha and Go alpha mediated pathway	PantherDB	4.046e-06	1.706e-05	14	111	GNG2,BDKRB2,CLTB,PLCB1,PLCB2,PLCB4,GNB3,GNG3,GNG7,GNGT1,GNGT2,PRKCA,PRKCB,GNB4
1269658	RNA Polymerase I Promoter Clearance	BioSystems: REACTOME	4.046e-06	1.706e-05	14	111	HIST1H4I,HIST1H2BL,HIST2H2BE,HIST1H3A,HIST1H2BK,HIST1H2BJ,HIST3H2BB,POLR2K,POLR2L,H2AFX,H2AFZ,H2AFJ,MAPK3,HIST2H3C
1269737	Negative epigenetic regulation of rRNA expression	BioSystems: REACTOME	4.046e-06	1.706e-05	14	111	HIST1H4I,HIST1H2BL,HIST2H2BE,HIST1H3A,HIST1H2BK,DNMT1,HIST1H2BJ,HIST3H2BB,POLR2K,POLR2L,H2AFX,H2AFZ,H2AFJ,HIST2H3C
83068	ECM-receptor interaction	BioSystems: KEGG	4.149e-06	1.747e-05	12	82	DAG1,ITGA1,ITGA2,ITGA4,ITGB3,SDC1,COL1A1,COL1A2,HSPG2,VWF,THBS1,CD44
M14899	Angiotensin II mediated activation of JNK Pathway via Pyk2 dependent signaling	MSigDB C2 BIOCARTA (v6.0)	4.519e-06	1.895e-05	8	34	JUN,RAC1,RAF1,SHC1,EGFR,PRKCA,PRKCB,MAPK3
169349	Validated transcriptional targets of AP1 family members Fra1 and Fra2	BioSystems: Pathway Interaction Database	4.519e-06	1.895e-05	8	34	HMOX1,DCN,JUN,MGP,CCL2,MMP2,NOS3,COL1A2
1270104	Acetylcholine regulates insulin secretion	BioSystems: REACTOME	4.579e-06	1.909e-05	5	10	PLCB1,GNA15,PLCB2,GNA14,PRKCA
M7772	fl-arrestins in GPCR Desensitization	MSigDB C2 BIOCARTA (v6.0)	4.579e-06	1.909e-05	5	10	ADCY1,AP2A1,PLCB1,GNGT1,ARRB1
1269863	Removal of the Flap Intermediate from the C-strand	BioSystems: REACTOME	4.579e-06	1.909e-05	5	10	FEN1,POLD1,POLD2,POLD4,PCNA
M9526	T Cell Signal Transduction	MSigDB C2 BIOCARTA (v6.0)	4.829e-06	2.01e-05	9	45	PAK4,DAG1,PTPRC,PLCG1,VAV1,RAF1,LCK,ZAP70,CD3D
1269657	RNA Polymerase I Transcription	BioSystems: REACTOME	5.007e-06	2.08e-05	14	113	HIST1H4I,HIST1H2BL,HIST2H2BE,HIST1H3A,HIST1H2BK,HIST1H2BJ,HIST3H2BB,POLR2K,POLR2L,H2AFX,H2AFZ,H2AFJ,MAPK3,HIST2H3C
1269738	SIRT1 negatively regulates rRNA Expression	BioSystems: REACTOME	5.151e-06	2.136e-05	11	70	HIST1H4I,HIST1H2BL,HIST2H2BE,HIST1H3A,HIST1H2BK,HIST1H2BJ,HIST3H2BB,H2AFX,H2AFZ,H2AFJ,HIST2H3C
137970	EGF receptor (ErbB1) signaling pathway	BioSystems: Pathway Interaction Database	5.163e-06	2.137e-05	7	25	STAT1,PIK3CB,PIK3R1,GNAI1,PLCG1,EGFR,MAPK3
M11358	Tumor Suppressor Arf Inhibits Ribosomal Biogenesis	MSigDB C2 BIOCARTA (v6.0)	5.557e-06	2.295e-05	6	17	MYC,CDKN2A,MDM2,PIK3CG,PIK3R1,RAC1
194384	African trypanosomiasis	BioSystems: KEGG	5.711e-06	2.346e-05	8	35	IL10,PLCB1,PLCB2,PLCB4,VCAM1,PRKCA,PRKCB,TNF
P00028	Heterotrimeric G-protein signaling pathway-rod outer segment phototransduction	PantherDB	5.711e-06	2.346e-05	8	35	GNG2,GNG3,GNG7,GNGT1,GNGT2,PRKACA,PRKACB,GNB4
M18342	G alpha i Pathway	MSigDB C2 BIOCARTA (v6.0)	5.711e-06	2.346e-05	8	35	DAG1,PIK3CB,PLCB1,PLCB2,PLCB4,RAF1,SHC1,EGFR
M19118	Keratinocyte Differentiation	MSigDB C2 BIOCARTA (v6.0)	5.851e-06	2.399e-05	9	46	BCL2,JUN,RAF1,FOS,EGFR,PRKCA,PRKCB,TNF,MAPK3
1270244	Extracellular matrix organization	BioSystems: REACTOME	6.8e-06	2.783e-05	24	298	PDGFB,DAG1,ACTN1,ITGA1,ITGA2,ITGA4,DCN,ITGAM,ITGB3,BMP2,BMP4,KDR,MMP2,SDC1,VCAM1,COL1A1,COL1A2,HSPG2,TGFB1,THBS1,FURIN,SERPINE1,CD44,PRKCA
138072	Nephrin/Neph1 signaling in the kidney podocyte	BioSystems: Pathway Interaction Database	6.889e-06	2.802e-05	7	26	JUN,PIK3CB,PIK3R1,PLCG1,RAC1,ARRB2,FYN
P00030	Hypoxia response via HIF activation	PantherDB	6.889e-06	2.802e-05	7	26	HIF1A,TXN,PIK3CB,PIK3CD,PIK3CG,PIK3R1,PIK3R3
M14512	Influence of Ras and Rho proteins on G1 to S Transition	MSigDB C2 BIOCARTA (v6.0)	6.889e-06	2.802e-05	7	26	CDKN1A,PIK3R1,RAC1,RAF1,MAPK3,CDK2,CDK6
375172	Salmonella infection	BioSystems: KEGG	6.896e-06	2.802e-05	12	86	ACTB,JUN,MAPK12,RAB7A,DYNC1I1,RAC1,FLNA,FOS,RHOG,MYH14,MAPK3,MAPK11
M6220	Agrin in Postsynaptic Differentiation	MSigDB C2 BIOCARTA (v6.0)	7.158e-06	2.897e-05	8	36	PAK4,DAG1,ITGA1,JUN,RAC1,DVL1,EGFR,MAPK3
M19043	Adrenergic Pathway	MSigDB C2 BIOCARTA (v6.0)	7.158e-06	2.897e-05	8	36	DAG1,PIK3CD,PIK3R1,GNA15,GNAI1,RAF1,AR,EGFR
P00049	Parkinson disease	PantherDB	7.793e-06	3.143e-05	12	87	UBE2L6,PSMB10,MAPK12,FGR,HSPA2,HSPA5,LCK,PRKN,MAPK3,MAPK7,LYN,FYN
M13863	MAPKinase Signaling Pathway	MSigDB C2 BIOCARTA (v6.0)	7.793e-06	3.143e-05	12	87	MYC,STAT1,JUN,MAPK12,RAC1,RAF1,FOS,SHC1,TGFB1,MAPK3,MAPK7,MAPK11
P00006	Apoptosis signaling pathway	PantherDB	7.96e-06	3.199e-05	13	102	BCL2,JUN,PIK3CB,PIK3CD,PIK3CG,HSPA2,HSPA5,FOS,CYCS,PRKCA,PRKCB,TNF,MAPK3
138057	ErbB1 downstream signaling	BioSystems: Pathway Interaction Database	7.96e-06	3.199e-05	13	102	MYC,STAT1,JUN,PIK3CB,PIK3R1,RAC1,RAF1,FOS,EGFR,EGR1,PRKCA,MAPK3,MAPK7
138048	Nongenotropic Androgen signaling	BioSystems: Pathway Interaction Database	8.131e-06	3.25e-05	6	18	GNG2,PIK3R1,RAF1,FOS,AR,MAPK3
M16811	Role of Erk5 in Neuronal Survival	MSigDB C2 BIOCARTA (v6.0)	8.131e-06	3.25e-05	6	18	PIK3CG,PIK3R1,PLCG1,SHC1,MAPK3,MAPK7
M6682	CDK Regulation of DNA Replication	MSigDB C2 BIOCARTA (v6.0)	8.131e-06	3.25e-05	6	18	MCM3,MCM4,MCM5,MCM7,KITLG,CDK2
137921	Ras signaling in the CD4+ TCR pathway	BioSystems: Pathway Interaction Database	8.195e-06	3.263e-05	5	11	RAF1,FOS,PRKCA,PRKCB,MAPK3
M1473	B Lymphocyte Cell Surface Molecules	MSigDB C2 BIOCARTA (v6.0)	8.195e-06	3.263e-05	5	11	HLA-DRA,HLA-DRB1,PTPRC,CD80,CD40
137917	Angiopoietin receptor Tie2-mediated signaling	BioSystems: Pathway Interaction Database	8.46e-06	3.363e-05	9	48	CDKN1A,PIK3R1,MMP2,NOS3,RAC1,SHC1,TNF,MAPK3,FYN
M19358	Signaling of Hepatocyte Growth Factor Receptor	MSigDB C2 BIOCARTA (v6.0)	8.902e-06	3.532e-05	8	37	HGF,ITGA1,JUN,PIK3CG,PIK3R1,RAF1,FOS,MAPK3
M1718	Genes related to IL4 rceptor signaling in B lymphocytes	MSigDB C2 BIOCARTA (v6.0)	9.069e-06	3.573e-05	7	27	BCL2,PIK3CD,PIK3R1,RAF1,SHC1,SOCS1,MAPK3
1309107	Resolution of D-loop Structures through Synthesis-Dependent Strand Annealing (SDSA)	BioSystems: REACTOME	9.069e-06	3.573e-05	7	27	BARD1,RAD51,RAD51B,RBBP8,RMI2,XRCC3,TOP3A
PW:0000143	insulin signaling	Pathway Ontology	9.069e-06	3.573e-05	7	27	INSR,PIK3R1,SOCS3,SHC1,PRKCA,PRKCB,SOCS1
545314	3-phosphoinositide biosynthesis	BioSystems: BIOCYC	9.069e-06	3.573e-05	7	27	PIK3CB,PIK3CD,PIK3CG,PIK3R1,PI4KB,PIK3R3,PIK3R5
1269091	Host Interactions of HIV factors	BioSystems: REACTOME	9.835e-06	3.867e-05	15	136	HLA-A,B2M,PSMB8,PSMB10,PSMC4,PSMD3,PSMD8,PSMD11,AP2A1,RAC1,ELOB,NUP107,LCK,CD4,FYN
M3342	Integrin Signaling Pathway	MSigDB C2 BIOCARTA (v6.0)	1.099e-05	4.315e-05	8	38	ACTN1,ITGA1,JUN,RAF1,SHC1,CAV1,MAPK3,FYN
149807	Bacterial invasion of epithelial cells	BioSystems: KEGG	1.166e-05	4.561e-05	11	76	ACTB,PIK3CB,PIK3CD,PIK3R1,CLTB,RAC1,DNM2,PIK3R3,SHC1,CAV1,RHOG
218111	Pertussis	BioSystems: KEGG	1.166e-05	4.561e-05	11	76	IL10,IRF1,ITGAM,JUN,MAPK12,C3,GNAI1,FOS,TNF,MAPK3,MAPK11
83060	Apoptosis	BioSystems: KEGG	1.175e-05	4.572e-05	15	138	ACTB,BCL2,TUBA1B,JUN,TUBA1A,PIK3CB,PIK3CD,PIK3R1,RAF1,NRAS,FOS,PIK3R3,CYCS,TNF,MAPK3
1269719	Gene Silencing by RNA	BioSystems: REACTOME	1.175e-05	4.572e-05	15	138	HIST1H4I,HIST1H2BL,HIST2H2BE,HIST1H3A,HIST1H2BK,HIST1H2BJ,NUP107,HIST3H2BB,POLR2J,POLR2K,POLR2L,H2AFX,H2AFZ,H2AFJ,HIST2H3C
83090	Insulin signaling pathway	BioSystems: KEGG	1.175e-05	4.572e-05	15	138	INSR,FASN,PIK3CB,PIK3CD,PIK3R1,RAF1,NRAS,PIK3R3,SOCS3,SHC1,PRKACA,PRKACB,PRKAR2B,SOCS1,MAPK3
M648	Cell Cycle: G1/S Check Point	MSigDB C2 BIOCARTA (v6.0)	1.179e-05	4.572e-05	7	28	CDKN1A,CDKN2A,SKP2,TGFB1,SMAD3,CDK2,CDK6
M287	Erk1/Erk2 Mapk Signaling pathway	MSigDB C2 BIOCARTA (v6.0)	1.179e-05	4.572e-05	7	28	MYC,GNGT1,RAF1,SHC1,IGF1R,EGFR,MAPK3
1269770	SCF(Skp2)-mediated degradation of p27/p21	BioSystems: REACTOME	1.265e-05	4.897e-05	10	63	CDKN1A,PSMB8,PSMB10,PSMC4,PSMD3,PSMD8,PSMD11,CKS1B,SKP2,CDK2
1383084	ERCC6 (CSB) and EHMT2 (G9a) positively regulate rRNA expression	BioSystems: REACTOME	1.325e-05	5.12e-05	11	77	HIST1H4I,HIST1H2BL,HIST2H2BE,HIST1H3A,HIST1H2BK,HIST1H2BJ,HIST3H2BB,H2AFX,H2AFZ,H2AFJ,HIST2H3C
1457785	Paradoxical activation of RAF signaling by kinase inactive BRAF	BioSystems: REACTOME	1.348e-05	5.191e-05	8	39	ITGB3,JAK2,RAF1,VWF,NRAS,ARRB1,ARRB2,MAPK3
1457784	Signaling by moderate kinase activity BRAF mutants	BioSystems: REACTOME	1.348e-05	5.191e-05	8	39	ITGB3,JAK2,RAF1,VWF,NRAS,ARRB1,ARRB2,MAPK3
1269375	PECAM1 interactions	BioSystems: REACTOME	1.371e-05	5.252e-05	5	12	ITGB3,PLCG1,LCK,LYN,FYN
1269785	Unwinding of DNA	BioSystems: REACTOME	1.371e-05	5.252e-05	5	12	MCM8,MCM3,MCM4,MCM5,MCM7
M9134	Trka Receptor Signaling Pathway	MSigDB C2 BIOCARTA (v6.0)	1.371e-05	5.252e-05	5	12	PIK3R1,PLCG1,SHC1,PRKCA,PRKCB
83101	Vibrio cholerae infection	BioSystems: KEGG	1.421e-05	5.432e-05	9	51	ACTB,ADCY3,ADCY9,PLCG1,PLCG2,KDELR3,PRKACA,PRKACB,PRKCA
1269100	The role of Nef in HIV-1 replication and disease pathogenesis	BioSystems: REACTOME	1.516e-05	5.776e-05	7	29	HLA-A,B2M,AP2A1,RAC1,LCK,CD4,FYN
M6910	Cytokines and Inflammatory Response	MSigDB C2 BIOCARTA (v6.0)	1.516e-05	5.776e-05	7	29	IL10,HLA-DRA,HLA-DRB1,TGFB1,CD4,TNF,IL5
M10066	Corticosteroids and cardioprotection	MSigDB C2 BIOCARTA (v6.0)	1.616e-05	6.146e-05	6	20	ADRB2,PIK3CG,PIK3R1,GNGT1,NOS3,ANXA1
1269373	Cell surface interactions at the vascular wall	BioSystems: REACTOME	1.808e-05	6.864e-05	15	143	ITGA4,ITGAM,ITGB3,PIK3CB,PIK3R1,PLCG1,SDC1,NRAS,SHC1,CAV1,LCK,TGFB1,CD44,LYN,FYN
P04380	Cortocotropin releasing factor receptor signaling pathway	PantherDB	1.928e-05	7.296e-05	7	30	GNG2,GNB3,GNG3,GNG7,GNGT2,GNA14,GNB4
137988	IL2 signaling events mediated by STAT5	BioSystems: Pathway Interaction Database	1.928e-05	7.296e-05	7	30	MYC,BCL2,PIK3R1,FOXP3,SHC1,LCK,CDK6
547492	superpathway of inositol phosphate compounds	BioSystems: BIOCYC	1.933e-05	7.301e-05	10	66	PIK3CB,PIK3CD,PIK3CG,PIK3R1,PI4KB,PLCB2,PLCG1,PLCG2,PIK3R3,PIK3R5
1383076	Regulation of TP53 Activity	BioSystems: REACTOME	2.041e-05	7.698e-05	16	162	CDKN2A,BARD1,MDM2,RAD1,PLK3,RAD9A,HUS1,RBBP8,RMI2,RFC2,RFC3,RFC4,RFC5,MAPK11,TOP3A,CDK2
1269508	Rho GTPase cycle	BioSystems: REACTOME	2.135e-05	8.037e-05	15	145	RHOJ,RHOU,RHOBTB1,RHOV,RHOF,VAV1,RAC1,RAC2,RAC3,RHOD,RHOB,RHOC,RHOG,RHOH,RHOT1
83058	Autophagy - animal	BioSystems: KEGG	2.138e-05	8.037e-05	14	128	HIF1A,BCL2,RRAS,PIK3CB,PIK3CD,PIK3R1,RAB7A,RAF1,NRAS,PIK3R3,IGF1R,PRKACA,PRKACB,MAPK3
1269349	Platelet Adhesion to exposed collagen	BioSystems: REACTOME	2.175e-05	8.148e-05	5	13	ITGA1,ITGA2,VWF,LYN,FYN
PW:0000064	propanoate metabolic	Pathway Ontology	2.175e-05	8.148e-05	5	13	PLCB1,ALDH2,ALDH3A2,LDHA,LDHB
M15926	Trefoil Factors Initiate Mucosal Healing	MSigDB C2 BIOCARTA (v6.0)	2.207e-05	8.252e-05	6	21	PIK3CG,PIK3R1,SHC1,EGFR,CYCS,MAPK3
169348	Signaling events mediated by focal adhesion kinase	BioSystems: Pathway Interaction Database	2.299e-05	8.583e-05	9	54	ACTN1,RRAS,JUN,PIK3R1,PLCG1,RAC1,RAF1,SH3GL1,FYN
1268804	CREB phosphorylation through the activation of Adenylate Cyclase	BioSystems: REACTOME	2.321e-05	8.649e-05	4	7	ADCY1,ADCY3,PRKACA,PRKACB
83052	Phosphatidylinositol signaling system	BioSystems: KEGG	2.411e-05	8.971e-05	12	97	PIK3CB,PIK3CD,PIK3R1,PI4KB,PLCB1,PLCB2,PLCB4,PLCG1,PLCG2,PIK3R3,PRKCA,PRKCB
114229	Hypertrophic cardiomyopathy (HCM)	BioSystems: KEGG	2.739e-05	0.0001017	11	83	ACTB,DAG1,ITGA1,ITGA2,ITGA4,ITGB3,CACNA1C,CACNA1D,TGFB1,IGF1,TNF
138049	PDGFR-alpha signaling pathway	BioSystems: Pathway Interaction Database	2.96e-05	0.0001083	6	22	JUN,PIK3R1,PLCG1,FOS,SHC1,CAV1
1269181	CTLA4 inhibitory signaling	BioSystems: REACTOME	2.96e-05	0.0001083	6	22	LCK,PPP2R5B,CD80,CD86,LYN,FYN
413400	Inositol phosphate metabolism, PI=> PIP2 => Ins(1,4,5)P3 => Ins(1,3,4,5)P4	BioSystems: KEGG	2.96e-05	0.0001083	6	22	PI4KB,PLCB1,PLCB2,PLCB4,PLCG1,PLCG2
1269179	CD28 dependent PI3K/Akt signaling	BioSystems: REACTOME	2.96e-05	0.0001083	6	22	PIK3R1,PIK3R3,LCK,CD80,CD86,FYN
1269309	CD209 (DC-SIGN) signaling	BioSystems: REACTOME	2.96e-05	0.0001083	6	22	RAF1,NRAS,PRKACA,PRKACB,LYN,FYN
PW:0000154	inositol phosphate metabolic	Pathway Ontology	2.96e-05	0.0001083	6	22	PIK3CB,PLCB1,PLCB2,PLCB4,PLCG1,PLCG2
M5489	IL 6 signaling pathway	MSigDB C2 BIOCARTA (v6.0)	2.96e-05	0.0001083	6	22	JAK2,JUN,RAF1,FOS,SHC1,MAPK3
137971	Paxillin-independent events mediated by a4b1 and a4b7	BioSystems: Pathway Interaction Database	2.96e-05	0.0001083	6	22	ITGA4,JAK2,PIK3R1,VCAM1,RAC1,CD44
M18719	Role of ERBB2 in Signal Transduction and Oncology	MSigDB C2 BIOCARTA (v6.0)	2.96e-05	0.0001083	6	22	PIK3CG,PIK3R1,RAF1,SHC1,EGFR,MAPK3
1269367	Platelet degranulation	BioSystems: REACTOME	3.031e-05	0.0001105	14	132	HGF,PDGFB,ACTN4,ACTN1,ITGB3,PLEK,HSPA5,VEGFA,FLNA,VWF,TGFB1,THBS1,IGF1,SERPINE1
1269960	Glycolysis	BioSystems: REACTOME	3.031e-05	0.0001105	7	32	GAPDH,PKM,GAPDHS,ENO1,ENO2,ENO3,TPI1
172846	Staphylococcus aureus infection	BioSystems: KEGG	3.112e-05	0.0001133	9	56	IL10,HLA-DPA1,HLA-DPB1,HLA-DQA1,HLA-DRA,HLA-DRB1,PTAFR,ITGAM,C3
1309110	Nonhomologous End-Joining (NHEJ)	BioSystems: REACTOME	3.277e-05	0.0001191	10	70	BARD1,HIST3H3,HIST1H4I,HIST1H2BL,HIST2H2BE,HIST1H2BK,HIST1H2BJ,HIST3H2BB,MDC1,H2AFX
1269056	Infectious disease	BioSystems: REACTOME	3.297e-05	0.0001195	27	393	HLA-A,B2M,PSMB8,PSMB10,PSMC4,PSMD3,PSMD8,PSMD11,AP2A1,CXCR4,FEN1,SYT1,CCR5,RAC1,ELOB,NUP107,SH3GL1,POLR2J,POLR2K,POLR2L,LCK,TGFB1,LIG1,CD4,ISG15,FURIN,FYN
M18899	Repression of Pain Sensation by the Transcriptional Regulator DREAM	MSigDB C2 BIOCARTA (v6.0)	3.303e-05	0.0001195	5	14	JUN,FOS,PRKACB,PRKAR2B,MAPK3
1269059	Early Phase of HIV Life Cycle	BioSystems: REACTOME	3.303e-05	0.0001195	5	14	CXCR4,FEN1,CCR5,LIG1,CD4
1309112	Global Genome Nucleotide Excision Repair (GG-NER)	BioSystems: REACTOME	3.436e-05	0.0001241	11	85	ACTB,POLD1,POLD2,POLE,RFC2,RFC3,RFC4,RFC5,LIG1,POLD4,PCNA
122191	NOD-like receptor signaling pathway	BioSystems: KEGG	3.708e-05	0.0001336	16	170	IRF7,BCL2,STAT1,TXN,JUN,MAPK12,PLCB1,CCL2,PLCB2,PLCB4,OAS1,OAS2,OAS3,TNF,MAPK3,MAPK11
193146	Bile secretion	BioSystems: KEGG	3.717e-05	0.0001336	10	71	ADCY1,ADCY2,ADCY3,ADCY5,ADCY6,ADCY7,ADCY9,ADCY4,PRKACA,PRKACB
82987	Inositol phosphate metabolism	BioSystems: KEGG	3.717e-05	0.0001336	10	71	PIK3CB,PIK3CD,PIK3CG,PI4KB,PLCB1,PLCB2,PLCB4,PLCG1,PLCG2,TPI1
1269734	Epigenetic regulation of gene expression	BioSystems: REACTOME	3.731e-05	0.0001338	15	152	ACTB,HIST1H4I,HIST1H2BL,HIST2H2BE,HIST1H3A,HIST1H2BK,DNMT1,HIST1H2BJ,HIST3H2BB,POLR2K,POLR2L,H2AFX,H2AFZ,H2AFJ,HIST2H3C
83043	Base excision repair	BioSystems: KEGG	3.752e-05	0.0001342	7	33	FEN1,POLD1,POLD2,POLE,LIG1,POLD4,PCNA
PW:0000008	Wnt signaling	Pathway Ontology	3.752e-05	0.0001342	7	33	PLCB1,PLCB2,PLCB4,PLCG1,PLCG2,WNT5A,DVL1
M11420	CTCF: First Multivalent Nuclear Factor	MSigDB C2 BIOCARTA (v6.0)	3.907e-05	0.0001393	6	23	MYC,CDKN2A,MDM2,PIK3CG,PIK3R1,TGFB1
M9152	CCR3 signaling in Eosinophils	MSigDB C2 BIOCARTA (v6.0)	3.907e-05	0.0001393	6	23	PLCB1,GNGT1,RAF1,PRKCA,PRKCB,MAPK3
M2579	Differentiation Pathway in PC12 Cells; this is a specific case of PAC1 Receptor Pathway.	MSigDB C2 BIOCARTA (v6.0)	4.055e-05	0.0001443	8	45	DAG1,JUN,TUBA1A,PIK3CD,PIK3R1,SHC1,EGR1,MAPK3
117293	Arrhythmogenic right ventricular cardiomyopathy (ARVC)	BioSystems: KEGG	4.206e-05	0.0001494	10	72	ACTB,DAG1,ITGA1,ITGA2,ITGA4,ITGB3,CACNA1C,CACNA1D,TCF7L2,LEF1
1269197	ER-Phagosome pathway	BioSystems: REACTOME	4.282e-05	0.0001519	11	87	HLA-A,HLA-B,HLA-C,B2M,PSMB8,PSMB10,PSMC4,PSMD3,PSMD8,PSMD11,TLR2
1270105	Free fatty acids regulate insulin secretion	BioSystems: REACTOME	4.535e-05	0.0001601	4	8	PLCB1,GNA15,PLCB2,GNA14
1270106	Fatty Acids bound to GPR40 (FFAR1) regulate insulin secretion	BioSystems: REACTOME	4.535e-05	0.0001601	4	8	PLCB1,GNA15,PLCB2,GNA14
MAP_kinase_activity	MAP kinase activity	GenMAPP	4.535e-05	0.0001601	4	8	MAPK12,MAPK3,MAPK7,MAPK11
138034	Arf6 signaling events	BioSystems: Pathway Interaction Database	4.607e-05	0.0001619	7	34	HGF,ITGB3,ADRB2,GNA15,ARRB2,GNA14,EGFR
M12705	Genes related to CD40 signaling	MSigDB C2 BIOCARTA (v6.0)	4.607e-05	0.0001619	7	34	MAPK12,PIK3CD,PIK3R1,SYT1,CD40,MAPK3,MAPK11
138011	CXCR3-mediated signaling events	BioSystems: Pathway Interaction Database	4.607e-05	0.0001619	7	34	GNG2,PIK3CB,PIK3R1,RAF1,ARRB1,MAPK3,MAPK11
M17681	IL 3 signaling pathway	MSigDB C2 BIOCARTA (v6.0)	4.836e-05	0.0001691	5	15	JAK2,RAF1,FOS,SHC1,MAPK3
1270413	Mismatch repair (MMR) directed by MSH2:MSH3 (MutSbeta)	BioSystems: REACTOME	4.836e-05	0.0001691	5	15	POLD1,POLD2,LIG1,POLD4,PCNA
M13158	The IGF-1 Receptor and Longevity	MSigDB C2 BIOCARTA (v6.0)	4.836e-05	0.0001691	5	15	PIK3CG,PIK3R1,SHC1,IGF1,IGF1R
82958	Histidine metabolism	BioSystems: KEGG	5.083e-05	0.0001775	6	24	ALDH2,ALDH1B1,ALDH1A3,ALDH3B2,ALDH3A2,ALDH7A1
1309106	Resolution of D-loop Structures through Holliday Junction Intermediates	BioSystems: REACTOME	5.617e-05	0.0001952	7	35	BARD1,RAD51,RAD51B,RBBP8,RMI2,XRCC3,TOP3A
101144	Prion diseases	BioSystems: KEGG	5.617e-05	0.0001952	7	35	HSPA5,NOTCH1,EGR1,PRKACA,PRKACB,MAPK3,FYN
1457783	Signaling by high-kinase activity BRAF mutants	BioSystems: REACTOME	5.617e-05	0.0001952	7	35	ITGB3,RAF1,VWF,NRAS,ARRB1,ARRB2,MAPK3
1269194	Antigen Presentation: Folding, assembly and peptide loading of class I MHC	BioSystems: REACTOME	6.525e-05	0.0002246	6	25	HLA-A,HLA-B,HLA-C,B2M,HSPA5,SEC13
1268825	G protein gated Potassium channels	BioSystems: REACTOME	6.525e-05	0.0002246	6	25	GNG2,GNB3,GNG3,GNG7,GNGT1,GNGT2
1268819	Inhibition of voltage gated Ca2+ channels via Gbeta/gamma subunits	BioSystems: REACTOME	6.525e-05	0.0002246	6	25	GNG2,GNB3,GNG3,GNG7,GNGT1,GNGT2
1268826	Activation of G protein gated Potassium channels	BioSystems: REACTOME	6.525e-05	0.0002246	6	25	GNG2,GNB3,GNG3,GNG7,GNGT1,GNGT2
413340	Glycolysis (Embden-Meyerhof pathway), glucose => pyruvate	BioSystems: KEGG	6.525e-05	0.0002246	6	25	GAPDH,PKM,ENO1,ENO2,ENO3,TPI1
1269327	Growth hormone receptor signaling	BioSystems: REACTOME	6.525e-05	0.0002246	6	25	STAT1,JAK2,SOCS3,SOCS1,MAPK3,LYN
169347	Notch-mediated HES/HEY network	BioSystems: Pathway Interaction Database	6.577e-05	0.0002257	8	48	HIF1A,JAK2,KDR,NOTCH1,RBBP8,AR,NCOR2,CD4
137993	Calcineurin-regulated NFAT-dependent transcription in lymphocytes	BioSystems: Pathway Interaction Database	6.577e-05	0.0002257	8	48	PTGS2,JUN,FOXP3,FOS,EGR1,CD40LG,TNF,IL5
1269544	GPCR ligand binding	BioSystems: REACTOME	6.605e-05	0.0002263	29	455	LPAR3,AVPR2,GNG2,NMUR1,PTAFR,F2R,PTH,BDKRB2,CCR2,ADRB2,CXCR4,C3,CCR1,CCR5,CCR7,TACR1,GNB3,GNG3,GNG7,GNG11,GNGT1,GNGT2,CXCL12,GPR17,LPAR5,ANXA1,WNT5A,EDN1,GNB4
1309098	Recruitment and ATM-mediated phosphorylation of repair and signaling proteins at DNA double strand breaks	BioSystems: REACTOME	6.752e-05	0.000231	10	76	BARD1,HIST3H3,HIST1H4I,HIST1H2BL,HIST2H2BE,HIST1H2BK,HIST1H2BJ,HIST3H2BB,MDC1,H2AFX
M1315	Genes related to PIP3 signaling in B lymphocytes	MSigDB C2 BIOCARTA (v6.0)	6.8e-05	0.0002319	7	36	CDKN2A,PTPRC,SYK,PLCG2,VAV1,LYN,PIK3R5
1309105	Resolution of D-Loop Structures	BioSystems: REACTOME	6.8e-05	0.0002319	7	36	BARD1,RAD51,RAD51B,RBBP8,RMI2,XRCC3,TOP3A
1427841	TFAP2 (AP-2) family regulates transcription of growth factors and their receptors	BioSystems: REACTOME	6.867e-05	0.000232	5	16	ERBB2,KIT,VEGFA,ATAD2,EGFR
1268860	Constitutive Signaling by EGFRvIII	BioSystems: REACTOME	6.867e-05	0.000232	5	16	PIK3R1,PLCG1,NRAS,SHC1,EGFR
1268859	Signaling by EGFRvIII in Cancer	BioSystems: REACTOME	6.867e-05	0.000232	5	16	PIK3R1,PLCG1,NRAS,SHC1,EGFR
M14863	p53 Signaling Pathway	MSigDB C2 BIOCARTA (v6.0)	6.867e-05	0.000232	5	16	CDKN1A,BCL2,MDM2,PCNA,CDK2
1270370	Translesion synthesis by REV1	BioSystems: REACTOME	6.867e-05	0.000232	5	16	RFC2,RFC3,RFC4,RFC5,PCNA
P00017	DNA replication	PantherDB	6.867e-05	0.000232	5	16	HIST3H3,POLD1,POLD2,PRIM1,PCNA
1269506	MAPK6/MAPK4 signaling	BioSystems: REACTOME	7.218e-05	0.0002435	11	92	MYC,PSMB8,PSMB10,PSMC4,PSMD3,PSMD8,PSMD11,JUN,RAC1,PRKACA,PRKACB
1309096	DNA Double Strand Break Response	BioSystems: REACTOME	7.562e-05	0.0002548	10	77	BARD1,HIST3H3,HIST1H4I,HIST1H2BL,HIST2H2BE,HIST1H2BK,HIST1H2BJ,HIST3H2BB,MDC1,H2AFX
1269619	SHC-related events triggered by IGF1R	BioSystems: REACTOME	7.975e-05	0.0002679	4	9	NRAS,SHC1,IGF1,IGF1R
413399	GABA biosynthesis, eukaryotes, putrescine => GABA	BioSystems: KEGG	7.975e-05	0.0002679	4	9	ALDH2,ALDH1B1,ALDH3A2,ALDH7A1
83125	Primary immunodeficiency	BioSystems: KEGG	8.178e-05	0.0002734	7	37	PTPRC,LCK,ZAP70,CD3D,CD4,CD40,CD40LG
138000	IL23-mediated signaling events	BioSystems: Pathway Interaction Database	8.178e-05	0.0002734	7	37	STAT1,JAK2,PIK3R1,CCL2,SOCS3,CD4,TNF
1268800	Post NMDA receptor activation events	BioSystems: REACTOME	8.178e-05	0.0002734	7	37	RRAS,ADCY1,ADCY3,DLG4,RAF1,PRKACA,PRKACB
P00057	Wnt signaling pathway	PantherDB	8.768e-05	0.0002927	22	305	MYC,GNG2,PLCB1,GNA15,PLCB2,PLCB4,GNB3,GNG3,GNG7,TCF7L2,WNT5A,DVL1,EDN1,PPP2R5B,ARRB1,ARRB2,GNA14,PRKCA,PRKCB,GNB4,TNF,LEF1
M19422	IL 17 Signaling Pathway	MSigDB C2 BIOCARTA (v6.0)	9.497e-05	0.0003132	5	17	KITLG,CD3D,CD3G,CD4,CD34
1269514	RHO GTPases activate CIT	BioSystems: REACTOME	9.497e-05	0.0003132	5	17	DLG4,RAC1,RHOB,RHOC,MYH14
M1296	IL-7 Signal Transduction	MSigDB C2 BIOCARTA (v6.0)	9.497e-05	0.0003132	5	17	BCL2,PIK3CG,PIK3R1,LCK,FYN
138046	Syndecan-1-mediated signaling events	BioSystems: Pathway Interaction Database	9.497e-05	0.0003132	5	17	HGF,SDC1,TGFB1,PRKACA,MAPK3
413342	Gluconeogenesis, oxaloacetate => fructose-6P	BioSystems: KEGG	9.497e-05	0.0003132	5	17	GAPDH,ENO1,ENO2,ENO3,TPI1
1270373	Translesion synthesis by POLI	BioSystems: REACTOME	9.497e-05	0.0003132	5	17	RFC2,RFC3,RFC4,RFC5,PCNA
M6231	NO2-dependent IL 12 Pathway in NK cells	MSigDB C2 BIOCARTA (v6.0)	9.497e-05	0.0003132	5	17	JAK2,CCR5,CD3D,CD3G,CD4
1270372	Translesion synthesis by POLK	BioSystems: REACTOME	9.497e-05	0.0003132	5	17	RFC2,RFC3,RFC4,RFC5,PCNA
1269493	PLCG1 events in ERBB2 signaling	BioSystems: REACTOME	9.624e-05	0.0003165	3	4	ERBB2,PLCG1,EGFR
1269060	Binding and entry of HIV virion	BioSystems: REACTOME	9.624e-05	0.0003165	3	4	CXCR4,CCR5,CD4
137915	Signaling events regulated by Ret tyrosine kinase	BioSystems: Pathway Interaction Database	9.777e-05	0.0003211	7	38	JUN,PIK3R1,RAC1,SHC1,PRKACA,PRKCA,MAPK3
1269303	C-type lectin receptors (CLRs)	BioSystems: REACTOME	9.939e-05	0.0003259	14	147	PSMB8,PSMB10,PSMC4,PSMD3,PSMD8,PSMD11,SYK,PLCG2,RAF1,NRAS,PRKACA,PRKACB,LYN,FYN
1269489	Signaling by ERBB2	BioSystems: REACTOME	0.0001028	0.0003362	8	51	ERBB2,PIK3R1,PLCG1,NRAS,SHC1,EGFR,PRKCA,FYN
1457782	Signaling by RAS mutants	BioSystems: REACTOME	0.0001028	0.0003362	8	51	ITGB3,JAK2,RAF1,VWF,NRAS,ARRB1,ARRB2,MAPK3
137964	Regulation of p38-alpha and p38-beta	BioSystems: Pathway Interaction Database	0.0001038	0.0003389	6	27	FGR,RAC1,LCK,MAPK11,LYN,FYN
P00003	Alzheimer disease-amyloid secretase pathway	PantherDB	0.0001042	0.0003398	9	65	MAPK12,CACNA1C,CACNA1D,FURIN,PRKCA,PRKCB,MAPK3,MAPK7,MAPK11
1269287	MAP2K and MAPK activation	BioSystems: REACTOME	0.0001162	0.0003777	7	39	ITGB3,RAF1,VWF,NRAS,ARRB1,ARRB2,MAPK3
82998	Pyruvate metabolism	BioSystems: KEGG	0.0001162	0.0003777	7	39	PKM,ALDH2,ALDH1B1,ALDH3A2,LDHA,LDHB,ALDH7A1
M10401	Telomeres, Telomerase, Cellular Aging, and Immortality	MSigDB C2 BIOCARTA (v6.0)	0.0001284	0.000416	5	18	MYC,BCL2,IGF1R,EGFR,PRKCA
P00008	Axon guidance mediated by Slit/Robo	PantherDB	0.0001284	0.000416	5	18	CXCR4,CXCL12,RAC1,RAC2,RHOC
P00035	Interferon-gamma signaling pathway	PantherDB	0.0001289	0.0004171	6	28	STAT1,JAK2,MAPK12,SOCS3,MAPK3,MAPK11
1269351	GP1b-IX-V activation signalling	BioSystems: REACTOME	0.0001299	0.0004184	4	10	PIK3R1,RAF1,FLNA,VWF
1269218	Activation of the AP-1 family of transcription factors	BioSystems: REACTOME	0.0001299	0.0004184	4	10	JUN,FOS,MAPK3,MAPK11
M18928	IL 5 Signaling Pathway	MSigDB C2 BIOCARTA (v6.0)	0.0001299	0.0004184	4	10	HLA-DRA,HLA-DRB1,CD4,IL5
1269745	p53-Dependent G1 DNA Damage Response	BioSystems: REACTOME	0.0001325	0.0004253	9	67	CDKN1A,PSMB8,PSMB10,PSMC4,PSMD3,PSMD8,PSMD11,MDM2,CDK2
1269744	p53-Dependent G1/S DNA damage checkpoint	BioSystems: REACTOME	0.0001325	0.0004253	9	67	CDKN1A,PSMB8,PSMB10,PSMC4,PSMD3,PSMD8,PSMD11,MDM2,CDK2
1269656	RNA Polymerase I, RNA Polymerase III, and Mitochondrial Transcription	BioSystems: REACTOME	0.0001326	0.0004253	14	151	HIST1H4I,HIST1H2BL,HIST2H2BE,HIST1H3A,HIST1H2BK,HIST1H2BJ,HIST3H2BB,POLR2K,POLR2L,H2AFX,H2AFZ,H2AFJ,MAPK3,HIST2H3C
1427839	Transcriptional regulation by the AP-2 (TFAP2) family of transcription factors	BioSystems: REACTOME	0.0001374	0.00044	7	40	MYC,CDKN1A,ERBB2,KIT,VEGFA,ATAD2,EGFR
547607	Amphetamine addiction	BioSystems: KEGG	0.0001488	0.0004759	9	68	ADCY5,JUN,CACNA1C,CACNA1D,FOS,PRKACA,PRKACB,PRKCA,PRKCB
M2288	NFAT and Hypertrophy of the heart (Transcription in the broken heart)	MSigDB C2 BIOCARTA (v6.0)	0.0001557	0.0004974	8	54	PIK3CG,PIK3R1,RAF1,EDN1,IGF1,PRKACB,PRKAR2B,MAPK3
137959	BARD1 signaling events	BioSystems: Pathway Interaction Database	0.0001586	0.0005042	6	29	BARD1,FANCD2,RAD51,RBBP8,PCNA,CDK2
P00032	Insulin/IGF pathway-mitogen activated protein kinase kinase/MAP kinase cascade	PantherDB	0.0001586	0.0005042	6	29	INSR,RAF1,FOS,IGF1,IGF1R,MAPK3
P06587	Nicotine pharmacodynamics pathway	PantherDB	0.0001586	0.0005042	6	29	GNG2,ADCY2,GNAI1,CACNA1C,FLNA,PRKACA
1268798	Activation of NMDA receptor upon glutamate binding and postsynaptic events	BioSystems: REACTOME	0.0001616	0.000513	7	41	RRAS,ADCY1,ADCY3,DLG4,RAF1,PRKACA,PRKACB
1269743	G1/S DNA Damage Checkpoints	BioSystems: REACTOME	0.0001668	0.0005274	9	69	CDKN1A,PSMB8,PSMB10,PSMC4,PSMD3,PSMD8,PSMD11,MDM2,CDK2
P00016	Cytoskeletal regulation by Rho GTPase	PantherDB	0.0001668	0.0005274	9	69	PAK4,ACTB,RHOU,TUBB2A,TUBB6,RAC1,RAC2,RHOC,MYH14
83055	p53 signaling pathway	BioSystems: KEGG	0.0001668	0.0005274	9	69	CDKN1A,CDKN2A,MDM2,THBS1,IGF1,CYCS,SERPINE1,CDK2,CDK6
1269201	Immunoregulatory interactions between a Lymphoid and a non-Lymphoid cell	BioSystems: REACTOME	0.0001688	0.000533	13	136	HLA-A,HLA-B,HLA-C,B2M,ITGA4,TYROBP,C3,VCAM1,CD3D,CD3G,CD34,CD40,CD40LG
MAP00562_Inositol_phosphate_metabolism	MAP00562 Inositol phosphate metabolism	GenMAPP	0.0001701	0.0005331	5	19	PIK3CB,PIK3CG,PLCB2,PLCG1,PLCG2
138021	Paxillin-dependent events mediated by a4b1	BioSystems: Pathway Interaction Database	0.0001701	0.0005331	5	19	ITGA4,PIK3R1,VCAM1,RAC1,PRKACA
138002	E-cadherin signaling in keratinocytes	BioSystems: Pathway Interaction Database	0.0001701	0.0005331	5	19	PIK3R1,PLCG1,RAC1,EGFR,FYN
M6705	Th1/Th2 Differentiation	MSigDB C2 BIOCARTA (v6.0)	0.0001701	0.0005331	5	19	HLA-DRA,HLA-DRB1,CD86,CD40,CD40LG
1270371	Translesion Synthesis by POLH	BioSystems: REACTOME	0.0001701	0.0005331	5	19	RFC2,RFC3,RFC4,RFC5,PCNA
138006	ATF-2 transcription factor network	BioSystems: Pathway Interaction Database	0.0001777	0.0005562	8	55	BCL2,JUN,MMP2,FOS,SOCS3,PRKCA,MAPK3,MAPK11
1270323	L1CAM interactions	BioSystems: REACTOME	0.0001845	0.0005769	11	102	SPTBN2,ITGA1,ITGA2,ITGB3,AP2A1,DLG4,FGFR1,RAC1,DNM2,EGFR,MAPK3
83077	Jak-STAT signaling pathway	BioSystems: KEGG	0.0001873	0.0005846	14	156	MYC,CDKN1A,IL10,BCL2,STAT1,JAK2,PIK3CB,PIK3CD,PIK3R1,RAF1,PIK3R3,SOCS3,SOCS1,IL5
PW:0000043	pyruvate metabolic	Pathway Ontology	0.0001934	0.000602	6	30	ALDH1A2,PKM,ALDH2,ALDH3A2,LDHA,LDHB
M1547	Control of skeletal myogenesis by HDAC and calcium/calmodulin-dependent kinase (CaMK)	MSigDB C2 BIOCARTA (v6.0)	0.0001934	0.000602	6	30	INSR,PIK3CG,PIK3R1,IGF1,IGF1R,MAPK7
M16519	HIV Induced T Cell Apoptosis	MSigDB C2 BIOCARTA (v6.0)	0.0001994	0.0006189	4	11	CCR5,CD3D,CD3G,CD4
PW:0000578	scatter factor/hepatocyte growth factor signaling	Pathway Ontology	0.0001994	0.0006189	4	11	HGF,PIK3R1,PLCG1,SHC1
1269195	Antigen processing-Cross presentation	BioSystems: REACTOME	0.0002013	0.000624	11	103	HLA-A,HLA-B,HLA-C,B2M,PSMB8,PSMB10,PSMC4,PSMD3,PSMD8,PSMD11,TLR2
137916	Regulation of retinoblastoma protein	BioSystems: Pathway Interaction Database	0.0002021	0.0006256	8	56	CDKN1A,MDM2,JUN,DNMT1,RAF1,SKP2,MAPK11,CDK2
1268858	Constitutive Signaling by Ligand-Responsive EGFR Cancer Variants	BioSystems: REACTOME	0.0002214	0.0006748	5	20	PIK3R1,PLCG1,NRAS,SHC1,EGFR
MAP00340_Histidine_metabolism	MAP00340 Histidine metabolism	GenMAPP	0.0002214	0.0006748	5	20	ALDH2,ALDH1B1,ALDH1A3,ALDH3B2,ALDH3A2
SMP00084	Etodolac Pathway	SMPDB	0.0002214	0.0006748	5	20	ITGA2,F2R,ITGB3,PTGS2,PRKACA
SMP00116	Valdecoxib Pathway	SMPDB	0.0002214	0.0006748	5	20	ITGA2,F2R,ITGB3,PTGS2,PRKACA
SMP00106	Meloxicam Pathway	SMPDB	0.0002214	0.0006748	5	20	ITGA2,F2R,ITGB3,PTGS2,PRKACA
MAP00640_Propanoate_metabolism	MAP00640 Propanoate metabolism	GenMAPP	0.0002214	0.0006748	5	20	ALDH2,ALDH1B1,ALDH3A2,LDHA,LDHB
M10628	ATM Signaling Pathway	MSigDB C2 BIOCARTA (v6.0)	0.0002214	0.0006748	5	20	CDKN1A,MDM2,JUN,RAD51,RBBP8
SMP00096	Celecoxib Pathway	SMPDB	0.0002214	0.0006748	5	20	ITGA2,F2R,ITGB3,PTGS2,PRKACA
SMP00087	Rofecoxib Pathway	SMPDB	0.0002214	0.0006748	5	20	ITGA2,F2R,ITGB3,PTGS2,PRKACA
1268856	Signaling by EGFR in Cancer	BioSystems: REACTOME	0.0002214	0.0006748	5	20	PIK3R1,PLCG1,NRAS,SHC1,EGFR
1268857	Signaling by Ligand-Responsive EGFR Variants in Cancer	BioSystems: REACTOME	0.0002214	0.0006748	5	20	PIK3R1,PLCG1,NRAS,SHC1,EGFR
1383075	TP53 Regulates Transcription of DNA Repair Genes	BioSystems: REACTOME	0.000232	0.0007053	9	72	FANCD2,JUN,ELOB,FOS,POLR2J,POLR2K,POLR2L,FANCI,MDC1
137930	Signaling events mediated by Hepatocyte Growth Factor Receptor (c-Met)	BioSystems: Pathway Interaction Database	0.000232	0.0007053	9	72	HGF,PAK4,JUN,PIK3R1,PLCG1,RAC1,RAF1,EGR1,MAPK3
82966	beta-Alanine metabolism	BioSystems: KEGG	0.000234	0.0007084	6	31	ALDH2,ALDH1B1,ALDH1A3,ALDH3B2,ALDH3A2,ALDH7A1
1268824	Inwardly rectifying K+ channels	BioSystems: REACTOME	0.000234	0.0007084	6	31	GNG2,GNB3,GNG3,GNG7,GNGT1,GNGT2
MAP00620_Pyruvate_metabolism	MAP00620 Pyruvate metabolism	GenMAPP	0.000234	0.0007084	6	31	PKM,ALDH2,ALDH1B1,ALDH3A2,LDHA,LDHB
1270119	NOSTRIN mediated eNOS trafficking	BioSystems: REACTOME	0.0002353	0.0007115	3	5	NOS3,DNM2,CAV1
82946	Pyrimidine metabolism	BioSystems: KEGG	0.0002388	0.0007209	11	105	RRM1,POLA2,POLD1,POLD2,POLE,POLR2J,POLR2K,POLR2L,TXNRD2,PRIM1,POLD4
523016	Transcriptional misregulation in cancer	BioSystems: KEGG	0.0002527	0.0007617	15	180	MYC,CDKN1A,MDM2,HIST3H3,ITGAM,HIST1H3A,CCR7,FLT1,IGF1,IGF1R,CSF1R,CD86,CD40,PBX1,HIST2H3C
MAP00240_Pyrimidine_metabolism	MAP00240 Pyrimidine metabolism	GenMAPP	0.0002555	0.0007671	7	44	RRM1,POLD1,POLD2,POLE,POLR2J,POLR2K,POLR2L
170720	Carbohydrate digestion and absorption	BioSystems: KEGG	0.0002555	0.0007671	7	44	PIK3CB,PIK3CD,PIK3R1,PLCB2,CACNA1D,PIK3R3,PRKCB
143700	Vasopressin-regulated water reabsorption	BioSystems: KEGG	0.0002555	0.0007671	7	44	AVPR2,ADCY3,ADCY6,ADCY9,DYNC1I1,PRKACA,PRKACB
1269838	APC/C-mediated degradation of cell cycle proteins	BioSystems: REACTOME	0.0002572	0.0007703	10	89	PSMB8,PSMB10,PSMC4,PSMD3,PSMD8,PSMD11,FBXO5,SKP2,CDC26,CDK2
1269837	Regulation of mitotic cell cycle	BioSystems: REACTOME	0.0002572	0.0007703	10	89	PSMB8,PSMB10,PSMC4,PSMD3,PSMD8,PSMD11,FBXO5,SKP2,CDC26,CDK2
169345	Notch signaling pathway	BioSystems: Pathway Interaction Database	0.0002593	0.0007753	8	58	MYC,CDKN1A,NOTCH1,RBBP8,SKP2,NCOR2,FURIN,ENO1
M9703	Role of BRCA1, BRCA2 and ATR in Cancer Susceptibility	MSigDB C2 BIOCARTA (v6.0)	0.0002837	0.000846	5	21	FANCD2,RAD1,RAD9A,RAD51,HUS1
1270326	Signal transduction by L1	BioSystems: REACTOME	0.0002837	0.000846	5	21	ITGB3,FGFR1,RAC1,EGFR,MAPK3
M5576	Phospholipase C-epsilon pathway	MSigDB C2 BIOCARTA (v6.0)	0.0002922	0.0008669	4	12	ADCY1,ADRB2,PRKACB,PRKAR2B
M12399	Cystic Fibrosis Transmembrane Conductance Regulator And Beta 2 Adrenergic Receptor Pathway	MSigDB C2 BIOCARTA (v6.0)	0.0002922	0.0008669	4	12	ADCY1,ADRB2,PRKACB,PRKAR2B
1269198	Endosomal/Vacuolar pathway	BioSystems: REACTOME	0.0002922	0.0008669	4	12	HLA-A,HLA-B,HLA-C,B2M
1269650	Generic Transcription Pathway	BioSystems: REACTOME	0.0002922	0.0008669	44	879	MYC,CDKN1A,CDKN2A,NCOA6,ERBB2,CENPJ,BARD1,MDM2,TXN,FANCD2,JUN,RAD1,KIT,PLK3,NOTCH1,RAD9A,VEGFA,ELOB,HUS1,RBBP8,FOS,RMI2,POLR2J,POLR2K,POLR2L,RFC2,RFC3,RFC4,RFC5,ATAD2,AR,GSR,NCOR2,EGFR,FANCI,MDC1,CYCS,SERPINE1,HELZ2,MAPK11,TOP3A,PCNA,SMAD3,CDK2
P00046	Oxidative stress response	PantherDB	0.0003394	0.001006	7	46	MYC,BCL2,STAT1,TXN,JUN,MAPK12,MAPK11
1270243	Nephrin interactions	BioSystems: REACTOME	0.0003584	0.001052	5	22	ACTN4,ACTN1,PIK3CB,PIK3R1,FYN
1269102	Nef-mediates down modulation of cell surface receptors by recruiting them to clathrin adapters	BioSystems: REACTOME	0.0003584	0.001052	5	22	HLA-A,B2M,AP2A1,LCK,CD4
1269490	SHC1 events in ERBB2 signaling	BioSystems: REACTOME	0.0003584	0.001052	5	22	ERBB2,NRAS,SHC1,EGFR,PRKCA
M11650	Nitric Oxide Signaling Pathway	MSigDB C2 BIOCARTA (v6.0)	0.0003584	0.001052	5	22	DLG4,PRKACB,PRKAR2B,PRKCA,PRKCB
PW:0000198	p38 MAPK signaling	Pathway Ontology	0.0003584	0.001052	5	22	MAPK12,RAC1,IGF1,TNF,MAPK11
M3873	Apoptotic Signaling in Response to DNA Damage	MSigDB C2 BIOCARTA (v6.0)	0.0003584	0.001052	5	22	BCL2,STAT1,CYCS,PRKCA,PRKCB
1269280	FCGR activation	BioSystems: REACTOME	0.0003584	0.001052	5	22	SYK,FGR,CD3G,LYN,FYN
1269797	Mitotic G2-G2/M phases	BioSystems: REACTOME	0.0003599	0.001055	15	186	CDKN1A,CENPJ,NDE1,PSMB8,PSMB10,PSMC4,PSMD3,PSMD8,PSMD11,TUBA1A,WEE1,E2F3,PRKACA,PRKAR2B,CDK2
1269570	Class B/2 (Secretin family receptors)	BioSystems: REACTOME	0.0003687	0.001078	10	93	GNG2,PTH,GNB3,GNG3,GNG7,GNG11,GNGT1,GNGT2,WNT5A,GNB4
1474301	IL-17 signaling pathway	BioSystems: KEGG	0.0003687	0.001078	10	93	PTGS2,JUN,MAPK12,CCL2,FOS,TNF,MAPK3,MAPK7,MAPK11,IL5
1457786	Signaling by BRAF and RAF fusions	BioSystems: REACTOME	0.0003692	0.001078	8	61	ITGB3,JAK2,RAF1,VWF,NRAS,ARRB1,ARRB2,MAPK3
M13883	How Progesterone Initiates Oocyte Membrane	MSigDB C2 BIOCARTA (v6.0)	0.000397	0.001158	6	34	ADCY1,GNAI1,GNGT1,PRKACB,PRKAR2B,MAPK3
1270436	HDACs deacetylate histones	BioSystems: REACTOME	0.0004022	0.001171	10	94	HIST1H4I,HIST1H2AK,HIST1H2BL,HIST2H2BE,HIST1H3A,HIST1H2BK,HIST1H2BJ,HIST3H2BB,NCOR2,HIST2H3C
M14339	Oxidative Stress Induced Gene Expression Via Nrf2	MSigDB C2 BIOCARTA (v6.0)	0.0004124	0.001198	4	13	JUN,FOS,PRKCA,PRKCB
M16973	CBL mediated ligand-induced downregulation of EGF receptors	MSigDB C2 BIOCARTA (v6.0)	0.0004124	0.001198	4	13	CSF1R,EGFR,PRKCA,PRKCB
1269836	CDT1 association with the CDC6:ORC:origin complex	BioSystems: REACTOME	0.0004133	0.001199	8	62	MCM8,PSMB8,PSMB10,PSMC4,PSMD3,PSMD8,PSMD11,GMNN
1270330	EPH-Ephrin signaling	BioSystems: REACTOME	0.0004381	0.001269	10	95	ACTB,AP2A1,CLTB,KDR,MMP2,RAC1,VEGFA,MYH14,LYN,FYN
137945	amb2 Integrin signaling	BioSystems: Pathway Interaction Database	0.0004442	0.001285	7	48	ITGAM,MMP2,FGR,LCK,TNF,LYN,FYN
M4319	IL12 and Stat4 Dependent Signaling Pathway in Th1 Development	MSigDB C2 BIOCARTA (v6.0)	0.0004471	0.001288	5	23	JAK2,JUN,CCR5,CD3D,CD3G
M17294	Ras Signaling Pathway	MSigDB C2 BIOCARTA (v6.0)	0.0004471	0.001288	5	23	PIK3CG,PIK3R1,RAC1,RAF1,MAPK3
M15743	G alpha 12 Pathway	MSigDB C2 BIOCARTA (v6.0)	0.0004471	0.001288	5	23	JUN,DLG4,VAV1,RAF1,MAPK7
1383032	PTK6 promotes HIF1A stabilization	BioSystems: REACTOME	0.0004605	0.001321	3	6	HIF1A,LRRK2,EGFR
P05726	2-arachidonoylglycerol biosynthesis	PantherDB	0.0004605	0.001321	3	6	PLCB1,PLCB2,LPL
1268863	Signaling by FGFR in disease	BioSystems: REACTOME	0.0004616	0.001321	8	63	STAT1,PIK3R1,FGFR1,PLCG1,NRAS,POLR2J,POLR2K,POLR2L
1269637	GLI3 is processed to GLI3R by the proteasome	BioSystems: REACTOME	0.0004616	0.001321	8	63	PSMB8,PSMB10,PSMC4,PSMD3,PSMD8,PSMD11,PRKACA,PRKACB
1269638	Degradation of GLI2 by the proteasome	BioSystems: REACTOME	0.0004616	0.001321	8	63	PSMB8,PSMB10,PSMC4,PSMD3,PSMD8,PSMD11,PRKACA,PRKACB
1269282	Role of phospholipids in phagocytosis	BioSystems: REACTOME	0.0004676	0.001337	6	35	PIK3CB,PIK3R1,SYK,PLCG1,PLCG2,CD3G
1270416	Regulation of Hypoxia-inducible Factor (HIF) by oxygen	BioSystems: REACTOME	0.0004692	0.001338	9	79	HIF1A,PSMB8,PSMB10,PSMC4,PSMD3,PSMD8,PSMD11,VEGFA,ELOB
1270415	Cellular response to hypoxia	BioSystems: REACTOME	0.0004692	0.001338	9	79	HIF1A,PSMB8,PSMB10,PSMC4,PSMD3,PSMD8,PSMD11,VEGFA,ELOB
137939	Direct p53 effectors	BioSystems: Pathway Interaction Database	0.000474	0.00135	12	132	CDKN1A,HGF,BCL2,MDM2,BDKRB2,JUN,MMP2,PLK3,CAV1,EGFR,SERPINE1,PCNA
546258	Cocaine addiction	BioSystems: KEGG	0.0005054	0.001438	7	49	ADCY5,BDNF,JUN,DLG4,GNAI1,PRKACA,PRKACB
P00039	Metabotropic glutamate receptor group III pathway	PantherDB	0.0005144	0.001459	8	64	GNB3,GNG3,GNG7,GNGT2,PRKACA,PRKACB,PRKAR2B,GNB4
1269639	Degradation of GLI1 by the proteasome	BioSystems: REACTOME	0.0005144	0.001459	8	64	PSMB8,PSMB10,PSMC4,PSMD3,PSMD8,PSMD11,PRKACA,PRKACB
1269300	FCERI mediated Ca+2 mobilization	BioSystems: REACTOME	0.0005475	0.001551	6	36	SYK,PLCG1,PLCG2,VAV1,SHC1,LYN
PW:0000015	Alzheimer disease	Pathway Ontology	0.0005513	0.001558	5	24	GAPDH,INSR,GNAZ,GNG11,LPL
P00041	Metabotropic glutamate receptor group I pathway	PantherDB	0.0005513	0.001558	5	24	GNA15,PLCB4,PRKACA,PRKACB,PRKCB
137975	RXR and RAR heterodimerization with other nuclear receptor	BioSystems: Pathway Interaction Database	0.0005642	0.001584	4	14	BCL2,TGFB1,NCOR2,TNF
M6427	T Helper Cell Surface Molecules	MSigDB C2 BIOCARTA (v6.0)	0.0005642	0.001584	4	14	PTPRC,CD3D,CD3G,CD4
137946	Atypical NF-kappaB pathway	BioSystems: Pathway Interaction Database	0.0005642	0.001584	4	14	PIK3R1,SYK,LCK,ARRB2
138069	S1P4 pathway	BioSystems: Pathway Interaction Database	0.0005642	0.001584	4	14	GNAI1,PLCG1,GNAZ,MAPK3
1269315	Regulation of IFNG signaling	BioSystems: REACTOME	0.0005642	0.001584	4	14	STAT1,JAK2,SOCS3,SOCS1
1269959	Glucose metabolism	BioSystems: REACTOME	0.0005652	0.001585	9	81	GAPDH,PKM,GAPDHS,PRKACA,PRKACB,ENO1,ENO2,ENO3,TPI1
137938	IL2 signaling events mediated by PI3K	BioSystems: Pathway Interaction Database	0.0006376	0.001781	6	37	MYC,BCL2,PIK3R1,RAC1,SHC1,LCK
137935	FOXM1 transcription factor network	BioSystems: Pathway Interaction Database	0.0006376	0.001781	6	37	MYC,CKS1B,MMP2,FOS,SKP2,CDK2
M10287	fMLP induced chemokine gene expression in HMC-1 cells	MSigDB C2 BIOCARTA (v6.0)	0.0006376	0.001781	6	37	PLCB1,GNA15,GNGT1,RAC1,RAF1,MAPK3
1269192	Class I MHC mediated antigen processing & presentation	BioSystems: REACTOME	0.0006667	0.00186	23	376	UBE2L6,HLA-A,HLA-B,HLA-C,B2M,PSMB8,PSMB10,PSMC4,PSMD3,PSMD8,PSMD11,UBE2S,HERC6,HSPA5,SEC13,ELOB,SOCS3,SKP2,CCNF,CDC26,TLR2,SOCS1,PRKN
M8719	mCalpain and friends in Cell motility	MSigDB C2 BIOCARTA (v6.0)	0.0006729	0.001875	5	25	ITGA1,EGFR,PRKACB,PRKAR2B,MAPK3
1269839	Regulation of APC/C activators between G1/S and early anaphase	BioSystems: REACTOME	0.0006767	0.001883	9	83	PSMB8,PSMB10,PSMC4,PSMD3,PSMD8,PSMD11,FBXO5,CDC26,CDK2
M295	Genes related to PIP3 signaling in cardiac myocytes	MSigDB C2 BIOCARTA (v6.0)	0.0007027	0.001953	8	67	MYC,CDKN2A,PAK4,PIK3CD,SHC1,IGF1,PIK3R5,CDK2
83064	TGF-beta signaling pathway	BioSystems: KEGG	0.0007388	0.002051	9	84	MYC,DCN,BMP2,BMP4,TGFB1,THBS1,TNF,MAPK3,SMAD3
M1462	CTL mediated immune response against target cells	MSigDB C2 BIOCARTA (v6.0)	0.0007518	0.002082	4	15	HLA-A,B2M,CD3D,CD3G
M1529	Cdk2, 4, and 6 bind cyclin D in G1, while cdk2/cyclin E promotes the G1/S transition.	MSigDB C2 BIOCARTA (v6.0)	0.0007518	0.002082	4	15	CDKN1A,CDKN2A,MDM2,CDK2
1383025	Signaling by PTK6	BioSystems: REACTOME	0.0007766	0.002145	8	68	ERBB2,HIF1A,LRRK2,RAC1,NRAS,SOCS3,EGFR,CDK2
83102	Epithelial cell signaling in Helicobacter pylori infection	BioSystems: KEGG	0.0007766	0.002145	8	68	JUN,MAPK12,PLCG1,PLCG2,RAC1,EGFR,MAPK11,LYN
1269603	Binding of TCF/LEF:CTNNB1 to target gene promoters	BioSystems: REACTOME	0.0007884	0.002175	3	7	MYC,TCF7L2,LEF1
1269596	Degradation of beta-catenin by the destruction complex	BioSystems: REACTOME	0.0008055	0.00222	9	85	PSMB8,PSMB10,PSMC4,PSMD3,PSMD8,PSMD11,TCF7L2,PPP2R5B,LEF1
PW:0000102	The extracellular signal-regulated RAF/MEK/ERK signaling	Pathway Ontology	0.0008134	0.002239	5	26	F2R,RAF1,FLT1,EGFR,MAPK3
1269767	Cyclin D associated events in G1	BioSystems: REACTOME	0.000852	0.002339	6	39	CDKN1A,CDKN2A,CKS1B,E2F3,SKP2,CDK6
1269766	G1 Phase	BioSystems: REACTOME	0.000852	0.002339	6	39	CDKN1A,CDKN2A,CKS1B,E2F3,SKP2,CDK6
1270418	Oxygen-dependent proline hydroxylation of Hypoxia-inducible Factor Alpha	BioSystems: REACTOME	0.0008565	0.002349	8	69	HIF1A,PSMB8,PSMB10,PSMC4,PSMD3,PSMD8,PSMD11,ELOB
PW:0000353	altered vascular endothelial growth factor signaling involving proteins affecting its expression	Pathway Ontology	0.0008739	0.002384	2	2	KDR,VEGFA
PW:0000130	nucleotide excision repair	Pathway Ontology	0.0008739	0.002384	2	2	POLD1,LIG1
142451	lactate fermentation (reoxidation of cytosolic NADH)	BioSystems: BIOCYC	0.0008739	0.002384	2	2	LDHA,LDHB
PW:0000046	inositol metabolic	Pathway Ontology	0.0008739	0.002384	2	2	PLCB1,TPI1
1269783	CDK-mediated phosphorylation and removal of Cdc6	BioSystems: REACTOME	0.0009199	0.002507	7	54	PSMB8,PSMB10,PSMC4,PSMD3,PSMD8,PSMD11,CDK2
138040	IFN-gamma pathway	BioSystems: Pathway Interaction Database	0.0009781	0.002656	6	40	IRF1,STAT1,JAK2,PIK3R1,SOCS1,MAPK3
P00038	JAK/STAT signaling pathway	PantherDB	0.0009795	0.002656	4	16	STAT1,JAK2,PTPRC,SOCS1
M4835	B Cell Survival Pathway	MSigDB C2 BIOCARTA (v6.0)	0.0009795	0.002656	4	16	ITGA1,PIK3CG,PIK3R1,FOS
1269202	Rap1 signalling	BioSystems: REACTOME	0.0009795	0.002656	4	16	RAF1,PRKACA,PRKACB,PRKG1
1269799	G2/M Transition	BioSystems: REACTOME	0.0009964	0.002698	14	184	CDKN1A,CENPJ,NDE1,PSMB8,PSMB10,PSMC4,PSMD3,PSMD8,PSMD11,TUBA1A,WEE1,PRKACA,PRKAR2B,CDK2
1269107	Vpu mediated degradation of CD4	BioSystems: REACTOME	0.001028	0.002774	7	55	PSMB8,PSMB10,PSMC4,PSMD3,PSMD8,PSMD11,CD4
83103	Pathogenic Escherichia coli infection	BioSystems: KEGG	0.001028	0.002774	7	55	ACTB,TUBB2A,TUBA1B,TUBB6,TUBA1A,PRKCA,FYN
377262	Fanconi anemia pathway	BioSystems: KEGG	0.001028	0.002774	7	55	FANCD2,RAD51,RMI2,CENPS,UBE2T,FANCI,TOP3A
1427861	UCH proteinases	BioSystems: REACTOME	0.001119	0.003017	10	107	ACTB,PSMB8,PSMB10,BARD1,PSMC4,PSMD3,PSMD8,PSMD11,HIST1H2AK,TGFB1
M5493	Genes related to Wnt-mediated signal transduction	MSigDB C2 BIOCARTA (v6.0)	0.001123	0.00302	9	89	MYC,GAPDH,B2M,ACTB,RHOU,JUN,WNT5A,DVL1,LEF1
1269386	Signaling by FGFR	BioSystems: REACTOME	0.001123	0.00302	9	89	PIK3R1,FGFR1,PLCG1,NRAS,POLR2J,POLR2K,SHC1,POLR2L,MAPK3
1269234	Toll Like Receptor 4 (TLR4) Cascade	BioSystems: REACTOME	0.001131	0.003038	11	126	IRF7,ITGAM,JUN,PLCG2,DNM2,FOS,TLR2,SOCS1,MAPK3,MAPK7,MAPK11
137977	Neurotrophic factor-mediated Trk receptor signaling	BioSystems: Pathway Interaction Database	0.001146	0.003074	7	56	BDNF,PIK3R1,PLCG1,RAC1,SHC1,RHOG,MAPK3
1269989	Synthesis of IP3 and IP4 in the cytosol	BioSystems: REACTOME	0.001159	0.003096	5	28	PLCB1,PLCB2,PLCB4,PLCG1,PLCG2
137941	Calcium signaling in the CD4+ TCR pathway	BioSystems: Pathway Interaction Database	0.001159	0.003096	5	28	PTGS2,JUN,FOS,PRKACA,CD40LG
1269326	Interleukin-7 signaling	BioSystems: REACTOME	0.001159	0.003096	5	28	HGF,HIST1H3A,PIK3R1,PIK3R3,HIST2H3C
1269546	Peptide ligand-binding receptors	BioSystems: REACTOME	0.001226	0.003271	14	188	AVPR2,NMUR1,F2R,BDKRB2,CCR2,CXCR4,C3,CCR1,CCR5,CCR7,TACR1,CXCL12,ANXA1,EDN1
1269780	DNA replication initiation	BioSystems: REACTOME	0.001234	0.003271	3	8	POLA2,POLE,PRIM1
1269481	VEGF ligand-receptor interactions	BioSystems: REACTOME	0.001234	0.003271	3	8	KDR,VEGFA,FLT1
MAP00400_Phenylalanine_tyrosine_and_tryptophan_biosynthesis	MAP00400 Phenylalanine tyrosine and tryptophan biosynthesis	GenMAPP	0.001234	0.003271	3	8	ENO1,ENO2,ENO3
1269860	Telomere C-strand synthesis initiation	BioSystems: REACTOME	0.001234	0.003271	3	8	POLA2,POLE,PRIM1
1269101	Nef and signal transduction	BioSystems: REACTOME	0.001234	0.003271	3	8	RAC1,LCK,FYN
1269482	VEGF binds to VEGFR leading to receptor dimerization	BioSystems: REACTOME	0.001234	0.003271	3	8	KDR,VEGFA,FLT1
137934	E2F transcription factor network	BioSystems: Pathway Interaction Database	0.001245	0.003295	8	73	MYC,CDKN1A,MCM3,RRM1,RBBP8,E2F3,SERPINE1,CDK2
SMP00083	Acetylsalicylic Acid Pathway	SMPDB	0.001252	0.003301	4	17	ITGA2,F2R,ITGB3,PTGS2
M6778	IL-10 Anti-inflammatory Signaling Pathway	MSigDB C2 BIOCARTA (v6.0)	0.001252	0.003301	4	17	IL10,HMOX1,STAT1,TNF
M3952	Cells and Molecules involved in local acute inflammatory response	MSigDB C2 BIOCARTA (v6.0)	0.001252	0.003301	4	17	ITGA4,C3,VCAM1,TNF
1269098	Vif-mediated degradation of APOBEC3G	BioSystems: REACTOME	0.001275	0.003357	7	57	PSMB8,PSMB10,PSMC4,PSMD3,PSMD8,PSMD11,ELOB
P00052	TGF-beta signaling pathway	PantherDB	0.001316	0.003463	9	91	RRAS,BMP2,BMP4,JUN,MAPK12,NRAS,MAPK3,MAPK11,SMAD3
83112	Thyroid cancer	BioSystems: KEGG	0.001367	0.003587	5	29	MYC,TCF7L2,NRAS,MAPK3,LEF1
138044	Trk receptor signaling mediated by the MAPK pathway	BioSystems: Pathway Interaction Database	0.001367	0.003587	5	29	RAF1,FOS,EGR1,MAPK3,MAPK7
1269746	Stabilization of p53	BioSystems: REACTOME	0.001414	0.003702	7	58	PSMB8,PSMB10,PSMC4,PSMD3,PSMD8,PSMD11,MDM2
1269841	SCF-beta-TrCP mediated degradation of Emi1	BioSystems: REACTOME	0.001414	0.003702	7	58	PSMB8,PSMB10,PSMC4,PSMD3,PSMD8,PSMD11,FBXO5
83071	Tight junction	BioSystems: KEGG	0.001428	0.003735	13	170	ERBB2,ACTB,ACTN4,ACTN1,TUBA1B,JUN,TUBA1A,RAC1,CACNA1D,MYH14,PRKACA,PRKACB,PCNA
1268869	Signaling by FGFR2 in disease	BioSystems: REACTOME	0.001444	0.003767	6	43	PIK3R1,PLCG1,NRAS,POLR2J,POLR2K,POLR2L
1269378	Kinesins	BioSystems: REACTOME	0.001444	0.003767	6	43	KIF3C,KIF5A,KIF22,KIFC2,KIF20B,KIFAP3
1269399	Signaling by FGFR2	BioSystems: REACTOME	0.001486	0.003868	8	75	PIK3R1,PLCG1,NRAS,POLR2J,POLR2K,SHC1,POLR2L,MAPK3
1269851	APC/C:Cdh1 mediated degradation of Cdc20 and other APC/C:Cdh1 targeted proteins in late mitosis/early G1	BioSystems: REACTOME	0.001486	0.003868	8	75	PSMB8,PSMB10,PSMC4,PSMD3,PSMD8,PSMD11,SKP2,CDC26
M14449	METS affect on Macrophage Differentiation	MSigDB C2 BIOCARTA (v6.0)	0.001573	0.00407	4	18	JUN,FOS,NCOR2,CSF1R
M1389	Sprouty regulation of tyrosine kinase signals	MSigDB C2 BIOCARTA (v6.0)	0.001573	0.00407	4	18	RAF1,SHC1,EGFR,MAPK3
1269374	Tie2 Signaling	BioSystems: REACTOME	0.001573	0.00407	4	18	PIK3CB,PIK3R1,NRAS,SHC1
M13143	uCalpain and friends in Cell spread	MSigDB C2 BIOCARTA (v6.0)	0.001573	0.00407	4	18	ACTN1,ITGA1,ITGB3,RAC1
137927	Arf1 pathway	BioSystems: Pathway Interaction Database	0.001573	0.00407	4	18	AP2A1,CLTB,RAC1,CD4
138061	CD40/CD40L signaling	BioSystems: Pathway Interaction Database	0.001602	0.004135	5	30	MYC,JUN,CD40,CD40LG,MAPK11
169354	Noncanonical Wnt signaling pathway	BioSystems: Pathway Interaction Database	0.001602	0.004135	5	30	RAC1,FLNA,WNT5A,DVL1,ARRB2
1457781	Oncogenic MAPK signaling	BioSystems: REACTOME	0.001619	0.004176	8	76	ITGB3,JAK2,RAF1,VWF,NRAS,ARRB1,ARRB2,MAPK3
138023	Ceramide signaling pathway	BioSystems: Pathway Interaction Database	0.001631	0.004197	6	44	MYC,BCL2,RAF1,CYCS,TNF,MAPK3
137954	Arf6 trafficking events	BioSystems: Pathway Interaction Database	0.001631	0.004197	6	44	AVPR2,ITGA1,ITGA2,ADRB2,SDC1,DNM2
PW:0000228	G protein signaling via Galphai family	Pathway Ontology	0.001812	0.00465	3	9	LPAR3,ADRB2,GNAI1
1269593	EGFR Transactivation by Gastrin	BioSystems: REACTOME	0.001812	0.00465	3	9	NRAS,EGFR,PRKCA
83040	Proteasome	BioSystems: KEGG	0.001837	0.004704	6	45	PSMB8,PSMB10,PSMC4,PSMD3,PSMD8,PSMD11
749777	Hippo signaling pathway	BioSystems: KEGG	0.001837	0.004704	12	154	MYC,ACTB,BMP2,BMP4,DLG4,TCF7L2,WNT5A,DVL1,TGFB1,SERPINE1,LEF1,SMAD3
1269214	MAPK targets/ Nuclear events mediated by MAP kinases	BioSystems: REACTOME	0.001864	0.004753	5	31	JUN,FOS,MAPK3,MAPK7,MAPK11
138008	a6b1 and a6b4 Integrin signaling	BioSystems: Pathway Interaction Database	0.001864	0.004753	5	31	ERBB2,PIK3R1,SHC1,EGFR,PRKCA
1269392	Downstream signaling of activated FGFR1	BioSystems: REACTOME	0.001864	0.004753	5	31	PIK3R1,FGFR1,PLCG1,NRAS,SHC1
138041	EPHA forward signaling	BioSystems: Pathway Interaction Database	0.001864	0.004753	5	31	PLCG1,FGR,LCK,LYN,FYN
1269605	Degradation of DVL	BioSystems: REACTOME	0.001904	0.004843	7	61	PSMB8,PSMB10,PSMC4,PSMD3,PSMD8,PSMD11,DVL1
169353	Validated targets of C-MYC transcriptional repression	BioSystems: Pathway Interaction Database	0.001904	0.004843	7	61	MYC,CDKN1A,ERBB2,PDGFRB,BCL2,COL1A2,WNT5A
M3430	Effects of calcineurin in Keratinocyte Differentiation	MSigDB C2 BIOCARTA (v6.0)	0.001947	0.004939	4	19	CDKN1A,PLCG1,PRKCA,PRKCB
M16966	Stathmin and breast cancer resistance to antimicrotubule agents	MSigDB C2 BIOCARTA (v6.0)	0.001947	0.004939	4	19	CD3D,CD3G,PRKACB,PRKAR2B
137914	Presenilin action in Notch and Wnt signaling	BioSystems: Pathway Interaction Database	0.002061	0.005225	6	46	MYC,JUN,NOTCH1,FOS,DVL1,MAPK3
1270439	RMTs methylate histone arginines	BioSystems: REACTOME	0.002078	0.005254	8	79	HIST1H4I,JAK2,HIST1H2AK,HIST1H3A,H2AFX,H2AFZ,H2AFJ,HIST2H3C
169352	Regulation of Wnt-mediated beta catenin signaling and target gene transcription	BioSystems: Pathway Interaction Database	0.002078	0.005254	8	79	MYC,INCENP,ADCY7,JUN,MMP2,TCF7L2,AR,LEF1
1268794	Glutamate Binding, Activation of AMPA Receptors and Synaptic Plasticity	BioSystems: REACTOME	0.002158	0.005437	5	32	MDM2,AP2A1,DLG4,PRKCA,PRKCB
1270427	Oncogene Induced Senescence	BioSystems: REACTOME	0.002158	0.005437	5	32	CDKN2A,MDM2,E2F3,MAPK3,CDK6
1268795	Trafficking of AMPA receptors	BioSystems: REACTOME	0.002158	0.005437	5	32	MDM2,AP2A1,DLG4,PRKCA,PRKCB
1383017	The role of GTSE1 in G2/M progression after G2 checkpoint	BioSystems: REACTOME	0.002298	0.005785	7	63	CDKN1A,PSMB8,PSMB10,PSMC4,PSMD3,PSMD8,PSMD11
138031	Syndecan-2-mediated signaling events	BioSystems: Pathway Interaction Database	0.002483	0.006243	5	33	ITGA2,MMP2,TGFB1,PRKACA,MAPK3
PW:0000351	altered vascular endothelial growth factor signaling involving the main players	Pathway Ontology	0.002495	0.006266	2	3	KDR,VEGFA
M15109	Glycolysis Pathway	MSigDB C2 BIOCARTA (v6.0)	0.002532	0.006331	3	10	GAPDH,ENO1,TPI1
1269105	Nef Mediated CD4 Down-regulation	BioSystems: REACTOME	0.002532	0.006331	3	10	AP2A1,LCK,CD4
M16334	Eph Kinases and ephrins support platelet aggregation	MSigDB C2 BIOCARTA (v6.0)	0.002532	0.006331	3	10	ITGA1,LYN,FYN
1269441	Signal attenuation	BioSystems: REACTOME	0.002532	0.006331	3	10	INSR,SHC1,MAPK3
1269547	Chemokine receptors bind chemokines	BioSystems: REACTOME	0.002572	0.006416	6	48	CCR2,CXCR4,CCR1,CCR5,CCR7,CXCL12
1270334	EPH-ephrin mediated repulsion of cells	BioSystems: REACTOME	0.002572	0.006416	6	48	AP2A1,CLTB,MMP2,RAC1,LYN,FYN
83104	Shigellosis	BioSystems: KEGG	0.002752	0.006849	7	65	ACTB,MAPK12,RAC1,RHOG,CD44,MAPK3,MAPK11
1496831	Mitophagy - animal	BioSystems: KEGG	0.002752	0.006849	7	65	HIF1A,RRAS,JUN,RAB7A,NRAS,PRKN,RHOT1
1270331	EPHA-mediated growth cone collapse	BioSystems: REACTOME	0.002843	0.007043	5	34	KDR,VEGFA,MYH14,LYN,FYN
137956	HIF-2-alpha transcription factor network	BioSystems: Pathway Interaction Database	0.002843	0.007043	5	34	KDR,VEGFA,ELOB,FLT1,SERPINE1
1268695	Cooperation of Prefoldin and TriC/CCT in actin and tubulin folding	BioSystems: REACTOME	0.002843	0.007043	5	34	ACTB,TUBB2A,TUBA1B,TUBB6,TUBA1A
1269774	E2F mediated regulation of DNA replication	BioSystems: REACTOME	0.002843	0.007043	5	34	MCM8,POLA2,FBXO5,PRIM1,PCNA
137931	Sphingosine 1-phosphate (S1P) pathway	BioSystems: Pathway Interaction Database	0.002871	0.00708	4	21	GNA15,GNAI1,GNAZ,GNA14
M18215	Role of Tob in T-cell activation	MSigDB C2 BIOCARTA (v6.0)	0.002871	0.00708	4	21	TGFB1,CD3D,CD3G,SMAD3
PW:0000640	glycolysis pathway	Pathway Ontology	0.002871	0.00708	4	21	GAPDH,PKM,ENO1,ENO2
P00002	Alpha adrenergic receptor signaling pathway	PantherDB	0.002871	0.00708	4	21	PLCB1,PLCB2,PLCB4,PRKCA
1269545	Class A/1 (Rhodopsin-like receptors)	BioSystems: REACTOME	0.002878	0.007092	19	322	LPAR3,AVPR2,NMUR1,PTAFR,F2R,BDKRB2,CCR2,ADRB2,CXCR4,C3,CCR1,CCR5,CCR7,TACR1,CXCL12,GPR17,LPAR5,ANXA1,EDN1
1269852	Autodegradation of Cdh1 by Cdh1:APC/C	BioSystems: REACTOME	0.003003	0.007391	7	66	PSMB8,PSMB10,PSMC4,PSMD3,PSMD8,PSMD11,CDC26
1144996	Glucagon signaling pathway	BioSystems: KEGG	0.003109	0.007642	9	103	ADCY2,PKM,PLCB1,PLCB2,PLCB4,LDHA,LDHB,PRKACA,PRKACB
1270077	Synthesis of PIPs at the plasma membrane	BioSystems: REACTOME	0.003172	0.007782	6	50	PIK3CB,PIK3CD,PIK3CG,PIK3R1,PIK3R3,PIK3R5
1269387	Signaling by FGFR1	BioSystems: REACTOME	0.003172	0.007782	6	50	PIK3R1,FGFR1,PLCG1,NRAS,SHC1,MAPK3
M4956	Monocyte and its Surface Molecules	MSigDB C2 BIOCARTA (v6.0)	0.003407	0.008265	3	11	ITGA4,ITGAM,CD44
1269822	Condensation of Prometaphase Chromosomes	BioSystems: REACTOME	0.003407	0.008265	3	11	NCAPD2,SMC4,SMC2
1457796	MET activates RAS signaling	BioSystems: REACTOME	0.003407	0.008265	3	11	HGF,NRAS,SHC1
1269515	RHO GTPases activate KTN1	BioSystems: REACTOME	0.003407	0.008265	3	11	KIF5A,RAC1,RHOG
M89	Phosphorylation of MEK1 by cdk5/p35 down regulates the MAP kinase pathway	MSigDB C2 BIOCARTA (v6.0)	0.003407	0.008265	3	11	RAF1,EGR1,MAPK3
M6917	Erythropoietin mediated neuroprotection through NF-kB	MSigDB C2 BIOCARTA (v6.0)	0.003407	0.008265	3	11	CDKN1A,HIF1A,JAK2
1268877	Signaling by FGFR4 in disease	BioSystems: REACTOME	0.003407	0.008265	3	11	PIK3R1,PLCG1,NRAS
1269325	Interleukin-6 signaling	BioSystems: REACTOME	0.003407	0.008265	3	11	STAT1,JAK2,SOCS3
M1469	Adhesion and Diapedesis of Lymphocytes	MSigDB C2 BIOCARTA (v6.0)	0.003407	0.008265	3	11	ITGA4,VCAM1,CD34
1270242	DSCAM interactions	BioSystems: REACTOME	0.003407	0.008265	3	11	MAPK12,RAC1,MAPK11
1270115	Metabolism of nitric oxide	BioSystems: REACTOME	0.003429	0.008282	4	22	NOS3,DNM2,CAV1,PRKG2
1270116	eNOS activation and regulation	BioSystems: REACTOME	0.003429	0.008282	4	22	NOS3,DNM2,CAV1,PRKG2
M9177	Dendritic cells in regulating TH1 and TH2 Development	MSigDB C2 BIOCARTA (v6.0)	0.003429	0.008282	4	22	IL10,TLR2,CD40,IL5
M19943	Ceramide Signaling Pathway	MSigDB C2 BIOCARTA (v6.0)	0.003429	0.008282	4	22	BCL2,RAF1,CYCS,MAPK3
83099	Amyotrophic lateral sclerosis (ALS)	BioSystems: KEGG	0.003509	0.008457	6	51	BCL2,MAPK12,RAC1,CYCS,TNF,MAPK11
M7955	Genes related to the insulin receptor pathway	MSigDB C2 BIOCARTA (v6.0)	0.003509	0.008457	6	51	CDKN2A,PIK3CD,PIK3R1,RAF1,SHC1,MAPK3
1269329	TNFR2 non-canonical NF-kB pathway	BioSystems: REACTOME	0.00377	0.009076	9	106	PSMB8,PSMB10,PSMC4,PSMD3,PSMD8,PSMD11,CD40,CD40LG,TNF
1457794	Signaling by MET	BioSystems: REACTOME	0.003863	0.009279	7	69	HGF,ITGA2,PIK3R1,RAC1,NRAS,SH3GL1,SHC1
1269612	Asymmetric localization of PCP proteins	BioSystems: REACTOME	0.003863	0.009279	7	69	PSMB8,PSMB10,PSMC4,PSMD3,PSMD8,PSMD11,WNT5A
1272486	Insulin resistance	BioSystems: KEGG	0.004014	0.009631	9	107	INSR,PIK3CB,PIK3CD,PIK3R1,NOS3,PIK3R3,SOCS3,PRKCB,TNF
1268700	Post-chaperonin tubulin folding pathway	BioSystems: REACTOME	0.004057	0.009682	4	23	TUBB2A,TUBA1B,TUBB6,TUBA1A
M8601	Rac 1 cell motility signaling pathway	MSigDB C2 BIOCARTA (v6.0)	0.004057	0.009682	4	23	PIK3CG,PIK3R1,VAV1,RAC1
M17770	Cyclins and Cell Cycle Regulation	MSigDB C2 BIOCARTA (v6.0)	0.004057	0.009682	4	23	CDKN1A,CDKN2A,CDK2,CDK6
M8809	Phosphoinositides and their downstream targets.	MSigDB C2 BIOCARTA (v6.0)	0.004057	0.009682	4	23	AP2A1,PLCG1,RAC1,LYN
545326	D-myo-inositol (1,4,5)-trisphosphate biosynthesis	BioSystems: BIOCYC	0.004057	0.009682	4	23	PI4KB,PLCB2,PLCG1,PLCG2
1269849	APC/C:Cdc20 mediated degradation of Securin	BioSystems: REACTOME	0.004187	0.009961	7	70	PSMB8,PSMB10,PSMC4,PSMD3,PSMD8,PSMD11,CDC26
1269186	Activation of NF-kappaB in B cells	BioSystems: REACTOME	0.004187	0.009961	7	70	PSMB8,PSMB10,PSMC4,PSMD3,PSMD8,PSMD11,PRKCB
137994	CDC42 signaling events	BioSystems: Pathway Interaction Database	0.004187	0.009961	7	70	PAK4,JUN,PIK3R1,RAC1,RAF1,PAX6,MAPK3
