# Supplementary material for: Detection of novel biomarkers for early detection of Non-Muscle-Invasive Bladder Cancer using Competing Endogenous RNA network analysis
Source: Sci Rep. 2019 Jun 10;9:8434. doi: 10.1038/s41598-019-44944-3 (PMC6557814; doi:10.1038/s41598-019-44944-3)
Supplement: Supplementary file 5 — (mRNAs PubMed enrichment analysis results) [file 41598_2019_44944_MOESM5_ESM.xlsx]

## Sheet: DNR-PubMed enrichment
* The enrichment analysis besad on PubMed articles for the genes detected by the DNR method but are not in DEGs
ID	Name	Source	p-value	q-value FDR B&H	Hit Count in Query List	Hit Count in Genome	Hit in Query List
19692168	Genetic susceptibility to distinct bladder cancer subphenotypes.	Pubmed	3.11e-36	7.57e-32	52	422	CDKN1A,CDKN1C,CDKN2A,ERBB2,MDM2,PGR,ABCB1,PIN1,VCAM1,VEGFA,POLD1,FOS,SHMT1,APEX1,XRCC3,FAS,FASLG,AR,SLC2A1,IGF1,IGF1R,CSF1R,CTSB,SOD2,MYC,IL10,INSR,BARD1,IRF1,BCL6,PTGS2,STAT1,JAK3,DHFR,NOS3,RAC1,RAD51,CAV1,EDN1,TFRC,TGFB1,CCND3,LIG1,MSH6,EGFR,CD80,CD86,TLR2,CD40,TNF,ENG,PCNA
19237606	Genetic polymorphisms in 85 DNA repair genes and bladder cancer risk.	Pubmed	4.13e-19	1.1e-15	19	84	CDKN2A,MDM2,POLA2,FANCD2,POLD1,POLD2,POLE,POLR2J,POLR2K,APEX1,XRCC3,RAD51,RFC2,RFC3,RFC4,RFC5,LIG1,MSH6,PCNA
15492852	Alteration of the MDM2-p73-P14ARF pathway related to tumour progression during urinary bladder carcinogenesis.	Pubmed	1.78e-06	0.00014	3	3	CDKN2A,MDM2,TP73
23749886	Expression of VEGF and its receptors VEGFR1/VEGFR2 is associated with invasiveness of bladder cancer.	Pubmed	1.78e-06	0.00014	3	3	VEGFA,FLT1,KDR
28459201	Altered expression of small leucine-rich proteoglycans (Decorin, Biglycan and Lumican): Plausible diagnostic marker in urothelial carcinoma of bladder.	Pubmed	1.78e-06	0.00014	3	3	DCN,BGN,LUM
17617740	Interferon-alpha induces TRAIL expression and cell death via an IRF-1-dependent mechanism in human bladder cancer cells.	Pubmed	6.97e-06	0.000371	3	4	TNFSF10,IRF1,STAT1
17203305	Genetic variation in the base excision repair pathway and bladder cancer risk.	Pubmed	9.69e-06	0.000498	4	12	POLD1,APEX1,LIG1,PCNA
26544730	Beyond proliferation: KLF5 promotes angiogenesis of bladder cancer through directly regulating VEGFA transcription.	Pubmed	0.000148	0.00208	2	2	VEGFA,KLF5
16142350	Expression of HIF-1alpha and Glut-1 in human bladder cancer.	Pubmed	0.000148	0.00208	2	2	HIF1A,SLC2A1
26717965	HIF-1?/MDR1 pathway confers chemoresistance to cisplatin in bladder cancer.	Pubmed	0.000148	0.00208	2	2	HIF1A,ABCB1
25589492	Synergistic Blockade of EGFR and HER2 by New-Generation EGFR Tyrosine Kinase Inhibitor Enhances Radiation Effect in Bladder Cancer Cells.	Pubmed	0.000148	0.00208	2	2	ERBB2,EGFR
16538171	Functional polymorphisms in the promoter regions of the FAS and FAS ligand genes and risk of bladder cancer in south China: a case-control analysis.	Pubmed	0.000148	0.00208	2	2	FAS,FASLG
25109409	Notch-1 regulates proliferation and differentiation of human bladder cancer cell lines by inhibiting expression of Krأ¼ppel-like factor 4.	Pubmed	0.000148	0.00208	2	2	KLF4,NOTCH1
17374529	Serum tissue inhibitor of metalloproteinase-2 (TIMP-2) and matrix metalloproteinase-2 in complex with the inhibitor (MMP-2:TIMP-2) as prognostic markers in bladder cancer.	Pubmed	0.000148	0.00208	2	2	MMP2,TIMP2
12901861	Downregulation and growth inhibitory effect of epithelial-type Krأ¼ppel-like transcription factor KLF4, but not KLF5, in bladder cancer.	Pubmed	0.000148	0.00208	2	2	KLF4,KLF5
30296252	Overexpression of Epidermal Growth Factor Receptor (EGFR) and HER-2 in Bladder Carcinoma and Its Association with Patients' Clinical Features.	Pubmed	0.000148	0.00208	2	2	ERBB2,EGFR
11692873	Evaluation of alterations in the tumor suppressor genes INK4A and INK4B in human bladder tumors.	Pubmed	0.000148	0.00208	2	2	CDKN2A,CDKN2B
16525633	Significance of Id-1 up-regulation and its association with EGFR in bladder cancer cell invasion.	Pubmed	0.000148	0.00208	2	2	ID1,EGFR
12474525	Differential C-erbB-2 and VEGF expression following BCG immunotherapy in superficial papillary transitional cell carcinoma of the bladder.	Pubmed	0.000148	0.00208	2	2	ERBB2,VEGFA
23526079	CXCR4-mediated Stat3 activation is essential for CXCL12-induced cell invasion in bladder cancer.	Pubmed	0.000148	0.00208	2	2	CXCL12,CXCR4
19287975	Lapatinib, a dual inhibitor of ErbB-1/-2 receptors, enhances effects of combination chemotherapy in bladder cancer cells.	Pubmed	0.000148	0.00208	2	2	ERBB2,EGFR
28687357	Circular RNA MYLK as a competing endogenous RNA promotes bladder cancer progression through modulating VEGFA/VEGFR2 signaling pathway.	Pubmed	0.000148	0.00208	2	2	VEGFA,KDR
18628098	HER2 overexpression and amplification in urothelial carcinoma of the bladder is associated with MYC coamplification in a subset of cases.	Pubmed	0.000148	0.00208	2	2	ERBB2,MYC
27752923	A simple method to induce hypoxia-induced vascular endothelial growth factor-A (VEGF-A) expression in T24 human bladder cancer cells.	Pubmed	0.000148	0.00208	2	2	HIF1A,VEGFA
19399408	Effects on biological behavior of bladder carcinoma T24 cells via silencing DNMT1 and/or DNMT3b with shRNA in vitro.	Pubmed	0.000148	0.00208	2	2	DNMT1,DNMT3B
26782415	Chemokine receptor CXCR4 and its ligand CXCL12 expressions and clinical significance in bladder cancer.	Pubmed	0.000148	0.00208	2	2	CXCL12,CXCR4
23696935	Urinary bladder urothelial carcinoma with expression of KIT and PDGFRA and showing diverse differentiations into plasmacytoid, clear cell, acantholytic, nested, and spindle variants, and into adenocarcinoma, signet-ring cell carcinoma, small cell carcinoma, large cell carcinoma, and pleomorphic carcinoma.	Pubmed	0.000148	0.00208	2	2	PDGFRA,KIT
23594289	Immunohistochemical analysis of the role and relationship between Notch-1 and Oct-4 expression in urinary bladder carcinoma.	Pubmed	0.000148	0.00208	2	2	POU5F1,NOTCH1
19646633	Genetic association of monocyte chemoattractant protein 1 (MCP-1)-2518 polymorphism in Mexican patients with transitional cell carcinoma of the bladder.	Pubmed	0.000148	0.00208	2	2	CCL2,CXCL12
24815844	Functional genetic variants in apoptosis-associated FAS and FASL genes and risk of bladder cancer in a Turkish population.	Pubmed	0.000148	0.00208	2	2	FAS,FASLG
20061190	ERCC1 haplotypes modify bladder cancer risk: a case-control study.	Pubmed	0.000198	0.00274	3	10	APEX1,XRCC3,PCNA
26238783	A Modeling Approach to Explain Mutually Exclusive and Co-Occurring Genetic Alterations in Bladder Tumorigenesis.	Pubmed	0.000198	0.00274	3	10	CDKN1A,CDKN2A,E2F3
26966728	Upregulated expression of BCL2, MCM7, and CCNE1 indicate cisplatin-resistance in the set of two human bladder cancer cell lines: T24 cisplatin sensitive and T24R2 cisplatin resistant bladder cancer cell lines.	Pubmed	0.000435	0.00405	2	3	MCM7,BCL2
23770289	Interleukin-5 enhances the migration and invasion of bladder cancer cells via ERK1/2-mediated MMP-9/NF-?B/AP-1 pathway: involvement of the p21WAF1 expression.	Pubmed	0.000435	0.00405	2	3	IL5,JUN
26786295	KLF5 promotes cell migration by up-regulating FYN in bladder cancer cells.	Pubmed	0.000435	0.00405	2	3	FYN,KLF5
29022185	Biological/pathological functions of the CXCL12/CXCR4/CXCR7 axes in the pathogenesis of bladder cancer.	Pubmed	0.000435	0.00405	2	3	CXCL12,CXCR4
21655657	P16, c-erbB2 and Ki67 immunoexpression in urothelial carcinomas of the bladder.	Pubmed	0.000435	0.00405	2	3	CDKN2A,ERBB2
18807212	Serum levels of angiogenic factors and their prognostic relevance in bladder cancer.	Pubmed	0.000435	0.00405	2	3	ANGPT1,TEK
24316392	A new PKC?/?/TBX3/E-cadherin pathway is involved in PLC?-regulated invasion and migration in human bladder cancer cells.	Pubmed	0.000435	0.00405	2	3	PRKCA,PRKCB
26197083	MMP, VEGF and TIMP as prognostic factors in recurring bladder cancer.	Pubmed	0.000435	0.00405	2	3	VEGFA,TIMP1
24898159	Fibroblast growth factor receptor (FGFR) gene amplifications are rare events in bladder cancer.	Pubmed	0.000435	0.00405	2	3	FGFR1,FGFR2
30249877	Pyruvate kinase M2 inhibits the progression of bladder cancer by targeting MAKP pathway.	Pubmed	0.000435	0.00405	2	3	PKM,MMP2
15183989	c-FLIP expression in bladder urothelial carcinomas: its role in resistance to Fas-mediated apoptosis and clinicopathologic correlations.	Pubmed	0.000435	0.00405	2	3	FAS,FASLG
28358415	Expression levels of transcription factors c-Fos and c-Jun and transmembrane protein HAb18G/CD147 in urothelial carcinoma of the bladder.	Pubmed	0.000435	0.00405	2	3	FOS,JUN
27317771	Angiogenin contributes to bladder cancer tumorigenesis by DNMT3b-mediated MMP2 activation.	Pubmed	0.000435	0.00405	2	3	MMP2,DNMT3B
29602637	Importin-11 overexpression promotes the migration, invasion, and progression of bladder cancer associated with the deregulation of CDKN1A and THBS1.	Pubmed	0.000435	0.00405	2	3	CDKN1A,THBS1
20380574	Association of selected variants in genes involved in cell cycle and apoptosis with bladder cancer risk in North Indian population.	Pubmed	0.000435	0.00405	2	3	MDM2,FAS
18645275	Expression of vascular endothelial growth factor, receptor KDR and p53 protein in transitional cell carcinoma of the bladder.	Pubmed	0.000435	0.00405	2	3	VEGFA,KDR
16467091	Lymphangiogenesis and angiogenesis in bladder cancer: prognostic implications and regulation by vascular endothelial growth factors-A, -C, and -D.	Pubmed	0.000435	0.00405	2	3	VEGFA,VEGFC
21861243	Expression of hedgehog pathway components is associated with bladder cancer progression and clinical outcome.	Pubmed	0.000435	0.00405	2	3	PTCH1,GLI1
26653553	Expression of c-erb-B2 gene in bladder cancer of Egyptian patients and its correlation with p53 and bcl-2.	Pubmed	0.000435	0.00405	2	3	ERBB2,BCL2
22617682	Autocrine CCL2 promotes cell migration and invasion via PKC activation and tyrosine phosphorylation of paxillin in bladder cancer cells.	Pubmed	0.000435	0.00405	2	3	CCL2,PRKCA
30015971	Suppression of the SDF?1/CXCR4/??catenin axis contributes to bladder cancer cell growth inhibition inآ vitro and inآ vivo.	Pubmed	0.000435	0.00405	2	3	CXCL12,CXCR4
16984978	Assessing interactions between mdm-2, p53, and bcl-2 as prognostic variables in muscle-invasive bladder cancer treated with neo-adjuvant chemotherapy followed by locoregional surgical treatment.	Pubmed	0.000435	0.00405	2	3	MDM2,BCL2
21087080	Calcium-induced apoptosis is delayed by HER1 receptor signalling through the Akt and PLC? pathways in bladder cancer cells.	Pubmed	0.000435	0.00405	2	3	PLCG1,EGFR
17898541	DNA repair polymorphisms modify bladder cancer risk: a multi-factor analytic strategy.	Pubmed	0.000862	0.00681	2	4	APEX1,XRCC3
20975101	Three epigenetic biomarkers, GDF15, TMEFF2, and VIM, accurately predict bladder cancer from DNA-based analyses of urine samples.	Pubmed	0.000862	0.00681	2	4	HSPA2,VIM
18572327	Relationship of Ki67, TP53, MDM-2 and BCL-2 expressions with WHO 1973 and WHO/ISUP grades, tumor category and overall patient survival in urothelial tumors of the bladder.	Pubmed	0.000862	0.00681	2	4	MDM2,BCL2
19174556	WIF1, a Wnt pathway inhibitor, regulates SKP2 and c-myc expression leading to G1 arrest and growth inhibition of human invasive urinary bladder cancer cells.	Pubmed	0.000862	0.00681	2	4	SKP2,MYC
16685269	The relation between survival and expression of HER1 and HER2 depends on the expression of HER3 and HER4: a study in bladder cancer patients.	Pubmed	0.000862	0.00681	2	4	ERBB2,EGFR
21292509	Polymorphisms of glutathione S-transferase ? and ?, MDR1 and VEGF genes as risk factors of bladder cancer: a case-control study.	Pubmed	0.000862	0.00681	2	4	ABCB1,VEGFA
26729194	p21 and CK2 interaction-mediated HDAC2 phosphorylation modulates KLF4 acetylation to regulate bladder cancer cell proliferation.	Pubmed	0.000862	0.00681	2	4	CDKN1A,KLF4

## Sheet: DNR-Found genes in PubMed
*DNR mRNAs found in PubMed
ABCB1
ANGPT1
APEX1
AR
BARD1
BCL2
BCL6
BGN
CAV1
CCL2
CCND3
CD40
CD80
CD86
CDKN1A
CDKN1C
CDKN2A
CDKN2B
CSF1R
CTSB
CXCL12
CXCR4
DCN
DHFR
DNMT1
DNMT3B
E2F3
EDN1
EGFR
ENG
ERBB2
FANCD2
FAS
FASLG
FGFR1
FGFR2
FLT1
FOS
FYN
GLI1
HIF1A
HSPA2
ID1
IGF1
IGF1R
IL10
IL5
INSR
IRF1
JAK3
JUN
KDR
KIT
KLF4
KLF5
LIG1
LUM
MCM7
MDM2
MMP2
MSH6
MYC
NOS3
NOTCH1
PCNA
PDGFRA
PGR
PIN1
PKM
PLCG1
POLA2
POLD1
POLD2
POLE
POLR2J
POLR2K
POU5F1
PRKCA
PRKCB
PTCH1
PTGS2
RAC1
RAD51
RFC2
RFC3
RFC4
RFC5
SHMT1
SKP2
SLC2A1
SOD2
STAT1
TEK
TFRC
TGFB1
THBS1
TIMP1
TIMP2
TLR2
TNF
TNFSF10
TP73
VCAM1
VEGFA
VEGFC
VIM
XRCC3

## Sheet: PPR-PubMed enrichment
* The enrichment analysis besad on PubMed articles for the genes detected by the PPR method but are not in DEGs
ID	Name	Source	p-value	q-value FDR B&H	Hit Count in Query List	Hit Count in Genome	Hit in Query List
19692168	Genetic susceptibility to distinct bladder cancer subphenotypes.	Pubmed	2.09e-32	1.15e-27	45	422	MYC,CDKN1A,IL10,CDKN2A,ERBB2,INSR,BARD1,IRF1,ALDH1L1,MDM2,PTH,PTGS2,STAT1,CCR2,CCR5,ALDH2,NOS3,VCAM1,RAC1,VEGFA,RAD51,HUS1,POLD1,FOS,CAV1,TXNRD2,XRCC3,AR,EDN1,TFRC,TGFB1,LIG1,MSH6,IGF1,IGF1R,CD4,CSF1R,EGFR,CD80,CD86,LPL,TLR2,CD40,TNF,PCNA
19237606	Genetic polymorphisms in 85 DNA repair genes and bladder cancer risk.	Pubmed	3.19e-19	1.5e-15	18	84	CDKN2A,MDM2,POLA2,FANCD2,RAD51,POLD1,POLD2,POLE,POLR2J,POLR2K,XRCC3,RFC2,RFC3,RFC4,RFC5,LIG1,MSH6,PCNA
23749886	Expression of VEGF and its receptors VEGFR1/VEGFR2 is associated with invasiveness of bladder cancer.	Pubmed	9.87e-07	7.24e-05	3	3	KDR,VEGFA,FLT1
25589492	Synergistic Blockade of EGFR and HER2 by New-Generation EGFR Tyrosine Kinase Inhibitor Enhances Radiation Effect in Bladder Cancer Cells.	Pubmed	9.97e-05	0.00149	2	2	ERBB2,EGFR
26025399	Molecular events are associated with resistance to vinblastine in bladder cancer.	Pubmed	9.97e-05	0.00149	2	2	FASN,CAV1
30296252	Overexpression of Epidermal Growth Factor Receptor (EGFR) and HER-2 in Bladder Carcinoma and Its Association with Patients' Clinical Features.	Pubmed	9.97e-05	0.00149	2	2	ERBB2,EGFR
12474525	Differential C-erbB-2 and VEGF expression following BCG immunotherapy in superficial papillary transitional cell carcinoma of the bladder.	Pubmed	9.97e-05	0.00149	2	2	ERBB2,VEGFA
23526079	CXCR4-mediated Stat3 activation is essential for CXCL12-induced cell invasion in bladder cancer.	Pubmed	9.97e-05	0.00149	2	2	CXCR4,CXCL12
19287975	Lapatinib, a dual inhibitor of ErbB-1/-2 receptors, enhances effects of combination chemotherapy in bladder cancer cells.	Pubmed	9.97e-05	0.00149	2	2	ERBB2,EGFR
28687357	Circular RNA MYLK as a competing endogenous RNA promotes bladder cancer progression through modulating VEGFA/VEGFR2 signaling pathway.	Pubmed	9.97e-05	0.00149	2	2	KDR,VEGFA
20449800	CCR2-64I is a risk factor for development of bladder cancer.	Pubmed	9.97e-05	0.00149	2	2	CCR2,CCL2
18628098	HER2 overexpression and amplification in urothelial carcinoma of the bladder is associated with MYC coamplification in a subset of cases.	Pubmed	9.97e-05	0.00149	2	2	MYC,ERBB2
27655672	Positive association of collagen type I with non-muscle invasive bladder cancer progression.	Pubmed	9.97e-05	0.00149	2	2	COL1A1,COL1A2
27752923	A simple method to induce hypoxia-induced vascular endothelial growth factor-A (VEGF-A) expression in T24 human bladder cancer cells.	Pubmed	9.97e-05	0.00149	2	2	HIF1A,VEGFA
26782415	Chemokine receptor CXCR4 and its ligand CXCL12 expressions and clinical significance in bladder cancer.	Pubmed	9.97e-05	0.00149	2	2	CXCR4,CXCL12
19646633	Genetic association of monocyte chemoattractant protein 1 (MCP-1)-2518 polymorphism in Mexican patients with transitional cell carcinoma of the bladder.	Pubmed	9.97e-05	0.00149	2	2	CCL2,CXCL12
26238783	A Modeling Approach to Explain Mutually Exclusive and Co-Occurring Genetic Alterations in Bladder Tumorigenesis.	Pubmed	0.000111	0.00165	3	10	CDKN1A,CDKN2A,E2F3
17203305	Genetic variation in the base excision repair pathway and bladder cancer risk.	Pubmed	0.000201	0.0029	3	12	POLD1,LIG1,PCNA
26966728	Upregulated expression of BCL2, MCM7, and CCNE1 indicate cisplatin-resistance in the set of two human bladder cancer cell lines: T24 cisplatin sensitive and T24R2 cisplatin resistant bladder cancer cell lines.	Pubmed	0.000294	0.00296	2	3	MCM7,BCL2
23770289	Interleukin-5 enhances the migration and invasion of bladder cancer cells via ERK1/2-mediated MMP-9/NF-?B/AP-1 pathway: involvement of the p21WAF1 expression.	Pubmed	0.000294	0.00296	2	3	JUN,IL5
26556868	Recruited mast cells in the tumor microenvironment enhance bladder cancer metastasis via modulation of ER?/CCL2/CCR2 EMT/MMP9 signals.	Pubmed	0.000294	0.00296	2	3	CCR2,CCL2
15492852	Alteration of the MDM2-p73-P14ARF pathway related to tumour progression during urinary bladder carcinogenesis.	Pubmed	0.000294	0.00296	2	3	CDKN2A,MDM2
29022185	Biological/pathological functions of the CXCL12/CXCR4/CXCR7 axes in the pathogenesis of bladder cancer.	Pubmed	0.000294	0.00296	2	3	CXCR4,CXCL12
21655657	P16, c-erbB2 and Ki67 immunoexpression in urothelial carcinomas of the bladder.	Pubmed	0.000294	0.00296	2	3	CDKN2A,ERBB2
24666523	Genetic polymorphisms modify bladder cancer recurrence and survival in a USA population-based prognostic study.	Pubmed	0.000294	0.00296	2	3	ALDH2,VCAM1
24316392	A new PKC?/?/TBX3/E-cadherin pathway is involved in PLC?-regulated invasion and migration in human bladder cancer cells.	Pubmed	0.000294	0.00296	2	3	PRKCA,PRKCB
30249877	Pyruvate kinase M2 inhibits the progression of bladder cancer by targeting MAKP pathway.	Pubmed	0.000294	0.00296	2	3	PKM,MMP2
28358415	Expression levels of transcription factors c-Fos and c-Jun and transmembrane protein HAb18G/CD147 in urothelial carcinoma of the bladder.	Pubmed	0.000294	0.00296	2	3	JUN,FOS
29602637	Importin-11 overexpression promotes the migration, invasion, and progression of bladder cancer associated with the deregulation of CDKN1A and THBS1.	Pubmed	0.000294	0.00296	2	3	CDKN1A,THBS1
18645275	Expression of vascular endothelial growth factor, receptor KDR and p53 protein in transitional cell carcinoma of the bladder.	Pubmed	0.000294	0.00296	2	3	KDR,VEGFA
24430363	Impact of chemokines CCR5?32, CXCL12G801A, and CXCR2C1208T on bladder cancer susceptibility in north Indian population.	Pubmed	0.000294	0.00296	2	3	CCR5,CXCL12
26653553	Expression of c-erb-B2 gene in bladder cancer of Egyptian patients and its correlation with p53 and bcl-2.	Pubmed	0.000294	0.00296	2	3	ERBB2,BCL2
22617682	Autocrine CCL2 promotes cell migration and invasion via PKC activation and tyrosine phosphorylation of paxillin in bladder cancer cells.	Pubmed	0.000294	0.00296	2	3	CCL2,PRKCA
30015971	Suppression of the SDF?1/CXCR4/??catenin axis contributes to bladder cancer cell growth inhibition inï؟½vitro and inï؟½vivo.	Pubmed	0.000294	0.00296	2	3	CXCR4,CXCL12
16984978	Assessing interactions between mdm-2, p53, and bcl-2 as prognostic variables in muscle-invasive bladder cancer treated with neo-adjuvant chemotherapy followed by locoregional surgical treatment.	Pubmed	0.000294	0.00296	2	3	BCL2,MDM2
24957789	Prognostic significance of heme oxygenase-1, S100 calcium-binding protein A4, and syndecan-1 expression in primary non-muscle-invasive bladder cancer.	Pubmed	0.000294	0.00296	2	3	HMOX1,SDC1
21087080	Calcium-induced apoptosis is delayed by HER1 receptor signalling through the Akt and PLC? pathways in bladder cancer cells.	Pubmed	0.000294	0.00296	2	3	PLCG1,EGFR
20975101	Three epigenetic biomarkers, GDF15, TMEFF2, and VIM, accurately predict bladder cancer from DNA-based analyses of urine samples.	Pubmed	0.000585	0.00502	2	4	HSPA2,VIM
18572327	Relationship of Ki67, TP53, MDM-2 and BCL-2 expressions with WHO 1973 and WHO/ISUP grades, tumor category and overall patient survival in urothelial tumors of the bladder.	Pubmed	0.000585	0.00502	2	4	BCL2,MDM2
17617740	Interferon-alpha induces TRAIL expression and cell death via an IRF-1-dependent mechanism in human bladder cancer cells.	Pubmed	0.000585	0.00502	2	4	IRF1,STAT1
22370483	The ubiquitin-specific protease USP2a enhances tumor progression by targeting cyclin A1 in bladder cancer.	Pubmed	0.000585	0.00502	2	4	FASN,EGFR
19174556	WIF1, a Wnt pathway inhibitor, regulates SKP2 and c-myc expression leading to G1 arrest and growth inhibition of human invasive urinary bladder cancer cells.	Pubmed	0.000585	0.00502	2	4	MYC,SKP2
16685269	The relation between survival and expression of HER1 and HER2 depends on the expression of HER3 and HER4: a study in bladder cancer patients.	Pubmed	0.000585	0.00502	2	4	ERBB2,EGFR
15667866	Genotypes of TNF-alpha, VEGF, hOGG1, GSTM1, and GSTT1: useful determinants for clinical outcome of bladder cancer.	Pubmed	0.000968	0.00767	2	5	VEGFA,TNF
27906180	miR-148a-3p represses proliferation and EMT by establishing regulatory circuits between ERBB3/AKT2/c-myc and DNMT1 in bladder cancer.	Pubmed	0.000968	0.00767	2	5	MYC,DNMT1

## Sheet: PPR-Found genes in PubMed
*PPR mRNAs found in PubMed
ALDH1L1
ALDH2
AR
BARD1
BCL2
CAV1
CCL2
CCR2
CCR5
CD4
CD40
CD80
CD86
CDKN1A
CDKN2A
COL1A1
COL1A2
CSF1R
CXCL12
CXCR4
DNMT1
E2F3
EDN1
EGFR
ERBB2
FANCD2
FASN
FLT1
FOS
HIF1A
HMOX1
HSPA2
HUS1
IGF1
IGF1R
IL10
IL5
INSR
IRF1
JUN
KDR
LIG1
LPL
MCM7
MDM2
MMP2
MSH6
MYC
NOS3
PCNA
PKM
PLCG1
POLA2
POLD1
POLD2
POLE
POLR2J
POLR2K
PRKCA
PRKCB
PTGS2
PTH
RAC1
RAD51
RFC2
RFC3
RFC4
RFC5
SDC1
SKP2
STAT1
TFRC
TGFB1
THBS1
TLR2
TNF
TXNRD2
VCAM1
VEGFA
VIM
XRCC3
