# Supplementary material for: Detection of novel biomarkers for early detection of Non-Muscle-Invasive Bladder Cancer using Competing Endogenous RNA network analysis
Source: Sci Rep. 2019 Jun 10;9:8434. doi: 10.1038/s41598-019-44944-3 (PMC6557814; doi:10.1038/s41598-019-44944-3)
Supplement: Supplementary file 6 — (DNR-Ta network modules enrichment analysis results) [file 41598_2019_44944_MOESM6_ESM.xlsx]

## Sheet: Biological Process
* enrichment results with lowest adjusted P-value (Benjamini & Hochberg) in DNR-Ta network
Module members	Enriched genes	Category name	Adjusted P-value (BH)	Category ID	Resource
UBE2T, RFC5, DSCC1, RFC4, TXLNGY, CDK1, PARPBP, CCNB1, KPNA2, ARHGAP11A, RACGAP1, HMMR, KIF11, PBK, DLGAP5, RBL1, CENPU, POLQ, NCAPG, NDC80, CDCA8, ZWINT, EZH2, KIF18A, ANLN, LMNB1, KIF23, CDC6, KIF20A, FANCI, FANCD2, BUB1B, PRC1, ASPM, KIF15, HJURP, CENPF, NCAPG2, CLSPN, BRCA2, MELK, CCNB2, CCNE2, CEP55, CDCA7, NUF2, DUSP23, RAD51,	RAD51,KIF20A,FANCD2,KIF18A,KIF23,NCAPG,KIF15,LMNB1,BRCA2,NDC80,CENPF,ANLN,CCNB2,CCNE2,FANCI,DLGAP5,BUB1B,PBK,ASPM,CENPU,RACGAP1,NUF2,CDK1,HMMR,CDC6,CLSPN,PRC1,EZH2,DSCC1,CDCA8,MELK,NCAPG2,KIF11,ZWINT,CCNB1,CEP55	cell cycle process	1.161e-28	GO:0022402	GO: Biological Process
	KIF20A,KIF18A,KIF23,NCAPG,KIF15,LMNB1,BRCA2,NDC80,CENPF,ANLN,CCNB2,CCNE2,FANCI,DLGAP5,BUB1B,PBK,ASPM,RACGAP1,NUF2,CDK1,HMMR,CDC6,CLSPN,PRC1,EZH2,DSCC1,CDCA8,MELK,NCAPG2,KIF11,ZWINT,CCNB1,CEP55	mitotic cell cycle	1.161e-28	GO:0000278	GO: Biological Process
	KIF20A,KIF18A,KIF23,NCAPG,KIF15,LMNB1,NDC80,CENPF,ANLN,CCNB2,CCNE2,FANCI,DLGAP5,BUB1B,PBK,ASPM,RACGAP1,NUF2,CDK1,HMMR,CDC6,CLSPN,PRC1,EZH2,DSCC1,CDCA8,MELK,NCAPG2,KIF11,ZWINT,CCNB1,CEP55	mitotic cell cycle process	1.513e-28	GO:1903047	GO: Biological Process
	RAD51,KIF20A,FANCD2,KIF18A,KIF23,NCAPG,KIF15,LMNB1,BRCA2,NDC80,CENPF,ANLN,CCNB2,RBL1,CCNE2,FANCI,HJURP,DLGAP5,BUB1B,PBK,ASPM,CENPU,RACGAP1,NUF2,CDK1,HMMR,CDC6,CLSPN,PRC1,EZH2,DSCC1,CDCA8,MELK,NCAPG2,KIF11,ZWINT,CCNB1,CEP55	cell cycle	1.513e-28	GO:0007049	GO: Biological Process
	RAD51,FANCD2,KIF18A,KIF23,NCAPG,KIF15,BRCA2,NDC80,CENPF,ANLN,CCNB2,DLGAP5,BUB1B,PBK,ASPM,RACGAP1,NUF2,CDK1,CDC6,PRC1,DSCC1,CDCA8,NCAPG2,KIF11,ZWINT,CCNB1,CEP55	nuclear division	3.394e-26	GO:0000280	GO: Biological Process
	RAD51,FANCD2,KIF18A,KIF23,NCAPG,KIF15,BRCA2,NDC80,CENPF,ANLN,CCNB2,DLGAP5,BUB1B,PBK,ASPM,RACGAP1,NUF2,CDK1,CDC6,PRC1,DSCC1,CDCA8,NCAPG2,KIF11,ZWINT,CCNB1,CEP55	organelle fission	1.421e-25	GO:0048285	GO: Biological Process
	FANCD2,KIF18A,KIF23,NCAPG,BRCA2,NDC80,CENPF,HJURP,DLGAP5,BUB1B,CENPU,RACGAP1,NUF2,CDC6,PRC1,DSCC1,CDCA8,KIF11,ZWINT,CCNB1,CEP55	chromosome segregation	1.411e-22	GO:0007059	GO: Biological Process
	FANCD2,KIF18A,KIF23,NCAPG,BRCA2,NDC80,CENPF,DLGAP5,BUB1B,CENPU,RACGAP1,NUF2,CDC6,PRC1,DSCC1,CDCA8,ZWINT,CCNB1,CEP55	nuclear chromosome segregation	1.039e-20	GO:0098813	GO: Biological Process
	KIF18A,KIF23,NCAPG,NDC80,CENPF,DLGAP5,BUB1B,RACGAP1,CDC6,PRC1,DSCC1,CDCA8,ZWINT,CCNB1,CEP55	mitotic sister chromatid segregation	2.916e-19	GO:0000070	GO: Biological Process
	KIF18A,KIF23,NCAPG,NDC80,CENPF,DLGAP5,BUB1B,CENPU,RACGAP1,NUF2,CDC6,PRC1,DSCC1,CDCA8,ZWINT,CCNB1,CEP55	sister chromatid segregation	2.916e-19	GO:0000819	GO: Biological Process
	KIF20A,KIF23,NCAPG,BRCA2,NDC80,CENPF,ANLN,CCNB2,CCNE2,DLGAP5,BUB1B,ASPM,RACGAP1,NUF2,CDK1,CDC6,PRC1,CDCA8,NCAPG2,KIF11,ZWINT,CCNB1,CEP55	cell division	2.916e-19	GO:0051301	GO: Biological Process
	RAD51,FANCD2,KIF18A,KIF23,NCAPG,BRCA2,NDC80,CENPF,RBL1,HJURP,DLGAP5,BUB1B,CENPU,RACGAP1,NUF2,CDK1,CDC6,PRC1,RFC4,RFC5,EZH2,DSCC1,CDCA8,NCAPG2,ZWINT,CCNB1,CEP55	chromosome organization	1.099e-18	GO:0051276	GO: Biological Process
	KIF23,LMNB1,BRCA2,CENPF,ANLN,CCNB2,RBL1,CCNE2,FANCI,DLGAP5,BUB1B,ASPM,RACGAP1,CDK1,CDC6,CLSPN,EZH2,KIF11,ZWINT,CCNB1	regulation of cell cycle	8.138e-12	GO:0051726	GO: Biological Process
	LMNB1,CENPF,ANLN,CCNB2,CCNE2,FANCI,DLGAP5,BUB1B,CDK1,HMMR,CDC6,CLSPN,EZH2,MELK,CCNB1	mitotic cell cycle phase transition	1.364e-10	GO:0044772	GO: Biological Process
	LMNB1,CENPF,ANLN,CCNB2,CCNE2,FANCI,DLGAP5,BUB1B,CDK1,HMMR,CDC6,CLSPN,EZH2,MELK,CCNB1	cell cycle phase transition	2.528e-10	GO:0044770	GO: Biological Process
	KIF23,LMNB1,BRCA2,CENPF,ANLN,FANCI,DLGAP5,BUB1B,RACGAP1,CDK1,CDC6,CLSPN,EZH2,KIF11,CCNB1	regulation of cell cycle process	6.856e-10	GO:0010564	GO: Biological Process
	LMNB1,BRCA2,CENPF,ANLN,FANCI,DLGAP5,BUB1B,CDK1,CDC6,CLSPN,EZH2,KIF11,ZWINT,CCNB1	regulation of mitotic cell cycle	1.051e-09	GO:0007346	GO: Biological Process
	KIF18A,NDC80,CENPF,BUB1B,CENPU,NUF2,DSCC1,CDCA8,ZWINT	sister chromatid cohesion	1.645e-09	GO:0007062	GO: Biological Process
	RAD51,FANCD2,UBE2T,BRCA2,CENPF,CCNE2,FANCI,CDK1,CDC6,CLSPN,RFC4,POLQ,RFC5,EZH2,PARPBP,DSCC1,KPNA2	DNA metabolic process	6.702e-09	GO:0006259	GO: Biological Process
	KIF23,BRCA2,CENPF,ANLN,DLGAP5,BUB1B,ASPM,RACGAP1,CDC6,KIF11,CCNB1	regulation of cell division	6.702e-09	GO:0051302	GO: Biological Process
	KIF18A,BRCA2,CENPF,DLGAP5,CDCA8,CCNB1,CEP55	establishment of chromosome localization	1.225e-08	GO:0051303	GO: Biological Process
	KIF18A,BRCA2,CENPF,DLGAP5,CDCA8,CCNB1,CEP55	chromosome localization	1.308e-08	GO:0050000	GO: Biological Process
	LMNB1,CENPF,ANLN,FANCI,DLGAP5,BUB1B,CDK1,CDC6,CLSPN,EZH2,CCNB1	regulation of mitotic cell cycle phase transition	1.498e-08	GO:1901990	GO: Biological Process
	LMNB1,CENPF,ANLN,FANCI,DLGAP5,BUB1B,CDK1,CDC6,CLSPN,EZH2,CCNB1	regulation of cell cycle phase transition	2.737e-08	GO:1901987	GO: Biological Process
	LMNB1,CENPF,CCNB2,FANCI,CDK1,HMMR,CLSPN,MELK,CCNB1	G2/M transition of mitotic cell cycle	6.007e-08	GO:0000086	GO: Biological Process
	KIF18A,BRCA2,CENPF,CDCA8,CCNB1,CEP55	metaphase plate congression	6.044e-08	GO:0051310	GO: Biological Process
	RAD51,BRCA2,CCNE2,CDC6,RFC4,POLQ,RFC5,DSCC1	DNA-dependent DNA replication	6.044e-08	GO:0006261	GO: Biological Process
	LMNB1,CENPF,CCNB2,FANCI,CDK1,HMMR,CLSPN,MELK,CCNB1	cell cycle G2/M phase transition	7.617e-08	GO:0044839	GO: Biological Process
	KIF20A,KIF23,BRCA2,ANLN,RACGAP1,CDC6,PRC1,CEP55	cytokinesis	1.053e-07	GO:0000910	GO: Biological Process
	BRCA2,NDC80,RACGAP1,NUF2,CCNB1	attachment of spindle microtubules to kinetochore	1.957e-07	GO:0008608	GO: Biological Process
	KIF20A,KIF18A,KIF23,KIF15,BRCA2,NDC80,DLGAP5,ASPM,RACGAP1,CDK1,PRC1,KIF11,CCNB1	microtubule-based process	2.013e-07	GO:0007017	GO: Biological Process
	CENPF,CCNE2,FANCI,BUB1B,CDK1,CDC6,CLSPN,ZWINT,CCNB1	cell cycle checkpoint	2.125e-07	GO:0000075	GO: Biological Process
	RAD51,BRCA2,CCNE2,CDK1,CDC6,CLSPN,RFC4,POLQ,RFC5,DSCC1	DNA replication	4.142e-07	GO:0006260	GO: Biological Process
	KIF20A,KIF18A,KIF23,BRCA2,NDC80,ASPM,RACGAP1,CDK1,PRC1,KIF11,CCNB1	microtubule cytoskeleton organization	5.257e-07	GO:0000226	GO: Biological Process
	RAD51,BRCA2,CDK1,CDC6,RFC4,POLQ,RFC5,PARPBP,DSCC1,KPNA2	regulation of DNA metabolic process	7.004e-07	GO:0051052	GO: Biological Process
	KIF20A,KIF23,ANLN,RACGAP1,CEP55	mitotic cytokinesis	9.17e-07	GO:0000281	GO: Biological Process
	RAD51,FANCD2,UBE2T,BRCA2,FANCI,CDK1,CLSPN,RFC4,POLQ,RFC5,PARPBP	DNA repair	1.432e-06	GO:0006281	GO: Biological Process
	CENPF,DLGAP5,BUB1B,RACGAP1,CDC6,CCNB1	regulation of chromosome segregation	2.372e-06	GO:0051983	GO: Biological Process
	KIF23,NDC80,ASPM,RACGAP1,PRC1,KIF11,CCNB1	spindle organization	2.372e-06	GO:0007051	GO: Biological Process
	CENPF,FANCI,BUB1B,CDK1,CLSPN,EZH2,ZWINT,CCNB1	negative regulation of mitotic cell cycle	2.372e-06	GO:0045930	GO: Biological Process
	CENPF,ANLN,DLGAP5,BUB1B,CDC6,KIF11,CCNB1	regulation of mitotic nuclear division	2.413e-06	GO:0007088	GO: Biological Process
	KIF20A,KIF23,ANLN,RACGAP1,CEP55	cytoskeleton-dependent cytokinesis	2.505e-06	GO:0061640	GO: Biological Process
	KIF23,NDC80,RACGAP1,PRC1,KIF11,CCNB1	mitotic spindle organization	3.509e-06	GO:0007052	GO: Biological Process
	CENPF,FANCI,BUB1B,CDK1,CLSPN,EZH2,CCNB1	negative regulation of mitotic cell cycle phase transition	3.509e-06	GO:1901991	GO: Biological Process
	CENPF,DLGAP5,BUB1B,CDC6,CCNB1	regulation of mitotic metaphase/anaphase transition	3.621e-06	GO:0030071	GO: Biological Process
	CENPF,FANCI,BUB1B,CDK1,CLSPN,ZWINT,CCNB1	mitotic cell cycle checkpoint	3.814e-06	GO:0007093	GO: Biological Process
	CENPF,DLGAP5,BUB1B,CDC6,CCNB1	regulation of metaphase/anaphase transition of cell cycle	3.845e-06	GO:1902099	GO: Biological Process
	CENPF,DLGAP5,BUB1B,CDC6,CCNB1	metaphase/anaphase transition of mitotic cell cycle	4.166e-06	GO:0007091	GO: Biological Process
	CENPF,DLGAP5,BUB1B,CDC6,CCNB1	regulation of mitotic sister chromatid separation	4.417e-06	GO:0010965	GO: Biological Process
	CENPF,DLGAP5,BUB1B,CDC6,CCNB1	metaphase/anaphase transition of cell cycle	4.417e-06	GO:0044784	GO: Biological Process
	CENPF,FANCI,BUB1B,CDK1,CLSPN,EZH2,CCNB1	negative regulation of cell cycle phase transition	4.778e-06	GO:1901988	GO: Biological Process
	CENPF,DLGAP5,BUB1B,CDC6,CCNB1	mitotic sister chromatid separation	5.148e-06	GO:0051306	GO: Biological Process
	CENPF,ANLN,DLGAP5,BUB1B,CDC6,KIF11,CCNB1	regulation of nuclear division	6.049e-06	GO:0051783	GO: Biological Process
	CENPF,DLGAP5,BUB1B,CDC6,CCNB1	regulation of mitotic sister chromatid segregation	7.129e-06	GO:0033047	GO: Biological Process
	LMNB1,CENPF,FANCI,CDK1,CLSPN	regulation of G2/M transition of mitotic cell cycle	9.037e-06	GO:0010389	GO: Biological Process
	KIF18A,KIF23,BRCA2,NDC80,CENPF,DLGAP5,ASPM,CDCA8,CCNB1,CEP55	organelle localization	9.126e-06	GO:0051640	GO: Biological Process
	RAD51,FANCD2,UBE2T,BRCA2,FANCI,CDK1,CLSPN,RFC4,POLQ,RFC5,PARPBP,CCNB1	cellular response to DNA damage stimulus	9.4e-06	GO:0006974	GO: Biological Process
GAS6-AS2, HGF, AL121821.1, MIR99AHG, AC018647.1, DCN, NR2F1-AS1, CMAHP, CLIC4P3, DLG2, MEG3, AL117190.1, FENDRR, AC037459.2, AC007608.2, RPS20P22, NALCN-AS1, PCAT19, AL391807.1, LINC01197, AC009041.2, RPL5P14, TEX41, MEF2C-AS1, AL356479.1, CARMN, ADAMTS9-AS2, RAMP2-AS1, AF165147.1, TUBB6, TNS1, PTCH1, ZBTB16, DAB2,	HGF,ZBTB16,PTCH1	regulation of ossification	0.04045	GO:0030278	GO: Biological Process
	DAB2,HGF,ZBTB16,PTCH1,DCN	negative regulation of multicellular organismal process	0.04045	GO:0051241	GO: Biological Process
	DAB2,HGF,DLG2,PTCH1,DCN	negative regulation of molecular function	0.04045	GO:0044092	GO: Biological Process
	DAB2,HGF,DLG2,DCN	negative regulation of phosphorus metabolic process	0.04045	GO:0010563	GO: Biological Process
	DAB2,HGF,DLG2,DCN	negative regulation of phosphate metabolic process	0.04045	GO:0045936	GO: Biological Process
	ZBTB16,PTCH1	hindlimb morphogenesis	0.04289	GO:0035137	GO: Biological Process
	DAB2,HGF,DLG2,DCN	negative regulation of protein modification process	0.04329	GO:0031400	GO: Biological Process
	DAB2,HGF,ZBTB16,PTCH1,DCN	positive regulation of developmental process	0.04329	GO:0051094	GO: Biological Process
	ZBTB16,PTCH1,DCN	kidney development	0.04329	GO:0001822	GO: Biological Process
	DAB2,PTCH1	positive regulation of lipid transport	0.04329	GO:0032370	GO: Biological Process
	ZBTB16,PTCH1,DCN	renal system development	0.04329	GO:0072001	GO: Biological Process
	ZBTB16,PTCH1	embryonic pattern specification	0.04329	GO:0009880	GO: Biological Process
	HGF,DCN	positive regulation of phosphatidylinositol 3-kinase signaling	0.04329	GO:0014068	GO: Biological Process
	DAB2,HGF,ZBTB16,PTCH1,DCN	positive regulation of transcription, DNA-templated	0.04329	GO:0045893	GO: Biological Process
	DAB2,HGF,ZBTB16,PTCH1,DCN	positive regulation of nucleic acid-templated transcription	0.04329	GO:1903508	GO: Biological Process
	DAB2,HGF,ZBTB16,PTCH1,DCN	positive regulation of RNA biosynthetic process	0.04329	GO:1902680	GO: Biological Process
	ZBTB16,PTCH1,DCN	urogenital system development	0.04329	GO:0001655	GO: Biological Process
	DAB2,HGF,ZBTB16,PTCH1,DCN	positive regulation of RNA metabolic process	0.04329	GO:0051254	GO: Biological Process
	DAB2,ZBTB16,PTCH1,DCN	negative regulation of developmental process	0.04329	GO:0051093	GO: Biological Process
YBX3P1, RAD54L, POLE, MYBL2, NCAPD2, TRIP13, TK1, TIMELESS, AC105250.1, NCAPH, RGS17P1, MTATP8P1, E2F2, G2E3-AS1, CDC20, MCM10,	NCAPH,TRIP13,E2F2,TIMELESS,POLE,RAD54L,MCM10,MYBL2,NCAPD2,CDC20	cell cycle	1.994e-07	GO:0007049	GO: Biological Process
	NCAPH,TRIP13,TIMELESS,POLE,RAD54L,MCM10,MYBL2,NCAPD2,CDC20	cell cycle process	5.617e-07	GO:0022402	GO: Biological Process
	NCAPH,TRIP13,TIMELESS,RAD54L,MYBL2,NCAPD2,CDC20	nuclear division	1.167e-06	GO:0000280	GO: Biological Process
	NCAPH,TRIP13,TIMELESS,RAD54L,MYBL2,NCAPD2,CDC20	organelle fission	1.325e-06	GO:0048285	GO: Biological Process
	NCAPH,TIMELESS,POLE,MCM10,MYBL2,NCAPD2,CDC20	mitotic cell cycle process	1.456e-05	GO:1903047	GO: Biological Process
	NCAPH,TIMELESS,POLE,MCM10,MYBL2,NCAPD2,CDC20	mitotic cell cycle	2.204e-05	GO:0000278	GO: Biological Process
	TRIP13,RAD54L,NCAPD2,CDC20	meiotic cell cycle process	0.000179	GO:1903046	GO: Biological Process
	TRIP13,RAD54L,NCAPD2,CDC20	meiotic cell cycle	0.0003163	GO:0051321	GO: Biological Process
	TRIP13,TK1,TIMELESS,POLE,RAD54L,MCM10	DNA metabolic process	0.0003163	GO:0006259	GO: Biological Process
	NCAPH,TRIP13,NCAPD2,CDC20	nuclear chromosome segregation	0.0005465	GO:0098813	GO: Biological Process
	NCAPH,TRIP13,POLE,RAD54L,NCAPD2,CDC20	chromosome organization	0.0007335	GO:0051276	GO: Biological Process
	NCAPH,NCAPD2	mitotic chromosome condensation	0.0007962	GO:0007076	GO: Biological Process
	NCAPH,TRIP13,NCAPD2,CDC20	chromosome segregation	0.0007962	GO:0007059	GO: Biological Process
	TRIP13,TIMELESS,POLE,RAD54L,MCM10	cellular response to DNA damage stimulus	0.001325	GO:0006974	GO: Biological Process
	NCAPH,NCAPD2	chromosome condensation	0.004026	GO:0030261	GO: Biological Process
	POLE,MCM10	DNA replication initiation	0.004026	GO:0006270	GO: Biological Process
	TIMELESS,POLE,MCM10,CDC20	cell cycle phase transition	0.004423	GO:0044770	GO: Biological Process
	NCAPH,NCAPD2,CDC20	sister chromatid segregation	0.005123	GO:0000819	GO: Biological Process
	TRIP13,POLE,RAD54L	DNA recombination	0.007634	GO:0006310	GO: Biological Process
	NCAPH,TIMELESS,NCAPD2,CDC20	cell division	0.007634	GO:0051301	GO: Biological Process
	TRIP13,NCAPD2	chromosome organization involved in meiotic cell cycle	0.00846	GO:0070192	GO: Biological Process
	TIMELESS,POLE,MCM10	DNA replication	0.01409	GO:0006260	GO: Biological Process
	TRIP13,TK1,RAD54L,NCAPD2,CDC20	reproductive process	0.01443	GO:0022414	GO: Biological Process
	TRIP13,TK1,RAD54L,NCAPD2,CDC20	reproduction	0.01443	GO:0000003	GO: Biological Process
	POLE,MCM10	DNA-dependent DNA replication	0.0309	GO:0006261	GO: Biological Process
	NCAPH,NCAPD2	mitotic sister chromatid segregation	0.0309	GO:0000070	GO: Biological Process
	TRIP13,POLE,RAD54L	DNA repair	0.0309	GO:0006281	GO: Biological Process
	POLE,MCM10,CDC20	mitotic cell cycle phase transition	0.03218	GO:0044772	GO: Biological Process
USP8P1, OSER1-AS1, CCNG1, POLR2K, AL391834.1, GADD45A, AL122035.2, ZBTB11-AS1, RAB11B-AS1, SMG1P2, AC007952.4, AL445189.2,	CCNG1,GADD45A	regulation of cyclin-dependent protein serine/threonine kinase activity	0.004575	GO:0000079	GO: Biological Process
	POLR2K,CCNG1,GADD45A	cellular response to DNA damage stimulus	0.004575	GO:0006974	GO: Biological Process
	CCNG1,GADD45A	regulation of cyclin-dependent protein kinase activity	0.004575	GO:1904029	GO: Biological Process
	CCNG1,GADD45A	mitotic DNA damage checkpoint	0.004575	GO:0044773	GO: Biological Process
	CCNG1,GADD45A	mitotic DNA integrity checkpoint	0.004575	GO:0044774	GO: Biological Process
	CCNG1,GADD45A	DNA damage checkpoint	0.005781	GO:0000077	GO: Biological Process
	CCNG1,GADD45A	negative regulation of mitotic cell cycle phase transition	0.005781	GO:1901991	GO: Biological Process
	CCNG1,GADD45A	mitotic cell cycle checkpoint	0.005781	GO:0007093	GO: Biological Process
	CCNG1,GADD45A	DNA integrity checkpoint	0.005781	GO:0031570	GO: Biological Process
	CCNG1,GADD45A	negative regulation of cell cycle phase transition	0.005781	GO:1901988	GO: Biological Process
	CCNG1,GADD45A	G2/M transition of mitotic cell cycle	0.007003	GO:0000086	GO: Biological Process
	CCNG1,GADD45A	cell cycle G2/M phase transition	0.007003	GO:0044839	GO: Biological Process
	CCNG1,GADD45A	negative regulation of mitotic cell cycle	0.007675	GO:0045930	GO: Biological Process
	CCNG1,GADD45A	cell cycle checkpoint	0.007675	GO:0000075	GO: Biological Process
	CCNG1,GADD45A	negative regulation of cell cycle process	0.007675	GO:0010948	GO: Biological Process
	CCNG1,GADD45A	regulation of mitotic cell cycle phase transition	0.01261	GO:1901990	GO: Biological Process
	CCNG1,GADD45A	regulation of cell cycle phase transition	0.0134	GO:1901987	GO: Biological Process
	CCNG1,GADD45A	negative regulation of cell cycle	0.02346	GO:0045786	GO: Biological Process
	CCNG1,GADD45A	regulation of mitotic cell cycle	0.02346	GO:0007346	GO: Biological Process
	CCNG1,GADD45A	regulation of protein serine/threonine kinase activity	0.02346	GO:0071900	GO: Biological Process
	POLR2K,GADD45A	DNA repair	0.02346	GO:0006281	GO: Biological Process
	CCNG1,GADD45A	mitotic cell cycle phase transition	0.02346	GO:0044772	GO: Biological Process
CXCL12, FYN, ITPR1, MIAT, E2F3P1, NCF1B, IGF1, CTLA4,	CXCL12,CTLA4,FYN,IGF1	T cell proliferation	0.0003006	GO:0042098	GO: Biological Process
	CXCL12,CTLA4,FYN,IGF1	lymphocyte proliferation	0.0003688	GO:0046651	GO: Biological Process
	CXCL12,CTLA4,FYN,IGF1	mononuclear cell proliferation	0.0003688	GO:0032943	GO: Biological Process
	CXCL12,CTLA4,FYN,IGF1	leukocyte proliferation	0.0003688	GO:0070661	GO: Biological Process
	CXCL12,CTLA4,FYN,IGF1	regulation of leukocyte cell-cell adhesion	0.0003802	GO:1903037	GO: Biological Process
	CXCL12,CTLA4,FYN,IGF1,ITPR1	cell activation	0.0005015	GO:0001775	GO: Biological Process
	CXCL12,FYN,IGF1,ITPR1	calcium ion transport	0.0005319	GO:0006816	GO: Biological Process
	CXCL12,CTLA4,FYN,IGF1	positive regulation of cell adhesion	0.0005319	GO:0045785	GO: Biological Process
	CXCL12,CTLA4,FYN,IGF1	regulation of cell-cell adhesion	0.0005319	GO:0022407	GO: Biological Process
	CXCL12,FYN,IGF1,ITPR1	divalent metal ion transport	0.0005592	GO:0070838	GO: Biological Process
	CXCL12,FYN,IGF1,ITPR1	divalent inorganic cation transport	0.0005592	GO:0072511	GO: Biological Process
	CXCL12,CTLA4,FYN,IGF1	T cell activation	0.0006482	GO:0042110	GO: Biological Process
	CXCL12,CTLA4,FYN,IGF1	T cell aggregation	0.0006482	GO:0070489	GO: Biological Process
	CXCL12,CTLA4,FYN,IGF1	lymphocyte aggregation	0.0006482	GO:0071593	GO: Biological Process
	CXCL12,CTLA4,FYN,IGF1	leukocyte aggregation	0.0006482	GO:0070486	GO: Biological Process
	CXCL12,CTLA4,FYN,IGF1	leukocyte cell-cell adhesion	0.0007834	GO:0007159	GO: Biological Process
	CXCL12,FYN,IGF1,ITPR1	apoptotic signaling pathway	0.001249	GO:0097190	GO: Biological Process
	CXCL12,CTLA4,FYN,IGF1,ITPR1	negative regulation of response to stimulus	0.001313	GO:0048585	GO: Biological Process
	FYN,IGF1,ITPR1	negative regulation of neuron death	0.001572	GO:1901215	GO: Biological Process
	CXCL12,CTLA4,FYN,IGF1	regulation of cell adhesion	0.00162	GO:0030155	GO: Biological Process
	CXCL12,CTLA4,FYN,IGF1	lymphocyte activation	0.00162	GO:0046649	GO: Biological Process
	CXCL12,CTLA4,FYN,IGF1,ITPR1	regulation of cell death	0.00162	GO:0010941	GO: Biological Process
	CXCL12,FYN,IGF1	negative regulation of apoptotic signaling pathway	0.001775	GO:2001234	GO: Biological Process
	CTLA4,FYN,IGF1	positive regulation of T cell activation	0.001775	GO:0050870	GO: Biological Process
	CXCL12,FYN,IGF1	response to mechanical stimulus	0.001775	GO:0009612	GO: Biological Process
	CTLA4,FYN,IGF1	positive regulation of homotypic cell-cell adhesion	0.001775	GO:0034112	GO: Biological Process
	CTLA4,FYN,IGF1	positive regulation of leukocyte cell-cell adhesion	0.001797	GO:1903039	GO: Biological Process
	CXCL12,IGF1,ITPR1	regulation of calcium ion transport	0.001798	GO:0051924	GO: Biological Process
	CXCL12,CTLA4,FYN,IGF1	leukocyte activation	0.00218	GO:0045321	GO: Biological Process
	IGF1,ITPR1	inositol phosphate-mediated signaling	0.00218	GO:0048016	GO: Biological Process
	CXCL12,FYN,IGF1,ITPR1	metal ion transport	0.00218	GO:0030001	GO: Biological Process
	CTLA4,FYN,IGF1	positive regulation of cell-cell adhesion	0.00218	GO:0022409	GO: Biological Process
	FYN,IGF1	detection of mechanical stimulus involved in sensory perception	0.00218	GO:0050974	GO: Biological Process
	CXCL12,CTLA4,FYN,IGF1,ITPR1	apoptotic process	0.00218	GO:0006915	GO: Biological Process
	CXCL12,FYN,IGF1,ITPR1	response to organonitrogen compound	0.00218	GO:0010243	GO: Biological Process
	CXCL12,CTLA4,FYN,IGF1,ITPR1	programmed cell death	0.002263	GO:0012501	GO: Biological Process
	FYN,IGF1,ITPR1	regulation of neuron death	0.002717	GO:1901214	GO: Biological Process
	CTLA4,FYN,IGF1	positive regulation of lymphocyte activation	0.002717	GO:0051251	GO: Biological Process
	CXCL12,IGF1,ITPR1	response to hypoxia	0.002717	GO:0001666	GO: Biological Process
	CXCL12,IGF1,ITPR1	response to decreased oxygen levels	0.002829	GO:0036293	GO: Biological Process
	CTLA4,FYN,IGF1	regulation of T cell activation	0.002829	GO:0050863	GO: Biological Process
	CXCL12,CTLA4,FYN,IGF1	positive regulation of immune system process	0.002829	GO:0002684	GO: Biological Process
	CXCL12,CTLA4,FYN,IGF1	cell-cell adhesion	0.002829	GO:0098609	GO: Biological Process
	CXCL12,FYN,IGF1,ITPR1	response to nitrogen compound	0.002829	GO:1901698	GO: Biological Process
	CXCL12,IGF1,ITPR1	response to oxygen levels	0.002929	GO:0070482	GO: Biological Process
	CXCL12,FYN,IGF1,ITPR1	negative regulation of cell death	0.002929	GO:0060548	GO: Biological Process

## Sheet: Pathway
Module members	Enriched genes	Category name	Adjusted P-value (BH)	Category ID	Resource
UBE2T, RFC5, DSCC1, RFC4, TXLNGY, CDK1, PARPBP, CCNB1, KPNA2, ARHGAP11A, RACGAP1, HMMR, KIF11, PBK, DLGAP5, RBL1, CENPU, POLQ, NCAPG, NDC80, CDCA8, ZWINT, EZH2, KIF18A, ANLN, LMNB1, KIF23, CDC6, KIF20A, FANCI, FANCD2, BUB1B, PRC1, ASPM, KIF15, HJURP, CENPF, NCAPG2, CLSPN, BRCA2, MELK, CCNB2, CCNE2, CEP55, CDCA7, NUF2, DUSP23, RAD51,	RAD51,KIF20A,KIF18A,KIF23,NCAPG,LMNB1,BRCA2,NDC80,CENPF,CCNB2,RBL1,CCNE2,HJURP,BUB1B,CENPU,NUF2,CDK1,HMMR,CDC6,CLSPN,RFC4,RFC5,CDCA8,NCAPG2,ZWINT,CCNB1	Cell Cycle	1.254e-22	1269741	REACTOME
	KIF20A,KIF18A,KIF23,NCAPG,LMNB1,NDC80,CENPF,CCNB2,RBL1,CCNE2,BUB1B,CENPU,NUF2,CDK1,HMMR,CDC6,RFC4,RFC5,CDCA8,NCAPG2,ZWINT,CCNB1	Cell Cycle, Mitotic	1.02e-18	1269763	REACTOME
	KIF20A,KIF18A,KIF23,NCAPG,LMNB1,NDC80,CENPF,CCNB2,BUB1B,CENPU,NUF2,CDK1,CDCA8,NCAPG2,ZWINT,CCNB1	M Phase	3.269e-14	1269810	REACTOME
	KIF18A,NCAPG,NDC80,CENPF,CCNB2,BUB1B,CENPU,NUF2,CDK1,CDCA8,ZWINT,CCNB1	Mitotic Prometaphase	3.269e-14	1269820	REACTOME
	KIF18A,NDC80,CENPF,CCNB2,BUB1B,CENPU,NUF2,CDK1,CDCA8,ZWINT,CCNB1	Resolution of Sister Chromatid Cohesion	5.927e-13	1269821	REACTOME
	KIF20A,NDC80,BUB1B,CENPU,CDK1,CLSPN,CCNB1	PLK1 signaling events	2.932e-09	138007	Pathway Interaction Database
	KIF20A,KIF23,NCAPG,NDC80,RACGAP1,CDCA8	Aurora B signaling	8.137e-08	138080	Pathway Interaction Database
	KIF18A,NDC80,CENPF,BUB1B,CENPU,NUF2,CDCA8,ZWINT	RHO GTPases Activate Formins	8.587e-08	1269519	REACTOME
	KIF18A,LMNB1,NDC80,CENPF,BUB1B,CENPU,NUF2,CDCA8,ZWINT	Mitotic Anaphase	9.843e-08	1269825	REACTOME
	KIF20A,KIF18A,KIF23,KIF15,RACGAP1,KIF11	Kinesins	9.843e-08	1269378	REACTOME
	KIF18A,LMNB1,NDC80,CENPF,BUB1B,CENPU,NUF2,CDCA8,ZWINT	Mitotic Metaphase and Anaphase	9.843e-08	1269823	REACTOME
	CCNB2,CCNE2,BUB1B,CDK1,CDC6,CLSPN,RFC4,RFC5,CCNB1	Cell Cycle Checkpoints	2.455e-07	1269742	REACTOME
	NCAPG,CCNB2,CDK1,CCNB1	Condensation of Prometaphase Chromosomes	6.121e-07	1269822	REACTOME
	RAD51,FANCD2,UBE2T,BRCA2,FANCI,CLSPN,RFC4,POLQ,RFC5,KPNA2	DNA Repair	7.415e-07	1270350	REACTOME
	KIF18A,NDC80,CENPF,BUB1B,CENPU,NUF2,CDCA8,ZWINT	Separation of Sister Chromatids	8.734e-07	1269826	REACTOME
	KIF18A,NDC80,CENPF,BUB1B,CENPU,RACGAP1,NUF2,PRC1,ARHGAP11A,CDCA8,ZWINT	Signaling by Rho GTPases	9.572e-07	1269507	REACTOME
	BRCA2,CENPF,CCNB2,CDK1,CCNB1	FOXM1 transcription factor network	1.603e-06	137935	Pathway Interaction Database
	CCNB2,RBL1,CCNE2,BUB1B,CDK1,CDC6,CCNB1	Cell cycle	1.603e-06	83054	KEGG
	KIF20A,KIF18A,KIF23,KIF15,RACGAP1,KIF11	COPI-dependent Golgi-to-ER retrograde traffic	3.137e-06	1383042	REACTOME
	KIF18A,NDC80,CENPF,BUB1B,CENPU,NUF2,PRC1,CDCA8,ZWINT	RHO GTPase Effectors	3.525e-06	1269509	REACTOME
	CCNB2,CDK1,CCNB1	G2/M DNA replication checkpoint	4.016e-06	1269756	REACTOME
	RAD51,FANCD2,UBE2T,BRCA2,FANCI	Fanconi anemia pathway	9.38e-06	377262	KEGG
	KIF20A,KIF18A,KIF23,KIF15,RACGAP1,KIF11	MHC class II antigen presentation	9.38e-06	1269200	REACTOME
	RAD51,BRCA2,CLSPN,RFC4,POLQ,RFC5,KPNA2	DNA Double-Strand Break Repair	9.934e-06	1309095	REACTOME
	CCNB2,CDK1,CDC6,CLSPN,RFC4,RFC5,CCNB1	G2/M Checkpoints	1.074e-05	1269753	REACTOME
	CCNB2,CDK1,CCNB1	Activation of NIMA Kinases NEK9, NEK6, NEK7	1.095e-05	1269816	REACTOME
	RBL1,CCNE2,CDK1,CDC6	G0 and Early G1	1.095e-05	1269765	REACTOME
	KIF20A,KIF18A,KIF23,KIF15,RACGAP1,KIF11	Golgi-to-ER retrograde transport	1.198e-05	1383041	REACTOME
	RAD51,BRCA2,CLSPN,RFC4,POLQ,RFC5	Homology Directed Repair	4.486e-05	1309099	REACTOME
	CDC6,CLSPN,RFC4,RFC5	Activation of ATR in response to replication stress	5.007e-05	1269757	REACTOME
	RAD51,BRCA2,RFC4,RFC5	Presynaptic phase of homologous DNA pairing and strand exchange	6.66e-05	1309104	REACTOME
	KIF20A,KIF18A,KIF23,KIF15,RACGAP1,KIF11	Factors involved in megakaryocyte development and platelet production	7.872e-05	1269377	REACTOME
	RAD51,BRCA2,RFC4,RFC5	Homologous DNA Pairing and Strand Exchange	7.939e-05	1309103	REACTOME
	CDK1,CCNB1	G2/M DNA replication checkpoint	7.939e-05	PW:0000385	Pathway Ontology
	CDK1,CCNB1	G2/M checkpoint	7.939e-05	PW:0000096	Pathway Ontology
	CDK1,CCNB1	G2/M transition	7.939e-05	PW:0000091	Pathway Ontology
	CCNB2,CDK1,CCNB1	Golgi Cisternae Pericentriolar Stack Reorganization	8.136e-05	1269812	REACTOME
	LMNB1,CDK1,CCNB1	Depolymerisation of the Nuclear Lamina	9.88e-05	1269819	REACTOME
	RBL1,CCNE2,CDK1,CCNB1	TP53 Regulates Transcription of Cell Cycle Genes	0.0001203	1383071	REACTOME
	FANCD2,RBL1,CCNE2,FANCI,CDK1,RFC4,RFC5,CCNB1	Transcriptional Regulation by TP53	0.0001247	1269654	REACTOME
	KIF20A,KIF18A,KIF23,KIF15,RACGAP1,KIF11	Intra-Golgi and retrograde Golgi-to-ER traffic	0.000133	1383038	REACTOME
	CENPF,CCNB2,CCNB1	Polo-like kinase mediated events	0.000133	1269804	REACTOME
	LMNB1,CCNB2,CDK1,CCNB1	Nuclear Envelope Breakdown	0.0001384	1269815	REACTOME
	RBL1,CDK1,CCNB1	TP53 Regulates Transcription of Genes Involved in G2 Cell Cycle Arrest	0.0001802	1383073	REACTOME
	CDK1,CCNB1	G1/S transition	0.0001896	PW:0000088	Pathway Ontology
	RAD51,FANCD2,BRCA2	Role of BRCA1, BRCA2 and ATR in Cancer Susceptibility	0.0002355	M9703	MSigDB C2 BIOCARTA (v6.0)
	CCNB2,CDK1,CCNB1	Cyclin A/B1 associated events during G2/M transition	0.0002663	1269800	REACTOME
	RBL1,CDK1,CCNB1	Cyclins and Cell Cycle Regulation	0.0002992	M17770	MSigDB C2 BIOCARTA (v6.0)
	CDK1,CCNB1	G2/M DNA damage checkpoint	0.0003428	PW:0000384	Pathway Ontology
	RAD51,BRCA2,CLSPN,RFC4,RFC5	HDR through Homologous Recombination (HR) or Single Strand Annealing (SSA)	0.0003428	1309100	REACTOME
	CCNB2,CCNE2,CDK1,CCNB1	p53 signaling pathway	0.0003518	83055	KEGG
NRAS, hsa_circ_0000745, hsa_circ_0000373, FAM35DP, LDHBP2, TXN, LINC00205, FHP1, HIST1H2BK, ENO3, HIST1H2BJ, PAICSP4, SKP2, AL445487.1, CCT6P2, LINC00511, HERC3, AL390728.1, YWHAZP3, AC025588.1, AC064850.1, PAX6, AC084036.1, TTTY15, AC002310.1, AL080250.1, PSPC1P1, AC106864.1,	HIST1H2BJ,NRAS,SKP2,HIST1H2BK	Viral carcinogenesis	0.001404	658418	KEGG
	HIST1H2BJ,HIST1H2BK,TXN	Oxidative Stress Induced Senescence	0.004474	1270428	REACTOME
	HIST1H2BJ,PAX6,HIST1H2BK	Activation of anterior HOX genes in hindbrain development during early embryogenesis	0.004474	1339140	REACTOME
	HIST1H2BJ,PAX6,HIST1H2BK	Activation of HOX genes during differentiation	0.004474	1339139	REACTOME
	HIST1H2BJ,NRAS,HIST1H2BK	Alcoholism	0.0101	585563	KEGG
	HIST1H2BJ,HIST1H2BK,TXN	Cellular Senescence	0.01099	1270426	REACTOME
	HIST1H2BJ,SKP2,HIST1H2BK	Ub-specific processing proteases	0.01228	1427862	REACTOME
	HIST1H2BJ,HIST1H2BK	E3 ubiquitin ligases ubiquitinate target proteins	0.01228	1470927	REACTOME
	HIST1H2BJ,HIST1H2BK	Packaging Of Telomere Ends	0.01425	1269864	REACTOME
	HIST1H2BJ,HIST1H2BK	Protein ubiquitination	0.01425	1457808	REACTOME
	HIST1H2BJ,HIST1H2BK	RNA Polymerase I Promoter Opening	0.01425	1269659	REACTOME
	HIST1H2BJ,SKP2,HIST1H2BK	Deubiquitination	0.01425	1427860	REACTOME
	HIST1H2BJ,HIST1H2BK	DNA methylation	0.01425	1269740	REACTOME
	HIST1H2BJ,HIST1H2BK	Activated PKN1 stimulates transcription of AR (androgen receptor) regulated genes KLK2 and KLK3	0.01425	1269513	REACTOME
	HIST1H2BJ,HIST1H2BK	Nonhomologous End-Joining (NHEJ)	0.01425	1309110	REACTOME
	HIST1H2BJ,HIST1H2BK	SIRT1 negatively regulates rRNA Expression	0.01425	1269738	REACTOME
	HIST1H2BJ,HIST1H2BK	Nucleosome assembly	0.01425	1269854	REACTOME
	HIST1H2BJ,HIST1H2BK	Deposition of new CENPA-containing nucleosomes at the centromere	0.01425	1269855	REACTOME
	HIST1H2BJ,HIST1H2BK	PRC2 methylates histones and DNA	0.01425	1269735	REACTOME
	HIST1H2BJ,HIST1H2BK	Condensation of Prophase Chromosomes	0.01425	1269813	REACTOME
	HIST1H2BJ,HIST1H2BK	Recruitment and ATM-mediated phosphorylation of repair and signaling proteins at DNA double strand breaks	0.01425	1309098	REACTOME
	HIST1H2BJ,HIST1H2BK	DNA Double Strand Break Response	0.01425	1309096	REACTOME
	HIST1H2BJ,HIST1H2BK	ERCC6 (CSB) and EHMT2 (G9a) positively regulate rRNA expression	0.01425	1383084	REACTOME
	HIST1H2BJ,HIST1H2BK	Meiotic synapsis	0.01425	1269867	REACTOME
	HIST1H2BJ,HIST1H2BK	DNA Damage/Telomere Stress Induced Senescence	0.01425	1270429	REACTOME
	HIST1H2BJ,HIST1H2BK	Telomere Maintenance	0.01474	1269856	REACTOME
YBX3P1, RAD54L, POLE, MYBL2, NCAPD2, TRIP13, TK1, TIMELESS, AC105250.1, NCAPH, RGS17P1, MTATP8P1, E2F2, G2E3-AS1, CDC20, MCM10,	NCAPH,E2F2,POLE,MCM10,MYBL2,NCAPD2,CDC20	Cell Cycle, Mitotic	2.995e-06	1269763	REACTOME
	NCAPH,E2F2,POLE,MCM10,MYBL2,NCAPD2,CDC20	Cell Cycle	5.497e-06	1269741	REACTOME
	E2F2,POLE,MCM10,MYBL2	Mitotic G1-G1/S phases	0.0001592	1269764	REACTOME
	TK1,E2F2,MYBL2	E2F transcription factor network	0.0006716	137934	Pathway Interaction Database
	NCAPH,NCAPD2	Condensation of Prometaphase Chromosomes	0.0006716	1269822	REACTOME
	E2F2,POLE,MYBL2,CDC20	HTLV-I infection	0.0006716	373901	KEGG
	E2F2,POLE,MCM10	DNA Replication Pre-Initiation	0.0006716	1269832	REACTOME
	E2F2,POLE,MCM10	M/G1 Transition	0.0006716	1269831	REACTOME
	NCAPH,NCAPD2,CDC20	Mitotic Prometaphase	0.001076	1269820	REACTOME
	E2F2,POLE,MCM10	DNA Replication	0.001076	1269875	REACTOME
	POLE,MCM10	Activation of the pre-replicative complex	0.003515	1269773	REACTOME
	NCAPH,NCAPD2	Aurora B signaling	0.0048	138080	Pathway Interaction Database
	TK1,POLE	MAP00240 Pyrimidine metabolism	0.005644	MAP00240_Pyrimidine_metabolism	GenMAPP
	NCAPH,NCAPD2,CDC20	M Phase	0.01569	1269810	REACTOME
	E2F2,MCM10	Regulation of DNA replication	0.01569	1269794	REACTOME
USP8P1, OSER1-AS1, CCNG1, POLR2K, AL391834.1, GADD45A, AL122035.2, ZBTB11-AS1, RAB11B-AS1, SMG1P2, AC007952.4, AL445189.2,	POLR2K,CCNG1,GADD45A	Transcriptional Regulation by TP53	0.003416	1269654	REACTOME
	CCNG1,GADD45A	p53 signaling pathway	0.005028	83055	KEGG
	CCNG1,GADD45A	p53 pathway	0.005028	P00059	PantherDB
	CCNG1,GADD45A	Direct p53 effectors	0.008911	137939	Pathway Interaction Database
	POLR2K,CCNG1,GADD45A	Generic Transcription Pathway	0.008911	1269650	REACTOME
	POLR2K,CCNG1,GADD45A	Gene Expression	0.02439	1269649	REACTOME
CXCL12, FYN, ITPR1, MIAT, E2F3P1, NCF1B, IGF1, CTLA4,	CTLA4,FYN	CTLA4 inhibitory signaling	0.009567	1269181	REACTOME
	FYN,IGF1,ITPR1	Platelet activation, signaling and aggregation	0.01301	1269350	REACTOME
	FYN,ITPR1	Antigen activates B Cell Receptor (BCR) leading to generation of second messengers	0.01301	1269184	REACTOME
	IGF1,ITPR1	Long-term depression	0.01822	83086	KEGG
	CTLA4,FYN	Costimulation by the CD28 family	0.01848	1269177	REACTOME
	CXCL12,FYN	CXCR4-mediated signaling events	0.01848	137910	Pathway Interaction Database
	IGF1	altered insulin-like growth factor signaling	0.01848	PW:0000510	Pathway Ontology
	CXCL12,CTLA4	Rheumatoid arthritis	0.01905	200309	KEGG
	FYN,ITPR1	Fcgamma receptor (FCGR) dependent phagocytosis	0.01905	1269279	REACTOME
	IGF1,ITPR1	Inflammatory mediator regulation of TRP channels	0.01905	948277	KEGG
	CTLA4,FYN	T cell receptor signaling pathway	0.01952	83080	KEGG
	FYN,ITPR1	Cholinergic synapse	0.02115	217716	KEGG
	FYN,ITPR1	Platelet activation	0.02219	952858	KEGG

## Sheet: Disease
Module members	Enriched genes	Category name	Adjusted P-value (BH)	Category ID	Resource
UBE2T, RFC5, DSCC1, RFC4, TXLNGY, CDK1, PARPBP, CCNB1, KPNA2, ARHGAP11A, RACGAP1, HMMR, KIF11, PBK, DLGAP5, RBL1, CENPU, POLQ, NCAPG, NDC80, CDCA8, ZWINT, EZH2, KIF18A, ANLN, LMNB1, KIF23, CDC6, KIF20A, FANCI, FANCD2, BUB1B, PRC1, ASPM, KIF15, HJURP, CENPF, NCAPG2, CLSPN, BRCA2, MELK, CCNB2, CCNE2, CEP55, CDCA7, NUF2, DUSP23, RAD51,	RAD51,FANCD2,UBE2T,BRCA2,FANCI	Pyridoxine-responsive sideroblastic anemia	8.226e-07	C0272027	DisGeNET Curated
	RAD51,FANCD2,UBE2T,BRCA2,FANCI	Almond-shaped eyes	3.504e-06	C4024780	DisGeNET Curated
	RAD51,FANCD2,UBE2T,BRCA2,FANCI	Increased chromosomal breakage	3.504e-06	C1859424	DisGeNET Curated
	RAD51,FANCD2,UBE2T,BRCA2,FANCI	Radial aplasia/hypoplasia	3.85e-06	C2749463	DisGeNET Curated
	RAD51,FANCD2,UBE2T,BRCA2,FANCI	Chromosome Breakage	5.088e-06	C0376628	DisGeNET Curated
	RAD51,FANCD2,UBE2T,BRCA2,FANCI	Irregular hyperpigmentation	5.088e-06	C1860236	DisGeNET Curated
	RAD51,FANCD2,UBE2T,BRCA2,FANCI	Short palpebral fissure	9.129e-06	C0423112	DisGeNET Curated
	RAD51,FANCD2,UBE2T,BRCA2,FANCI,CDK1,PARPBP,CCNB1	FANCONI ANEMIA, COMPLEMENTATION GROUP A (disorder)	5.206e-05	C3469521	DisGeNET Curated
	RAD51,FANCD2,UBE2T,BRCA2,FANCI	hypopigmented skin patch	7.384e-05	C1836735	DisGeNET Curated
	RAD51,FANCD2,UBE2T,BRCA2,CENPF,FANCI,BUB1B,CDC6,KIF11	Small head	7.617e-05	C0424688	DisGeNET Curated
	RAD51,FANCD2,UBE2T,BRCA2,FANCI,CDK1,PARPBP,CCNB1	Fanconi Anemia	9.597e-05	C0015625	DisGeNET Curated
	BRCA2,CDK1,EZH2,CCNB1	Embryonal Neoplasm	0.0001337	C0027654	DisGeNET BeFree
	RAD51,FANCD2,BRCA2,BUB1B,CLSPN,POLQ	Breast Cancer, Familial	0.0002168	C0346153	DisGeNET Curated
	ANLN,CCNE2,PBK,ASPM,RACGAP1,HMMR,CDC6,CCNB1,CEP55	Polycystic Ovary Syndrome	0.0003884	C0032460	DisGeNET Curated
	RAD51,FANCD2,FANCI	FANCONI ANEMIA, COMPLEMENTATION GROUP D2	0.0003884	C3160738	DisGeNET Curated
	RAD51,FANCD2,UBE2T,BRCA2,FANCI	Decreased platelet count	0.0009166	C0392386	DisGeNET Curated
	FANCD2,BRCA2,FANCI	Tracheoesophageal fistula	0.001569	cv:C1861028	Clinical Variations
	RAD51,FANCD2,BRCA2,NDC80,CENPF,CCNE2,CDK1,HMMR,CDC6,PRC1,RFC4,POLQ,EZH2,MELK,NCAPG2,CCNB1	Mammary Neoplasms	0.002018	C1458155	DisGeNET Curated
	RAD51,BRCA2,HMMR	Familial cancer of breast	0.002018	cv:C0346153	Clinical Variations
	RAD51,BRCA2,HMMR	BREAST CANCER	0.002018	OMIN:114480	OMIM
	CCNB2,BUB1B,PBK,EZH2,CEP55	Transitional cell carcinoma of bladder	0.002504	C0279680	DisGeNET Curated
	CENPF,BUB1B,ASPM,CDC6,KIF11	Microcephaly	0.002895	C0025958	DisGeNET Curated
	FANCD2,BRCA2,FANCI	Esophageal Atresia	0.003114	C0014850	DisGeNET Curated
	FANCD2,BRCA2	Chromosomal breakage induced by crosslinking agents	0.003114	C4021737	DisGeNET Curated
	FANCD2,BRCA2	Aphasia, Progressive	0.003114	C0338457	DisGeNET BeFree
	FANCD2,BRCA2,CCNB2,CDK1,CLSPN,EZH2,CCNB1	Ataxia Telangiectasia	0.004757	C0004135	DisGeNET Curated
	RAD51,FANCD2,UBE2T,BRCA2,FANCI,EZH2	Curvature of spine	0.005132	C0037932	DisGeNET Curated
	FANCD2,BRCA2,FANCI	Tracheoesophageal Fistula	0.005395	C0040588	DisGeNET Curated
	RAD51,BRCA2,CENPF,ANLN,BUB1B,CDK1,EZH2,CCNB1,CEP55	Nasopharyngeal carcinoma	0.006316	C2931822	DisGeNET Curated
	RAD51,FANCD2,UBE2T,BRCA2,FANCI,EZH2	Acquired scoliosis	0.006316	C0700208	DisGeNET Curated
	FANCD2,BRCA2	FANCONI ANEMIA; FA	0.006995	OMIN:227650	OMIM
	CCNE2,HJURP,MELK,CCNB1	Luminal A Breast Carcinoma	0.007724	C3642345	DisGeNET BeFree
	RAD51,FANCD2,UBE2T,BRCA2,FANCI,BUB1B,CDC6,EZH2	Mental and motor retardation	0.007724	C4020875	DisGeNET Curated
	RAD51,FANCD2,UBE2T,BRCA2,FANCI,BUB1B,CDC6,EZH2	Cognitive delay	0.007724	C1864897	DisGeNET Curated
	RAD51,FANCD2,KIF23,BRCA2,PBK,CDK1,POLQ	Herpes Simplex Infections	0.01128	C0019348	DisGeNET BeFree
	RAD51,CCNB2,CCNE2,PBK,CDK1,PRC1,EZH2,CCNB1,CEP55,KPNA2	Malignant neoplasm of urinary bladder	0.01338	C0005684	DisGeNET Curated
	RAD51,FANCD2,UBE2T,BRCA2,FANCI	Leukopenia	0.01338	C0023530	DisGeNET Curated
	BUB1B,CDC6,EZH2,KIF11	Long philtrum	0.01521	C1865014	DisGeNET Curated
	FANCD2,BRCA2	Antley-Bixler Syndrome, Autosomal Dominant	0.01535	C2936791	DisGeNET Curated
	RAD51,KIF18A,BRCA2,CENPF,BUB1B,RACGAP1,CDK1,EZH2,CCNB1,CEP55,KPNA2	Secondary malignant neoplasm of lymph node	0.01566	C0686619	DisGeNET BeFree
	RAD51,FANCD2,UBE2T,BRCA2,FANCI,BUB1B,ASPM,EZH2,KIF11	Mental Retardation	0.01573	C0025362	DisGeNET Curated
	NDC80,CCNE2,EZH2	MYELOPROLIFERATIVE SYNDROME, TRANSIENT	0.0159	C1834582	DisGeNET Curated
	RAD51,CCNB2,CCNE2,PBK,CDK1,PRC1,EZH2,CCNB1,CEP55,KPNA2	Carcinoma of bladder	0.01595	C0699885	DisGeNET Curated
	RAD51,CCNB2,CCNE2,PBK,CDK1,PRC1,EZH2,CCNB1,CEP55,KPNA2	Bladder Neoplasm	0.01785	C0005695	DisGeNET Curated
	FANCD2,BRCA2	Methemoglobinemia	0.01785	C0025637	DisGeNET Curated
	BRCA2,NDC80,CCNE2,BUB1B,ASPM,CDK1,EZH2,CCNB1,CEP55,KPNA2	Epithelial ovarian cancer	0.02127	C0677886	DisGeNET Curated
	RAD51,FANCD2,UBE2T,BRCA2,FANCI,BUB1B,CDC6,EZH2	Global developmental delay	0.02238	C0557874	DisGeNET Curated
	RAD51,FANCD2,BRCA2,HMMR	Sporadic Breast Carcinoma	0.02254	C1336076	DisGeNET BeFree
	RAD51,FANCD2,BRCA2,RBL1,CCNB1,CEP55	Cancer of Head and Neck	0.02269	C0278996	DisGeNET Curated
	RAD51,FANCD2,BRCA2,FANCI,ASPM,CDK1,EZH2	Triple Negative Breast Neoplasms	0.02269	C3539878	DisGeNET BeFree
	RAD51,FANCD2,BRCA2,NDC80,CCNE2,BUB1B,PBK,ASPM,CDK1,HMMR,PRC1,EZH2,CCNB1	leukemia	0.02407	C0023418	DisGeNET Curated
GAS6-AS2, HGF, AL121821.1, MIR99AHG, AC018647.1, DCN, NR2F1-AS1, CMAHP, CLIC4P3, DLG2, MEG3, AL117190.1, FENDRR, AC037459.2, AC007608.2, RPS20P22, NALCN-AS1, PCAT19, AL391807.1, LINC01197, AC009041.2, RPL5P14, TEX41, MEF2C-AS1, AL356479.1, CARMN, ADAMTS9-AS2, RAMP2-AS1, AF165147.1, TUBB6, TNS1, PTCH1, ZBTB16, DAB2,	ZBTB16,PTCH1	Accessory rib	0.01936	C0345397	DisGeNET Curated
	HGF,DCN	Hypertrophy of kidney	0.01936	C0156259	DisGeNET BeFree
	DAB2,HGF,FENDRR	Lymphatic Metastasis	0.01936	C0024232	DisGeNET Curated
	HGF,PTCH1	Medulloblastoma, Childhood	0.01936	C0278510	DisGeNET BeFree
	DLG2,PTCH1,TNS1	Kidney Neoplasm	0.01936	C0022665	DisGeNET Curated
	HGF,PTCH1,DCN	Chondrosarcoma	0.01936	C0008479	DisGeNET Curated
	DAB2,HGF,ZBTB16,MEG3,PTCH1	Cervix carcinoma	0.01954	C0302592	DisGeNET BeFree
	HGF,MEG3	Leukocyte adhesion deficiency type 1	0.02001	C0398738	DisGeNET Curated
	DAB2,HGF,MEG3,PTCH1,DCN	Malignant neoplasm of urinary bladder	0.02001	C0005684	DisGeNET Curated
	PTCH1,DCN	Cleft palate with cleft lip	0.02001	C0158646	DisGeNET Curated
	HGF,PTCH1,TNS1	Mesothelioma (malignant, clinical disorder) (disorder)	0.02021	C1290375	DisGeNET BeFree
	HGF,DCN	Giant Cell Tumor of Bone	0.02109	C0206638	DisGeNET Curated
	DAB2,HGF,MEG3,PTCH1,DCN	Carcinoma of bladder	0.02227	C0699885	DisGeNET Curated
	DAB2,HGF,MEG3,PTCH1,DCN	Bladder Neoplasm	0.02256	C0005695	DisGeNET Curated
	HGF,PTCH1,DCN	Anaplasia	0.02256	C0002793	DisGeNET Curated
	HGF,PTCH1,DCN	Experimental Organism Basal Cell Carcinoma	0.02256	C3811653	DisGeNET BeFree
	HGF,MEG3,DCN,TNS1	Malignant neoplasm of liver	0.02256	C0345904	DisGeNET BeFree
hsa_circ_0000745, hsa_circ_0000373, FAM35DP, LDHBP2, TXN, LINC00205, FHP1, HIST1H2BK, ENO3, HIST1H2BJ, PAICSP4, SKP2, AL445487.1, CCT6P2, LINC00511, HERC3, AL390728.1, YWHAZP3, AC025588.1, AC064850.1, PAX6, AC084036.1, TTTY15, AC002310.1, AL080250.1, PSPC1P1, AC106864.1,	PAX6,NRAS	Aniridia	0.01012	C0003076	DisGeNET Curated
	PAX6,NRAS	Abnormality of vision	0.01012	C4025846	DisGeNET Curated
	PAX6,NRAS	Everted lower lip vermilion	0.01012	C1853246	DisGeNET Curated
	PAX6,NRAS	Protruding lower lip	0.01012	C1866234	DisGeNET Curated
	NRAS,SKP2	Uterine Cancer	0.01012	C0153567	DisGeNET BeFree
	PAX6,NRAS,SKP2,TXN	Malignant neoplasm of pancreas	0.03641	C0346647	DisGeNET Curated
	PAX6,NRAS,SKP2	Malignant neoplasm of urinary bladder	0.04274	C0005684	DisGeNET Curated
YBX3P1, RAD54L, POLE, MYBL2, NCAPD2, TRIP13, TK1, TIMELESS, AC105250.1, NCAPH, RGS17P1, MTATP8P1, E2F2, G2E3-AS1, CDC20, MCM10,	TIMELESS,MCM10,MYBL2,CDC20	Malignant tumor of cervix	0.02975	C0007847	DisGeNET BeFree
	TIMELESS,MCM10,MYBL2,CDC20	cervical cancer	0.03228	C4048328	DisGeNET Curated
	TIMELESS,MCM10,MYBL2,CDC20	Cervix carcinoma	0.03812	C0302592	DisGeNET BeFree
USP8P1, OSER1-AS1, CCNG1, POLR2K, AL391834.1, GADD45A, AL122035.2, ZBTB11-AS1, RAB11B-AS1, SMG1P2, AC007952.4, AL445189.2,	CCNG1,GADD45A	Pituitary Neoplasms	0.0129	C0032019	DisGeNET Curated
	CCNG1,GADD45A	Sarcoma	0.02182	C1261473	DisGeNET Curated
	CCNG1,GADD45A	Lung Neoplasms	0.02182	C0024121	DisGeNET Curated
	CCNG1,GADD45A	Epithelial ovarian cancer	0.02317	C0677886	DisGeNET Curated
CXCL12, FYN, ITPR1, MIAT, E2F3P1, NCF1B, IGF1, CTLA4,	CXCL12,CTLA4,FYN,IGF1,ITPR1	Carcinoma of bladder	0.007533	C0699885	DisGeNET Curated
	CXCL12,CTLA4,IGF1	Sporadic Breast Carcinoma	0.007533	C1336076	DisGeNET BeFree
	MIAT,CXCL12,CTLA4,FYN,IGF1	Schizophrenia	0.007533	C0036341	DisGeNET Curated
	CXCL12,CTLA4,ITPR1	Sjogren's Syndrome	0.007533	C1527336	DisGeNET Curated
	CXCL12,CTLA4,IGF1	Epstein-Barr Virus Infections	0.007533	C0149678	DisGeNET BeFree
	CXCL12,CTLA4,IGF1	Cerebral Ischemia	0.007533	C0917798	DisGeNET Curated
	CTLA4,FYN,IGF1,ITPR1	Bipolar Disorder	0.007533	C0005586	DisGeNET Curated
	CXCL12,CTLA4,IGF1	Acute myocardial infarction	0.007533	C0155626	DisGeNET BeFree
	CXCL12,CTLA4,IGF1	Adenoma of large intestine	0.007533	C1302401	DisGeNET BeFree
	FYN,IGF1	Alcoholic Intoxication	0.007533	C0001969	DisGeNET Curated
	CXCL12,CTLA4,FYN,IGF1	Diabetes Mellitus, Insulin-Dependent	0.007533	C0011854	DisGeNET Curated
	CXCL12,FYN,IGF1	Pituitary Adenoma	0.007533	C0032000	DisGeNET Curated
	CXCL12,FYN,IGF1,ITPR1	Malignant neoplasm of urinary bladder	0.007533	C0005684	DisGeNET Curated
	CXCL12,CTLA4,IGF1,ITPR1	Renal Cell Carcinoma	0.008238	C0007134	DisGeNET Curated
