# Supplementary material for: Detection of novel biomarkers for early detection of Non-Muscle-Invasive Bladder Cancer using Competing Endogenous RNA network analysis
Source: Sci Rep. 2019 Jun 10;9:8434. doi: 10.1038/s41598-019-44944-3 (PMC6557814; doi:10.1038/s41598-019-44944-3)
Supplement: Supplementary file 7 — (DNR-T1 network modules enrichment analysis results) [file 41598_2019_44944_MOESM7_ESM.xlsx]

## Sheet: Biological Process
* enrichment results with lowest adjusted P-value (Benjamini & Hochberg) in DNR-T1 network
Module members	Enriched genes	Category name	Adjusted P-value (BH)	Category ID	Resource
SUPT5H, RFC4, CCNE1, LMNB1, CCNA2, PARPBP, CCNB1, ARHGAP11A, RFC3, HIST1H2BJ, PCLAF, KIF11, CEP55, PBK, BLM, UBE2T, RACGAP1, HIST1H2BK, STAG2, TFRC, KIF2C, NCAPD2, KIF4A, AL445487.1, SMC2, LDLR, TOP2A, ATAD2, ANLN, MCM7, ASF1B, NCAPG, SHCBP1, PDIA5, EXO1, OIP5, NUP107, SEC13, ESPL1, TAGLN2P1, KIF18A, AURKB, KPNA2, KNTC1, DLGAP5, CDC20, KIF23, HMGB2, STMN1, PLK4, CDCA7, PCNA, RFC5, AURKA, CENPE, M…	RAD51,FOXM1,NUSAP1,KNTC1,CDKN3,KIF18A,VRK1,KIF23,CENPJ,CENPA,MCM8,NUP107,ERCC6L,CENPE,GTSE1,DTL,DLGAP5,PBK,SMC4,CENPU,BARD1,KIF4A,MCM2,OIP5,PSMD3,MCM4,MCM7,NUF2,STMN1,STIL,MCM10,XRCC3,PRC1,SMC2,TRIP13,CDCA8,MELK,NCAPG2,PHGDH,ZWINT,CCNA2,CCNB1,CDC7,CEP55,PKMYT1,KIF20A,FANCD2,BLM,TYMS,CCNE1,AURKA,NCAPG,BRCA1,KIF15,LMNB1,NDC80,BRCA2,CENPM,ANLN,CCNB2,CCNE2,FANCI,PRIM1,DHFR,BUB1,BUB1B,TPX2,NCAPD2,ASPM…	cell cycle process	1.283e-68	GO:0022402	GO: Biological Process
	RAD51,FOXM1,NUSAP1,KNTC1,CDKN3,KIF18A,VRK1,KIF23,CENPJ,CENPA,MCM8,NUP107,ERCC6L,CENPE,PCLAF,RBL1,GTSE1,DTL,HJURP,DLGAP5,PBK,SMC4,CENPU,BARD1,KIF4A,MCM2,OIP5,PSMD3,MCM4,MCM7,NUF2,STMN1,STIL,MCM10,XRCC3,PRC1,SMC2,TRIP13,CDCA8,MELK,NCAPG2,PHGDH,ZWINT,CCNA2,CCNB1,CDC7,CEP55,PKMYT1,KIF20A,FANCD2,BLM,TYMS,CCNE1,AURKA,NCAPG,BRCA1,KIF15,LMNB1,NDC80,BRCA2,CENPM,ANLN,SPHK1,CCNB2,SUPT5H,CCNE2,FANCI,PRIM1,DH…	cell cycle	2.914e-68	GO:0007049	GO: Biological Process
	FOXM1,NUSAP1,KNTC1,CDKN3,KIF18A,VRK1,KIF23,CENPJ,CENPA,MCM8,NUP107,ERCC6L,CENPE,GTSE1,DLGAP5,PBK,SMC4,KIF4A,MCM2,OIP5,PSMD3,MCM4,MCM7,NUF2,STMN1,STIL,MCM10,XRCC3,PRC1,SMC2,CDCA8,MELK,NCAPG2,ZWINT,CCNA2,CCNB1,CDC7,CEP55,PKMYT1,KIF20A,BLM,TYMS,CCNE1,AURKA,NCAPG,KIF15,LMNB1,NDC80,BRCA2,ANLN,SPHK1,CCNB2,CCNE2,FANCI,PRIM1,DHFR,BUB1,BUB1B,TPX2,NCAPD2,ASPM,RACGAP1,PIMREG,CDT1,CDC6,CLSPN,CDC20,DSCC1,CDC2…	mitotic cell cycle	5.637e-67	GO:0000278	GO: Biological Process
	FOXM1,NUSAP1,KNTC1,CDKN3,KIF18A,VRK1,KIF23,CENPJ,CENPA,MCM8,NUP107,ERCC6L,CENPE,GTSE1,DLGAP5,PBK,SMC4,KIF4A,MCM2,OIP5,PSMD3,MCM4,MCM7,NUF2,STMN1,STIL,MCM10,XRCC3,PRC1,SMC2,CDCA8,MELK,NCAPG2,ZWINT,CCNA2,CCNB1,CDC7,CEP55,PKMYT1,KIF20A,BLM,TYMS,CCNE1,AURKA,NCAPG,KIF15,LMNB1,NDC80,ANLN,CCNB2,CCNE2,FANCI,PRIM1,DHFR,BUB1,BUB1B,TPX2,NCAPD2,ASPM,RACGAP1,PIMREG,CDT1,CDC6,CLSPN,CDC20,DSCC1,CDC25C,ESPL1,PLK…	mitotic cell cycle process	5.637e-67	GO:1903047	GO: Biological Process
	RAD51,NUSAP1,KNTC1,HIST1H2BJ,KIF18A,VRK1,KIF23,CENPA,NUP107,ERCC6L,CENPE,RBL1,HIST3H2BB,HJURP,DLGAP5,SMC4,CENPU,KIF4A,MCM2,OIP5,HMGB2,MCM4,MCM7,NUF2,STIL,XRCC3,RFC2,PRC1,RFC3,SMC2,RFC4,RFC5,ATAD2,TRIP13,CDCA8,NCAPG2,ZWINT,CCNB1,CEP55,FANCD2,BLM,AURKA,HIST1H2BL,NCAPG,HIST2H2BE,BRCA1,NDC80,BRCA2,CENPM,ASF1B,SUPT5H,PRIM1,BUB1,BUB1B,NCAPD2,RACGAP1,PKN1,CDC6,CDC20,DSCC1,ESPL1,STAG2,HIST2H3C,TOP2A,HIST…	chromosome organization	3.108e-49	GO:0051276	GO: Biological Process
	RAD51,NUSAP1,KNTC1,KIF18A,VRK1,KIF23,ERCC6L,CENPE,DLGAP5,PBK,SMC4,KIF4A,OIP5,NUF2,STIL,XRCC3,PRC1,SMC2,TRIP13,CDCA8,NCAPG2,ZWINT,CCNA2,CCNB1,CEP55,PKMYT1,FANCD2,AURKA,NCAPG,KIF15,NDC80,BRCA2,ANLN,CCNB2,BUB1,BUB1B,TPX2,NCAPD2,ASPM,RACGAP1,PIMREG,CDC6,CDC20,DSCC1,CDC25C,ESPL1,STAG2,TOP2A,KIF11,AURKB,KIF2C,MYBL2,HELLS	nuclear division	2.553e-43	GO:0000280	GO: Biological Process
	RAD51,NUSAP1,KNTC1,KIF18A,VRK1,KIF23,ERCC6L,CENPE,DLGAP5,PBK,SMC4,KIF4A,OIP5,NUF2,STIL,XRCC3,PRC1,SMC2,TRIP13,CDCA8,NCAPG2,ZWINT,CCNA2,CCNB1,CEP55,PKMYT1,FANCD2,AURKA,NCAPG,KIF15,NDC80,BRCA2,ANLN,CCNB2,BUB1,BUB1B,TPX2,NCAPD2,ASPM,RACGAP1,PIMREG,CDC6,CDC20,DSCC1,CDC25C,ESPL1,STAG2,TOP2A,KIF11,AURKB,KIF2C,MYBL2,HELLS	organelle fission	5.226e-42	GO:0048285	GO: Biological Process
	NUSAP1,KNTC1,KIF18A,KIF23,CENPA,NUP107,ERCC6L,CENPE,HJURP,DLGAP5,SMC4,CENPU,KIF4A,NUF2,STIL,XRCC3,PRC1,SMC2,TRIP13,CDCA8,ZWINT,CCNB1,CEP55,FANCD2,NCAPG,BRCA1,NDC80,BRCA2,CENPM,BUB1,BUB1B,NCAPD2,RACGAP1,CDC6,CDC20,DSCC1,ESPL1,STAG2,TOP2A,KIF11,AURKB,SEC13,KIF2C	chromosome segregation	2.289e-41	GO:0007059	GO: Biological Process
	NUSAP1,KNTC1,VRK1,KIF23,CENPJ,ERCC6L,CENPE,DLGAP5,SMC4,KIF4A,OIP5,NUF2,STMN1,STIL,XRCC3,PRC1,SMC2,CDCA8,NCAPG2,ZWINT,CCNA2,CCNB1,CDC7,CEP55,PKMYT1,KIF20A,BLM,CCNE1,AURKA,NCAPG,NDC80,BRCA2,ANLN,CCNB2,CCNE2,BUB1,BUB1B,TPX2,NCAPD2,ASPM,RACGAP1,PIMREG,CDC6,CDC20,CDC25C,ESPL1,STAG2,TOP2A,KIF11,MYB,AURKB,KIF2C,HELLS	cell division	5.395e-41	GO:0051301	GO: Biological Process
	NUSAP1,KNTC1,KIF18A,KIF23,CENPA,NUP107,ERCC6L,CENPE,DLGAP5,SMC4,CENPU,KIF4A,NUF2,STIL,XRCC3,PRC1,SMC2,TRIP13,CDCA8,ZWINT,CCNB1,CEP55,FANCD2,NCAPG,NDC80,BRCA2,CENPM,BUB1,BUB1B,NCAPD2,RACGAP1,CDC6,CDC20,DSCC1,ESPL1,STAG2,TOP2A,AURKB,SEC13,KIF2C	nuclear chromosome segregation	6.622e-40	GO:0098813	GO: Biological Process
	NUSAP1,KNTC1,KIF18A,KIF23,CENPA,NUP107,ERCC6L,CENPE,DLGAP5,SMC4,CENPU,KIF4A,NUF2,STIL,XRCC3,PRC1,SMC2,CDCA8,ZWINT,CCNB1,CEP55,NCAPG,NDC80,CENPM,BUB1,BUB1B,NCAPD2,RACGAP1,CDC6,CDC20,DSCC1,ESPL1,STAG2,TOP2A,AURKB,SEC13,KIF2C	sister chromatid segregation	3.107e-39	GO:0000819	GO: Biological Process
	FOXM1,KNTC1,CDKN3,CENPJ,MCM8,CENPE,GTSE1,DLGAP5,MCM2,PSMD3,MCM4,MCM7,STIL,MCM10,XRCC3,MELK,CCNA2,CCNB1,CDC7,PKMYT1,BLM,TYMS,CCNE1,AURKA,LMNB1,ANLN,CCNB2,CCNE2,FANCI,PRIM1,DHFR,BUB1,BUB1B,TPX2,CDT1,CDC6,CLSPN,CDC20,CDC25C,ESPL1,PLK4,PCNA,MYB	mitotic cell cycle phase transition	8.338e-33	GO:0044772	GO: Biological Process
	FOXM1,KNTC1,CDKN3,CENPJ,MCM8,CENPE,GTSE1,DLGAP5,MCM2,PSMD3,MCM4,MCM7,STIL,MCM10,XRCC3,MELK,CCNA2,CCNB1,CDC7,PKMYT1,BLM,TYMS,CCNE1,AURKA,LMNB1,ANLN,CCNB2,CCNE2,FANCI,PRIM1,DHFR,BUB1,BUB1B,TPX2,CDT1,CDC6,CLSPN,CDC20,CDC25C,ESPL1,PLK4,PCNA,MYB	cell cycle phase transition	5.874e-32	GO:0044770	GO: Biological Process
	NUSAP1,KIF18A,KIF23,CENPE,DLGAP5,SMC4,KIF4A,STIL,XRCC3,PRC1,SMC2,CDCA8,ZWINT,CCNB1,CEP55,NCAPG,NDC80,BUB1,BUB1B,NCAPD2,RACGAP1,CDC6,DSCC1,ESPL1,AURKB,KIF2C	mitotic sister chromatid segregation	1.017e-28	GO:0000070	GO: Biological Process
	FOXM1,NUSAP1,KNTC1,CDKN3,KIF23,CENPJ,CENPE,PCLAF,RBL1,GTSE1,DTL,DLGAP5,BARD1,PSMD3,STIL,XRCC3,ZWINT,CCNA2,CCNB1,CDC7,PKMYT1,BLM,CCNE1,AURKA,BRCA1,LMNB1,BRCA2,ANLN,SPHK1,CCNB2,CCNE2,FANCI,BUB1,BUB1B,TPX2,ASPM,RACGAP1,CDT1,CDC6,CLSPN,CDC20,CDC25C,ESPL1,PLK4,STAG2,TOP2A,PCNA,KIF11,AURKB,MYBL2	regulation of cell cycle	1.104e-28	GO:0051726	GO: Biological Process
	RAD51,MCM8,PCLAF,DTL,BARD1,MCM2,MCM4,MCM7,MCM10,RFC2,RFC3,RFC4,RFC5,CDC7,BLM,CCNE1,BRCA1,BRCA2,CCNE2,PRIM1,EXO1,CDT1,CDC6,CLSPN,POLQ,DSCC1,CDC25C,STAG2,TOP2A,PCNA,AURKB	DNA replication	3.494e-24	GO:0006260	GO: Biological Process
	RAD51,FOXM1,MCM8,PCLAF,DTL,POLR2K,BARD1,MCM2,HMGB2,MCM4,MCM7,MCM10,XRCC3,RFC2,RFC3,RFC4,RFC5,TRIP13,CDC7,FANCD2,BLM,TYMS,CCNE1,BRCA1,UBE2T,BRCA2,TK1,SUPT5H,CCNE2,FANCI,PRIM1,EXO1,CDT1,CDC6,CLSPN,POLQ,DSCC1,PARPBP,CDC25C,STAG2,TOP2A,PCNA,AURKB,HELLS,KPNA2	DNA metabolic process	9.085e-24	GO:0006259	GO: Biological Process
	FOXM1,NUSAP1,KNTC1,KIF23,CENPJ,CENPE,GTSE1,DLGAP5,PSMD3,STIL,XRCC3,CCNA2,CCNB1,CDC7,PKMYT1,BLM,AURKA,BRCA1,LMNB1,BRCA2,ANLN,FANCI,BUB1,BUB1B,TPX2,RACGAP1,CDT1,CDC6,CLSPN,CDC20,CDC25C,ESPL1,PLK4,STAG2,PCNA,KIF11,AURKB	regulation of cell cycle process	1.232e-23	GO:0010564	GO: Biological Process
	RAD51,MCM2,MCM4,MCM7,MCM10,RFC2,RFC3,RFC4,RFC5,CDC7,BLM,CCNE1,BRCA2,CCNE2,PRIM1,CDT1,CDC6,POLQ,DSCC1,STAG2,TOP2A,PCNA	DNA-dependent DNA replication	1.29e-22	GO:0006261	GO: Biological Process
	KNTC1,KIF18A,CENPA,NUP107,ERCC6L,CENPE,CENPU,NUF2,CDCA8,ZWINT,NDC80,CENPM,BUB1,BUB1B,CDC20,DSCC1,ESPL1,STAG2,AURKB,SEC13,KIF2C	sister chromatid cohesion	1.291e-21	GO:0007062	GO: Biological Process
	RAD51,NUSAP1,HIST1H2BJ,CENPA,HIST3H2BB,HJURP,SMC4,CENPU,MCM2,OIP5,HMGB2,MCM4,MCM7,SMC2,NCAPG2,CCNB1,BLM,HIST1H2BL,NCAPG,HIST2H2BE,CENPM,ASF1B,NCAPD2,HIST2H3C,TOP2A,HIST1H2BK,HELLS	DNA conformation change	1.46e-21	GO:0071103	GO: Biological Process
	NUSAP1,KNTC1,CENPJ,CENPE,GTSE1,DLGAP5,PSMD3,STIL,XRCC3,ZWINT,CCNA2,CCNB1,CDC7,PKMYT1,BLM,AURKA,LMNB1,BRCA2,ANLN,SPHK1,FANCI,BUB1,BUB1B,TPX2,CDC6,CLSPN,CDC20,CDC25C,ESPL1,TOP2A,PCNA,KIF11	regulation of mitotic cell cycle	2.035e-20	GO:0007346	GO: Biological Process
	KNTC1,CENPJ,CENPE,GTSE1,DTL,STIL,XRCC3,ZWINT,CCNA2,CCNB1,BLM,AURKA,BRCA1,CCNE2,FANCI,BUB1,BUB1B,CDT1,CDC6,CLSPN,CDC25C,TOP2A,PCNA,AURKB	cell cycle checkpoint	7.5e-20	GO:0000075	GO: Biological Process
	NUSAP1,HIST1H2BJ,CENPA,HIST3H2BB,HJURP,SMC4,CENPU,MCM2,OIP5,HMGB2,SMC2,NCAPG2,CCNB1,HIST1H2BL,NCAPG,HIST2H2BE,CENPM,ASF1B,NCAPD2,HIST2H3C,TOP2A,HIST1H2BK,HELLS	DNA packaging	7.768e-20	GO:0006323	GO: Biological Process
	RAD51,FOXM1,CDKN3,CENPJ,MCM8,PCLAF,GTSE1,DTL,POLR2K,BARD1,HMGB2,MCM7,MCM10,XRCC3,RFC2,RFC3,RFC4,RFC5,TRIP13,CCNA2,CCNB1,CDC7,FANCD2,BLM,AURKA,BRCA1,UBE2T,BRCA2,FANCI,EXO1,CLSPN,POLQ,PARPBP,CDC25C,TOP2A,PCNA	cellular response to DNA damage stimulus	2.082e-18	GO:0006974	GO: Biological Process
	NUSAP1,KIF18A,ERBB2,KIF23,CENPJ,CENPA,CENPE,PCLAF,GTSE1,DLGAP5,KIF4A,STMN1,STIL,XRCC3,PRC1,TUBB2A,CCNB1,KIF20A,AURKA,BRCA1,KIF15,NDC80,BRCA2,TPX2,ASPM,RACGAP1,ESPL1,PLK4,KIF11,AURKB,KIF2C,MYBL2	microtubule-based process	4.043e-17	GO:0007017	GO: Biological Process
	CDKN3,CENPJ,MCM8,GTSE1,MCM2,MCM4,MCM7,MCM10,CCNB1,CDC7,PKMYT1,TYMS,CCNE1,AURKA,CCNE2,PRIM1,DHFR,CDT1,CDC6,CDC25C,PCNA,MYB	G1/S transition of mitotic cell cycle	8.175e-17	GO:0000082	GO: Biological Process
	KNTC1,CENPJ,CENPE,GTSE1,DLGAP5,PSMD3,STIL,XRCC3,CCNA2,CCNB1,CDC7,BLM,AURKA,LMNB1,ANLN,FANCI,BUB1,BUB1B,CDC6,CLSPN,CDC20,CDC25C,ESPL1,PCNA	regulation of mitotic cell cycle phase transition	8.663e-17	GO:1901990	GO: Biological Process
	NUSAP1,KNTC1,KIF23,CENPE,DLGAP5,STIL,XRCC3,CCNB1,PKMYT1,BLM,AURKA,BRCA2,ANLN,BUB1,BUB1B,ASPM,RACGAP1,CDC6,CDC20,CDC25C,ESPL1,KIF11,AURKB	regulation of cell division	1.693e-16	GO:0051302	GO: Biological Process
	CDKN3,CENPJ,MCM8,GTSE1,MCM2,MCM4,MCM7,MCM10,CCNB1,CDC7,PKMYT1,TYMS,CCNE1,AURKA,CCNE2,PRIM1,DHFR,CDT1,CDC6,CDC25C,PCNA,MYB	cell cycle G1/S phase transition	1.735e-16	GO:0044843	GO: Biological Process
	KNTC1,CENPJ,CENPE,GTSE1,DLGAP5,PSMD3,STIL,XRCC3,CCNA2,CCNB1,CDC7,BLM,AURKA,LMNB1,ANLN,FANCI,BUB1,BUB1B,CDC6,CLSPN,CDC20,CDC25C,ESPL1,PCNA	regulation of cell cycle phase transition	3.211e-16	GO:1901987	GO: Biological Process
	NUSAP1,KIF18A,KIF23,CENPJ,CENPA,CENPE,PCLAF,KIF4A,STMN1,STIL,XRCC3,PRC1,CCNB1,KIF20A,AURKA,BRCA1,NDC80,BRCA2,TPX2,ASPM,RACGAP1,ESPL1,PLK4,KIF11,AURKB,KIF2C,MYBL2	microtubule cytoskeleton organization	3.246e-16	GO:0000226	GO: Biological Process
	KNTC1,CENPJ,CENPE,GTSE1,STIL,XRCC3,ZWINT,CCNA2,CCNB1,BLM,AURKA,FANCI,BUB1,BUB1B,CLSPN,CDC25C,TOP2A,PCNA	mitotic cell cycle checkpoint	2.284e-15	GO:0007093	GO: Biological Process
	RAD51,PCLAF,DTL,BARD1,XRCC3,RFC2,RFC3,RFC4,RFC5,BLM,BRCA1,BRCA2,EXO1,PCNA	DNA synthesis involved in DNA repair	4.688e-15	GO:0000731	GO: Biological Process
	RAD51,MCM8,BARD1,HMGB2,XRCC3,RFC2,RFC3,RFC4,RFC5,TRIP13,CDC7,BLM,BRCA1,BRCA2,PRIM1,EXO1,POLQ,PARPBP,TOP2A,PCNA,KPNA2	DNA recombination	5.331e-15	GO:0006310	GO: Biological Process
	RAD51,PCLAF,DTL,BARD1,XRCC3,RFC2,RFC3,RFC4,RFC5,BLM,TYMS,BRCA1,BRCA2,TK1,EXO1,POLQ,DSCC1,PCNA,AURKB	DNA biosynthetic process	1.391e-14	GO:0071897	GO: Biological Process
	RAD51,FOXM1,MCM8,PCLAF,DTL,POLR2K,BARD1,HMGB2,XRCC3,RFC2,RFC3,RFC4,RFC5,TRIP13,CDC7,FANCD2,BLM,BRCA1,UBE2T,BRCA2,FANCI,EXO1,CLSPN,POLQ,PARPBP,PCNA	DNA repair	4.112e-14	GO:0006281	GO: Biological Process
	FOXM1,KNTC1,CDKN3,CENPJ,CENPE,GTSE1,BARD1,STIL,XRCC3,ZWINT,CCNA2,CCNB1,BLM,AURKA,BRCA1,FANCI,BUB1,BUB1B,CLSPN,CDC25C,ESPL1,STAG2,TOP2A,PCNA,AURKB	negative regulation of cell cycle	8.819e-14	GO:0045786	GO: Biological Process
	NUSAP1,KIF23,CENPJ,CENPE,GTSE1,DLGAP5,STIL,XRCC3,CCNB1,CDC7,AURKA,BRCA1,LMNB1,BRCA2,SPHK1,RACGAP1,CDC6,CDC25C,ESPL1,PLK4,PCNA,AURKB	positive regulation of cell cycle	1.047e-13	GO:0045787	GO: Biological Process
	CENPJ,CENPE,GTSE1,STIL,XRCC3,CCNA2,CCNB1,BLM,AURKA,BRCA1,FANCI,BUB1,BUB1B,CLSPN,CDC25C,ESPL1,STAG2,PCNA,AURKB	negative regulation of cell cycle process	1.369e-13	GO:0010948	GO: Biological Process
	NUSAP1,KNTC1,CENPE,DLGAP5,STIL,XRCC3,CCNB1,PKMYT1,AURKA,ANLN,BUB1,BUB1B,CDC6,CDC20,CDC25C,ESPL1,KIF11	regulation of nuclear division	1.741e-13	GO:0051783	GO: Biological Process
	KIF23,CENPJ,KIF4A,STMN1,STIL,PRC1,CCNB1,AURKA,NDC80,TPX2,ASPM,RACGAP1,ESPL1,KIF11,AURKB,MYBL2	spindle organization	1.765e-13	GO:0007051	GO: Biological Process
	NUSAP1,KNTC1,CENPE,DLGAP5,STIL,XRCC3,CCNB1,PKMYT1,AURKA,ANLN,BUB1,BUB1B,CDC6,CDC25C,ESPL1,KIF11	regulation of mitotic nuclear division	1.92e-13	GO:0007088	GO: Biological Process
	RAD51,XRCC3,RFC2,RFC3,RFC4,RFC5,BLM,BRCA2,PRIM1,TOP2A,PCNA	mitotic recombination	3.402e-13	GO:0006312	GO: Biological Process
	KNTC1,CENPJ,CENPE,GTSE1,STIL,XRCC3,ZWINT,CCNA2,CCNB1,BLM,AURKA,FANCI,BUB1,BUB1B,CLSPN,CDC25C,TOP2A,PCNA	negative regulation of mitotic cell cycle	5.682e-13	GO:0045930	GO: Biological Process
	RAD51,HIST1H2BJ,CENPA,CENPE,HIST3H2BB,HJURP,CENPU,MCM2,OIP5,HMGB2,XRCC3,HIST1H2BL,HIST2H2BE,CENPM,ASF1B,HIST2H3C,HIST1H2BK,HELLS	protein-DNA complex assembly	5.682e-13	GO:0065004	GO: Biological Process
	MCM2,MCM4,MCM7,MCM10,CDC7,CCNE1,CCNE2,PRIM1,CDT1,CDC6	DNA replication initiation	9.807e-13	GO:0006270	GO: Biological Process
	FOXM1,CENPJ,GTSE1,MELK,CCNA2,CCNB1,CDC7,PKMYT1,BLM,AURKA,LMNB1,CCNB2,FANCI,TPX2,CLSPN,CDC25C,PLK4	cell cycle G2/M phase transition	1.729e-12	GO:0044839	GO: Biological Process
	KIF23,KIF4A,STMN1,STIL,PRC1,CCNB1,AURKA,NDC80,TPX2,RACGAP1,KIF11,AURKB,MYBL2	mitotic spindle organization	2.986e-12	GO:0007052	GO: Biological Process
	RAD51,HIST1H2BJ,CENPA,CENPE,HIST3H2BB,HJURP,CENPU,MCM2,OIP5,HMGB2,XRCC3,HIST1H2BL,HIST2H2BE,CENPM,ASF1B,HIST2H3C,HIST1H2BK,HELLS	protein-DNA complex subunit organization	3.741e-12	GO:0071824	GO: Biological Process
	NUSAP1,KIF23,CENPJ,CENPE,GTSE1,DLGAP5,XRCC3,CCNB1,CDC7,AURKA,BRCA1,RACGAP1,CDC6,CDC25C,ESPL1,PLK4,PCNA,AURKB	positive regulation of cell cycle process	5.879e-12	GO:0090068	GO: Biological Process
	FOXM1,CENPJ,GTSE1,BARD1,RFC2,RFC3,RFC4,RFC5,CCNB1,BLM,AURKA,BRCA1,BRCA2,TPX2,EXO1,CDC25C,PCNA,AURKB	signal transduction by p53 class mediator	7.502e-12	GO:0072331	GO: Biological Process
	CENPJ,CENPE,GTSE1,STIL,XRCC3,CCNA2,CCNB1,BLM,AURKA,FANCI,BUB1,BUB1B,CLSPN,CDC25C,PCNA	negative regulation of mitotic cell cycle phase transition	8.191e-12	GO:1901991	GO: Biological Process
	HIST1H2BJ,CENPA,HIST3H2BB,HJURP,CENPU,MCM2,OIP5,HMGB2,HIST1H2BL,HIST2H2BE,CENPM,ASF1B,HIST2H3C,HIST1H2BK,HELLS	chromatin assembly	1.06e-11	GO:0031497	GO: Biological Process
	FOXM1,CENPJ,MELK,CCNA2,CCNB1,CDC7,PKMYT1,BLM,AURKA,LMNB1,CCNB2,FANCI,TPX2,CLSPN,CDC25C,PLK4	G2/M transition of mitotic cell cycle	1.226e-11	GO:0000086	GO: Biological Process
	CENPJ,GTSE1,DTL,CCNA2,CCNB1,BLM,AURKA,BRCA1,FANCI,CDT1,CDC6,CLSPN,CDC25C,TOP2A,PCNA	DNA integrity checkpoint	1.226e-11	GO:0031570	GO: Biological Process
	RFC2,RFC3,RFC4,RFC5,CDC7,BLM,BRCA2,CDT1,DSCC1,STAG2	regulation of DNA-dependent DNA replication	1.328e-11	GO:0090329	GO: Biological Process
	CENPJ,CENPE,GTSE1,STIL,XRCC3,CCNA2,CCNB1,BLM,AURKA,FANCI,BUB1,BUB1B,CLSPN,CDC25C,PCNA	negative regulation of cell cycle phase transition	2.009e-11	GO:1901988	GO: Biological Process
	RAD51,FOXM1,RFC2,RFC3,RFC4,RFC5,CDC7,BLM,BRCA1,BRCA2,CDT1,CDC6,POLQ,DSCC1,PARPBP,STAG2,TOP2A,PCNA,AURKB,KPNA2	regulation of DNA metabolic process	2.031e-11	GO:0051052	GO: Biological Process
	CENPE,DLGAP5,STIL,XRCC3,CCNB1,BUB1,BUB1B,RACGAP1,CDC6,ESPL1,AURKB,KIF2C	regulation of chromosome segregation	2.121e-11	GO:0051983	GO: Biological Process
	HIST1H2BJ,CENPA,HIST3H2BB,HJURP,CENPU,MCM2,OIP5,HMGB2,HIST1H2BL,HIST2H2BE,CENPM,ASF1B,HIST2H3C,HIST1H2BK	nucleosome assembly	3.119e-11	GO:0006334	GO: Biological Process
	NUSAP1,KIF23,KIF4A,STMN1,PRC1,CEP55,KIF20A,AURKA,BRCA2,ANLN,RACGAP1,CDC6,ESPL1,AURKB	cytokinesis	3.355e-11	GO:0000910	GO: Biological Process
	RAD51,XRCC3,RFC2,RFC3,RFC4,RFC5,BRCA2,PRIM1,PCNA	telomere maintenance via recombination	3.355e-11	GO:0000722	GO: Biological Process
	CENPE,DLGAP5,STIL,XRCC3,CCNB1,BUB1,BUB1B,NCAPD2,CDC6,ESPL1,TOP2A	chromosome separation	5.096e-11	GO:0051304	GO: Biological Process
	HIST1H2BJ,CENPA,HIST3H2BB,HJURP,CENPU,MCM2,OIP5,HMGB2,HIST1H2BL,HIST2H2BE,CENPM,ASF1B,HIST2H3C,HIST1H2BK,HELLS	chromatin assembly or disassembly	7.811e-11	GO:0006333	GO: Biological Process
	RAD51,KIF18A,SMC4,XRCC3,SMC2,TRIP13,FANCD2,AURKA,BRCA2,NCAPD2,ASPM,EXO1,CDC20,ESPL1,STAG2,TOP2A	meiotic cell cycle	1.768e-10	GO:0051321	GO: Biological Process
	HIST1H2BJ,VRK1,CENPA,RBL1,HIST3H2BB,HJURP,CENPU,MCM2,OIP5,HMGB2,ATAD2,CCNB1,AURKA,HIST1H2BL,HIST2H2BE,BRCA1,BRCA2,CENPM,ASF1B,SUPT5H,PKN1,HIST2H3C,HIST1H2BK,MYB,AURKB,HELLS	chromatin organization	2.433e-10	GO:0006325	GO: Biological Process
	HIST1H2BJ,CENPA,HIST3H2BB,HJURP,CENPU,MCM2,OIP5,HMGB2,HIST1H2BL,HIST2H2BE,CENPM,ASF1B,HIST2H3C,HIST1H2BK	nucleosome organization	2.965e-10	GO:0034728	GO: Biological Process
	NUSAP1,KIF23,KIF4A,STMN1,CEP55,KIF20A,ANLN,RACGAP1,AURKB	cytoskeleton-dependent cytokinesis	4.865e-10	GO:0061640	GO: Biological Process
	CENPE,DLGAP5,STIL,XRCC3,CCNB1,BUB1,BUB1B,CDC6,ESPL1	regulation of mitotic metaphase/anaphase transition	1.087e-09	GO:0030071	GO: Biological Process
	CENPE,DLGAP5,STIL,XRCC3,CCNB1,BUB1,BUB1B,CDC6,ESPL1	regulation of metaphase/anaphase transition of cell cycle	1.3e-09	GO:1902099	GO: Biological Process
	CENPE,DLGAP5,STIL,XRCC3,CCNB1,BUB1,BUB1B,CDC6,ESPL1	metaphase/anaphase transition of mitotic cell cycle	1.548e-09	GO:0007091	GO: Biological Process
	RAD51,KIF18A,SMC4,XRCC3,SMC2,TRIP13,FANCD2,AURKA,BRCA2,NCAPD2,ASPM,CDC20,ESPL1,TOP2A	meiotic cell cycle process	1.626e-09	GO:1903046	GO: Biological Process
	CENPE,DLGAP5,STIL,XRCC3,CCNB1,BUB1,BUB1B,CDC6,ESPL1	regulation of mitotic sister chromatid separation	1.787e-09	GO:0010965	GO: Biological Process
	CENPE,DLGAP5,STIL,XRCC3,CCNB1,BUB1,BUB1B,CDC6,ESPL1	metaphase/anaphase transition of cell cycle	1.787e-09	GO:0044784	GO: Biological Process
	NUSAP1,SMC4,SMC2,NCAPG2,CCNB1,NCAPG,NCAPD2,TOP2A	chromosome condensation	1.965e-09	GO:0030261	GO: Biological Process
	NUSAP1,KIF23,KIF4A,STMN1,CEP55,KIF20A,ANLN,RACGAP1	mitotic cytokinesis	2.455e-09	GO:0000281	GO: Biological Process
	CENPE,DLGAP5,STIL,XRCC3,CCNB1,BUB1,BUB1B,CDC6,ESPL1	mitotic sister chromatid separation	2.455e-09	GO:0051306	GO: Biological Process
	RAD51,KNTC1,HIST1H2BJ,KIF23,CENPJ,CENPA,NUP107,CENPE,HIST3H2BB,HJURP,CENPU,SHMT1,KIF4A,MCM2,OIP5,HMGB2,STMN1,XRCC3,CCNB1,BLM,AURKA,HIST1H2BL,HIST2H2BE,CENPM,TK1,ASF1B,ANLN,TPX2,ASPM,RACGAP1,POLQ,HIST2H3C,HIST1H2BK,KIF11,AURKB,SEC13,MYBL2,HELLS	protein-containing complex assembly	3.079e-09	GO:0065003	GO: Biological Process
	KIF18A,ERBB2,CENPJ,CENPE,STMN1,XRCC3,CCNB1,AURKA,BRCA1,TPX2,RACGAP1,PLK4,KIF11	regulation of microtubule-based process	3.678e-09	GO:0032886	GO: Biological Process
	RFC2,RFC3,RFC4,RFC5,CDC7,BLM,BRCA2,CDT1,CDC6,DSCC1,STAG2,PCNA,AURKB	regulation of DNA replication	3.908e-09	GO:0006275	GO: Biological Process
	CENPJ,GTSE1,CCNA2,CCNB1,BLM,AURKA,FANCI,CLSPN,CDC25C,TOP2A,PCNA	mitotic DNA integrity checkpoint	3.93e-09	GO:0044774	GO: Biological Process
	CENPE,DLGAP5,STIL,XRCC3,CCNB1,BUB1,BUB1B,CDC6,ESPL1	regulation of mitotic sister chromatid segregation	4.518e-09	GO:0033047	GO: Biological Process
	KIF18A,CENPJ,CENPE,STMN1,XRCC3,CCNB1,AURKA,BRCA1,TPX2,RACGAP1,PLK4,KIF11	regulation of microtubule cytoskeleton organization	5.919e-09	GO:0070507	GO: Biological Process
	RFC2,RFC3,RFC4,RFC5,DSCC1	regulation of DNA-directed DNA polymerase activity	6.827e-09	GO:1900262	GO: Biological Process
	RFC2,RFC3,RFC4,RFC5,DSCC1	positive regulation of DNA-directed DNA polymerase activity	6.827e-09	GO:1900264	GO: Biological Process
	RAD51,BARD1,XRCC3,BLM,BRCA1,BRCA2,EXO1	strand displacement	7.83e-09	GO:0000732	GO: Biological Process
	CENPE,NUF2,CCNB1,NDC80,BRCA2,RACGAP1,AURKB	attachment of spindle microtubules to kinetochore	7.83e-09	GO:0008608	GO: Biological Process
	CENPJ,GTSE1,DTL,CCNA2,CCNB1,BLM,AURKA,BRCA1,FANCI,CLSPN,CDC25C,PCNA	DNA damage checkpoint	1.323e-08	GO:0000077	GO: Biological Process
MEG3, ITGB3, FENDRR, AC007608.2, RPS20P22, RPS14P4, CARMN, ADAMTS9-AS2, CMAHP, BGN, TEK, KIT, TNS1, HGF, CD34, MITF, PDGFB,	TEK,PDGFB,KIT,HGF,ITGB3,CD34	positive regulation of vasculature development	6.357e-08	GO:1904018	GO: Biological Process
	TEK,PDGFB,KIT,HGF,ITGB3,CD34	regulation of vasculature development	1.007e-06	GO:1901342	GO: Biological Process
	TEK,PDGFB,KIT,ITGB3,CD34,MITF	leukocyte migration	6.526e-06	GO:0050900	GO: Biological Process
	TEK,PDGFB,KIT,TNS1,HGF,ITGB3,CD34,MITF	cell migration	7.176e-06	GO:0016477	GO: Biological Process
	TEK,PDGFB,KIT,HGF	positive regulation of phosphatidylinositol 3-kinase signaling	8.596e-06	GO:0014068	GO: Biological Process
	TEK,PDGFB,KIT,TNS1,HGF,ITGB3,CD34,MITF	localization of cell	8.596e-06	GO:0051674	GO: Biological Process
	TEK,PDGFB,KIT,TNS1,HGF,ITGB3,CD34,MITF	cell motility	8.596e-06	GO:0048870	GO: Biological Process
	PDGFB,ITGB3,CD34	glomerular mesangium development	1.238e-05	GO:0072109	GO: Biological Process
	TEK,PDGFB,KIT,TNS1,HGF,ITGB3,CD34,MITF	locomotion	2.836e-05	GO:0040011	GO: Biological Process
	PDGFB,ITGB3,CD34	glomerulus vasculature development	2.836e-05	GO:0072012	GO: Biological Process
	PDGFB,CD34	metanephric mesangial cell differentiation	2.836e-05	GO:0072209	GO: Biological Process
	PDGFB,CD34	metanephric glomerular mesangial cell differentiation	2.836e-05	GO:0072254	GO: Biological Process
	PDGFB,ITGB3,CD34	kidney vasculature development	3.033e-05	GO:0061440	GO: Biological Process
	PDGFB,ITGB3,CD34	renal system vasculature development	3.033e-05	GO:0061437	GO: Biological Process
	TEK,PDGFB,ITGB3,CD34	endothelial cell proliferation	3.121e-05	GO:0001935	GO: Biological Process
	TEK,PDGFB,KIT,TNS1,HGF,ITGB3,CD34,MITF	movement of cell or subcellular component	3.227e-05	GO:0006928	GO: Biological Process
	TEK,PDGFB,KIT,HGF,ITGB3,CD34	vasculature development	3.227e-05	GO:0001944	GO: Biological Process
	TEK,HGF,ITGB3,CD34	positive regulation of angiogenesis	3.514e-05	GO:0045766	GO: Biological Process
	TEK,PDGFB,KIT,TNS1,ITGB3	ameboidal-type cell migration	3.514e-05	GO:0001667	GO: Biological Process
	TEK,PDGFB,KIT,HGF,ITGB3,BGN,MITF	peptidyl-amino acid modification	3.766e-05	GO:0018193	GO: Biological Process
	TEK,PDGFB,KIT	positive regulation of phosphatidylinositol 3-kinase activity	3.766e-05	GO:0043552	GO: Biological Process
	TEK,PDGFB,KIT	positive regulation of lipid kinase activity	4.309e-05	GO:0090218	GO: Biological Process
	TEK,PDGFB,KIT,HGF	regulation of phosphatidylinositol 3-kinase signaling	4.581e-05	GO:0014066	GO: Biological Process
	TEK,PDGFB,KIT,HGF,ITGB3	peptidyl-tyrosine phosphorylation	4.581e-05	GO:0018108	GO: Biological Process
	TEK,PDGFB,KIT,HGF,ITGB3	peptidyl-tyrosine modification	4.581e-05	GO:0018212	GO: Biological Process
	TEK,PDGFB,KIT,ITGB3,CD34	epithelial cell proliferation	4.634e-05	GO:0050673	GO: Biological Process
CCL2, CD44, HCG11, FAS, CRNDE, FAM92A1P1, MIR4435-2HG, RHOH, TUBB6, HLA-A, PTPRC, NT5E, PTGS2, HSPA1A, HLA-DQA2, TLR2,	CD44,HLA-A,FAS,NT5E,CCL2,HLA-DQA1,RHOH,PTPRC	leukocyte cell-cell adhesion	3.942e-07	GO:0007159	GO: Biological Process
	CD44,HLA-A,FAS,HSPA1A,NT5E,CCL2,HLA-DQA1,PTGS2,TLR2,PTPRC	defense response	1.35e-06	GO:0006952	GO: Biological Process
	CD44,HLA-A,FAS,HSPA1A,CCL2,HLA-DQA1,PTGS2,PTPRC	response to cytokine	1.701e-06	GO:0034097	GO: Biological Process
	CD44,HLA-A,FAS,CCL2,HLA-DQA1,RHOH,TLR2,PTPRC	leukocyte activation	1.701e-06	GO:0045321	GO: Biological Process
	CD44,HLA-A,FAS,CCL2,HLA-DQA1,RHOH,PTPRC	T cell activation	1.701e-06	GO:0042110	GO: Biological Process
	CD44,HLA-A,FAS,CCL2,HLA-DQA1,RHOH,PTPRC	T cell aggregation	1.701e-06	GO:0070489	GO: Biological Process
	CD44,HLA-A,FAS,CCL2,HLA-DQA1,RHOH,PTPRC	lymphocyte aggregation	1.701e-06	GO:0071593	GO: Biological Process
	CD44,HLA-A,FAS,CCL2,HLA-DQA1,RHOH,PTPRC	leukocyte aggregation	1.701e-06	GO:0070486	GO: Biological Process
	CD44,HLA-A,FAS,HSPA1A,CCL2,HLA-DQA1,PTPRC	cytokine-mediated signaling pathway	2.506e-06	GO:0019221	GO: Biological Process
	CD44,HLA-A,FAS,NT5E,CCL2,HLA-DQA1,RHOH,PTPRC	cell-cell adhesion	3.873e-06	GO:0098609	GO: Biological Process
	CD44,HLA-A,FAS,CCL2,HLA-DQA1,RHOH,TLR2,PTPRC	cell activation	4.156e-06	GO:0001775	GO: Biological Process
	CD44,HLA-A,FAS,CCL2,HLA-DQA1,RHOH,PTPRC	lymphocyte activation	9.972e-06	GO:0046649	GO: Biological Process
	CD44,HLA-A,FAS,HSPA1A,CCL2,HLA-DQA1,PTPRC	cellular response to cytokine stimulus	9.972e-06	GO:0071345	GO: Biological Process
	CD44,HLA-A,FAS,CCL2,HLA-DQA1,PTPRC	negative regulation of immune system process	1.235e-05	GO:0002683	GO: Biological Process
	CD44,HLA-A,FAS,CCL2,HLA-DQA1,PTPRC	regulation of lymphocyte activation	1.623e-05	GO:0051249	GO: Biological Process
	CD44,HLA-A,HSPA1A,NT5E,CCL2,PTGS2,TLR2	regulation of defense response	2.106e-05	GO:0031347	GO: Biological Process
	CD44,HLA-A,CCL2,HLA-DQA1,PTPRC	regulation of leukocyte proliferation	2.106e-05	GO:0070663	GO: Biological Process
	CD44,HLA-A,CCL2,HLA-DQA1,PTPRC	positive regulation of homotypic cell-cell adhesion	2.119e-05	GO:0034112	GO: Biological Process
	CD44,HLA-A,CCL2,HLA-DQA1,PTPRC	positive regulation of leukocyte cell-cell adhesion	2.183e-05	GO:1903039	GO: Biological Process
	CD44,FAS,HLA-DQA1,RHOH,PTPRC	T cell differentiation	2.297e-05	GO:0030217	GO: Biological Process
	CD44,HLA-A,FAS,CCL2,HLA-DQA1,PTPRC	regulation of leukocyte activation	2.59e-05	GO:0002694	GO: Biological Process
	CD44,HLA-A,CCL2,HLA-DQA1,PTPRC	positive regulation of cell-cell adhesion	3.686e-05	GO:0022409	GO: Biological Process
	CD44,HLA-A,FAS,CCL2,HLA-DQA1,PTPRC	regulation of cell activation	3.686e-05	GO:0050865	GO: Biological Process
	CD44,FAS,HSPA1A,CCL2,PTGS2,TLR2,PTPRC	positive regulation of intracellular signal transduction	4.053e-05	GO:1902533	GO: Biological Process
	CD44,HLA-A,FAS,HSPA1A,CCL2,HLA-DQA1,TLR2,PTPRC	regulation of immune system process	4.245e-05	GO:0002682	GO: Biological Process
	CD44,HLA-A,HSPA1A,CCL2,HLA-DQA1,TLR2,PTPRC	positive regulation of immune system process	4.245e-05	GO:0002684	GO: Biological Process
	CD44,HLA-A,FAS,HSPA1A,NT5E,CCL2,RHOH,PTPRC	negative regulation of response to stimulus	4.306e-05	GO:0048585	GO: Biological Process
	CD44,HLA-A,FAS,NT5E,CCL2,HLA-DQA1,RHOH,PTPRC	cell adhesion	4.412e-05	GO:0007155	GO: Biological Process
	CD44,HLA-A,FAS,NT5E,CCL2,HLA-DQA1,RHOH,PTPRC	biological adhesion	4.524e-05	GO:0022610	GO: Biological Process
	CD44,HLA-A,PTPRC	regulation of alpha-beta T cell proliferation	4.909e-05	GO:0046640	GO: Biological Process
	CD44,HLA-A,FAS,HSPA1A,CCL2,HLA-DQA1,TLR2,PTPRC	immune response	4.909e-05	GO:0006955	GO: Biological Process
	CD44,HLA-A,CCL2,HLA-DQA1,PTPRC	leukocyte proliferation	5.381e-05	GO:0070661	GO: Biological Process
	CD44,HLA-A,CCL2,HLA-DQA1,PTPRC	regulation of T cell activation	5.805e-05	GO:0050863	GO: Biological Process
	CD44,HLA-A,CCL2,HLA-DQA1,PTPRC	regulation of leukocyte cell-cell adhesion	6.457e-05	GO:1903037	GO: Biological Process
	CD44,NT5E,CCL2,PTGS2,TLR2	regulation of inflammatory response	6.457e-05	GO:0050727	GO: Biological Process
	CD44,HLA-A,FAS,CCL2,HLA-DQA1,PTGS2,TLR2,PTPRC	regulation of cell proliferation	6.457e-05	GO:0042127	GO: Biological Process
	CD44,HLA-A,CCL2,HLA-DQA1	cellular response to interferon-gamma	6.457e-05	GO:0071346	GO: Biological Process
GAPDH, FADD, hsa_circ_0002484, PKM, LDHBP2, CAT, NFKBIA, NDUFB9P2, BNIP3P1, DHX9P1,	PKM,CAT	response to inactivity	0.002508	GO:0014854	GO: Biological Process
	PKM,FADD,GAPDH,NFKBIA,CAT	programmed cell death	0.002508	GO:0012501	GO: Biological Process
	PKM,GAPDH	glucose catabolic process to pyruvate	0.002508	GO:0061718	GO: Biological Process
	PKM,GAPDH	canonical glycolysis	0.002508	GO:0061621	GO: Biological Process
	PKM,GAPDH	NADH regeneration	0.002508	GO:0006735	GO: Biological Process
	PKM,GAPDH	glycolytic process through glucose-6-phosphate	0.002508	GO:0061620	GO: Biological Process
	PKM,GAPDH	glycolytic process through fructose-6-phosphate	0.002508	GO:0061615	GO: Biological Process
	PKM,GAPDH	glucose catabolic process	0.002663	GO:0006007	GO: Biological Process
	PKM,GAPDH,NFKBIA,CAT	response to nitrogen compound	0.00286	GO:1901698	GO: Biological Process
	PKM,GAPDH	NADH metabolic process	0.00364	GO:0006734	GO: Biological Process
	PKM,GAPDH	hexose catabolic process	0.00488	GO:0019320	GO: Biological Process
	PKM,FADD,NFKBIA,CAT	response to abiotic stimulus	0.00488	GO:0009628	GO: Biological Process
	PKM,GAPDH,CAT	generation of precursor metabolites and energy	0.00488	GO:0006091	GO: Biological Process
	PKM,GAPDH	NAD metabolic process	0.005405	GO:0019674	GO: Biological Process
	PKM,GAPDH	monosaccharide catabolic process	0.005405	GO:0046365	GO: Biological Process
	NFKBIA,CAT	negative regulation of NF-kappaB transcription factor activity	0.006185	GO:0032088	GO: Biological Process
	PKM,NFKBIA,CAT	response to peptide	0.006185	GO:1901652	GO: Biological Process
S1PR1, CXCL12, ENG, KDR, NES, NOS3, ACE,	CXCL12,ACE,ENG,S1PR1,NOS3,KDR	angiogenesis	1.71e-06	GO:0001525	GO: Biological Process
	CXCL12,ACE,ENG,S1PR1,NOS3,KDR	blood vessel morphogenesis	2.401e-06	GO:0048514	GO: Biological Process
	CXCL12,ACE,ENG,S1PR1,NOS3,KDR	blood vessel development	4.126e-06	GO:0001568	GO: Biological Process
	CXCL12,ACE,ENG,S1PR1,NOS3,KDR	vasculature development	4.126e-06	GO:0001944	GO: Biological Process
	CXCL12,ACE,ENG,NES,S1PR1,NOS3,KDR	regulation of cell proliferation	9.764e-06	GO:0042127	GO: Biological Process
	CXCL12,S1PR1,KDR	positive regulation of positive chemotaxis	1.821e-05	GO:0050927	GO: Biological Process
	CXCL12,S1PR1,KDR	regulation of positive chemotaxis	1.821e-05	GO:0050926	GO: Biological Process
	CXCL12,ACE,ENG,S1PR1,NOS3,KDR	circulatory system development	2.644e-05	GO:0072359	GO: Biological Process
	CXCL12,ACE,ENG,S1PR1,NOS3,KDR	cardiovascular system development	2.644e-05	GO:0072358	GO: Biological Process
	CXCL12,ACE,ENG,NOS3,KDR	blood circulation	4.724e-05	GO:0008015	GO: Biological Process
	CXCL12,ACE,ENG,NOS3,KDR	circulatory system process	4.724e-05	GO:0003013	GO: Biological Process
	CXCL12,ACE,ENG,S1PR1,NOS3,KDR	anatomical structure formation involved in morphogenesis	6.243e-05	GO:0048646	GO: Biological Process
	CXCL12,ACE,ENG,S1PR1,NOS3,KDR	cell migration	6.243e-05	GO:0016477	GO: Biological Process
	CXCL12,S1PR1,KDR	positive chemotaxis	7.899e-05	GO:0050918	GO: Biological Process
	CXCL12,ENG,S1PR1,KDR	cell chemotaxis	7.899e-05	GO:0060326	GO: Biological Process
	CXCL12,ACE,ENG,S1PR1,NOS3,KDR	localization of cell	7.899e-05	GO:0051674	GO: Biological Process
	CXCL12,ACE,ENG,S1PR1,NOS3,KDR	cell motility	7.899e-05	GO:0048870	GO: Biological Process
	CXCL12,ACE,ENG,NOS3,KDR	tube development	7.899e-05	GO:0035295	GO: Biological Process
	CXCL12,ACE,ENG,S1PR1,KDR	regulation of cell migration	0.0001103	GO:0030334	GO: Biological Process
	CXCL12,ACE,ENG,S1PR1,KDR	regulation of cell motility	0.0001456	GO:2000145	GO: Biological Process
	ACE,NOS3,KDR	vasodilation	0.0001553	GO:0042311	GO: Biological Process
	CXCL12,ACE,S1PR1,KDR	positive regulation of response to external stimulus	0.0001553	GO:0032103	GO: Biological Process
	CXCL12,ACE,ENG,S1PR1,KDR	regulation of cellular component movement	0.0001801	GO:0051270	GO: Biological Process
	CXCL12,ACE,ENG,S1PR1,KDR	regulation of locomotion	0.0001801	GO:0040012	GO: Biological Process
	CXCL12,ACE,ENG,S1PR1,NOS3,KDR	locomotion	0.0001801	GO:0040011	GO: Biological Process
	ACE,ENG,NOS3	regulation of systemic arterial blood pressure	0.0002257	GO:0003073	GO: Biological Process
	CXCL12,ENG,KDR	regulation of endothelial cell proliferation	0.0002257	GO:0001936	GO: Biological Process
	ENG,S1PR1,KDR	endothelial cell differentiation	0.0002512	GO:0045446	GO: Biological Process
	CXCL12,ACE,ENG,S1PR1,NOS3,KDR	movement of cell or subcellular component	0.0002512	GO:0006928	GO: Biological Process
	CXCL12,ACE,ENG,S1PR1,NOS3,KDR	regulation of multicellular organismal development	0.0002513	GO:2000026	GO: Biological Process
	CXCL12,ACE,S1PR1,NOS3,KDR	regulation of response to external stimulus	0.0003154	GO:0032101	GO: Biological Process
	CXCL12,ENG,KDR	endothelial cell proliferation	0.000317	GO:0001935	GO: Biological Process
	ENG,S1PR1,KDR	endothelium development	0.000361	GO:0003158	GO: Biological Process
	CXCL12,S1PR1,KDR	positive regulation of chemotaxis	0.000361	GO:0050921	GO: Biological Process
	ENG,NOS3,KDR	positive regulation of angiogenesis	0.0003756	GO:0045766	GO: Biological Process
	ENG,NOS3,KDR	positive regulation of vasculature development	0.0005134	GO:1904018	GO: Biological Process
	ACE,ENG	positive regulation of systemic arterial blood pressure	0.000666	GO:0003084	GO: Biological Process
	CXCL12,ACE,NOS3,KDR	regulation of anatomical structure size	0.000666	GO:0090066	GO: Biological Process
	ACE,NES,KDR	stem cell proliferation	0.0006787	GO:0072089	GO: Biological Process
hsa_circ_0021727, CDKN1A, TLR4, POC1B-AS1, FGFR3, AC027031.2, LYPLA2P1,	CDKN1A,TLR4	positive regulation of B cell proliferation	0.004904	GO:0030890	GO: Biological Process
	CDKN1A,FGFR3,TLR4	positive regulation of kinase activity	0.004904	GO:0033674	GO: Biological Process
	CDKN1A,TLR4	regulation of B cell proliferation	0.004904	GO:0030888	GO: Biological Process
	CDKN1A,FGFR3,TLR4	apoptotic signaling pathway	0.004904	GO:0097190	GO: Biological Process
	FGFR3,TLR4	astrocyte differentiation	0.004904	GO:0048708	GO: Biological Process
	CDKN1A,FGFR3,TLR4	positive regulation of programmed cell death	0.004904	GO:0043068	GO: Biological Process
	CDKN1A,FGFR3,TLR4	positive regulation of transferase activity	0.004904	GO:0051347	GO: Biological Process
	FGFR3,TLR4	regulation of osteoclast differentiation	0.004904	GO:0045670	GO: Biological Process
	CDKN1A,FGFR3,TLR4	positive regulation of cell death	0.004975	GO:0010942	GO: Biological Process
	FGFR3,TLR4	glial cell development	0.005312	GO:0021782	GO: Biological Process
	CDKN1A,TLR4	positive regulation of B cell activation	0.005312	GO:0050871	GO: Biological Process
	CDKN1A,TLR4	B cell proliferation	0.005312	GO:0042100	GO: Biological Process
	CDKN1A,TLR4	positive regulation of reactive oxygen species metabolic process	0.005312	GO:2000379	GO: Biological Process
	FGFR3,TLR4	osteoclast differentiation	0.005312	GO:0030316	GO: Biological Process
	CDKN1A,FGFR3,TLR4	regulation of kinase activity	0.005312	GO:0043549	GO: Biological Process
	CDKN1A,FGFR3,TLR4	positive regulation of cell proliferation	0.005807	GO:0008284	GO: Biological Process
	FGFR3,TLR4	regulation of myeloid leukocyte differentiation	0.005807	GO:0002761	GO: Biological Process
	CDKN1A,FGFR3,TLR4	positive regulation of protein phosphorylation	0.005807	GO:0001934	GO: Biological Process
	CDKN1A,TLR4	regulation of B cell activation	0.005807	GO:0050864	GO: Biological Process
	CDKN1A,FGFR3,TLR4	positive regulation of phosphorylation	0.005807	GO:0042327	GO: Biological Process
	CDKN1A,FGFR3,TLR4	regulation of transferase activity	0.005807	GO:0051338	GO: Biological Process

## Sheet: Pathway
Module members	Enriched genes	Category name	Adjusted P-value (BH)	Category ID	Resource
SUPT5H, RFC4, CCNE1, LMNB1, CCNA2, PARPBP, CCNB1, ARHGAP11A, RFC3, HIST1H2BJ, PCLAF, KIF11, CEP55, PBK, BLM, UBE2T, RACGAP1, HIST1H2BK, STAG2, TFRC, KIF2C, NCAPD2, KIF4A, AL445487.1, SMC2, LDLR, TOP2A, ATAD2, ANLN, MCM7, ASF1B, NCAPG, SHCBP1, PDIA5, EXO1, OIP5, NUP107, SEC13, ESPL1, TAGLN2P1, KIF18A, AURKB, KPNA2, KNTC1, DLGAP5, CDC20, KIF23, HMGB2, STMN1, PLK4, CDCA7, PCNA, RFC5, AURKA, CENPE, M…	RAD51,FOXM1,KNTC1,HIST1H2BJ,KIF18A,VRK1,KIF23,CENPJ,CENPA,MCM8,NUP107,ERCC6L,CENPE,RBL1,GTSE1,HIST3H2BB,HJURP,SMC4,CENPU,BARD1,MCM2,OIP5,PSMD3,MCM4,MCM7,NUF2,MCM10,RFC2,RFC3,SMC2,RFC4,RFC5,CDCA8,NCAPG2,ZWINT,CCNA2,CCNB1,CDC7,PKMYT1,KIF20A,BLM,TYMS,CCNE1,AURKA,HIST1H2BL,NCAPG,HIST2H2BE,BRCA1,LMNB1,NDC80,BRCA2,CENPM,CCNB2,CCNE2,PRIM1,DHFR,BUB1,BUB1B,TPX2,NCAPD2,EXO1,CDT1,CDC6,CLSPN,CDC20,CDC25C,ESP…	Cell Cycle	5.157e-72	1269741	REACTOME
	FOXM1,KNTC1,HIST1H2BJ,KIF18A,VRK1,KIF23,CENPJ,CENPA,MCM8,NUP107,ERCC6L,CENPE,RBL1,GTSE1,HIST3H2BB,SMC4,CENPU,MCM2,PSMD3,MCM4,MCM7,NUF2,MCM10,RFC2,RFC3,SMC2,RFC4,RFC5,CDCA8,NCAPG2,ZWINT,CCNA2,CCNB1,CDC7,PKMYT1,KIF20A,TYMS,CCNE1,AURKA,HIST1H2BL,NCAPG,HIST2H2BE,LMNB1,NDC80,CENPM,CCNB2,CCNE2,PRIM1,DHFR,BUB1,BUB1B,TPX2,NCAPD2,CDT1,CDC6,CDC20,CDC25C,ESPL1,PLK4,STAG2,HIST2H3C,TOP2A,HIST1H2BK,PCNA,AURKB,…	Cell Cycle, Mitotic	1.234e-63	1269763	REACTOME
	KNTC1,HIST1H2BJ,KIF18A,VRK1,KIF23,CENPA,NUP107,ERCC6L,CENPE,HIST3H2BB,SMC4,CENPU,PSMD3,NUF2,SMC2,CDCA8,NCAPG2,ZWINT,CCNB1,KIF20A,HIST1H2BL,NCAPG,HIST2H2BE,LMNB1,NDC80,CENPM,CCNB2,BUB1,BUB1B,NCAPD2,CDC20,ESPL1,STAG2,HIST2H3C,HIST1H2BK,AURKB,SEC13,KIF2C	M Phase	5.021e-31	1269810	REACTOME
	HIST1H2BJ,MCM8,GTSE1,HIST3H2BB,BARD1,MCM2,PSMD3,MCM4,MCM7,MCM10,RFC2,RFC3,RFC4,RFC5,CCNA2,CCNB1,CDC7,PKMYT1,BLM,CCNE1,HIST1H2BL,HIST2H2BE,BRCA1,CCNB2,CCNE2,BUB1B,EXO1,CDC6,CLSPN,CDC20,CDC25C,HIST1H2BK	Cell Cycle Checkpoints	2.832e-29	1269742	REACTOME
	KNTC1,KIF18A,CENPA,NUP107,ERCC6L,CENPE,SMC4,CENPU,NUF2,SMC2,CDCA8,ZWINT,CCNB1,NCAPG,NDC80,CENPM,CCNB2,BUB1,BUB1B,NCAPD2,CDC20,STAG2,AURKB,SEC13,KIF2C	Mitotic Prometaphase	1.245e-26	1269820	REACTOME
	HIST1H2BJ,MCM8,GTSE1,HIST3H2BB,BARD1,MCM2,PSMD3,MCM4,MCM7,MCM10,RFC2,RFC3,RFC4,RFC5,CCNB1,CDC7,PKMYT1,BLM,HIST1H2BL,HIST2H2BE,BRCA1,CCNB2,EXO1,CDC6,CLSPN,CDC25C,HIST1H2BK	G2/M Checkpoints	1.749e-24	1269753	REACTOME
	KNTC1,KIF18A,CENPA,NUP107,ERCC6L,CENPE,CENPU,NUF2,CDCA8,ZWINT,CCNB1,NDC80,CENPM,CCNB2,BUB1,BUB1B,CDC20,STAG2,AURKB,SEC13,KIF2C	Resolution of Sister Chromatid Cohesion	3.023e-21	1269821	REACTOME
	KIF23,CENPA,SMC4,STMN1,SMC2,CDCA8,KIF20A,AURKA,NCAPG,NDC80,BUB1,NCAPD2,RACGAP1,AURKB,KIF2C	Aurora B signaling	1.34e-19	138080	Pathway Interaction Database
	KNTC1,KIF18A,VRK1,CENPA,NUP107,ERCC6L,CENPE,CENPU,PSMD3,NUF2,CDCA8,ZWINT,LMNB1,NDC80,CENPM,BUB1,BUB1B,CDC20,ESPL1,STAG2,AURKB,SEC13,KIF2C	Mitotic Anaphase	1.361e-18	1269825	REACTOME
	KNTC1,KIF18A,VRK1,CENPA,NUP107,ERCC6L,CENPE,CENPU,PSMD3,NUF2,CDCA8,ZWINT,LMNB1,NDC80,CENPM,BUB1,BUB1B,CDC20,ESPL1,STAG2,AURKB,SEC13,KIF2C	Mitotic Metaphase and Anaphase	1.392e-18	1269823	REACTOME
	KNTC1,HIST1H2BJ,KIF18A,CENPA,NUP107,ERCC6L,CENPE,HIST3H2BB,CENPU,NUF2,PRC1,CDCA8,ZWINT,HIST1H2BL,HIST2H2BE,NDC80,CENPM,BUB1,BUB1B,PKN1,CDC20,CDC25C,HIST2H3C,HIST1H2BK,AURKB,SEC13,KIF2C	RHO GTPase Effectors	2.257e-18	1269509	REACTOME
	RAD51,HIST1H2BJ,PCLAF,HIST3H2BB,DTL,POLR2K,BARD1,XRCC3,RFC2,RFC3,RFC4,RFC5,CCNA2,FANCD2,BLM,HIST1H2BL,HIST2H2BE,BRCA1,UBE2T,BRCA2,FANCI,EXO1,CLSPN,POLQ,HIST1H2BK,PCNA,KPNA2	DNA Repair	1.602e-17	1270350	REACTOME
	RAD51,HIST1H2BJ,HIST3H2BB,BARD1,XRCC3,RFC2,RFC3,RFC4,RFC5,CCNA2,BLM,HIST1H2BL,HIST2H2BE,BRCA1,BRCA2,EXO1,CLSPN,POLQ,HIST1H2BK,PCNA	Homology Directed Repair	3.435e-17	1309099	REACTOME
	ERCC6L,CENPE,CENPU,CCNB1,KIF20A,AURKA,NDC80,BUB1,BUB1B,TPX2,CLSPN,CDC20,CDC25C,STAG2	PLK1 signaling events	4.293e-17	138007	Pathway Interaction Database
	MCM8,RBL1,MCM2,PSMD3,MCM4,MCM7,MCM10,CCNA2,CCNB1,CDC7,TYMS,CCNE1,CCNE2,PRIM1,DHFR,CDT1,CDC6,TOP2A,PCNA,MYBL2	Mitotic G1-G1/S phases	5.765e-17	1269764	REACTOME
	RBL1,MCM2,MCM4,MCM7,CCNA2,CCNB1,CDC7,PKMYT1,CCNE1,CCNB2,CCNE2,BUB1,BUB1B,CDC6,CDC20,CDC25C,ESPL1,STAG2,PCNA	Cell cycle	5.765e-17	83054	KEGG
	RAD51,HIST1H2BJ,HIST3H2BB,BARD1,XRCC3,RFC2,RFC3,RFC4,RFC5,CCNA2,BLM,HIST1H2BL,HIST2H2BE,BRCA1,BRCA2,EXO1,CLSPN,POLQ,HIST1H2BK,PCNA,KPNA2	DNA Double-Strand Break Repair	6.292e-17	1309095	REACTOME
	KNTC1,KIF18A,CENPA,NUP107,ERCC6L,CENPE,CENPU,PSMD3,NUF2,CDCA8,ZWINT,NDC80,CENPM,BUB1,BUB1B,CDC20,ESPL1,STAG2,AURKB,SEC13,KIF2C	Separation of Sister Chromatids	6.733e-17	1269826	REACTOME
	MCM8,MCM2,MCM4,MCM7,MCM10,RFC2,RFC3,RFC4,RFC5,CDC7,CDC6,CLSPN,CDC25C	Activation of ATR in response to replication stress	1.299e-16	1269757	REACTOME
	KNTC1,HIST1H2BJ,KIF18A,CENPA,NUP107,ERCC6L,CENPE,HIST3H2BB,CENPU,NUF2,PRC1,ARHGAP11A,CDCA8,ZWINT,HIST1H2BL,HIST2H2BE,NDC80,CENPM,BUB1,BUB1B,RACGAP1,PKN1,CDC20,CDC25C,HIST2H3C,HIST1H2BK,AURKB,SEC13,KIF2C	Signaling by Rho GTPases	1.887e-16	1269507	REACTOME
	RAD51,HIST1H2BJ,HIST3H2BB,BARD1,XRCC3,RFC2,RFC3,RFC4,RFC5,CCNA2,BLM,HIST1H2BL,HIST2H2BE,BRCA1,BRCA2,EXO1,CLSPN,HIST1H2BK,PCNA	HDR through Homologous Recombination (HR) or Single Strand Annealing (SSA)	2.002e-16	1309100	REACTOME
	KNTC1,KIF18A,CENPA,NUP107,ERCC6L,CENPE,CENPU,NUF2,CDCA8,ZWINT,NDC80,CENPM,BUB1,BUB1B,CDC20,AURKB,SEC13,KIF2C	RHO GTPases Activate Formins	3.375e-16	1269519	REACTOME
	MCM8,MCM2,PSMD3,MCM4,MCM7,MCM10,CCNA2,CCNB1,CDC7,TYMS,CCNE1,CCNE2,PRIM1,DHFR,CDT1,CDC6,PCNA	G1/S Transition	1.363e-14	1269768	REACTOME
	HIST1H2BJ,CENPA,HIST3H2BB,HJURP,CENPU,OIP5,RFC2,RFC3,RFC4,RFC5,HIST1H2BL,HIST2H2BE,CENPM,PRIM1,HIST1H2BK,PCNA	Chromosome Maintenance	5.634e-14	1269853	REACTOME
	MCM8,MCM2,PSMD3,MCM4,MCM7,RFC2,RFC3,RFC4,RFC5,CCNA2,CCNE1,CCNE2,PRIM1,CDT1,CDC6,STAG2,PCNA	S Phase	5.634e-14	1269777	REACTOME
	MCM8,MCM2,PSMD3,MCM4,MCM7,MCM10,RFC2,RFC3,RFC4,RFC5,CCNA2,CDC7,PRIM1,CDT1,CDC6,PCNA	DNA Replication	6.186e-14	1269875	REACTOME
	HIST1H2BJ,HIST3H2BB,BARD1,RFC2,RFC3,RFC4,RFC5,CCNB1,BLM,HIST1H2BL,HIST2H2BE,BRCA1,EXO1,CDC25C,HIST1H2BK	G2/M DNA damage checkpoint	1.364e-13	1269754	REACTOME
	HIST1H2BJ,HIST3H2BB,BARD1,RFC2,RFC3,RFC4,RFC5,CCNA2,BLM,HIST1H2BL,HIST2H2BE,BRCA1,EXO1,CLSPN,HIST1H2BK	Processing of DNA double-strand break ends	2.119e-13	1309101	REACTOME
	RAD51,BARD1,XRCC3,RFC2,RFC3,RFC4,RFC5,BLM,BRCA1,BRCA2,EXO1	Homologous DNA Pairing and Strand Exchange	2.021e-12	1309103	REACTOME
	MCM8,MCM2,MCM4,MCM7,RFC2,RFC3,RFC4,RFC5,PRIM1,PCNA	DNA strand elongation	2.905e-12	1269784	REACTOME
	CENPJ,RBL1,POLR2K,BARD1,RFC2,RFC3,RFC4,RFC5,CCNA2,CCNB1,FANCD2,BLM,CCNE1,AURKA,BRCA1,SUPT5H,CCNE2,FANCI,TPX2,EXO1,CDC25C,PCNA,AURKB	Transcriptional Regulation by TP53	3.981e-12	1269654	REACTOME
	MCM8,MCM2,PSMD3,MCM4,MCM7,RFC2,RFC3,RFC4,RFC5,CCNA2,PRIM1,CDT1,CDC6,PCNA	Synthesis of DNA	7.297e-12	1269779	REACTOME
	RAD51,BARD1,XRCC3,RFC2,RFC3,RFC4,RFC5,BLM,BRCA1,BRCA2,EXO1,PCNA	HDR through Homologous Recombination (HRR)	1.82e-11	1309102	REACTOME
	RAD51,BARD1,RFC2,RFC3,RFC4,RFC5,BLM,BRCA1,BRCA2,EXO1	Presynaptic phase of homologous DNA pairing and strand exchange	3.174e-11	1309104	REACTOME
	MCM8,MCM2,MCM4,MCM7,MCM10,CDC7,PRIM1,CDT1,CDC6	Activation of the pre-replicative complex	1.311e-10	1269773	REACTOME
	MCM8,CCNB1,TYMS,CCNE1,PRIM1,DHFR,CDT1,CDC6,PCNA	E2F mediated regulation of DNA replication	2.348e-10	1269774	REACTOME
	MCM2,MCM4,MCM7,RFC2,RFC3,RFC4,RFC5,PRIM1,PCNA	DNA replication	4.041e-10	83039	KEGG
	HIST1H2BJ,VRK1,NUP107,HIST3H2BB,SMC4,SMC2,NCAPG2,CCNB1,HIST1H2BL,HIST2H2BE,LMNB1,CCNB2,HIST2H3C,HIST1H2BK	Mitotic Prophase	5.378e-10	1269811	REACTOME
	RBL1,CCNA2,CCNE1,CCNE2,CDC6,TOP2A,PCNA,MYBL2	G0 and Early G1	5.731e-10	1269765	REACTOME
	BARD1,RFC2,RFC3,RFC4,RFC5,CCNA2,BLM,AURKA,BRCA1,TPX2,EXO1,AURKB	Regulation of TP53 Activity through Phosphorylation	5.944e-10	1383080	REACTOME
	RAD51,BARD1,RFC2,RFC3,RFC4,RFC5,BLM,BRCA1,EXO1	HDR through Single Strand Annealing (SSA)	6.221e-10	1309108	REACTOME
	KIF18A,KIF23,CENPE,KIF4A,KIF20A,KIF15,RACGAP1,KIF11,KIF2C	Kinesins	2.025e-09	1269378	REACTOME
	HIST1H2BJ,HIST3H2BB,RFC2,RFC3,RFC4,RFC5,HIST1H2BL,HIST2H2BE,PRIM1,HIST1H2BK,PCNA	Telomere Maintenance	2.844e-09	1269856	REACTOME
	SMC4,SMC2,CCNB1,NCAPG,CCNB2,NCAPD2	Condensation of Prometaphase Chromosomes	3.364e-09	1269822	REACTOME
	CENPJ,RBL1,CCNA2,CCNB1,CCNE1,AURKA,CCNE2,CDC25C,PCNA	TP53 Regulates Transcription of Cell Cycle Genes	6.585e-09	1383071	REACTOME
	RAD51,HIST1H2BJ,HIST3H2BB,BLM,HIST1H2BL,HIST2H2BE,BRCA1,LMNB1,BRCA2,STAG2,HIST2H3C,HIST1H2BK	Meiosis	1.264e-08	1269865	REACTOME
	RBL1,CCNA2,TYMS,CCNE1,BRCA1,TK1,CCNE2,DHFR,CDC6,MYBL2	E2F transcription factor network	1.264e-08	137934	Pathway Interaction Database
	HIST1H2BJ,CENPA,HIST3H2BB,HJURP,CENPU,OIP5,HIST1H2BL,HIST2H2BE,CENPM,HIST1H2BK	Nucleosome assembly	1.264e-08	1269854	REACTOME
	HIST1H2BJ,CENPA,HIST3H2BB,HJURP,CENPU,OIP5,HIST1H2BL,HIST2H2BE,CENPM,HIST1H2BK	Deposition of new CENPA-containing nucleosomes at the centromere	1.264e-08	1269855	REACTOME
	HIST1H2BJ,HIST3H2BB,SMC4,SMC2,NCAPG2,CCNB1,HIST1H2BL,HIST2H2BE,HIST2H3C,HIST1H2BK	Condensation of Prophase Chromosomes	1.629e-08	1269813	REACTOME
	RFC2,RFC3,RFC4,RFC5,PRIM1,PCNA	Leading Strand Synthesis	1.776e-08	1269786	REACTOME
	RFC2,RFC3,RFC4,RFC5,PRIM1,PCNA	Polymerase switching on the C-strand of the telomere	1.776e-08	1269861	REACTOME
	RFC2,RFC3,RFC4,RFC5,PRIM1,PCNA	Polymerase switching	1.776e-08	1269787	REACTOME
	RAD51,BARD1,XRCC3,BLM,BRCA1,BRCA2,EXO1	Resolution of D-loop Structures through Synthesis-Dependent Strand Annealing (SDSA)	3.981e-08	1309107	REACTOME
	FOXM1,CCNB1,PKMYT1,CCNB2,CDC25C,MYBL2	Polo-like kinase mediated events	6.902e-08	1269804	REACTOME
	MCM8,MCM2,PSMD3,MCM4,MCM7,MCM10,CDC7,PRIM1,CDT1,CDC6	DNA Replication Pre-Initiation	7.064e-08	1269832	REACTOME
	MCM8,MCM2,PSMD3,MCM4,MCM7,MCM10,CDC7,PRIM1,CDT1,CDC6	M/G1 Transition	7.064e-08	1269831	REACTOME
	RAD51,HIST1H2BJ,HIST3H2BB,BLM,HIST1H2BL,HIST2H2BE,BRCA1,BRCA2,HIST2H3C,HIST1H2BK	Meiotic recombination	7.764e-08	1269866	REACTOME
	MCM2,MCM4,MCM7,CCNE1,CDT1,CDC6	CDK Regulation of DNA Replication	9.422e-08	M6682	MSigDB C2 BIOCARTA (v6.0)
	TYMS,CCNE1,DHFR,CDT1,CDC6,PCNA	G1/S-Specific Transcription	9.422e-08	1269772	REACTOME
	FOXM1,CENPJ,GTSE1,PSMD3,CCNA2,CCNB1,PKMYT1,AURKA,CCNB2,TPX2,CDC25C,PLK4,MYBL2	G2/M Transition	1.108e-07	1269799	REACTOME
	FOXM1,CENPJ,GTSE1,PSMD3,CCNA2,CCNB1,PKMYT1,AURKA,CCNB2,TPX2,CDC25C,PLK4,MYBL2	Mitotic G2-G2/M phases	1.242e-07	1269797	REACTOME
	RFC2,RFC3,RFC4,RFC5,PRIM1,PCNA	Lagging Strand Synthesis	1.847e-07	1269788	REACTOME
	RAD51,BARD1,XRCC3,BLM,BRCA1,BRCA2,EXO1	Resolution of D-loop Structures through Holliday Junction Intermediates	2.368e-07	1309106	REACTOME
	BARD1,RFC2,RFC3,RFC4,RFC5,CCNA2,BLM,AURKA,BRCA1,TPX2,EXO1,AURKB	Regulation of TP53 Activity	2.368e-07	1383076	REACTOME
	MCM8,MCM2,PSMD3,MCM4,MCM7,MCM10,CCNA2,CDT1,CDC6	Removal of licensing factors from origins	2.549e-07	1269796	REACTOME
	KIF18A,KIF23,CENPE,KIF4A,KIF20A,KIF15,RACGAP1,KIF11,SEC13,KIF2C	MHC class II antigen presentation	2.782e-07	1269200	REACTOME
	RAD51,BARD1,XRCC3,BLM,BRCA1,BRCA2,EXO1	Resolution of D-Loop Structures	2.782e-07	1309105	REACTOME
	FOXM1,CCNA2,CCNB1,PKMYT1,CCNB2,CDC25C	Cyclin A/B1 associated events during G2/M transition	3.199e-07	1269800	REACTOME
	MCM8,MCM2,PSMD3,MCM4,MCM7,MCM10,CCNA2,CDT1,CDC6	Regulation of DNA replication	3.396e-07	1269794	REACTOME
	HIST1H2BJ,HIST3H2BB,CCNA2,CCNE1,HIST1H2BL,HIST2H2BE,LMNB1,CCNE2,HIST1H2BK	DNA Damage/Telomere Stress Induced Senescence	3.745e-07	1270429	REACTOME
	ERBB2,CENPJ,RBL1,POLR2K,BARD1,RFC2,RFC3,RFC4,RFC5,ATAD2,CCNA2,CCNB1,FANCD2,BLM,CCNE1,AURKA,BRCA1,SUPT5H,CCNE2,FANCI,TPX2,EXO1,CDC25C,PCNA,AURKB,MYBL2	Generic Transcription Pathway	4.061e-07	1269650	REACTOME
	RFC2,RFC3,RFC4,RFC5,EXO1,PCNA	Mismatch repair	4.061e-07	83045	KEGG
	KIF18A,KIF23,CENPE,KIF4A,KIF20A,KIF15,RACGAP1,KIF11,KIF2C	COPI-dependent Golgi-to-ER retrograde traffic	4.981e-07	1383042	REACTOME
	RFC2,RFC3,RFC4,RFC5,PRIM1,PCNA	Telomere C-strand (Lagging Strand) Synthesis	5.232e-07	1269859	REACTOME
	RFC2,RFC3,RFC4,RFC5,EXO1,PCNA	mismatch repair pathway	8.705e-07	PW:0000662	Pathway Ontology
	KIF18A,KIF23,CENPE,KIF4A,KIF20A,KIF15,RACGAP1,HIST2H3C,KIF11,MYB,KIF2C	Factors involved in megakaryocyte development and platelet production	1.422e-06	1269377	REACTOME
	CCNB1,PKMYT1,CCNE1,AURKA,CCNB2,CCNE2,BUB1,CDC20,CDC25C,ESPL1	Oocyte meiosis	1.429e-06	126909	KEGG
	RAD51,BARD1,FANCD2,CCNE1,BRCA1,PCNA	BARD1 signaling events	1.691e-06	137959	Pathway Interaction Database
	RFC2,RFC3,RFC4,RFC5,PCNA	Translesion synthesis by REV1	1.969e-06	1270370	REACTOME
	DTL,RFC2,RFC3,RFC4,RFC5,PCNA	Recognition of DNA damage by PCNA-containing replication complex	2.046e-06	1270368	REACTOME
	CENPA,DLGAP5,AURKA,BRCA1,TPX2,AURKB	Aurora A signaling	2.432e-06	137925	Pathway Interaction Database
	RFC2,RFC3,RFC4,RFC5,PRIM1,PCNA	Extension of Telomeres	2.432e-06	1269857	REACTOME
	PCLAF,DTL,RFC2,RFC3,RFC4,RFC5,PCNA	DNA Damage Bypass	2.432e-06	1270367	REACTOME
MEG3, ITGB3, FENDRR, AC007608.2, RPS20P22, RPS14P4, CARMN, ADAMTS9-AS2, CMAHP, BGN, TEK, KIT, TNS1, HGF, CD34, MITF, PDGFB,	TEK,PDGFB,KIT,HGF,ITGB3	Rap1 signaling pathway	6.819e-06	868086	KEGG
	TEK,PDGFB,KIT,HGF,ITGB3	GRB2 events in EGFR signaling	6.819e-06	1269382	REACTOME
	TEK,PDGFB,KIT,HGF,ITGB3	SHC1 events in EGFR signaling	6.819e-06	1269383	REACTOME
	TEK,PDGFB,KIT,HGF,ITGB3	SOS-mediated signalling	6.819e-06	1269440	REACTOME
	TEK,PDGFB,KIT,HGF,ITGB3	RAF/MAP kinase cascade	6.819e-06	1269285	REACTOME
	TEK,PDGFB,KIT,HGF,ITGB3	Signalling to p38 via RIT and RIN	6.819e-06	1269468	REACTOME
	TEK,PDGFB,KIT,HGF,ITGB3	ARMS-mediated activation	6.819e-06	1269471	REACTOME
	TEK,PDGFB,KIT,HGF,ITGB3	Frs2-mediated activation	6.819e-06	1269470	REACTOME
	TEK,PDGFB,KIT,HGF,ITGB3	MAPK1/MAPK3 signaling	6.819e-06	1269502	REACTOME
	TEK,PDGFB,KIT,HGF,ITGB3	Prolonged ERK activation events	6.819e-06	1269469	REACTOME
	TEK,PDGFB,KIT,HGF,ITGB3	Signaling by Leptin	6.819e-06	1269632	REACTOME
	TEK,PDGFB,KIT,HGF,ITGB3	Interleukin receptor SHC signaling	6.819e-06	1269322	REACTOME
	TEK,PDGFB,KIT,HGF,ITGB3	Signalling to RAS	6.819e-06	1269465	REACTOME
	TEK,PDGFB,KIT,HGF,ITGB3	VEGFR2 mediated cell proliferation	6.819e-06	1269485	REACTOME
	TEK,PDGFB,KIT,HGF,ITGB3	Interleukin-2 signaling	6.819e-06	1269321	REACTOME
	TEK,PDGFB,KIT,HGF,ITGB3	Signalling to ERKs	6.819e-06	1269464	REACTOME
	TEK,PDGFB,KIT,HGF,ITGB3	RET signaling	6.819e-06	1427866	REACTOME
	TEK,PDGFB,KIT,HGF,ITGB3	FCERI mediated MAPK activation	6.819e-06	1269299	REACTOME
	TEK,PDGFB,KIT,HGF,ITGB3	Interleukin-3, 5 and GM-CSF signaling	6.819e-06	1269323	REACTOME
	TEK,PDGFB,KIT,HGF,ITGB3	NCAM signaling for neurite out-growth	7.086e-06	1270312	REACTOME
	TEK,PDGFB,KIT,HGF,ITGB3	MAPK family signaling cascades	8.205e-06	1269501	REACTOME
	TEK,PDGFB,KIT,HGF,ITGB3	IRS-mediated signalling	8.205e-06	1269431	REACTOME
	TEK,PDGFB,KIT,HGF,ITGB3	Insulin receptor signalling cascade	8.205e-06	1269429	REACTOME
	TEK,PDGFB,KIT,HGF,ITGB3	IGF1R signaling cascade	8.205e-06	1269618	REACTOME
	TEK,PDGFB,KIT,HGF,ITGB3	IRS-related events triggered by IGF1R	8.205e-06	1269620	REACTOME
	TEK,PDGFB,KIT,HGF,ITGB3	Signaling by Type 1 Insulin-like Growth Factor 1 Receptor (IGF1R)	8.205e-06	1269617	REACTOME
	TEK,PDGFB,KIT,HGF,ITGB3	Signaling by Insulin receptor	1.135e-05	1269428	REACTOME
	TEK,PDGFB,KIT,HGF,ITGB3	VEGFA-VEGFR2 Pathway	1.215e-05	1269483	REACTOME
	TEK,PDGFB,KIT,HGF,ITGB3	Signaling by SCF-KIT	1.252e-05	1269487	REACTOME
	TEK,PDGFB,KIT,HGF,ITGB3	Signaling by VEGF	1.252e-05	1269480	REACTOME
	TEK,PDGFB,KIT,HGF,ITGB3	PI3K-Akt signaling pathway	1.252e-05	692234	KEGG
	TEK,PDGFB,KIT,HGF,ITGB3	Downstream signal transduction	1.458e-05	1269479	REACTOME
	TEK,PDGFB,KIT,HGF,ITGB3	DAP12 signaling	1.494e-05	1269284	REACTOME
	TEK,PDGFB,KIT,HGF,ITGB3	Signaling by EGFR	1.617e-05	1269380	REACTOME
	TEK,PDGFB,KIT,HGF,ITGB3	DAP12 interactions	1.724e-05	1269283	REACTOME
	TEK,PDGFB,KIT,HGF,ITGB3	Signaling by PDGF	1.786e-05	1269478	REACTOME
	TEK,PDGFB,KIT,HGF,ITGB3	Fc epsilon receptor (FCERI) signaling	1.786e-05	1269298	REACTOME
	TEK,PDGFB,KIT,HGF,ITGB3	NGF signalling via TRKA from the plasma membrane	1.951e-05	1269460	REACTOME
	TEK,PDGFB,KIT,HGF,ITGB3	Gastrin-CREB signalling pathway via PKC and MAPK	3.673e-05	1269592	REACTOME
	TEK,PDGFB,KIT,HGF,ITGB3	Signalling by NGF	5.29e-05	1269443	REACTOME
	PDGFB,KIT,HGF	Constitutive Signaling by Aberrant PI3K in Cancer	6.041e-05	1268880	REACTOME
	TEK,PDGFB,KIT,HGF	Ras signaling pathway	6.672e-05	868085	KEGG
	PDGFB,HGF,MITF	Melanoma	6.899e-05	83114	KEGG
GAPDHP1, HSPA8P9, TIMM8BP2, YWHAZP3, GAPDHP72, VDAC1P1, SNHG7, SNHG19, MIR210HG, AL445189.2, AL356234.1, PSMD8, H2AFJ, TUBAP2, AL137792.1, AL118516.1, ZBTB11-AS1,	PSMD8,H2AFJ	TCF dependent signaling in response to WNT	0.03228	1269599	REACTOME
	PSMD8,H2AFJ	M Phase	0.03228	1269810	REACTOME
	PSMD8,H2AFJ	Signaling by Wnt	0.03228	1269594	REACTOME
	PSMD8,H2AFJ	Cellular responses to stress	0.03228	1270414	REACTOME
	PSMD8,H2AFJ	Cell Cycle, Mitotic	0.03228	1269763	REACTOME
	PSMD8,H2AFJ	Cell Cycle	0.03228	1269741	REACTOME
CCL2, CD44, HCG11, FAS, CRNDE, FAM92A1P1, MIR4435-2HG, RHOH, TUBB6, HLA-A, PTPRC, NT5E, PTGS2, HSPA1A, HLA-DQA2, TLR2,	HLA-A,FAS,CCL2,HLA-DQA1,TLR2	Herpes simplex infection	0.0001474	377873	KEGG
	HLA-A,FAS,HLA-DQA1	Allograft rejection	0.0006087	83123	KEGG
	HLA-A,FAS,HLA-DQA1	Graft-versus-host disease	0.0006087	83124	KEGG
	HLA-A,FAS,HLA-DQA1	Type I diabetes mellitus	0.0006087	83095	KEGG
	HLA-A,TUBB6,HLA-DQA1,TLR2	Phagosome	0.0006087	153910	KEGG
	HLA-A,FAS,HLA-DQA1	Autoimmune thyroid disease	0.0006886	83121	KEGG
	FAS,HSPA1A,CCL2,HLA-DQA1	Influenza A	0.0006886	217173	KEGG
	CD44,HLA-A,HSPA1A,HLA-DQA1	Epstein-Barr virus infection	0.001131	585562	KEGG
	HLA-DQA1,PTGS2,TLR2	Leishmaniasis	0.001343	144181	KEGG
	HLA-A,HSPA1A,HLA-DQA1	Antigen processing and presentation	0.001418	83074	KEGG
	CD44,HLA-A,HSPA1A,TLR2,PTPRC	Neutrophil degranulation	0.001593	1457780	REACTOME
	CCL2,HLA-DQA1,TLR2	Rheumatoid arthritis	0.001871	200309	KEGG
	CD44,HLA-A,HLA-DQA1	Interferon gamma signaling	0.001871	1269314	REACTOME
GAPDH, FADD, hsa_circ_0002484, PKM, LDHBP2, CAT, NFKBIA, NDUFB9P2, BNIP3P1, DHX9P1,	PKM,GAPDH,CAT	Carbon metabolism	0.0007703	814926	KEGG
	PKM,GAPDH	Glycolysis, core module involving three-carbon compounds	0.0007703	413341	KEGG
	PKM,GAPDH	Glycolysis	0.0007703	SMP00040	SMPDB
	FADD,NFKBIA	Acetylation and Deacetylation of RelA in The Nucleus	0.0008884	M10183	MSigDB C2 BIOCARTA (v6.0)
	PKM,GAPDH	glycolysis pathway	0.001243	PW:0000640	Pathway Ontology
	FADD,NFKBIA	NF-kB Signaling Pathway	0.001247	M15285	MSigDB C2 BIOCARTA (v6.0)
	PKM,GAPDH	Glycolysis (Embden-Meyerhof pathway), glucose => pyruvate	0.001267	413340	KEGG
	PKM,GAPDH	glycolysis/gluconeogenesis	0.001333	PW:0000025	Pathway Ontology
	FADD,NFKBIA	Tumor Necrosis Factor Pathway.	0.001333	M18030	MSigDB C2 BIOCARTA (v6.0)
	PKM,GAPDH	Glycolysis	0.001418	1269960	REACTOME
	FADD,NFKBIA	Induction of apoptosis through DR3 and DR4/5 Death Receptors	0.001418	M14971	MSigDB C2 BIOCARTA (v6.0)
	FADD,NFKBIA	HIV-1 Nef: Negative effector of Fas and TNF-alpha	0.001464	137995	Pathway Interaction Database
	FADD,NFKBIA	Ceramide signaling pathway	0.002145	138023	Pathway Interaction Database
	FADD,NFKBIA	HIV-I Nef: negative effector of Fas and TNF	0.003473	M13968	MSigDB C2 BIOCARTA (v6.0)
	FADD,NFKBIA	Fas Signaling Pathway	0.004059	M8873	MSigDB C2 BIOCARTA (v6.0)
	PKM,GAPDH	Glycolysis / Gluconeogenesis	0.004059	82926	KEGG
	FADD,NFKBIA	RIG-I-like receptor signaling pathway	0.00417	117292	KEGG
S1PR1, CXCL12, ENG, KDR, NES, NOS3, ACE,	S1PR1,NOS3,KDR	Signaling events mediated by VEGFR1 and VEGFR2	0.0002981	137940	Pathway Interaction Database
	S1PR1,KDR	S1P1 pathway	0.002235	137937	Pathway Interaction Database
	NOS3,KDR	VEGF, Hypoxia, and Angiogenesis	0.002728	M12975	MSigDB C2 BIOCARTA (v6.0)
	NOS3,KDR	Actions of Nitric Oxide in the Heart	0.002728	M4383	MSigDB C2 BIOCARTA (v6.0)
	NOS3,KDR	VEGF signaling pathway	0.006652	P00056	PantherDB
	NOS3,KDR	VEGF signaling pathway	0.006652	83066	KEGG
	CXCL12,ENG	HIF-1-alpha transcription factor network	0.006923	138045	Pathway Interaction Database
	NOS3	NOSIP mediated eNOS trafficking	0.01306	1270118	REACTOME
	KDR	altered vascular endothelial growth factor signaling involving proteins affecting its expression	0.01306	PW:0000353	Pathway Ontology
	S1PR1,NOS3	Sphingolipid signaling pathway	0.0159	1144995	KEGG
	KDR	altered vascular endothelial growth factor signaling involving the main players	0.01603	PW:0000351	Pathway Ontology
	NOS3,KDR	Fluid shear stress and atherosclerosis	0.01728	1474302	KEGG
	KDR	Neurophilin interactions with VEGF and VEGFR	0.01728	1269486	REACTOME
	NOS3,KDR	Angiogenesis	0.01728	P00005	PantherDB
AC025165.5, hsa_circ_0021727, CDKN1A, TLR4, POC1B-AS1, FGFR3, AC027031.2, LYPLA2P1,	CDKN1A,FGFR3,TLR4	PI3K-Akt signaling pathway	0.003659	692234	KEGG
	CDKN1A,FGFR3	Bladder cancer	0.003659	83115	KEGG
	CDKN1A,FGFR3	PI3K/AKT Signaling in Cancer	0.007519	1268879	REACTOME
	CDKN1A,TLR4	HIF-1 signaling pathway	0.007519	695200	KEGG
	FGFR3	t(4;14) translocations of FGFR3	0.007519	1268876	REACTOME
	CDKN1A,FGFR3,TLR4	Adaptive Immune System	0.007519	1269171	REACTOME
	CDKN1A,FGFR3	PIP3 activates AKT signaling	0.007519	1269188	REACTOME
	CDKN1A,FGFR3	GAB1 signalosome	0.007519	1269384	REACTOME
	CDKN1A,FGFR3	PI3K/AKT activation	0.007519	1269473	REACTOME
	CDKN1A,FGFR3	Role of LAT2/NTAL/LAB on calcium mobilization	0.007519	1269302	REACTOME
	CDKN1A,TLR4	Hepatitis B	0.007614	694606	KEGG
	CDKN1A,FGFR3	Downstream signaling events of B Cell Receptor (BCR)	0.01296	1269185	REACTOME
	CDKN1A,TLR4	Proteoglycans in cancer	0.01296	782000	KEGG
	CDKN1A	Transcriptional activation of cell cycle inhibitor p21	0.01391	1269749	REACTOME
	CDKN1A	Transcriptional activation of p53 responsive genes	0.01391	1269748	REACTOME
	CDKN1A,FGFR3	Signaling by the B Cell Receptor (BCR)	0.0144	1269183	REACTOME

## Sheet: Disease
Module members	Enriched genes	Category name	Adjusted P-value (BH)	Category ID	Resource
SUPT5H, RFC4, CCNE1, LMNB1, CCNA2, PARPBP, CCNB1, ARHGAP11A, RFC3, HIST1H2BJ, PCLAF, KIF11, CEP55, PBK, BLM, UBE2T, RACGAP1, HIST1H2BK, STAG2, TFRC, KIF2C, NCAPD2, KIF4A, AL445487.1, SMC2, LDLR, TOP2A, ATAD2, ANLN, MCM7, ASF1B, NCAPG, SHCBP1, PDIA5, EXO1, OIP5, NUP107, SEC13, ESPL1, TAGLN2P1, KIF18A, AURKB, KPNA2, KNTC1, DLGAP5, CDC20, KIF23, HMGB2, STMN1, PLK4, CDCA7, PCNA, RFC5, AURKA, CENPE, M…	RAD51,ERBB2,MCM4,STMN1,XRCC3,CCNB1,FANCD2,BLM,CCNE1,BRCA1,UBE2T,BRCA2,FANCI,DHFR,EXO1,PARPBP,PCNA	Fanconi Anemia	3.739e-08	C0015625	DisGeNET Curated
	RAD51,FANCD2,BLM,BRCA1,UBE2T,BRCA2,FANCI,HELLS	Chromosome Breakage	3.739e-08	C0376628	DisGeNET Curated
	RAD51,FOXM1,CDKN3,ERBB2,PCLAF,PBK,SMC4,HMGB2,MCM4,STMN1,STIL,XRCC3,PRC1,SMC2,LDLR,PHGDH,CCNA2,CCNB1,TFRC,FANCD2,BLM,TYMS,AURKA,BRCA1,NDC80,BRCA2,SPHK1,CCNE2,DHFR,BUB1,BUB1B,ASPM,PIMREG,CDC25C,ESPL1,PLK4,TOP2A,PCNA,MYB,AURKB	leukemia	3.739e-08	C0023418	DisGeNET Curated
	RAD51,ERBB2,CENPE,BARD1,XRCC3,FANCD2,BLM,BRCA1,BRCA2,BUB1B,CLSPN,POLQ	Breast Cancer, Familial	2.692e-07	C0346153	DisGeNET Curated
	RAD51,FANCD2,BLM,UBE2T,BRCA2,FANCI,HELLS	Increased chromosomal breakage	2.861e-07	C1859424	DisGeNET Curated
	RAD51,FOXM1,NUSAP1,ERBB2,CENPA,CENPE,BARD1,XRCC3,CDC7,TFRC,FANCD2,BRCA1,BRCA2,SPHK1,FANCI,ASPM,PIMREG,CDC20,TOP2A,PCNA,MYB	Triple Negative Breast Neoplasms	3.848e-07	C3539878	DisGeNET BeFree
	RAD51,FOXM1,CDKN3,ERBB2,PCLAF,DTL,BARD1,SHMT1,STMN1,XRCC3,PHGDH,CCNA2,CCNB1,CDC7,TFRC,CEP55,FANCD2,BLM,TYMS,CCNE1,AURKA,BRCA1,NDC80,BRCA2,SPHK1,CCNE2,DHFR,BUB1B,ASPM,PKN1,CDT1,POLQ,CDC25C,ESPL1,TOP2A,PCNA,AURKB,KIF2C	Malignant neoplasm of ovary	6.247e-07	C1140680	DisGeNET Curated
	RAD51,ERBB2,STMN1,CCNB1,FANCD2,BLM,BRCA1,UBE2T,BRCA2,FANCI,DHFR,EXO1,PARPBP,PCNA	FANCONI ANEMIA, COMPLEMENTATION GROUP A (disorder)	9.419e-07	C3469521	DisGeNET Curated
	FOXM1,CDKN3,ERBB2,PCLAF,MCM7,CCNB1,TFRC,FANCD2,BLM,BRCA1,BRCA2,CCNB2,DHFR,CLSPN,CDC25C,TOP2A,PCNA	Ataxia Telangiectasia	1.193e-06	C0004135	DisGeNET Curated
	FOXM1,CDKN3,ERBB2,VRK1,RBL1,MCM2,STMN1,CCNB1,TYMS,CCNE1,BRCA1,BRCA2,DHFR,EXO1,CDC25C,PCNA,MYBL2,HELLS,KPNA2	Retinoblastoma	1.971e-06	C0035335	DisGeNET Curated
	RAD51,CENPE,MCM4,STIL,RFC2,PHGDH,FANCD2,BLM,UBE2T,BRCA2,FANCI,BUB1,BUB1B,CDC6,PLK4,KIF11	Small head	2.075e-06	C0424688	DisGeNET Curated
	RAD51,FOXM1,CDKN3,ERBB2,RBL1,BARD1,MCM2,HMGB2,MCM4,MCM7,STMN1,STIL,MCM10,CCNB1,TFRC,AURKA,BRCA1,NDC80,BRCA2,SPHK1,TPX2,CDC6,CLSPN,CDC20,PCNA,MYBL2	Cervix carcinoma	2.075e-06	C0302592	DisGeNET BeFree
	RAD51,FOXM1,ERBB2,PCLAF,BARD1,SHMT1,STMN1,XRCC3,PRC1,RFC4,ATAD2,MELK,NCAPG2,LDLR,PHGDH,CCNB1,TFRC,FANCD2,BLM,TYMS,CCNE1,AURKA,BRCA1,NDC80,BRCA2,SPHK1,CCNE2,DHFR,EXO1,CDC6,POLQ,ESPL1,TOP2A,HIST1H2BK,PCNA,MYB,AURKB	Mammary Neoplasms	2.241e-06	C1458155	DisGeNET Curated
	RAD51,FANCD2,BRCA1,FANCI,PCNA	FANCONI ANEMIA, COMPLEMENTATION GROUP D2	3.422e-06	C3160738	DisGeNET Curated
	RAD51,FOXM1,CDKN3,ERBB2,PCLAF,DTL,PBK,BARD1,SHMT1,MCM2,MCM7,XRCC3,PRC1,ARHGAP11A,LDLR,CCNA2,CCNB1,TFRC,TYMS,AURKA,BRCA1,BRCA2,SPHK1,SUPT5H,CCNE2,DHFR,BUB1,TPX2,CDC25C,PLK4,TOP2A,PCNA,MYB,AURKB,KIF2C,KPNA2	Malignant tumor of colon	4.053e-06	C0007102	DisGeNET Curated
	FOXM1,CCNB1,PKMYT1,TOP2A,MYB,MYBL2	myeloblastosis	5.529e-06	C0679427	DisGeNET BeFree
	RAD51,FOXM1,ERBB2,PBK,MCM2,MCM7,STMN1,XRCC3,PRC1,CCNB1,TFRC,CEP55,BLM,TYMS,CCNE1,AURKA,BRCA1,CCNB2,CCNE2,BUB1,CDC20,ESPL1,STAG2,TOP2A,PCNA,KPNA2	Bladder Neoplasm	7.524e-06	C0005695	DisGeNET Curated
	RAD51,FOXM1,CDKN3,ERBB2,RBL1,BARD1,MCM2,MCM4,MCM7,STMN1,STIL,MCM10,CCNB1,TFRC,AURKA,BRCA1,NDC80,SPHK1,CLSPN,CDC20,PCNA,MYBL2	Malignant tumor of cervix	8.16e-06	C0007847	DisGeNET BeFree
	ERBB2,MELK,CCNB1,TYMS,BRCA1,BRCA2,ESPL1,TOP2A	Luminal B Breast Carcinoma	1.072e-05	C3642346	DisGeNET BeFree
	FOXM1,CDKN3,ERBB2,CENPA,BARD1,SHMT1,MCM2,STMN1,XRCC3,CCNB1,CDC7,CEP55,TYMS,CCNE1,AURKA,BRCA1,NDC80,BRCA2,CCNE2,DHFR,BUB1B,ASPM,TOP2A,PCNA,AURKB,KPNA2	Epithelial ovarian cancer	1.072e-05	C0677886	DisGeNET Curated
	RAD51,FANCD2,UBE2T,BRCA2,FANCI	Pyridoxine-responsive sideroblastic anemia	1.072e-05	C0272027	DisGeNET Curated
	ERBB2,PCLAF,BARD1,STIL,PHGDH,CCNB1,TYMS,BRCA1,SPHK1,BUB1B,TOP2A,PCNA,MYB	Agenesis of corpus callosum	1.072e-05	C0175754	DisGeNET Curated
	VRK1,CENPJ,STIL,PHGDH,BRCA1,BUB1B,ASPM,CDC6,PLK4,KIF11	Microcephaly	1.342e-05	C0025958	DisGeNET Curated
	RAD51,FOXM1,CDKN3,ERBB2,RBL1,BARD1,MCM2,MCM4,MCM7,STMN1,STIL,MCM10,CCNB1,TFRC,AURKA,BRCA1,NDC80,SPHK1,CLSPN,CDC20,PCNA,MYBL2	cervical cancer	1.83e-05	C4048328	DisGeNET Curated
	RAD51,ERBB2,BARD1,XRCC3,FANCD2,TYMS,BRCA1,BRCA2,PCNA,MYB	Sporadic Breast Carcinoma	2.242e-05	C1336076	DisGeNET BeFree
	RAD51,FOXM1,CDKN3,ERBB2,STMN1,XRCC3,LDLR,CCNB1,CEP55,BLM,TYMS,BRCA1,BRCA2,ANLN,DHFR,BUB1B,CDC25C,TOP2A,PCNA,AURKB	Nasopharyngeal carcinoma	2.777e-05	C2931822	DisGeNET Curated
	RAD51,FOXM1,CDKN3,ERBB2,PBK,BARD1,SHMT1,STMN1,XRCC3,PRC1,RFC3,LDLR,TUBB2A,CCNB1,CDC7,TFRC,BLM,TYMS,AURKA,BRCA1,BRCA2,TK1,CCNE2,BUB1,BUB1B,STAG2,TOP2A,PCNA,MYB,AURKB,MYBL2	Leukemia, Myelocytic, Acute	2.777e-05	C0023467	DisGeNET Curated
	FOXM1,ERBB2,STMN1,LDLR,PHGDH,CCNA2,CCNB1,TFRC,FANCD2,TYMS,AURKA,TK1,DHFR,BUB1,BUB1B,EXO1,DSCC1,CDC25C,PCNA	Colorectal Neoplasms	3.051e-05	C0009404	DisGeNET Curated
	RAD51,FOXM1,ERBB2,PBK,MCM7,STMN1,XRCC3,PRC1,CCNB1,TFRC,CEP55,BLM,TYMS,CCNE1,AURKA,BRCA1,CCNB2,CCNE2,TPX2,CDC20,STAG2,TOP2A,PCNA,KPNA2	Carcinoma of bladder	4.792e-05	C0699885	DisGeNET Curated
	RAD51,BARD1,XRCC3,BRCA1,BRCA2	BREAST CANCER	4.792e-05	OMIN:114480	OMIM
	RAD51,BARD1,XRCC3,BRCA1,BRCA2	Familial cancer of breast	4.792e-05	cv:C0346153	Clinical Variations
	RAD51,FANCD2,UBE2T,BRCA2,FANCI	Almond-shaped eyes	7.103e-05	C4024780	DisGeNET Curated
	ERBB2,PCLAF,BARD1,CCNB1,TYMS,BRCA1,SPHK1,TOP2A,PCNA,MYB	Aplasia Cutis Congenita	8.022e-05	C0282160	DisGeNET Curated
	ERBB2,HJURP,MELK,CCNB1,BRCA1,CCNE2,ESPL1,PCNA	Luminal A Breast Carcinoma	8.022e-05	C3642345	DisGeNET BeFree
	RAD51,FOXM1,CDKN3,ERBB2,PBK,OIP5,HMGB2,XRCC3,RFC4,MELK,LDLR,CCNA2,CCNB1,PKMYT1,TYMS,CCNE1,AURKA,BRCA1,BRCA2,TK1,SPHK1,BUB1,BUB1B,TPX2,CDC20,ESPL1,STAG2,TOP2A,PCNA,KIF11,MYB,KPNA2	Glioblastoma	8.845e-05	C0017636	DisGeNET Curated
	RAD51,FOXM1,CDKN3,ERBB2,SHMT1,HMGB2,XRCC3,TRIP13,TFRC,CEP55,TYMS,AURKA,BRCA1,BRCA2,BUB1,TPX2,RACGAP1,PCNA,KIF11,AURKB,HELLS	Squamous cell carcinoma of the head and neck	9.732e-05	C1168401	DisGeNET Curated
	RAD51,FOXM1,CDKN3,ERBB2,PCLAF,MCM7,STMN1,STIL,XRCC3,CCNA2,CDC7,TFRC,KIF20A,FANCD2,TYMS,AURKA,BRCA1,LMNB1,BRCA2,TK1,SPHK1,CCNE2,BUB1,BUB1B,TPX2,CDC20,PARPBP,CDC25C,PCNA,MYB,AURKB	Pancreatic carcinoma	0.0001012	C0235974	DisGeNET Curated
	CDKN3,ERBB2,MCM2,STMN1,CCNA2,CEP55,CCNE1,BRCA1,CDC20,ESPL1,STAG2,PCNA,KPNA2	Carcinoma, Transitional Cell	0.0001012	C0007138	DisGeNET Curated
	RAD51,FANCD2,UBE2T,BRCA2,FANCI	Radial aplasia/hypoplasia	0.0001034	C2749463	DisGeNET Curated
	AURKA,BRCA1,BRCA2,BUB1,PKN1,AURKB	Ovarian Serous Adenocarcinoma	0.0001039	C1335177	DisGeNET BeFree
	RAD51,FOXM1,ERBB2,XRCC3,MELK,PHGDH,CCNB1,TFRC,TYMS,AURKA,BRCA1,TK1,DHFR,BUB1B,CDC20,PCNA,KIF11	Brain Neoplasms	0.000105	C0006118	DisGeNET Curated
	SHMT1,TYMS,BRCA1,BRCA2,DHFR	Folic Acid Deficiency	0.0001146	C0016412	DisGeNET Curated
	RAD51,FOXM1,ERBB2,MCM2,MCM4,MCM7,STMN1,TFRC,CCNE1,AURKA,BRCA2,CDCA7,DHFR,ASPM,PCNA,AURKB	Medulloblastoma	0.0001175	C0025149	DisGeNET Curated
	RAD51,CDKN3,ERBB2,KIF23,PBK,SMC4,HMGB2,PHGDH,CCNA2,FANCD2,TYMS,BRCA2,POLQ,PCNA,MYBL2	Herpes Simplex Infections	0.0001175	C0019348	DisGeNET BeFree
	RAD51,FOXM1,CDKN3,ERBB2,PCLAF,MCM7,STMN1,STIL,XRCC3,CCNA2,CDC7,TFRC,KIF20A,FANCD2,TYMS,AURKA,BRCA1,LMNB1,BRCA2,TK1,SPHK1,CCNE2,BUB1,BUB1B,TPX2,PARPBP,CDC25C,PCNA,MYB,AURKB	Malignant neoplasm of pancreas	0.0001538	C0346647	DisGeNET Curated
	ERBB2,BARD1,STMN1,ATAD2,CCNA2,CCNB1,FANCD2,TYMS,CCNE1,AURKA,BRCA1,NDC80,BRCA2,BUB1B,PKN1,CDC25C,PCNA,AURKB,MYBL2	Endometrial Carcinoma	0.0001585	C0476089	DisGeNET Curated
	ERBB2,MCM2,MCM7,STIL,AURKA,BRCA1,BRCA2,CCNB2,PCNA	invasive cancer	0.0001585	C0677898	DisGeNET BeFree
	FOXM1,CDKN3,KIF18A,ERBB2,PCLAF,ATAD2,CCNA2,CCNB1,AURKA,LMNB1,TK1,SPHK1,EXO1,CDC25C,PCNA,KPNA2	Liver and Intrahepatic Biliary Tract Carcinoma	0.0001608	C0279000	DisGeNET BeFree
	RAD51,FANCD2,UBE2T,BRCA2,FANCI	Irregular hyperpigmentation	0.0001608	C1860236	DisGeNET Curated
	RAD51,FOXM1,NUSAP1,CDKN3,ERBB2,VRK1,OIP5,MCM7,STMN1,XRCC3,CCNB1,CDC7,TFRC,FANCD2,BLM,TYMS,CCNE1,AURKA,BRCA1,BRCA2,SPHK1,CCNB2,BUB1B,TPX2,EXO1,RACGAP1,CDC25C,PCNA,AURKB	Squamous cell carcinoma	0.0001729	C0007137	DisGeNET Curated
	ERBB2,BARD1,XRCC3,AURKA,BRCA1,BRCA2	Uterine Cancer	0.0001732	C0153567	DisGeNET BeFree
	RAD51,FOXM1,ERBB2,PBK,MCM7,STMN1,XRCC3,PRC1,CCNB1,CEP55,BLM,TYMS,CCNE1,AURKA,BRCA1,CCNB2,CCNE2,CDC20,STAG2,TOP2A,PCNA,KPNA2	Malignant neoplasm of urinary bladder	0.0001753	C0005684	DisGeNET Curated
	RAD51,FOXM1,CDKN3,MCM2,STMN1,TFRC,FANCD2,TK1,SPHK1,CDC20,CDC25C,PLK4,STAG2,PCNA,MYB,AURKB,MYBL2	MYELODYSPLASTIC SYNDROME	0.0001884	C3463824	DisGeNET Curated
	RAD51,CDKN3,ERBB2,PCLAF,OIP5,XRCC3,CCNB1,TYMS,AURKA,BRCA1,BRCA2,SPHK1,BUB1B,TPX2,CDC20,PCNA	Malignant neoplasm of esophagus	0.0001936	C0546837	DisGeNET BeFree
	FOXM1,CDKN3,KIF18A,ERBB2,PCLAF,ATAD2,CCNA2,CCNB1,AURKA,LMNB1,NDC80,TK1,SPHK1,EXO1,CDC25C,PCNA,KPNA2	Malignant neoplasm of liver	0.0002089	C0345904	DisGeNET BeFree
	RAD51,ERBB2,BARD1,BLM,BRCA1,BRCA2	Hereditary Malignant Neoplasm	0.0002115	C1333600	DisGeNET BeFree
	ERBB2,CCNE1,BRCA1,BRCA2	Fallopian Tube Carcinoma	0.0002154	C0238122	DisGeNET BeFree
	FOXM1,CDKN3,ERBB2,PCLAF,STMN1,TFRC,FANCD2,TYMS,AURKA,BRCA1,BRCA2,SPHK1,CCNE2,BUB1,CLSPN,KIF11,MYB,AURKB,KIF2C	solid tumor	0.0002154	C0280100	DisGeNET BeFree
	RAD51,FOXM1,CDKN3,ERBB2,PBK,MCM2,MCM4,STMN1,CCNA2,CCNB1,TFRC,FANCD2,TYMS,CCNE1,AURKA,BRCA1,SPHK1,DHFR,BUB1,TPX2,CDC25C,PCNA,AURKB,MYBL2	Multiple Myeloma	0.0002368	C0026764	DisGeNET Curated
	ERBB2,BRCA1,BRCA2	Unilateral Breast Neoplasms	0.0002577	C4018978	DisGeNET BeFree
	ERBB2,BRCA1,BRCA2	Breast Cancer, Familial Male	0.0002577	C1861906	DisGeNET BeFree
	RAD51,FANCD2,UBE2T,BRCA2,FANCI	Short palpebral fissure	0.0002577	C0423112	DisGeNET Curated
	FOXM1,CDKN3,ERBB2,CENPE,PCLAF,MCM2,STMN1,CEP55,FANCD2,TYMS,BRCA1,BRCA2	Recurrent tumor	0.0002577	C0521158	DisGeNET BeFree
	ERBB2,DTL,TYMS,BRCA1,ASPM,ESPL1,TOP2A,PCNA,MYB	Adenoid Cystic Carcinoma	0.000267	C0010606	DisGeNET Curated
	CDKN3,ERBB2,PBK,STMN1,FANCD2,BLM,TYMS,BRCA1,BUB1B,CDC20,PLK4,TOP2A,PCNA,KIF11	Hematologic Neoplasms	0.0002808	C0376545	DisGeNET Curated
	PBK,MCM2,MCM7,CCNB1,TFRC,CEP55,ANLN,CCNE2,ASPM,RACGAP1,CDC6,TOP2A,PCNA,HELLS	Polycystic Ovary Syndrome	0.00029	C0032460	DisGeNET Curated
	RAD51,CDKN3,STMN1,CCNA2,TFRC,FANCD2,TYMS,BRCA1,BRCA2,DHFR,TOP2A,PCNA,MYB,AURKB	Acute leukemia	0.0003689	C0085669	DisGeNET Curated
	RAD51,ERBB2,RBL1,MCM7,XRCC3,TRIP13,CCNB1,CEP55,FANCD2,TYMS,BRCA2,DHFR,AURKB	Cancer of Head and Neck	0.0003744	C0278996	DisGeNET Curated
	ERBB2,BRCA1,BRCA2	Unilateral Breast Carcinoma	0.0004014	C1710547	DisGeNET BeFree
	ERBB2,DTL,ASPM,ESPL1,TOP2A,MYB	Salivary Gland Neoplasms	0.0004057	C0036095	DisGeNET Curated
	RAD51,ERBB2,STIL,XRCC3,TFRC,FANCD2,BLM,CCNE1,AURKA,BRCA1,BRCA2,FANCI,CDT1,AURKB	Congenital chromosomal disease	0.0004175	C0008626	DisGeNET Curated
	RAD51,CDKN3,ERBB2,PCLAF,OIP5,XRCC3,CCNB1,TYMS,AURKA,BRCA1,BRCA2,SPHK1,TPX2,CDC20,PCNA	Esophageal Neoplasms	0.0004405	C0014859	DisGeNET Curated
MEG3, ITGB3, FENDRR, AC007608.2, RPS20P22, RPS14P4, CARMN, ADAMTS9-AS2, CMAHP, BGN, TEK, KIT, TNS1, HGF, CD34, MITF, PDGFB,	TEK,PDGFB,KIT,HGF,ITGB3,CD34	Kaposi Sarcoma	0.0001176	C0036220	DisGeNET Curated
	TEK,KIT,HGF,CD34	Hemangiosarcoma	0.0001914	C0018923	DisGeNET Curated
	PDGFB,KIT,HGF,CD34	Soft Tissue Neoplasms	0.0001914	C0037579	DisGeNET Curated
	KIT,CD34	Mixed Cell Type Gastrointestinal Stromal Tumor	0.0001914	C1334781	DisGeNET BeFree
	TEK,PDGFB,ITGB3,CD34	Acute Megakaryocytic Leukemias	0.0004659	C0023462	DisGeNET Curated
	PDGFB,KIT,CD34	Mesenchymal Cell Neoplasm	0.0004659	C1334699	DisGeNET BeFree
	TEK,PDGFB,KIT,HGF,CD34,MITF	Sarcoma	0.0008427	C1261473	DisGeNET Curated
	TEK,PDGFB,KIT,HGF,ITGB3,CD34,BGN	Arteriosclerosis	0.0008869	C0003850	DisGeNET Curated
	PDGFB,HGF	Fibrosis of bile duct	0.0008869	C0520571	DisGeNET BeFree
	KIT,CD34	Myelolipoma	0.0008869	C0206635	DisGeNET BeFree
	PDGFB,HGF,CD34,BGN	Lupus Nephritis	0.0008869	C0024143	DisGeNET Curated
	PDGFB,KIT,HGF,BGN	Carcinoma, Papillary	0.0008869	C0007133	DisGeNET BeFree
	TEK,PDGFB,KIT	Multiple, subcutaneous nodules	0.0008869	C0746926	DisGeNET Curated
	TEK,PDGFB,KIT	Subcutaneous nodule	0.0008869	C0151811	DisGeNET Curated
	PDGFB,KIT,CD34	Histiocytosis, Langerhans-Cell	0.0008869	C0019621	DisGeNET BeFree
	TEK,PDGFB,KIT,HGF	Ulcer	0.0009111	C0041582	DisGeNET Curated
	KIT,CD34	Spindle Cell Neoplasm	0.0009431	C1336052	DisGeNET BeFree
	KIT,CD34,MITF	Mastocytosis	0.0009618	C0024899	DisGeNET Curated
	TEK,PDGFB,TNS1,HGF,ITGB3	Malignant Glioma	0.0009618	C0555198	DisGeNET BeFree
	PDGFB,KIT,HGF,ITGB3,CD34	Anemia	0.0009768	C0002871	DisGeNET Curated
	KIT,CD34,MITF	Mastocytosis, Systemic	0.001175	C0221013	DisGeNET Curated
	KIT,MITF	Heterochromia iridis	0.001175	C0423318	DisGeNET Curated
	PDGFB,KIT,HGF,CD34	Acute Erythroblastic Leukemia	0.001175	C0023440	DisGeNET Curated
	TEK,PDGFB,KIT,TNS1,HGF,ITGB3,CD34,MEG3	leukemia	0.001175	C0023418	DisGeNET Curated
	TEK,PDGFB,KIT,HGF,ITGB3,CD34	Myeloid Leukemia, Chronic	0.001388	C0023473	DisGeNET Curated
	PDGFB,KIT,HGF,CD34	Skin Neoplasms	0.001496	C0037286	DisGeNET Curated
CCL2, CD44, HCG11, FAS, CRNDE, FAM92A1P1, MIR4435-2HG, RHOH, TUBB6, HLA-A, PTPRC, NT5E, PTGS2, HSPA1A, HLA-DQA2, TLR2,	CD44,HLA-A,FAS,HSPA1A,HLA-DQA1,PTGS2,TLR2	Vitiligo	3.876e-08	C0042900	DisGeNET Curated
	CD44,HLA-A,FAS,HSPA1A,NT5E,CCL2,HLA-DQA1,PTGS2,TLR2,PTPRC	Autoimmune Diseases	1.649e-07	C0004364	DisGeNET Curated
	HLA-A,FAS,NT5E,CCL2,HLA-DQA1,TLR2,PTPRC	Celiac Disease	1.649e-07	C0007570	DisGeNET Curated
	CD44,HLA-A,FAS,CCL2,HLA-DQA1,PTGS2,TLR2,PTPRC	Systemic Scleroderma	4.328e-07	C0036421	DisGeNET Curated
	HLA-A,FAS,HSPA1A,HLA-DQA1,PTGS2,TLR2	VITILIGO-ASSOCIATED MULTIPLE AUTOIMMUNE DISEASE SUSCEPTIBILITY 1 (finding)	4.328e-07	C1847835	DisGeNET Curated
	CD44,NT5E,CCL2,HLA-DQA1,PTGS2,TLR2	Gastritis	6.705e-07	C0017152	DisGeNET Curated
	HLA-A,FAS,NT5E,CCL2,PTGS2,TLR2,PTPRC	Idiopathic Pulmonary Fibrosis	7.512e-07	C1800706	DisGeNET Curated
	CD44,HLA-A,FAS,NT5E,PTGS2,TLR2	Malignant neoplasm of gallbladder	7.512e-07	C0153452	DisGeNET BeFree
	CD44,HLA-A,FAS,HSPA1A,CCL2,HLA-DQA1,PTGS2,TLR2,PTPRC	Lupus Erythematosus, Systemic	8.257e-07	C0024141	DisGeNET Curated
	CD44,HLA-A,HSPA1A,CCL2,PTGS2	Thyroid associated opthalmopathies	8.257e-07	C0339143	DisGeNET Curated
	CD44,HLA-A,FAS,CCL2,PTGS2,TLR2,PTPRC	Pulmonary Fibrosis	8.257e-07	C0034069	DisGeNET Curated
	HLA-A,FAS,HSPA1A,CCL2,PTGS2,TLR2	Sarcoidosis	8.981e-07	C0036202	DisGeNET Curated
	HSPA1A,CCL2,PTGS2,TLR2,PTPRC	Acute pancreatitis	1.053e-06	C0001339	DisGeNET Curated
	CD44,HLA-A,FAS,NT5E,PTGS2,TLR2	Gallbladder Carcinoma	1.053e-06	C0235782	DisGeNET BeFree
	CD44,HLA-A,FAS,CCL2,HLA-DQA1,PTGS2,RHOH,TLR2,PTPRC	Persistent embryonic structure	1.268e-06	C0332996	DisGeNET BeFree
	HLA-A,FAS,HSPA1A,NT5E,CCL2,PTGS2,TLR2,PTPRC	Crohn Disease	1.749e-06	C0010346	DisGeNET Curated
	CD44,HLA-A,FAS,HSPA1A,NT5E,CCL2,PTGS2,TLR2	Ulcerative Colitis	2.511e-06	C0009324	DisGeNET Curated
	HLA-A,CCL2,HLA-DQA1,PTGS2,TLR2,PTPRC	Aortic Aneurysm, Abdominal	2.655e-06	C0162871	DisGeNET Curated
	CD44,CCL2,HLA-DQA1,PTGS2,TLR2	Gastritis, Atrophic	2.769e-06	C0017154	DisGeNET Curated
	CD44,HLA-A,FAS,HSPA1A,CCL2,PTGS2,RHOH,TLR2,PTPRC	Multiple Myeloma	4.216e-06	C0026764	DisGeNET Curated
	CD44,HLA-A,FAS,HSPA1A,CCL2,HLA-DQA1,PTGS2,RHOH,PTPRC	Lymphoma	4.348e-06	C0024299	DisGeNET Curated
	HLA-A,FAS,HSPA1A,CCL2,HLA-DQA1,PTGS2,TLR2,PTPRC	Diabetes Mellitus, Insulin-Dependent	4.348e-06	C0011854	DisGeNET Curated
	HLA-A,HSPA1A,CCL2,PTGS2	Spondylarthropathies	5.091e-06	C0949691	DisGeNET BeFree
	CD44,HLA-A,FAS,CCL2,PTGS2,RHOH,PTPRC	Hodgkin Disease	5.177e-06	C0019829	DisGeNET Curated
	CD44,FAS,CCL2,HLA-DQA1,PTGS2,TLR2	Helicobacter pylori (H. pylori) infection in conditions classified elsewhere and of unspecified site	5.28e-06	C0374997	DisGeNET BeFree
	HLA-A,FAS,HSPA1A,CCL2,HLA-DQA1,PTGS2,TLR2	Liver diseases	6.723e-06	C0023895	DisGeNET Curated
	CD44,HLA-A,FAS,HSPA1A,CCL2,HLA-DQA1,TLR2,PTPRC	Multiple Sclerosis	6.865e-06	C0026769	DisGeNET Curated
	CD44,HLA-A,FAS,CCL2,HLA-DQA1,PTGS2,TLR2	Arthritis	8.834e-06	C0003864	DisGeNET Curated
	HLA-A,FAS,NT5E,CCL2,HLA-DQA1,PTGS2,TLR2	Liver Cirrhosis	1.033e-05	C0023890	DisGeNET Curated
	HLA-A,FAS,CCL2,TLR2	Uveomeningoencephalitic Syndrome	1.033e-05	C0042170	DisGeNET Curated
	CD44,HLA-A,CCL2,HLA-DQA1,PTGS2	Scleroderma	1.078e-05	C0011644	DisGeNET Curated
	HLA-A,FAS,CCL2,HLA-DQA1,PTGS2,TLR2	Hepatitis C, Chronic	1.078e-05	C0524910	DisGeNET Curated
	CD44,HSPA1A,NT5E,CCL2,PTGS2,TLR2	Carcinoma breast stage IV	1.496e-05	C0278488	DisGeNET BeFree
	HLA-A,FAS,NT5E,CCL2,PTGS2,TLR2	Cirrhosis	1.637e-05	C1623038	DisGeNET BeFree
	HLA-A,FAS,CCL2,TLR2	Meningitis	1.712e-05	C0025289	DisGeNET Curated
	CD44,HLA-A,FAS,NT5E,CCL2,PTGS2,RHOH,PTPRC	Chronic Lymphocytic Leukemia	1.712e-05	C0023434	DisGeNET Curated
	CD44,HLA-A,HLA-DQA1,PTGS2,PTPRC	Thymoma	1.712e-05	C0040100	DisGeNET Curated
	CCL2,PTGS2,TLR2	Cancer of Digestive System	1.812e-05	C0751075	DisGeNET BeFree
	HSPA1A,CCL2,PTGS2,TLR2	Reperfusion Injury	2.202e-05	C0035126	DisGeNET Curated
	HLA-A,CCL2,HLA-DQA1,PTGS2,TLR2	Hepatitis B, Chronic	2.202e-05	C0524909	DisGeNET Curated
	CD44,HLA-A,FAS,NT5E,CCL2,PTGS2,RHOH,TLR2,PTPRC	Leukemia, Myelocytic, Acute	2.308e-05	C0023467	DisGeNET Curated
	HLA-A,HSPA1A,CCL2,PTGS2,TLR2	Ankylosing spondylitis	2.308e-05	C0038013	DisGeNET Curated
	HLA-A,CCL2,PTGS2,TLR2	DOSAGE-SENSITIVE SEX REVERSAL	2.308e-05	C1848296	DisGeNET Curated
	CD44,HLA-A,FAS,HSPA1A,CCL2,PTGS2,TLR2	Inflammatory Bowel Diseases	2.312e-05	C0021390	DisGeNET Curated
	CD44,HLA-A,FAS,HSPA1A,CCL2,PTGS2,TLR2	Nasopharyngeal carcinoma	2.312e-05	C2931822	DisGeNET Curated
	HLA-A,FAS,CCL2,HLA-DQA1,PTGS2,TLR2,PTPRC	Hepatitis C	2.312e-05	C0019196	DisGeNET Curated
	HLA-A,CCL2,PTGS2,TLR2	Dejerine-Sottas Disease (disorder)	2.312e-05	C0011195	DisGeNET Curated
	CD44,HLA-A,FAS,NT5E,CCL2,PTGS2,TLR2	Glioblastoma Multiforme	2.531e-05	C1621958	DisGeNET Curated
	NT5E,CCL2,TLR2,PTPRC	Renal ischaemia	2.531e-05	C0920646	DisGeNET BeFree
	HLA-A,NT5E,CCL2,PTGS2	Enterovirus Infections	2.589e-05	C0014378	DisGeNET Curated
	CD44,FAS,HSPA1A,CCL2,PTGS2,TLR2,PTPRC	Coronary heart disease	2.606e-05	C0010068	DisGeNET Curated
	FAS,CCL2,HLA-DQA1,PTGS2,TLR2	Overweight	2.615e-05	C0497406	DisGeNET Curated
	HLA-A,FAS,HSPA1A,HLA-DQA1	Autoimmune thyroid disease	2.771e-05	C0178468	DisGeNET BeFree
	HLA-A,FAS,NT5E,CCL2,PTGS2,TLR2,PTPRC	HIV Infections	2.965e-05	C0019693	DisGeNET Curated
	CD44,HLA-A,FAS,NT5E,PTGS2,PTPRC	Hematologic Neoplasms	2.965e-05	C0376545	DisGeNET Curated
	CD44,HLA-A,FAS,CCL2,HLA-DQA1,PTGS2,TLR2	Malignant tumor of cervix	3.334e-05	C0007847	DisGeNET BeFree
	HLA-A,CCL2,HLA-DQA1,PTGS2,TLR2	Allergic disposition	3.419e-05	C3539909	DisGeNET BeFree
	CD44,HLA-A,PTGS2	ADENOMAS AND ADENOCARCINOMAS	3.57e-05	C1535510	DisGeNET BeFree
	CD44,FAS,CCL2,PTGS2	Liver Failure, Acute	3.832e-05	C0162557	DisGeNET Curated
	CD44,HLA-A,FAS,HSPA1A,CCL2,HLA-DQA1,PTGS2,TLR2	Diabetes	3.86e-05	C0011847	DisGeNET BeFree
	HLA-A,NT5E,CCL2,TLR2,PTPRC	Cytomegalovirus Infections	3.86e-05	C0010823	DisGeNET Curated
	FAS,CCL2,PTGS2,TLR2	Respiratory Syncytial Virus Infections	4.318e-05	C0035235	DisGeNET Curated
	CD44,HLA-A,FAS,HSPA1A,NT5E,CCL2,PTGS2,TLR2,PTPRC	leukemia	4.318e-05	C0023418	DisGeNET Curated
	CD44,HLA-A,FAS,CCL2,HLA-DQA1,PTGS2,TLR2	cervical cancer	4.458e-05	C4048328	DisGeNET Curated
GAPDH, FADD, hsa_circ_0002484, PKM, LDHBP2, CAT, NFKBIA, NDUFB9P2, BNIP3P1, DHX9P1,	PKM,FADD,GAPDH,NFKBIA,CAT	Brain Neoplasms	4.38e-05	C0006118	DisGeNET Curated
	PKM,FADD,NFKBIA,CAT	Colitis	0.001456	C0009319	DisGeNET Curated
	NFKBIA,CAT	Empyema	0.001456	C0014009	DisGeNET BeFree
	PKM,FADD,GAPDH,NFKBIA,CAT	Malignant neoplasm of pancreas	0.001711	C0346647	DisGeNET Curated
	PKM,FADD,GAPDH,NFKBIA,CAT	Pancreatic carcinoma	0.001711	C0235974	DisGeNET Curated
	GAPDH,NFKBIA,CAT	Sarcoidosis	0.001785	C0036202	DisGeNET Curated
	PKM,FADD,GAPDH,CAT	Myeloid Leukemia, Chronic	0.002922	C0023473	DisGeNET Curated
	PKM,GAPDH,CAT	Choriocarcinoma	0.00356	C0008497	DisGeNET BeFree
	PKM,FADD,GAPDH,NFKBIA	Squamous cell carcinoma of esophagus	0.00356	C0279626	DisGeNET Curated
	PKM,GAPDH,CAT	Adenocarcinoma of pancreas	0.005026	C0281361	DisGeNET Curated
	GAPDH,CAT	Necrosis	0.005037	C0027540	DisGeNET Curated
	GAPDH,CAT	Spinocerebellar Ataxia Type 1	0.005037	C0752120	DisGeNET Curated
	PKM,GAPDH,CAT	Osteoporosis	0.005037	C0029456	DisGeNET Curated
	PKM,GAPDH,CAT	Malignant neoplasm of thyroid	0.005446	C0007115	DisGeNET BeFree
	GAPDH,NFKBIA	Undifferentiated carcinoma	0.005446	C0205698	DisGeNET BeFree
S1PR1, CXCL12, ENG, KDR, NES, NOS3, ACE,	CXCL12,ACE,ENG,S1PR1,NOS3,KDR	Vascular Diseases	1.063e-06	C0042373	DisGeNET Curated
	CXCL12,ACE,ENG,NOS3,KDR	Bronchopulmonary Dysplasia	1.788e-06	C0006287	DisGeNET Curated
	CXCL12,ACE,ENG,NOS3,KDR	Eclampsia	1.788e-06	C0013537	DisGeNET Curated
	ACE,ENG,NOS3,KDR	Glomerulosclerosis (disorder)	8.405e-06	C0178664	DisGeNET Curated
	CXCL12,ACE,ENG,NES,NOS3,KDR	Cerebrovascular accident	8.405e-06	C0038454	DisGeNET Curated
	ACE,NOS3,KDR	POLYCYSTIC KIDNEY DISEASE 1	1.462e-05	C3149841	DisGeNET Curated
	ACE,NOS3,KDR	Chronic thromboembolic pulmonary hypertension	1.462e-05	C2363973	DisGeNET BeFree
	CXCL12,ENG,NES,S1PR1,NOS3,KDR	solid tumor	1.614e-05	C0280100	DisGeNET BeFree
	ENG,NES,NOS3,KDR	tumor vasculature	1.614e-05	C1658953	DisGeNET BeFree
	ENG,NOS3	Saccular Aneurysm	1.88e-05	C2713497	DisGeNET BeFree
	ACE,ENG,S1PR1,NOS3	Vascular inflammations	2.13e-05	C0947751	DisGeNET BeFree
	CXCL12,ACE,NES,NOS3,KDR	Hyperglycemia	3.172e-05	C0020456	DisGeNET Curated
	CXCL12,ACE,NOS3,KDR	Ovarian Failure, Premature	3.609e-05	C0085215	DisGeNET Curated
	ACE,ENG,KDR	Cerebral Hemorrhage	3.673e-05	C2937358	DisGeNET Curated
	CXCL12,ACE,NES,S1PR1,NOS3,KDR	Atherosclerosis	3.673e-05	C0004153	DisGeNET Curated
	CXCL12,ACE,NES,S1PR1,KDR	Secondary malignant neoplasm of liver	3.673e-05	C0494165	DisGeNET BeFree
	CXCL12,ACE,NES,S1PR1,NOS3,KDR	Arteriosclerosis	3.673e-05	C0003850	DisGeNET Curated
	CXCL12,ENG,NES,NOS3,KDR	Tumor Angiogenesis	3.978e-05	C1519670	DisGeNET BeFree
	CXCL12,ACE,ENG,NOS3,KDR	Systemic Scleroderma	4.071e-05	C0036421	DisGeNET Curated
	ACE,NES,NOS3	Cockayne Syndrome, Type I	5.292e-05	C0751039	DisGeNET Curated
	ACE,ENG,NES,NOS3,KDR	Kidney Diseases	5.292e-05	C0022658	DisGeNET Curated
	CXCL12,ACE,ENG,NOS3,KDR	Esophageal Neoplasms	5.292e-05	C0014859	DisGeNET Curated
	CXCL12,ENG,KDR	Tumor-Associated Vasculature	5.292e-05	C1519666	DisGeNET BeFree
hsa_circ_0021727, CDKN1A, TLR4, POC1B-AS1, FGFR3, AC027031.2, LYPLA2P1,	CDKN1A,FGFR3,TLR4	Melanocytic nevus	0.001993	C0027962	DisGeNET Curated
	CDKN1A,TLR4	GASTRIC CANCER, INTESTINAL	0.001993	C3150911	DisGeNET BeFree
	CDKN1A,FGFR3	Perianal Squamous Intraepithelial Neoplasia	0.001993	C1332271	DisGeNET BeFree
	FGFR3,TLR4	COLORECTAL CANCER; CRC	0.001993	OMIN:114500	OMIM
	CDKN1A,FGFR3	Bowen's Disease	0.001993	C0006079	DisGeNET Curated
	CDKN1A,FGFR3	keratoacanthoma	0.002684	C0022572	DisGeNET BeFree
	CDKN1A,FGFR3	Carcinoma of urinary bladder, superficial	0.002684	C1336527	DisGeNET BeFree
	CDKN1A,FGFR3,TLR4	Precancerous Conditions	0.002684	C0032927	DisGeNET Curated
	CDKN1A,TLR4	Right Ventricular Hypertrophy	0.002684	C0162770	DisGeNET Curated
	CDKN1A,FGFR3	Chondrodysplasia	0.002684	C0343284	DisGeNET BeFree
	CDKN1A,FGFR3,TLR4	Tumor Angiogenesis	0.002879	C1519670	DisGeNET BeFree
	CDKN1A,FGFR3	Sleep Apnea, Central	0.002879	C0520680	DisGeNET Curated
	CDKN1A,FGFR3,TLR4	Hepatocarcinogenesis	0.002879	C1512409	DisGeNET BeFree
	FGFR3,TLR4	Otitis Media	0.002879	C0029882	DisGeNET Curated
	CDKN1A,TLR4	Benign melanocytic nevus	0.002879	C1456781	DisGeNET BeFree
	CDKN1A,TLR4	Peptic Ulcer	0.002879	C0030920	DisGeNET Curated
	CDKN1A,TLR4	Nevus	0.002879	C0027960	DisGeNET Curated
	CDKN1A,FGFR3,TLR4	Pancreatic Ductal Adenocarcinoma	0.002879	C1335302	DisGeNET BeFree
	CDKN1A,FGFR3,TLR4	Colorectal Neoplasms	0.002879	C0009404	DisGeNET Curated
	CDKN1A,FGFR3	Actinic keratosis	0.002879	C0022602	DisGeNET BeFree
	CDKN1A,TLR4	Reperfusion Injury	0.002879	C0035126	DisGeNET Curated
	CDKN1A,FGFR3	Testicular Germ Cell Tumor	0.002879	C1336708	DisGeNET Curated
	CDKN1A,FGFR3	Hypercalcemia	0.002879	C0020437	DisGeNET Curated
	CDKN1A,FGFR3,TLR4	Nasopharyngeal carcinoma	0.002879	C2931822	DisGeNET Curated
	CDKN1A,FGFR3	Uterine Cervical Neoplasm	0.002879	C0007873	DisGeNET Curated
	CDKN1A,FGFR3,TLR4	Myocardial Infarction	0.002879	C0027051	DisGeNET Curated
	CDKN1A,FGFR3,TLR4	Malignant tumor of cervix	0.002879	C0007847	DisGeNET BeFree
	CDKN1A,FGFR3,TLR4	cervical cancer	0.002879	C4048328	DisGeNET Curated
	CDKN1A,FGFR3,TLR4	Virus Diseases	0.002879	C0042769	DisGeNET Curated
	CDKN1A,FGFR3,TLR4	Squamous cell carcinoma of the head and neck	0.002879	C1168401	DisGeNET Curated
