# Supplementary material for: Detection of novel biomarkers for early detection of Non-Muscle-Invasive Bladder Cancer using Competing Endogenous RNA network analysis
Source: Sci Rep. 2019 Jun 10;9:8434. doi: 10.1038/s41598-019-44944-3 (PMC6557814; doi:10.1038/s41598-019-44944-3)
Supplement: Supplementary file 8 — (PPR-Ta network modules enrichment analysis results) [file 41598_2019_44944_MOESM8_ESM.xlsx]

## Sheet: Biological Process
* enrichment results with lowest adjusted P-value (Benjamini & Hochberg) in PPR-Ta network
Module members	Enriched genes	Category name	Adjusted P-value (BH)	Category ID	Resource
PARPBP, PRIM1, RACGAP1, DSCC1, RFC4, HIST1H2BJ, RFC5, TXLNGY, CDK1, ARHGAP11A, HMMR, KIF11, PBK, DLGAP5, AUNIP, MCM8, CENPU, RBL1, CDKN3, ZWINT, KIF18A, RAD54L, TIMELESS, POLQ, ATAD5, KIF23, FANCI, BUB1B, FANCD2, CENPF, LMNB1, SKA3, PRC1, ANLN, KIF15, PLK4, MCM2, CENPK, BRIP1, DEPDC1, FAM83D, CENPP, MCM5, ASF1B, BRCA2, EZH2, ZNF695, DEPDC1B, CDC6, TPX2, CDCA3, CDCA5, NCAPG, KNTC1, KNL1, SGO1, NCA…	FANCD2,CDCA2,CENPP,CDCA3,KNTC1,CDKN3,KIF18A,KIF23,NCAPG,BRIP1,AUNIP,KIF15,LMNB1,CENPA,MCM8,NDC80,BRCA2,CENPE,CENPF,INHBA,ANLN,CCNB2,CCNE2,FANCI,PRIM1,DTL,BUB1,DLGAP5,BUB1B,TPX2,PBK,CENPU,RACGAP1,KIF4A,FAM83D,MCM2,SGO2,MCM5,TIMELESS,NUF2,CDK1,HMMR,MCM10,XRCC2,SKA3,CDC6,CLSPN,PRC1,SGO1,EZH2,DSCC1,CDC25C,NCAPH,CDCA8,MELK,CENPK,CDCA5,NCAPG2,PLK4,RAD54L,KIF11,KNL1,ZWINT,CEP55	cell cycle process	5.199e-52	GO:0022402	GO: Biological Process
	FANCD2,CDCA2,CENPP,CDCA3,KNTC1,CDKN3,KIF18A,KIF23,NCAPG,BRIP1,AUNIP,KIF15,LMNB1,CENPA,MCM8,NDC80,BRCA2,CENPE,CENPF,INHBA,ANLN,CCNB2,RBL1,CCNE2,FANCI,PRIM1,DTL,HJURP,BUB1,DLGAP5,BUB1B,TPX2,PBK,CENPU,EXO1,RACGAP1,KIF4A,FAM83D,MCM2,SGO2,MCM5,TIMELESS,NUF2,CDK1,HMMR,MCM10,XRCC2,SKA3,CDC6,CLSPN,PRC1,SGO1,EZH2,DSCC1,CDC25C,NCAPH,CDCA8,MELK,CENPK,CDCA5,NCAPG2,PLK4,RAD54L,KIF11,KNL1,ZWINT,CEP55	cell cycle	3.205e-50	GO:0007049	GO: Biological Process
	CDCA2,CDCA3,KNTC1,CDKN3,KIF18A,KIF23,NCAPG,KIF15,LMNB1,CENPA,MCM8,NDC80,BRCA2,CENPE,CENPF,INHBA,ANLN,CCNB2,CCNE2,FANCI,PRIM1,BUB1,DLGAP5,BUB1B,TPX2,PBK,RACGAP1,KIF4A,FAM83D,MCM2,MCM5,TIMELESS,NUF2,CDK1,HMMR,MCM10,XRCC2,SKA3,CDC6,CLSPN,PRC1,SGO1,EZH2,DSCC1,CDC25C,NCAPH,CDCA8,MELK,CDCA5,NCAPG2,PLK4,KIF11,KNL1,ZWINT,CEP55	mitotic cell cycle	2.466e-46	GO:0000278	GO: Biological Process
	CDCA2,CDCA3,KNTC1,CDKN3,KIF18A,KIF23,NCAPG,KIF15,LMNB1,CENPA,MCM8,NDC80,CENPE,CENPF,INHBA,ANLN,CCNB2,CCNE2,FANCI,PRIM1,BUB1,DLGAP5,BUB1B,TPX2,PBK,RACGAP1,KIF4A,FAM83D,MCM2,MCM5,TIMELESS,NUF2,CDK1,HMMR,MCM10,SKA3,CDC6,CLSPN,PRC1,SGO1,EZH2,DSCC1,CDC25C,NCAPH,CDCA8,MELK,CDCA5,NCAPG2,PLK4,KIF11,KNL1,ZWINT,CEP55	mitotic cell cycle process	1.962e-45	GO:1903047	GO: Biological Process
	FANCD2,CDCA2,CDCA3,KNTC1,KIF18A,KIF23,NCAPG,KIF15,NDC80,BRCA2,CENPE,CENPF,ANLN,CCNB2,BUB1,DLGAP5,BUB1B,TPX2,PBK,RACGAP1,KIF4A,FAM83D,SGO2,TIMELESS,NUF2,CDK1,MTFR2,XRCC2,SKA3,CDC6,PRC1,SGO1,DSCC1,CDC25C,NCAPH,CDCA8,CDCA5,NCAPG2,RAD54L,KIF11,KNL1,ZWINT,CEP55	organelle fission	2.629e-38	GO:0048285	GO: Biological Process
	FANCD2,CDCA2,CDCA3,KNTC1,KIF18A,KIF23,NCAPG,KIF15,NDC80,BRCA2,CENPE,CENPF,ANLN,CCNB2,BUB1,DLGAP5,BUB1B,TPX2,PBK,RACGAP1,KIF4A,FAM83D,SGO2,TIMELESS,NUF2,CDK1,XRCC2,SKA3,CDC6,PRC1,SGO1,DSCC1,CDC25C,NCAPH,CDCA8,CDCA5,NCAPG2,RAD54L,KIF11,KNL1,ZWINT,CEP55	nuclear division	5.457e-38	GO:0000280	GO: Biological Process
	FANCD2,CDCA2,CENPP,KNTC1,KIF18A,KIF23,NCAPG,CENPA,NDC80,BRCA2,CENPE,CENPF,HJURP,BUB1,DLGAP5,BUB1B,CENPU,RACGAP1,KIF4A,FAM83D,SGO2,NUF2,SKA3,CDC6,PRC1,SGO1,DSCC1,NCAPH,CDCA8,CENPK,CDCA5,KIF11,KNL1,ZWINT,CEP55	chromosome segregation	5.34e-37	GO:0007059	GO: Biological Process
	FANCD2,CENPP,KNTC1,KIF18A,KIF23,NCAPG,CENPA,NDC80,BRCA2,CENPE,CENPF,BUB1,DLGAP5,BUB1B,CENPU,RACGAP1,KIF4A,FAM83D,SGO2,NUF2,CDC6,PRC1,SGO1,DSCC1,NCAPH,CDCA8,CENPK,CDCA5,KNL1,ZWINT,CEP55	nuclear chromosome segregation	6.495e-33	GO:0098813	GO: Biological Process
	CENPP,KNTC1,KIF18A,KIF23,NCAPG,CENPA,NDC80,CENPE,CENPF,BUB1,DLGAP5,BUB1B,CENPU,RACGAP1,KIF4A,SGO2,NUF2,CDC6,PRC1,SGO1,DSCC1,NCAPH,CDCA8,CENPK,CDCA5,KNL1,ZWINT,CEP55	sister chromatid segregation	4.665e-31	GO:0000819	GO: Biological Process
	FANCD2,CENPP,KNTC1,HIST1H2BJ,KIF18A,KIF23,NCAPG,BRIP1,CENPA,NDC80,BRCA2,CENPE,CENPF,ASF1B,RBL1,PRIM1,HJURP,BUB1,DLGAP5,BUB1B,CENPU,RACGAP1,GINS4,KIF4A,MCM2,SGO2,MCM5,NUF2,CDK1,CDC6,PRC1,RFC4,RFC5,SGO1,EZH2,DSCC1,NCAPH,CDCA8,CENPK,CDCA5,NCAPG2,HIST2H3C,RAD54L,KNL1,ZWINT,CEP55	chromosome organization	7.16e-31	GO:0051276	GO: Biological Process
	CDCA2,CDCA3,KNTC1,KIF23,NCAPG,NDC80,BRCA2,CENPE,CENPF,ANLN,CCNB2,CCNE2,BUB1,DLGAP5,BUB1B,TPX2,RACGAP1,KIF4A,FAM83D,SGO2,TIMELESS,NUF2,CDK1,SKA3,CDC6,PRC1,SGO1,CDC25C,NCAPH,CDCA8,CDCA5,NCAPG2,KIF11,KNL1,ZWINT,CEP55	cell division	6.643e-28	GO:0051301	GO: Biological Process
	KNTC1,CDKN3,LMNB1,MCM8,CENPE,CENPF,INHBA,ANLN,CCNB2,CCNE2,FANCI,PRIM1,BUB1,DLGAP5,BUB1B,TPX2,FAM83D,MCM2,MCM5,TIMELESS,CDK1,HMMR,MCM10,CDC6,CLSPN,EZH2,CDC25C,MELK,CDCA5,PLK4	cell cycle phase transition	1.088e-22	GO:0044770	GO: Biological Process
	CENPP,KNTC1,KIF18A,CENPA,NDC80,CENPE,CENPF,BUB1,BUB1B,CENPU,SGO2,NUF2,SGO1,DSCC1,CDCA8,CENPK,CDCA5,KNL1,ZWINT	sister chromatid cohesion	4.172e-22	GO:0007062	GO: Biological Process
	KIF18A,KIF23,NCAPG,NDC80,CENPE,CENPF,BUB1,DLGAP5,BUB1B,RACGAP1,KIF4A,CDC6,PRC1,DSCC1,NCAPH,CDCA8,CDCA5,ZWINT,CEP55	mitotic sister chromatid segregation	1.524e-21	GO:0000070	GO: Biological Process
	KNTC1,CDKN3,LMNB1,MCM8,CENPE,CENPF,INHBA,ANLN,CCNB2,CCNE2,FANCI,PRIM1,BUB1,DLGAP5,BUB1B,TPX2,MCM2,MCM5,CDK1,HMMR,MCM10,CDC6,CLSPN,EZH2,CDC25C,MELK,CDCA5,PLK4	mitotic cell cycle phase transition	7.889e-21	GO:0044772	GO: Biological Process
	KNTC1,CDKN3,KIF23,LMNB1,BRCA2,CENPE,CENPF,INHBA,ANLN,CCNB2,RBL1,CCNE2,FANCI,DTL,BUB1,DLGAP5,BUB1B,TPX2,RACGAP1,FAM83D,SGO2,CDK1,CDC6,CLSPN,EZH2,CDC25C,CDCA5,PLK4,KIF11,ZWINT	regulation of cell cycle	1.859e-15	GO:0051726	GO: Biological Process
	BRIP1,MCM8,BRCA2,CCNE2,PRIM1,DTL,EXO1,GINS4,MCM2,MCM5,TIMELESS,CDK1,MCM10,CDC6,CLSPN,RFC4,POLQ,RFC5,DSCC1,CDC25C	DNA replication	4.131e-15	GO:0006260	GO: Biological Process
	CENPP,HIST1H2BJ,NCAPG,BRIP1,CENPA,ASF1B,HJURP,CENPU,GINS4,MCM2,MCM5,CDK1,NCAPH,CENPK,CDCA5,NCAPG2,HIST2H3C,KNL1	DNA conformation change	3.664e-14	GO:0071103	GO: Biological Process
	KNTC1,KIF23,LMNB1,BRCA2,CENPE,CENPF,ANLN,FANCI,BUB1,DLGAP5,BUB1B,TPX2,RACGAP1,FAM83D,SGO2,CDK1,CDC6,CLSPN,EZH2,CDC25C,CDCA5,PLK4,KIF11	regulation of cell cycle process	8.742e-14	GO:0010564	GO: Biological Process
	FANCD2,BRIP1,MCM8,BRCA2,CENPF,CCNE2,FANCI,PRIM1,DTL,EXO1,GINS4,MCM2,MCM5,TIMELESS,CDK1,MCM10,XRCC2,CDC6,CLSPN,RFC4,POLQ,RFC5,EZH2,DSCC1,PARPBP,CDC25C,CDCA5,RAD54L	DNA metabolic process	9.109e-14	GO:0006259	GO: Biological Process
	CENPP,HIST1H2BJ,NCAPG,CENPA,ASF1B,HJURP,CENPU,MCM2,CDK1,NCAPH,CENPK,CDCA5,NCAPG2,HIST2H3C,KNL1	DNA packaging	1.359e-12	GO:0006323	GO: Biological Process
	KNTC1,BRIP1,CENPE,CENPF,CCNE2,FANCI,DTL,BUB1,BUB1B,CDK1,CDC6,CLSPN,CDC25C,KNL1,ZWINT	cell cycle checkpoint	8.478e-12	GO:0000075	GO: Biological Process
	BRCA2,CCNE2,PRIM1,GINS4,MCM2,MCM5,MCM10,CDC6,RFC4,POLQ,RFC5,DSCC1	DNA-dependent DNA replication	5.053e-11	GO:0006261	GO: Biological Process
	KNTC1,LMNB1,BRCA2,CENPE,CENPF,ANLN,FANCI,BUB1,DLGAP5,BUB1B,TPX2,CDK1,CDC6,CLSPN,EZH2,CDC25C,CDCA5,KIF11,ZWINT	regulation of mitotic cell cycle	5.053e-11	GO:0007346	GO: Biological Process
	KNTC1,LMNB1,CENPE,CENPF,ANLN,FANCI,BUB1,DLGAP5,BUB1B,FAM83D,CDK1,CDC6,CLSPN,EZH2,CDC25C,CDCA5	regulation of cell cycle phase transition	1.128e-10	GO:1901987	GO: Biological Process
	KNTC1,KIF23,BRCA2,CENPE,CENPF,ANLN,BUB1,DLGAP5,BUB1B,RACGAP1,SGO2,CDC6,CDC25C,CDCA5,KIF11	regulation of cell division	1.693e-10	GO:0051302	GO: Biological Process
	FANCD2,CDKN3,BRIP1,MCM8,BRCA2,ATAD5,FANCI,DTL,EXO1,GINS4,TIMELESS,CDK1,MCM10,XRCC2,CLSPN,RFC4,POLQ,RFC5,PARPBP,CDC25C,CDCA5,RAD54L	cellular response to DNA damage stimulus	2.453e-10	GO:0006974	GO: Biological Process
	CDKN3,MCM8,INHBA,CCNE2,PRIM1,FAM83D,MCM2,MCM5,CDK1,MCM10,CDC6,EZH2,CDC25C,CDCA5	cell cycle G1/S phase transition	4.241e-10	GO:0044843	GO: Biological Process
	KIF18A,BRCA2,CENPE,CENPF,DLGAP5,FAM83D,CDCA8,CDCA5,CEP55	establishment of chromosome localization	5.211e-10	GO:0051303	GO: Biological Process
	KNTC1,LMNB1,CENPE,CENPF,ANLN,FANCI,BUB1,DLGAP5,BUB1B,CDK1,CDC6,CLSPN,EZH2,CDC25C,CDCA5	regulation of mitotic cell cycle phase transition	5.211e-10	GO:1901990	GO: Biological Process
	KIF18A,BRCA2,CENPE,CENPF,DLGAP5,FAM83D,CDCA8,CDCA5,CEP55	chromosome localization	5.793e-10	GO:0050000	GO: Biological Process
	NDC80,BRCA2,CENPE,RACGAP1,NUF2,SGO1,KNL1	attachment of spindle microtubules to kinetochore	7.824e-10	GO:0008608	GO: Biological Process
	KIF18A,KIF23,AUNIP,CENPA,NDC80,BRCA2,CENPE,TPX2,RACGAP1,KIF4A,CDK1,XRCC2,SKA3,PRC1,SGO1,PLK4,KIF11	microtubule cytoskeleton organization	9.223e-10	GO:0000226	GO: Biological Process
	KIF18A,BRCA2,CENPE,CENPF,FAM83D,CDCA8,CDCA5,CEP55	metaphase plate congression	9.223e-10	GO:0051310	GO: Biological Process
	KNTC1,CENPE,CENPF,ANLN,BUB1,DLGAP5,BUB1B,SGO2,CDC6,CDC25C,CDCA5,KIF11	regulation of nuclear division	9.223e-10	GO:0051783	GO: Biological Process
	CENPP,HIST1H2BJ,CENPA,CENPE,CENPF,ASF1B,HJURP,CENPU,MCM2,XRCC2,CENPK,HIST2H3C,KNL1	protein-DNA complex assembly	9.337e-10	GO:0065004	GO: Biological Process
	KNTC1,CENPE,CENPF,ANLN,BUB1,DLGAP5,BUB1B,CDC6,CDC25C,CDCA5,KIF11	regulation of mitotic nuclear division	2.499e-09	GO:0007088	GO: Biological Process
	KIF18A,KIF23,AUNIP,KIF15,CENPA,NDC80,BRCA2,CENPE,DLGAP5,TPX2,RACGAP1,KIF4A,CDK1,XRCC2,SKA3,PRC1,SGO1,PLK4,KIF11	microtubule-based process	2.766e-09	GO:0007017	GO: Biological Process
	CDKN3,MCM8,INHBA,CCNE2,PRIM1,MCM2,MCM5,CDK1,MCM10,CDC6,EZH2,CDC25C,CDCA5	G1/S transition of mitotic cell cycle	2.766e-09	GO:0000082	GO: Biological Process
	CENPP,CENPA,CENPE,CENPF,HJURP,CENPU,CENPK,KNL1	centromere complex assembly	3.173e-09	GO:0034508	GO: Biological Process
	CENPP,HIST1H2BJ,CENPA,CENPE,CENPF,ASF1B,HJURP,CENPU,MCM2,XRCC2,CENPK,HIST2H3C,KNL1	protein-DNA complex subunit organization	3.376e-09	GO:0071824	GO: Biological Process
	FANCD2,BRIP1,MCM8,BRCA2,FANCI,DTL,EXO1,GINS4,CDK1,XRCC2,CLSPN,RFC4,POLQ,RFC5,PARPBP,CDCA5,RAD54L	DNA repair	3.907e-09	GO:0006281	GO: Biological Process
	CCNE2,PRIM1,GINS4,MCM2,MCM5,MCM10,CDC6	DNA replication initiation	5.761e-09	GO:0006270	GO: Biological Process
	CENPE,CENPF,BUB1,DLGAP5,BUB1B,RACGAP1,SGO2,CDC6,CDCA5	regulation of chromosome segregation	6.045e-09	GO:0051983	GO: Biological Process
	CENPE,CENPF,BUB1,DLGAP5,BUB1B,SGO2,CDC6,CDCA5	regulation of sister chromatid segregation	2.227e-08	GO:0033045	GO: Biological Process
	CENPP,HIST1H2BJ,CENPA,ASF1B,HJURP,CENPU,MCM2,CENPK,HIST2H3C,KNL1	nucleosome assembly	2.848e-08	GO:0006334	GO: Biological Process
	LMNB1,CENPF,CCNB2,FANCI,TPX2,CDK1,HMMR,CLSPN,CDC25C,MELK,PLK4	G2/M transition of mitotic cell cycle	3.921e-08	GO:0000086	GO: Biological Process
	LMNB1,CENPF,CCNB2,FANCI,TPX2,CDK1,HMMR,CLSPN,CDC25C,MELK,PLK4	cell cycle G2/M phase transition	5.845e-08	GO:0044839	GO: Biological Process
	BRIP1,MCM8,BRCA2,PRIM1,EXO1,GINS4,XRCC2,RFC4,POLQ,RFC5,PARPBP,RAD54L	DNA recombination	7.537e-08	GO:0006310	GO: Biological Process
	CENPP,HIST1H2BJ,CENPA,ASF1B,HJURP,CENPU,MCM2,CENPK,HIST2H3C,KNL1	chromatin assembly	8.101e-08	GO:0031497	GO: Biological Process
	KNTC1,CENPE,CENPF,FANCI,BUB1,BUB1B,CDK1,CLSPN,CDC25C,ZWINT	mitotic cell cycle checkpoint	8.101e-08	GO:0007093	GO: Biological Process
	CENPP,CENPA,ASF1B,HJURP,CENPU,CENPK,KNL1	DNA replication-independent nucleosome assembly	1.004e-07	GO:0006336	GO: Biological Process
	CENPP,CENPA,ASF1B,HJURP,CENPU,CENPK,KNL1	DNA replication-independent nucleosome organization	1.004e-07	GO:0034724	GO: Biological Process
	CENPP,HIST1H2BJ,CENPA,ASF1B,HJURP,CENPU,MCM2,CENPK,HIST2H3C,KNL1	nucleosome organization	1.291e-07	GO:0034728	GO: Biological Process
	KNTC1,CENPE,CENPF,FANCI,BUB1,BUB1B,CDK1,CLSPN,EZH2,CDC25C,ZWINT	negative regulation of mitotic cell cycle	1.354e-07	GO:0045930	GO: Biological Process
	KIF23,LMNB1,BRCA2,CENPE,DLGAP5,RACGAP1,FAM83D,SGO2,CDK1,CDC6,CDC25C,CDCA5,PLK4	positive regulation of cell cycle	1.458e-07	GO:0045787	GO: Biological Process
	CENPA,BRCA2,BUB1B,CDK1,EZH2,CDCA5,KNL1	protein localization to chromosome	2.566e-07	GO:0034502	GO: Biological Process
	CENPP,HIST1H2BJ,CENPA,ASF1B,HJURP,CENPU,MCM2,CENPK,HIST2H3C,KNL1	chromatin assembly or disassembly	2.988e-07	GO:0006333	GO: Biological Process
	KIF23,CENPE,DLGAP5,RACGAP1,FAM83D,SGO2,CDK1,CDC6,CDC25C,CDCA5,PLK4	positive regulation of cell cycle process	5.424e-07	GO:0090068	GO: Biological Process
	CENPP,CENPA,HJURP,CENPU,CENPK,KNL1	CENP-A containing chromatin organization	7.353e-07	GO:0061641	GO: Biological Process
	CENPP,CENPA,HJURP,CENPU,CENPK,KNL1	CENP-A containing nucleosome assembly	7.353e-07	GO:0034080	GO: Biological Process
	BRIP1,BRCA2,CENPF,DTL,EXO1,XRCC2,RFC4,POLQ,RFC5,DSCC1	DNA biosynthetic process	8.378e-07	GO:0071897	GO: Biological Process
	CENPE,CENPF,FANCI,BUB1,BUB1B,CDK1,CLSPN,EZH2,CDC25C	negative regulation of mitotic cell cycle phase transition	9.004e-07	GO:1901991	GO: Biological Process
	BRIP1,BRCA2,DTL,EXO1,XRCC2,RFC4,RFC5	DNA synthesis involved in DNA repair	9.883e-07	GO:0000731	GO: Biological Process
NRAS, TPI1, SKP2, HUS1, CAT, hsa_circ_0000373, LINC00205, FHP1, PAICSP4, AL391834.1, CENPL, ANXA1, LINC00511, AL445487.1, HIST1H2BK, ENO3, AL390728.1, VDAC1P7, AC025588.1, PAX6, HADH, ZBTB11-AS1, RMI1, YWHAZP3, SMC2, AC002310.1, AC084036.1, PSPC1P1, AC106864.1, AL080250.1,	SMC2,CENPL,ANXA1,HIST1H2BK	DNA conformation change	0.02543	GO:0071103	GO: Biological Process
	PAX6,NRAS,SMC2,HUS1,CENPL,SKP2,ANXA1	cell cycle	0.02543	GO:0007049	GO: Biological Process
	ENO3,TPI1	canonical glycolysis	0.02543	GO:0061621	GO: Biological Process
	ENO3,TPI1	NADH regeneration	0.02543	GO:0006735	GO: Biological Process
	ENO3,TPI1	glucose catabolic process to pyruvate	0.02543	GO:0061718	GO: Biological Process
	ENO3,TPI1	glycolytic process through glucose-6-phosphate	0.02543	GO:0061620	GO: Biological Process
	PAX6,SMC2,HUS1,CENPL,SKP2,ANXA1	cell cycle process	0.02543	GO:0022402	GO: Biological Process
	ENO3,TPI1	glycolytic process through fructose-6-phosphate	0.02543	GO:0061615	GO: Biological Process
	ENO3,TPI1	glucose catabolic process	0.02543	GO:0006007	GO: Biological Process
	ENO3,ANXA1	skeletal muscle tissue regeneration	0.02543	GO:0043403	GO: Biological Process
	CAT,HADH,ENO3,ANXA1	response to drug	0.02543	GO:0042493	GO: Biological Process
	PAX6,SMC2,HUS1,SKP2,ANXA1	mitotic cell cycle process	0.02543	GO:1903047	GO: Biological Process
	SMC2,CENPL,HIST1H2BK	DNA packaging	0.02907	GO:0006323	GO: Biological Process
	ENO3,TPI1	NADH metabolic process	0.03055	GO:0006734	GO: Biological Process
	PAX6,SMC2,HUS1,SKP2,ANXA1	mitotic cell cycle	0.03055	GO:0000278	GO: Biological Process
YBX3P1, NCAPD2, POLE, PKMYT1, RGS17P1, MTATP8P1, AURKB, TRIP13, KIFC1, TK1, AC105250.1, G2E3-AS1, E2F2, TECR, IQGAP3, DNMT1, CDC20,	PKMYT1,TRIP13,IQGAP3,E2F2,POLE,KIFC1,AURKB,NCAPD2,CDC20	cell cycle	6.281e-05	GO:0007049	GO: Biological Process
	PKMYT1,TRIP13,IQGAP3,POLE,KIFC1,AURKB,NCAPD2,CDC20	cell cycle process	8.687e-05	GO:0022402	GO: Biological Process
	PKMYT1,IQGAP3,POLE,KIFC1,AURKB,NCAPD2,CDC20	mitotic cell cycle process	8.687e-05	GO:1903047	GO: Biological Process
	TRIP13,KIFC1,AURKB,NCAPD2,CDC20	nuclear chromosome segregation	8.687e-05	GO:0098813	GO: Biological Process
	PKMYT1,TRIP13,KIFC1,AURKB,NCAPD2,CDC20	nuclear division	8.941e-05	GO:0000280	GO: Biological Process
	PKMYT1,IQGAP3,POLE,KIFC1,AURKB,NCAPD2,CDC20	mitotic cell cycle	8.941e-05	GO:0000278	GO: Biological Process
	PKMYT1,TRIP13,KIFC1,AURKB,NCAPD2,CDC20	organelle fission	9.696e-05	GO:0048285	GO: Biological Process
	TRIP13,KIFC1,AURKB,NCAPD2,CDC20	chromosome segregation	9.696e-05	GO:0007059	GO: Biological Process
	TRIP13,POLE,KIFC1,DNMT1,AURKB,NCAPD2,CDC20	chromosome organization	0.0001722	GO:0051276	GO: Biological Process
	KIFC1,AURKB,NCAPD2,CDC20	sister chromatid segregation	0.0005825	GO:0000819	GO: Biological Process
	PKMYT1,KIFC1,AURKB,NCAPD2,CDC20	cell division	0.00209	GO:0051301	GO: Biological Process
	KIFC1,AURKB,NCAPD2	mitotic sister chromatid segregation	0.004073	GO:0000070	GO: Biological Process
	TRIP13,NCAPD2,CDC20	meiotic cell cycle process	0.01016	GO:1903046	GO: Biological Process
	TRIP13,TK1,POLE,DNMT1,AURKB	DNA metabolic process	0.01016	GO:0006259	GO: Biological Process
	PKMYT1,E2F2,KIFC1,AURKB,CDC20	regulation of cell cycle	0.01016	GO:0051726	GO: Biological Process
	PKMYT1,IQGAP3,POLE,CDC20	mitotic cell cycle phase transition	0.01016	GO:0044772	GO: Biological Process
	TK1,POLE,AURKB	DNA biosynthetic process	0.01053	GO:0071897	GO: Biological Process
	PKMYT1,IQGAP3,POLE,CDC20	cell cycle phase transition	0.01085	GO:0044770	GO: Biological Process
	TRIP13,NCAPD2,CDC20	meiotic cell cycle	0.01298	GO:0051321	GO: Biological Process
	PKMYT1,KIFC1,AURKB,CDC20	regulation of cell cycle process	0.01298	GO:0010564	GO: Biological Process
	PKMYT1,IQGAP3,POLE	G1/S transition of mitotic cell cycle	0.01353	GO:0000082	GO: Biological Process
	PKMYT1,IQGAP3,POLE	cell cycle G1/S phase transition	0.01409	GO:0044843	GO: Biological Process
MDM2, HIF1A, ARL6IP1P2, HSPA8P5, AC017078.1, LINC01481, HSPD1P11, UBR5-AS1, AC231533.2, BX322650.1, PPM1E,	MDM2,HIF1A	cellular response to toxic substance	0.005861	GO:0097237	GO: Biological Process
	MDM2,HIF1A,PPM1E	response to drug	0.008272	GO:0042493	GO: Biological Process
	HIF1A,PPM1E	cellular response to drug	0.01031	GO:0035690	GO: Biological Process
	MDM2,HIF1A	positive regulation of smooth muscle cell proliferation	0.01031	GO:0048661	GO: Biological Process
	MDM2,HIF1A	cellular response to hydrogen peroxide	0.01031	GO:0070301	GO: Biological Process
	MDM2,HIF1A	cellular response to light stimulus	0.01031	GO:0071482	GO: Biological Process
	MDM2,HIF1A	cardiac chamber morphogenesis	0.01031	GO:0003206	GO: Biological Process
	MDM2,HIF1A	cardiac ventricle development	0.01031	GO:0003231	GO: Biological Process
	MDM2,HIF1A	regulation of smooth muscle cell proliferation	0.01031	GO:0048660	GO: Biological Process
	MDM2,HIF1A	smooth muscle cell proliferation	0.01031	GO:0048659	GO: Biological Process
	HIF1A	cellular response to cyanide	0.01031	GO:1903928	GO: Biological Process
	MDM2	cellular response to vitamin B1	0.01031	GO:0071301	GO: Biological Process
	HIF1A	neural fold elevation formation	0.01031	GO:0021502	GO: Biological Process
	HIF1A	response to cyanide	0.01031	GO:1903927	GO: Biological Process
	MDM2,HIF1A	cellular response to hypoxia	0.01031	GO:0071456	GO: Biological Process
	MDM2,HIF1A	response to hydrogen peroxide	0.01031	GO:0042542	GO: Biological Process
	MDM2,HIF1A	cellular response to reactive oxygen species	0.01031	GO:0034614	GO: Biological Process
	MDM2,HIF1A	cellular response to decreased oxygen levels	0.01031	GO:0036294	GO: Biological Process
	MDM2,HIF1A	response to alkaloid	0.01031	GO:0043279	GO: Biological Process
	MDM2,HIF1A	cellular response to oxygen levels	0.01031	GO:0071453	GO: Biological Process
	MDM2,HIF1A	cellular response to radiation	0.01073	GO:0071478	GO: Biological Process
	MDM2,HIF1A	cardiac chamber development	0.01073	GO:0003205	GO: Biological Process
	MDM2,HIF1A	tissue remodeling	0.01073	GO:0048771	GO: Biological Process
	MDM2,HIF1A	muscle cell proliferation	0.01073	GO:0033002	GO: Biological Process
GINS1, SPAG5, TICRR, BRCA1, KIF20A, SKA1, RAD51, TRAIP,	RAD51,KIF20A,BRCA1,SKA1,SPAG5,TICRR,GINS1	cell cycle process	4.753e-05	GO:0022402	GO: Biological Process
	RAD51,KIF20A,BRCA1,SKA1,SPAG5,TICRR,GINS1	cell cycle	0.0001282	GO:0007049	GO: Biological Process
	RAD51,BRCA1,TICRR,GINS1	DNA replication	0.001319	GO:0006260	GO: Biological Process
	KIF20A,SKA1,SPAG5,TICRR,GINS1	mitotic cell cycle process	0.001574	GO:1903047	GO: Biological Process
	RAD51,TICRR,GINS1	DNA-dependent DNA replication	0.001574	GO:0006261	GO: Biological Process
	KIF20A,SKA1,SPAG5,TICRR,GINS1	mitotic cell cycle	0.001574	GO:0000278	GO: Biological Process
	BRCA1,SKA1,SPAG5	regulation of microtubule cytoskeleton organization	0.001574	GO:0070507	GO: Biological Process
	KIF20A,BRCA1,SKA1,SPAG5	microtubule cytoskeleton organization	0.001574	GO:0000226	GO: Biological Process
	RAD51,BRCA1,TICRR	response to ionizing radiation	0.001815	GO:0010212	GO: Biological Process
	BRCA1,SKA1,SPAG5	regulation of microtubule-based process	0.002109	GO:0032886	GO: Biological Process
	RAD51,BRCA1,SKA1,SPAG5,GINS1	chromosome organization	0.002228	GO:0051276	GO: Biological Process
	RAD51,BRCA1	strand displacement	0.002228	GO:0000732	GO: Biological Process
	KIF20A,BRCA1,SKA1,SPAG5	microtubule-based process	0.003801	GO:0007017	GO: Biological Process
	BRCA1,SKA1,SPAG5	chromosome segregation	0.009636	GO:0007059	GO: Biological Process
	RAD51,BRCA1,TICRR	regulation of DNA metabolic process	0.009636	GO:0051052	GO: Biological Process
	BRCA1	positive regulation of histone H4-K20 methylation	0.009636	GO:0070512	GO: Biological Process
	GINS1	DNA strand elongation involved in cell cycle DNA replication	0.009636	GO:1902296	GO: Biological Process
	RAD51	response to etoposide	0.009636	GO:1902521	GO: Biological Process
	GINS1	DNA strand elongation involved in mitotic DNA replication	0.009636	GO:1902983	GO: Biological Process
	BRCA1	regulation of histone H4-K20 methylation	0.009636	GO:0070510	GO: Biological Process
	GINS1	DNA strand elongation involved in nuclear cell cycle DNA replication	0.009636	GO:1902319	GO: Biological Process
	RAD51	replication-born double-strand break repair via sister chromatid exchange	0.009636	GO:1990414	GO: Biological Process
	RAD51,BRCA1	DNA synthesis involved in DNA repair	0.009636	GO:0000731	GO: Biological Process
	RAD51,GINS1	DNA duplex unwinding	0.009636	GO:0032508	GO: Biological Process
	RAD51,BRCA1,TICRR,GINS1	DNA metabolic process	0.009636	GO:0006259	GO: Biological Process
	RAD51,BRCA1	regulation of DNA repair	0.009636	GO:0006282	GO: Biological Process
	RAD51,GINS1	DNA geometric change	0.009754	GO:0032392	GO: Biological Process
	RAD51,BRCA1	double-strand break repair via homologous recombination	0.01222	GO:0000724	GO: Biological Process
	RAD51,BRCA1	recombinational repair	0.01222	GO:0000725	GO: Biological Process
	BRCA1,SKA1,SPAG5	regulation of cytoskeleton organization	0.0124	GO:0051493	GO: Biological Process
MITF, CDK6, PRKCB, MBNL1-AS1, HNRNPA1P12, AC002504.1, INTS6-AS1, ITGA4,	PRKCB,ITGA4,CDK6,MITF	regulation of immune system process	0.01919	GO:0002682	GO: Biological Process
	ITGA4,CDK6,MITF	leukocyte differentiation	0.01919	GO:0002521	GO: Biological Process
	PRKCB,ITGA4,CDK6	lymphocyte activation	0.01919	GO:0046649	GO: Biological Process
	ITGA4	clathrin-dependent extracellular exosome endocytosis	0.01919	GO:1990771	GO: Biological Process
	PRKCB,ITGA4,CDK6	leukocyte activation	0.01919	GO:0045321	GO: Biological Process
	ITGA4,CDK6,MITF	hemopoiesis	0.01919	GO:0030097	GO: Biological Process
	CDK6,MITF	columnar/cuboidal epithelial cell differentiation	0.01919	GO:0002065	GO: Biological Process
	ITGA4	cell-matrix adhesion involved in ameboidal cell migration	0.01919	GO:0003366	GO: Biological Process
	PRKCB	histone H3-T6 phosphorylation	0.01919	GO:0035408	GO: Biological Process
	ITGA4,CDK6,MITF	hematopoietic or lymphoid organ development	0.01919	GO:0048534	GO: Biological Process
	ITGA4,CDK6,MITF	immune system development	0.01919	GO:0002520	GO: Biological Process
	ITGA4,MITF	tissue remodeling	0.01919	GO:0048771	GO: Biological Process
	PRKCB,ITGA4,CDK6	cell activation	0.01919	GO:0001775	GO: Biological Process
	CDK6	dedifferentiation	0.01919	GO:0043696	GO: Biological Process
	CDK6	cell dedifferentiation	0.01919	GO:0043697	GO: Biological Process
	CDK6,MITF	regulation of myeloid cell differentiation	0.01919	GO:0045637	GO: Biological Process
	ITGA4,CDK6	cell-matrix adhesion	0.01919	GO:0007160	GO: Biological Process
	ITGA4	positive regulation of leukocyte tethering or rolling	0.02048	GO:1903238	GO: Biological Process
	ITGA4	diapedesis	0.02048	GO:0050904	GO: Biological Process
	ITGA4	negative regulation of protein homodimerization activity	0.02411	GO:0090074	GO: Biological Process
	PRKCB,ITGA4	B cell activation	0.02411	GO:0042113	GO: Biological Process
	ITGA4,CDK6,MITF	epithelium development	0.02431	GO:0060429	GO: Biological Process
	MITF	canonical Wnt signaling pathway involved in negative regulation of apoptotic process	0.02431	GO:0044336	GO: Biological Process

## Sheet: Pathway
Module members	Enriched genes	Category name	Adjusted P-value (BH)	Category ID	Resource
PARPBP, PRIM1, RACGAP1, DSCC1, RFC4, HIST1H2BJ, RFC5, TXLNGY, CDK1, ARHGAP11A, HMMR, KIF11, PBK, DLGAP5, AUNIP, MCM8, CENPU, RBL1, CDKN3, ZWINT, KIF18A, RAD54L, TIMELESS, POLQ, ATAD5, KIF23, FANCI, BUB1B, FANCD2, CENPF, LMNB1, SKA3, PRC1, ANLN, KIF15, PLK4, MCM2, CENPK, BRIP1, DEPDC1, FAM83D, CENPP, MCM5, ASF1B, BRCA2, EZH2, ZNF695, DEPDC1B, CDC6, TPX2, CDCA3, CDCA5, NCAPG, KNTC1, KNL1, SGO1, NCA…	CENPP,KNTC1,HIST1H2BJ,KIF18A,KIF23,NCAPG,BRIP1,LMNB1,CENPA,MCM8,NDC80,BRCA2,CENPE,CENPF,CCNB2,RBL1,CCNE2,PRIM1,HJURP,BUB1,BUB1B,TPX2,CENPU,EXO1,GINS4,MCM2,SGO2,MCM5,NUF2,CDK1,HMMR,MCM10,CDC6,CLSPN,RFC4,RFC5,SGO1,CDC25C,NCAPH,CDCA8,CENPK,CDCA5,NCAPG2,PLK4,HIST2H3C,KNL1,ZWINT	Cell Cycle	3.769e-44	1269741	REACTOME
	CENPP,KNTC1,HIST1H2BJ,KIF18A,KIF23,NCAPG,LMNB1,CENPA,MCM8,NDC80,CENPE,CENPF,CCNB2,RBL1,CCNE2,PRIM1,BUB1,BUB1B,TPX2,CENPU,GINS4,MCM2,SGO2,MCM5,NUF2,CDK1,HMMR,MCM10,CDC6,RFC4,RFC5,SGO1,CDC25C,NCAPH,CDCA8,CENPK,CDCA5,NCAPG2,PLK4,HIST2H3C,KNL1,ZWINT	Cell Cycle, Mitotic	8.117e-40	1269763	REACTOME
	CENPP,KNTC1,KIF18A,NCAPG,CENPA,NDC80,CENPE,CENPF,CCNB2,BUB1,BUB1B,CENPU,SGO2,NUF2,CDK1,SGO1,NCAPH,CDCA8,CENPK,CDCA5,KNL1,ZWINT	Mitotic Prometaphase	1.416e-27	1269820	REACTOME
	CENPP,KNTC1,KIF18A,CENPA,NDC80,CENPE,CENPF,CCNB2,BUB1,BUB1B,CENPU,SGO2,NUF2,CDK1,SGO1,CDCA8,CENPK,CDCA5,KNL1,ZWINT	Resolution of Sister Chromatid Cohesion	8.683e-25	1269821	REACTOME
	CENPP,KNTC1,HIST1H2BJ,KIF18A,KIF23,NCAPG,LMNB1,CENPA,NDC80,CENPE,CENPF,CCNB2,BUB1,BUB1B,CENPU,SGO2,NUF2,CDK1,SGO1,NCAPH,CDCA8,CENPK,CDCA5,NCAPG2,HIST2H3C,KNL1,ZWINT	M Phase	1.292e-24	1269810	REACTOME
	CENPP,KNTC1,KIF18A,CENPA,NDC80,CENPE,CENPF,BUB1,BUB1B,CENPU,SGO2,NUF2,SGO1,CDCA8,CENPK,KNL1,ZWINT	RHO GTPases Activate Formins	1.077e-18	1269519	REACTOME
	CENPP,KNTC1,KIF18A,LMNB1,CENPA,NDC80,CENPE,CENPF,BUB1,BUB1B,CENPU,SGO2,NUF2,SGO1,CDCA8,CENPK,CDCA5,KNL1,ZWINT	Mitotic Anaphase	2.247e-18	1269825	REACTOME
	CENPP,KNTC1,KIF18A,LMNB1,CENPA,NDC80,CENPE,CENPF,BUB1,BUB1B,CENPU,SGO2,NUF2,SGO1,CDCA8,CENPK,CDCA5,KNL1,ZWINT	Mitotic Metaphase and Anaphase	2.247e-18	1269823	REACTOME
	CENPP,KNTC1,KIF18A,CENPA,NDC80,CENPE,CENPF,BUB1,BUB1B,CENPU,SGO2,NUF2,SGO1,CDCA8,CENPK,CDCA5,KNL1,ZWINT	Separation of Sister Chromatids	1.698e-17	1269826	REACTOME
	CENPP,KNTC1,HIST1H2BJ,KIF18A,CENPA,NDC80,CENPE,CENPF,BUB1,BUB1B,CENPU,RACGAP1,SGO2,NUF2,PRC1,ARHGAP11A,SGO1,CDC25C,CDCA8,CENPK,DEPDC1B,HIST2H3C,KNL1,ZWINT	Signaling by Rho GTPases	2.6e-17	1269507	REACTOME
	CENPP,KNTC1,HIST1H2BJ,KIF18A,CENPA,NDC80,CENPE,CENPF,BUB1,BUB1B,CENPU,SGO2,NUF2,PRC1,SGO1,CDC25C,CDCA8,CENPK,HIST2H3C,KNL1,ZWINT	RHO GTPase Effectors	4.047e-17	1269509	REACTOME
	HIST1H2BJ,BRIP1,MCM8,CCNB2,CCNE2,BUB1B,EXO1,MCM2,MCM5,CDK1,MCM10,CDC6,CLSPN,RFC4,RFC5,CDC25C	Cell Cycle Checkpoints	1.867e-13	1269742	REACTOME
	NDC80,CENPE,BUB1,BUB1B,TPX2,CENPU,CDK1,CLSPN,SGO1,CDC25C	PLK1 signaling events	5.132e-13	138007	Pathway Interaction Database
	MCM8,MCM2,MCM5,MCM10,CDC6,CLSPN,RFC4,RFC5,CDC25C	Activation of ATR in response to replication stress	5.341e-12	1269757	REACTOME
	HIST1H2BJ,BRIP1,MCM8,CCNB2,EXO1,MCM2,MCM5,CDK1,MCM10,CDC6,CLSPN,RFC4,RFC5,CDC25C	G2/M Checkpoints	5.391e-12	1269753	REACTOME
	KIF23,NCAPG,CENPA,NDC80,BUB1,RACGAP1,SGO1,NCAPH,CDCA8	Aurora B signaling	7.895e-12	138080	Pathway Interaction Database
	MCM8,PRIM1,GINS4,MCM2,MCM5,RFC4,RFC5	DNA strand elongation	5.341e-09	1269784	REACTOME
	CENPP,HIST1H2BJ,CENPA,PRIM1,HJURP,CENPU,RFC4,RFC5,CENPK,KNL1	Chromosome Maintenance	5.341e-09	1269853	REACTOME
	CCNB2,RBL1,CCNE2,BUB1,BUB1B,MCM2,MCM5,CDK1,CDC6,CDC25C	Cell cycle	1.662e-08	83054	KEGG
	MCM8,CCNE2,PRIM1,GINS4,MCM2,MCM5,CDC6,RFC4,RFC5,CDCA5	S Phase	2.922e-08	1269777	REACTOME
	KIF18A,KIF23,KIF15,CENPE,RACGAP1,KIF4A,KIF11	Kinesins	4.033e-08	1269378	REACTOME
	HIST1H2BJ,BRIP1,BRCA2,EXO1,TIMELESS,XRCC2,CLSPN,RFC4,POLQ,RFC5	Homology Directed Repair	4.724e-08	1309099	REACTOME
	MCM8,PRIM1,GINS4,MCM2,MCM5,MCM10,CDC6,RFC4,RFC5	DNA Replication	9.72e-08	1269875	REACTOME
	FANCD2,HIST1H2BJ,BRIP1,BRCA2,FANCI,DTL,EXO1,TIMELESS,XRCC2,CLSPN,RFC4,POLQ,RFC5	DNA Repair	1.454e-07	1270350	REACTOME
	MCM8,PRIM1,MCM2,MCM5,MCM10,CDC6	Activation of the pre-replicative complex	2.061e-07	1269773	REACTOME
	HIST1H2BJ,BRIP1,BRCA2,EXO1,TIMELESS,XRCC2,CLSPN,RFC4,POLQ,RFC5	DNA Double-Strand Break Repair	2.468e-07	1309095	REACTOME
	HIST1H2BJ,BRIP1,BRCA2,EXO1,TIMELESS,XRCC2,CLSPN,RFC4,RFC5	HDR through Homologous Recombination (HR) or Single Strand Annealing (SSA)	4.345e-07	1309100	REACTOME
	BRIP1,BRCA2,EXO1,XRCC2,RFC4,RFC5	Presynaptic phase of homologous DNA pairing and strand exchange	7.54e-07	1309104	REACTOME
	MCM8,PRIM1,GINS4,MCM2,MCM5,CDC6,RFC4,RFC5	Synthesis of DNA	7.763e-07	1269779	REACTOME
	MCM8,RBL1,CCNE2,PRIM1,MCM2,MCM5,CDK1,MCM10,CDC6	Mitotic G1-G1/S phases	7.763e-07	1269764	REACTOME
	BRIP1,BRCA2,EXO1,XRCC2,RFC4,RFC5	Homologous DNA Pairing and Strand Exchange	1.068e-06	1309103	REACTOME
	CENPP,HIST1H2BJ,CENPA,HJURP,CENPU,CENPK,KNL1	Nucleosome assembly	1.146e-06	1269854	REACTOME
	CENPP,HIST1H2BJ,CENPA,HJURP,CENPU,CENPK,KNL1	Deposition of new CENPA-containing nucleosomes at the centromere	1.146e-06	1269855	REACTOME
	MCM8,CCNE2,PRIM1,MCM2,MCM5,CDK1,MCM10,CDC6	G1/S Transition	2.378e-06	1269768	REACTOME
	NCAPG,CCNB2,CDK1,NCAPH	Condensation of Prometaphase Chromosomes	2.378e-06	1269822	REACTOME
	KIF18A,KIF23,KIF15,CENPE,RACGAP1,KIF4A,KIF11	COPI-dependent Golgi-to-ER retrograde traffic	2.567e-06	1383042	REACTOME
	MCM8,GINS4,MCM2,MCM5	Unwinding of DNA	3.36e-06	1269785	REACTOME
	HIST1H2BJ,BRIP1,EXO1,CDK1,RFC4,RFC5,CDC25C	G2/M DNA damage checkpoint	6.614e-06	1269754	REACTOME
	HIST1H2BJ,BRIP1,EXO1,TIMELESS,CLSPN,RFC4,RFC5	Processing of DNA double-strand break ends	7.949e-06	1309101	REACTOME
	KIF18A,KIF23,KIF15,CENPE,RACGAP1,KIF4A,KIF11	MHC class II antigen presentation	1.014e-05	1269200	REACTOME
	PRIM1,MCM2,MCM5,RFC4,RFC5	DNA replication	1.046e-05	83039	KEGG
	CENPA,BRCA2,CENPF,CCNB2,CDK1	FOXM1 transcription factor network	1.176e-05	137935	Pathway Interaction Database
	CCNB2,CDK1,CDC25C	Cyclin B2 mediated events	1.182e-05	1269802	REACTOME
	BRIP1,BRCA2,EXO1,XRCC2,RFC4,RFC5	HDR through Homologous Recombination (HRR)	1.322e-05	1309102	REACTOME
	KIF18A,KIF23,KIF15,CENPE,RACGAP1,KIF4A,HIST2H3C,KIF11	Factors involved in megakaryocyte development and platelet production	1.322e-05	1269377	REACTOME
	KIF18A,KIF23,KIF15,CENPE,RACGAP1,KIF4A,KIF11	Golgi-to-ER retrograde transport	1.463e-05	1383041	REACTOME
	FANCD2,BRIP1,RBL1,CCNE2,FANCI,TPX2,EXO1,CDK1,RFC4,RFC5,CDC25C	Transcriptional Regulation by TP53	2.898e-05	1269654	REACTOME
	MCM8,PRIM1,MCM2,MCM5,MCM10,CDC6	DNA Replication Pre-Initiation	4.988e-05	1269832	REACTOME
	MCM8,PRIM1,MCM2,MCM5,MCM10,CDC6	M/G1 Transition	4.988e-05	1269831	REACTOME
	RBL1,CCNE2,CDK1,CDC6	G0 and Early G1	6.033e-05	1269765	REACTOME
MIR99AHG, CLIC4P3, GAS6-AS2, HGF, GNG11, CMAHP, NR2F1-AS1, AL121821.1, AC018647.1, DCN, SLC16A1-AS1, MEG3, RPS20P22, NALCN-AS1, AL117190.1, AL356479.1, LINC02202, RASSF8-AS1, FENDRR, PCAT19, AC037459.2, AC007608.2, AC009041.2, LINC01197, AL391807.1, HOTAIR, MEF2C-AS1, AF165147.1, RAMP2-AS1, ADAMTS9-AS2, RPL5P14, TUBB6,	TUBB6,GNG11	Chaperonin-mediated protein folding	0.04696	1268694	REACTOME
	TUBB6,GNG11	Protein folding	0.04696	1268693	REACTOME
	HGF	MET activates STAT3	0.04696	1457803	REACTOME
	HGF	MET activates PTPN11	0.04696	1457798	REACTOME
	HGF	MET interacts with TNS proteins	0.04696	1457801	REACTOME
	HGF	MET Receptor Activation	0.04696	1457795	REACTOME
	HGF	MET activates PI3K/AKT signaling	0.04696	1457797	REACTOME
	HGF,DCN	Proteoglycans in cancer	0.04696	782000	KEGG
	DCN	Defective CHST14 causes EDS, musculocontractural type	0.04696	1269018	REACTOME
	DCN	Defective CHSY1 causes TPBS	0.04696	1269016	REACTOME
	DCN	Defective CHST3 causes SEDCJD	0.04696	1269017	REACTOME
	HGF,GNG11	Ras signaling pathway	0.04696	868085	KEGG
	HGF	MET receptor recycling	0.04696	1457804	REACTOME
	HGF	scatter factor/hepatocyte growth factor signaling	0.04696	PW:0000578	Pathway Ontology
	HGF	MET activates RAS signaling	0.04696	1457796	REACTOME
	HGF	MET activates RAP1 and RAC1	0.04696	1457802	REACTOME
NRAS, TPI1, SKP2, HUS1, CAT, hsa_circ_0000373, LINC00205, FHP1, PAICSP4, AL391834.1, CENPL, ANXA1, LINC00511, AL445487.1, HIST1H2BK, ENO3, AL390728.1, VDAC1P7, AC025588.1, PAX6, HADH, ZBTB11-AS1, RMI1, YWHAZP3, SMC2, AC002310.1, AC084036.1, PSPC1P1, AC106864.1, AL080250.1,	RMI1,SMC2,HUS1,CENPL,SKP2,HIST1H2BK	Cell Cycle	0.007712	1269741	REACTOME
	ENO3,TPI1	Glycolysis, core module involving three-carbon compounds	0.01066	413341	KEGG
	RMI1,HUS1,HIST1H2BK	G2/M DNA damage checkpoint	0.01066	1269754	REACTOME
	RMI1,HUS1,HIST1H2BK	Processing of DNA double-strand break ends	0.01066	1309101	REACTOME
	ENO3,TPI1	Gluconeogenesis, oxaloacetate => fructose-6P	0.01066	413342	KEGG
	CAT,ENO3,TPI1	Carbon metabolism	0.0131	814926	KEGG
	ENO3,TPI1	Glycolysis (Embden-Meyerhof pathway), glucose => pyruvate	0.01407	413340	KEGG
	CAT,NRAS,SKP2	FoxO signaling pathway	0.01407	921162	KEGG
	RMI1,HUS1,HIST1H2BK	HDR through Homologous Recombination (HR) or Single Strand Annealing (SSA)	0.01407	1309100	REACTOME
	RMI1,HUS1,HIST1H2BK	Homology Directed Repair	0.01437	1309099	REACTOME
	ENO3,TPI1	glycolysis/gluconeogenesis	0.01437	PW:0000025	Pathway Ontology
	ENO3,TPI1	Glycolysis	0.01483	1269960	REACTOME
	ENO3,TPI1	Gluconeogenesis	0.01483	1269961	REACTOME
	RMI1,HUS1,HIST1H2BK	DNA Double-Strand Break Repair	0.01676	1309095	REACTOME
	RMI1,HUS1,HIST1H2BK	G2/M Checkpoints	0.01676	1269753	REACTOME
	RMI1,HUS1	HDR through Single Strand Annealing (SSA)	0.01676	1309108	REACTOME
	RMI1,HUS1	Presynaptic phase of homologous DNA pairing and strand exchange	0.01676	1309104	REACTOME
	CAT,HADH	Tryptophan metabolism	0.01676	82964	KEGG
	RMI1,HUS1	Homologous DNA Pairing and Strand Exchange	0.01835	1309103	REACTOME
	CAT	methane metabolic	0.01888	PW:0000068	Pathway Ontology
	NRAS,SKP2,HIST1H2BK	Viral carcinogenesis	0.01888	658418	KEGG
	RMI1,HUS1,HIST1H2BK	Cell Cycle Checkpoints	0.01888	1269742	REACTOME
YBX3P1, NCAPD2, POLE, PKMYT1, RGS17P1, MTATP8P1, AURKB, TRIP13, KIFC1, TK1, AC105250.1, G2E3-AS1, E2F2, TECR, IQGAP3, DNMT1, CDC20,	PKMYT1,E2F2,POLE,AURKB,NCAPD2,CDC20	Cell Cycle, Mitotic	0.0003313	1269763	REACTOME
	PKMYT1,E2F2,POLE,AURKB,NCAPD2,CDC20	Cell Cycle	0.0004954	1269741	REACTOME
	AURKB,NCAPD2,CDC20	Mitotic Prometaphase	0.006194	1269820	REACTOME
	PKMYT1,E2F2,CDC20	Cell cycle	0.006454	83054	KEGG
	AURKB,NCAPD2	Aurora B signaling	0.01777	138080	Pathway Interaction Database
	TK1,POLE	MAP00240 Pyrimidine metabolism	0.01886	MAP00240_Pyrimidine_metabolism	GenMAPP
	E2F2,POLE,CDC20	HTLV-I infection	0.02547	373901	KEGG
	TK1,E2F2	E2F transcription factor network	0.02547	137934	Pathway Interaction Database
	IQGAP3,AURKB,CDC20	RHO GTPase Effectors	0.02547	1269509	REACTOME
	AURKB,CDC20	APC/C:Cdh1 mediated degradation of Cdc20 and other APC/C:Cdh1 targeted proteins in late mitosis/early G1	0.02547	1269851	REACTOME
	AURKB,NCAPD2,CDC20	M Phase	0.02547	1269810	REACTOME
	E2F2,POLE	DNA Replication Pre-Initiation	0.02547	1269832	REACTOME
	E2F2,POLE	M/G1 Transition	0.02547	1269831	REACTOME
	AURKB	Signaling by Aurora kinases	0.02547	138033	Pathway Interaction Database
	AURKB	Aurora C signaling	0.02547	138003	Pathway Interaction Database
	TK1	Salvage pyrimidine deoxyribonucleotides	0.02547	P02774	PantherDB
	AURKB,CDC20	APC/C-mediated degradation of cell cycle proteins	0.02547	1269838	REACTOME
	AURKB,CDC20	Regulation of mitotic cell cycle	0.02547	1269837	REACTOME
	AURKB,CDC20	Resolution of Sister Chromatid Cohesion	0.03171	1269821	REACTOME
	TK1,POLE	Pyrimidine metabolism	0.03171	82946	KEGG
	E2F2,POLE	DNA Replication	0.03265	1269875	REACTOME
	TK1	pyrimidine deoxyribonucleosides salvage	0.03265	782392	BIOCYC
	PKMYT1	G2/M DNA replication checkpoint	0.03265	1269756	REACTOME
MDM2, HIF1A, ARL6IP1P2, HSPA8P5, AC017078.1, LINC01481, HSPD1P11, UBR5-AS1, AC231533.2, BX322650.1, PPM1E,	MDM2,HIF1A	Hypoxia and p53 in the Cardiovascular system	0.0004309	M5202	MSigDB C2 BIOCARTA (v6.0)
	MDM2,HIF1A	Thyroid hormone signaling pathway	0.005681	946598	KEGG
	MDM2,HIF1A	Proteoglycans in cancer	0.008585	782000	KEGG
	MDM2	altered p53 signaling pathway	0.008585	PW:0000720	Pathway Ontology
	MDM2,HIF1A	Ub-specific processing proteases	0.008585	1427862	REACTOME
	HIF1A	Oxygen-dependent asparagine hydroxylation of Hypoxia-inducible Factor Alpha	0.0106	1270417	REACTOME
	MDM2,HIF1A	Deubiquitination	0.01113	1427860	REACTOME
	HIF1A	PTK6 Expression	0.01205	1383026	REACTOME
	HIF1A	the chronic hypoxic response - the hypoxia inducible factor - alpha	0.01205	PW:0000360	Pathway Ontology
	HIF1A	PTK6 promotes HIF1A stabilization	0.01205	1383032	REACTOME
	MDM2,HIF1A	Pathways in cancer	0.01205	83105	KEGG
	MDM2	P53 pathway feedback loops 1	0.01237	P04392	PantherDB
GINS1, SPAG5, TICRR, BRCA1, KIF20A, SKA1, RAD51, TRAIP,	RAD51,KIF20A,BRCA1,SKA1,GINS1	Cell Cycle	0.0001541	1269741	REACTOME
	RAD51,BRCA1	ATM Signaling Pathway	0.001161	M10628	MSigDB C2 BIOCARTA (v6.0)
	RAD51,BRCA1	Role of BRCA1, BRCA2 and ATR in Cancer Susceptibility	0.001161	M9703	MSigDB C2 BIOCARTA (v6.0)
	RAD51,BRCA1	Resolution of D-loop Structures through Synthesis-Dependent Strand Annealing (SDSA)	0.001344	1309107	REACTOME
	RAD51,BRCA1	BARD1 signaling events	0.001344	137959	Pathway Interaction Database
	RAD51,BRCA1	Resolution of D-loop Structures through Holliday Junction Intermediates	0.001354	1309106	REACTOME
	RAD51,BRCA1	Resolution of D-Loop Structures	0.001354	1309105	REACTOME
	RAD51,BRCA1	HDR through Single Strand Annealing (SSA)	0.001354	1309108	REACTOME
	RAD51,BRCA1	Presynaptic phase of homologous DNA pairing and strand exchange	0.001354	1309104	REACTOME
	RAD51,BRCA1	Homologous recombination	0.001354	83046	KEGG
	RAD51,BRCA1	Homologous DNA Pairing and Strand Exchange	0.001355	1309103	REACTOME
	RAD51,BRCA1	Fanconi anemia pathway	0.002037	377262	KEGG
	RAD51,BRCA1	HDR through Homologous Recombination (HRR)	0.002961	1309102	REACTOME
	RAD51,BRCA1	Meiotic recombination	0.00457	1269866	REACTOME
	KIF20A,SKA1,GINS1	Cell Cycle, Mitotic	0.007311	1269763	REACTOME
	RAD51,BRCA1	Meiosis	0.007311	1269865	REACTOME
	BRCA1	homologous recombination of double-strand break repair	0.007311	PW:0000202	Pathway Ontology
	RAD51,BRCA1	HDR through Homologous Recombination (HR) or Single Strand Annealing (SSA)	0.008011	1309100	REACTOME
	RAD51,BRCA1	Homology Directed Repair	0.008276	1309099	REACTOME
	RAD51,BRCA1	DNA Double-Strand Break Repair	0.0114	1309095	REACTOME
	GINS1	Unwinding of DNA	0.02363	1269785	REACTOME
	KIF20A	Mitotic Telophase/Cytokinesis	0.02818	1269829	REACTOME
	KIF20A,SKA1	M Phase	0.03264	1269810	REACTOME
	RAD51,BRCA1	DNA Repair	0.03286	1270350	REACTOME
	BRCA1	Cell Cycle: G2/M Checkpoint	0.0396	M8560	MSigDB C2 BIOCARTA (v6.0)
	BRCA1	Aurora A signaling	0.04882	137925	Pathway Interaction Database
	GINS1	DNA strand elongation	0.04882	1269784	REACTOME
MITF, CDK6, PRKCB, MBNL1-AS1, HNRNPA1P12, AC002504.1, INTS6-AS1, ITGA4,	PRKCB,CDK6,MITF	Pathways in cancer	0.008319	83105	KEGG
	PRKCB,CDK6	Non-small cell lung cancer	0.008319	83119	KEGG
	PRKCB,CDK6	Glioma	0.008319	83110	KEGG
	CDK6,MITF	Melanoma	0.008319	83114	KEGG
	PRKCB,ITGA4	Leishmaniasis	0.008319	144181	KEGG
	PRKCB,MITF	Melanogenesis	0.01328	83092	KEGG
	PRKCB,ITGA4	Leukocyte transendothelial migration	0.0145	83083	KEGG
	PRKCB,CDK6	Hepatitis B	0.02022	694606	KEGG
	ITGA4	a4b1 and a4b7 Integrin signaling	0.02206	137965	Pathway Interaction Database
	PRKCB,ITGA4	Focal adhesion	0.03007	83067	KEGG
	PRKCB	Disinhibition of SNARE formation	0.03007	1269366	REACTOME
	PRKCB,CDK6	MicroRNAs in cancer	0.03517	852705	KEGG

## Sheet: Disease
Module members	Enriched genes	Category name	Adjusted P-value (BH)	Category ID	Resource
PARPBP, PRIM1, RACGAP1, DSCC1, RFC4, HIST1H2BJ, RFC5, TXLNGY, CDK1, ARHGAP11A, HMMR, KIF11, PBK, DLGAP5, AUNIP, MCM8, CENPU, RBL1, CDKN3, ZWINT, KIF18A, RAD54L, TIMELESS, POLQ, ATAD5, KIF23, FANCI, BUB1B, FANCD2, CENPF, LMNB1, SKA3, PRC1, ANLN, KIF15, PLK4, MCM2, CENPK, BRIP1, DEPDC1, FAM83D, CENPP, MCM5, ASF1B, BRCA2, EZH2, ZNF695, DEPDC1B, CDC6, TPX2, CDCA3, CDCA5, NCAPG, KNTC1, KNL1, SGO1, NCA…	FANCD2,BRIP1,BRCA2,CENPE,BUB1B,XRCC2,CLSPN,POLQ,RAD54L	Breast Cancer, Familial	2.496e-05	C0346153	DisGeNET Curated
	FANCD2,BRCA2,CENPE,CENPF,FANCI,BUB1,BUB1B,PYCR1,XRCC2,CDC6,PLK4,KIF11	Small head	8.466e-05	C0424688	DisGeNET Curated
	FANCD2,BRIP1,BRCA2,INHBA,ATAD5,FANCI,EXO1,CDK1,XRCC2,PARPBP	FANCONI ANEMIA, COMPLEMENTATION GROUP A (disorder)	9.584e-05	C3469521	DisGeNET Curated
	FANCD2,BRIP1,BRCA2,INHBA,ATAD5,FANCI,EXO1,CDK1,XRCC2,PARPBP	Fanconi Anemia	0.0002226	C0015625	DisGeNET Curated
	FANCD2,BRCA2,FANCI,XRCC2	Pyridoxine-responsive sideroblastic anemia	0.0002342	C0272027	DisGeNET Curated
	FANCD2,BRIP1,BRCA2,FANCI	Tracheoesophageal fistula	0.000484	cv:C1861028	Clinical Variations
	BRIP1,BRCA2,HMMR,RAD54L	Familial cancer of breast	0.0006377	cv:C0346153	Clinical Variations
	BRIP1,BRCA2,HMMR,RAD54L	BREAST CANCER	0.0006377	OMIN:114480	OMIM
	BRCA2,XRCC2,RAD54L	BREAST-OVARIAN CANCER, FAMILIAL, SUSCEPTIBILITY TO, 2	0.0007092	C2675520	DisGeNET Curated
	FANCD2,BRCA2,FANCI,XRCC2	Almond-shaped eyes	0.0007127	C4024780	DisGeNET Curated
	FANCD2,BRCA2,FANCI,XRCC2	Increased chromosomal breakage	0.000758	C1859424	DisGeNET Curated
	BRCA2,XRCC2,RAD54L	BREAST-OVARIAN CANCER, FAMILIAL, SUSCEPTIBILITY TO, 3	0.0007951	C3150659	DisGeNET Curated
	FANCD2,BRCA2,FANCI,XRCC2	Radial aplasia/hypoplasia	0.0008619	C2749463	DisGeNET Curated
	FANCD2,BRCA2,FANCI,XRCC2	Chromosome Breakage	0.001199	C0376628	DisGeNET Curated
	FANCD2,BRCA2,FANCI,XRCC2	Irregular hyperpigmentation	0.001269	C1860236	DisGeNET Curated
	FANCD2,CDKN3,BRCA2,CCNB2,MCM5,TIMELESS,CDK1,CLSPN,EZH2,CDC25C	Ataxia Telangiectasia	0.001315	C0004135	DisGeNET Curated
	BRCA2,XRCC2,RAD54L	BREAST-OVARIAN CANCER, FAMILIAL, SUSCEPTIBILITY TO, 1	0.001875	C2676676	DisGeNET Curated
	FANCD2,BRCA2,FANCI,XRCC2	Short palpebral fissure	0.001875	C0423112	DisGeNET Curated
	CCNB2,BUB1B,PBK,MCM2,EZH2,CEP55	Transitional cell carcinoma of bladder	0.003732	C0279680	DisGeNET Curated
MIR99AHG, CLIC4P3, GAS6-AS2, HGF, GNG11, CMAHP, NR2F1-AS1, AL121821.1, AC018647.1, DCN, SLC16A1-AS1, MEG3, RPS20P22, NALCN-AS1, AL117190.1, AL356479.1, LINC02202, RASSF8-AS1, FENDRR, PCAT19, AC037459.2, AC007608.2, AC009041.2, LINC01197, AL391807.1, HOTAIR, MEF2C-AS1, AF165147.1, RAMP2-AS1, ADAMTS9-AS2, RPL5P14, TUBB6,	HGF,MEG3,HOTAIR	Leukocyte adhesion deficiency type 1	0.00243	C0398738	DisGeNET Curated
	HGF,DCN	Hypertrophy of kidney	0.009973	C0156259	DisGeNET BeFree
	HGF,FENDRR,HOTAIR	Lymphatic Metastasis	0.009973	C0024232	DisGeNET Curated
	HGF,MEG3,HOTAIR	Malignant neoplasm of gallbladder	0.01549	C0153452	DisGeNET BeFree
	HGF,MEG3,HOTAIR	Gallbladder Carcinoma	0.01549	C0235782	DisGeNET BeFree
	HGF,DCN,HOTAIR	Tumor Initiation	0.01549	C0598935	DisGeNET BeFree
	HGF,MEG3,DCN,HOTAIR	Malignant neoplasm of liver	0.01549	C0345904	DisGeNET BeFree
	HGF,DCN	Giant Cell Tumor of Bone	0.01549	C0206638	DisGeNET Curated
NRAS, TPI1, SKP2, HUS1, CAT, hsa_circ_0000373, LINC00205, FHP1, PAICSP4, AL391834.1, CENPL, ANXA1, LINC00511, AL445487.1, HIST1H2BK, ENO3, AL390728.1, VDAC1P7, AC025588.1, PAX6, HADH, ZBTB11-AS1, RMI1, YWHAZP3, SMC2, AC002310.1, AC084036.1, PSPC1P1, AC106864.1, AL080250.1,	CAT,PAX6,NRAS	Aniridia	0.0005001	C0003076	DisGeNET Curated
	NRAS,ANXA1,TPI1	Mouth Neoplasms	0.00702	C0026640	DisGeNET Curated
	CAT,PAX6,SKP2,ENO3,ANXA1	Pituitary Diseases	0.00702	C0032002	DisGeNET Curated
	CAT,TPI1	Pseudorabies	0.01133	C0033839	DisGeNET BeFree
	CAT,ANXA1,TPI1	Neurologic Symptoms	0.01133	C0235031	DisGeNET BeFree
	CAT,NRAS	Indian childhood cirrhosis	0.01133	C0268074	DisGeNET BeFree
	CAT,PAX6,ANXA1	Neoplasm Invasiveness	0.01133	C0027626	DisGeNET Curated
	CAT,HADH	Zellweger Syndrome	0.01133	C0043459	DisGeNET Curated
	CAT,PAX6,HADH,NRAS,ANXA1	Mental Retardation	0.01133	C0025362	DisGeNET Curated
	CAT,NRAS,HUS1,ANXA1	Papillary thyroid carcinoma	0.01133	C0238463	DisGeNET Curated
	PAX6,NRAS	Abnormality of vision	0.01133	C4025846	DisGeNET Curated
	PAX6,HADH,NRAS,TPI1	Muscle hypotonia	0.01133	C0026827	DisGeNET Curated
	NRAS,SKP2	Uterine Cancer	0.01266	C0153567	DisGeNET BeFree
	CAT,PAX6,HADH,NRAS,ANXA1	Intellectual Disability	0.01276	C3714756	DisGeNET Curated
	CAT,NRAS,SKP2,ANXA1	Small cell carcinoma of lung	0.01333	C0149925	DisGeNET Curated
MDM2, HIF1A, ARL6IP1P2, HSPA8P5, AC017078.1, LINC01481, HSPD1P11, UBR5-AS1, AC231533.2, BX322650.1, PPM1E,	MDM2,HIF1A	Grade III Chondrosarcoma	0.0003507	C4054891	DisGeNET BeFree
	MDM2,HIF1A	Nodular melanoma	0.0007596	C0334424	DisGeNET BeFree
	MDM2,HIF1A	Salivary Gland Pleomorphic Adenoma	0.003503	C1519176	DisGeNET Curated
	MDM2,HIF1A	Bone neoplasms	0.005526	C0005967	DisGeNET Curated
	MDM2,HIF1A	Non-small cell lung cancer stage I	0.005526	C0278504	DisGeNET BeFree
	MDM2,HIF1A	Hemangiosarcoma	0.005526	C0018923	DisGeNET Curated
	MDM2,HIF1A,PPM1E	Colorectal Neoplasms	0.005526	C0009404	DisGeNET Curated
	MDM2,HIF1A	Mixed Salivary Gland Tumor	0.005526	C0026277	DisGeNET BeFree
	MDM2,HIF1A	Mucinous Adenocarcinoma	0.005526	C0007130	DisGeNET Curated
	MDM2,HIF1A	Steroid Sulfatase Deficiency Disease	0.005526	C2717836	DisGeNET Curated
	MDM2,HIF1A	Adult Acute Myeloblastic Leukemia	0.005526	C0220615	DisGeNET BeFree
	MDM2,HIF1A	Adenovirus Infections	0.005526	C0001486	DisGeNET BeFree
	MDM2,HIF1A	Tumor Promotion	0.005526	C1519689	DisGeNET BeFree
	MDM2,HIF1A	Ichthyosis, X-Linked	0.005526	C0079588	DisGeNET Curated
	MDM2,HIF1A	Adenocarcinoma, Clear Cell	0.005526	C0206681	DisGeNET Curated
	MDM2,HIF1A	Endometrial adenocarcinoma	0.005526	C1153706	DisGeNET BeFree
	MDM2,HIF1A	tumor vasculature	0.005526	C1658953	DisGeNET BeFree
TRAIP, RAD51, SKA1, KIF20A, BRCA1, TICRR, SPAG5, GINS1,	RAD51,BRCA1	FANCONI ANEMIA, COMPLEMENTATION GROUP D2	0.005875	C3160738	DisGeNET Curated
	RAD51,BRCA1	Familial cancer of breast	0.006914	cv:C0346153	Clinical Variations
	RAD51,BRCA1	BREAST CANCER	0.006914	OMIN:114480	OMIM
	RAD51,BRCA1	Chromosome Breakage	0.007012	C0376628	DisGeNET Curated
	RAD51,BRCA1	Secondary malignant neoplasm of pancreas	0.007012	C0346976	DisGeNET BeFree
	BRCA1,TRAIP	Seckel syndrome	0.007012	C0265202	DisGeNET Curated
	RAD51,BRCA1	Hereditary Breast and Ovarian Cancer Syndrome	0.01133	C0677776	DisGeNET Curated
	RAD51,BRCA1,SPAG5,GINS1	Malignant tumor of cervix	0.01133	C0007847	DisGeNET BeFree
	RAD51,BRCA1	Therapy-Related Acute Myeloid Leukemia	0.01133	C1336735	DisGeNET BeFree
	RAD51,BRCA1,SPAG5,GINS1	cervical cancer	0.01133	C4048328	DisGeNET Curated
	RAD51,BRCA1	Hereditary Malignant Neoplasm	0.01133	C1333600	DisGeNET BeFree
	RAD51,BRCA1	Carcinoma, Large Cell	0.01133	C0206704	DisGeNET Curated
MITF, CDK6, PRKCB, MBNL1-AS1, HNRNPA1P12, AC002504.1, INTS6-AS1, ITGA4,	PRKCB,CDK6,MITF	Melanocytic nevus	0.002024	C0027962	DisGeNET Curated
	CDK6,MITF	Hereditary Melanoma	0.004446	C1512419	DisGeNET Curated
	CDK6,MITF	Benign melanocytic nevus	0.005167	C1456781	DisGeNET BeFree
	CDK6,MITF	Nevus	0.005167	C0027960	DisGeNET Curated
	PRKCB,ITGA4,CDK6,MITF	Malignant tumor of colon	0.005167	C0007102	DisGeNET Curated
