# Supplementary material for: Detection of novel biomarkers for early detection of Non-Muscle-Invasive Bladder Cancer using Competing Endogenous RNA network analysis
Source: Sci Rep. 2019 Jun 10;9:8434. doi: 10.1038/s41598-019-44944-3 (PMC6557814; doi:10.1038/s41598-019-44944-3)
Supplement: Supplementary file 9 — (PPR-T1 network modules enrichment analysis results) [file 41598_2019_44944_MOESM9_ESM.xlsx]

## Sheet: Biological Process
* enrichment results with lowest adjusted P-value (Benjamini & Hochberg) in PPR-T1 network
Module members	Enriched genes	Category name	Adjusted P-value (BH)	Category ID	Resource
STAG2, RFC3, RFC4, CCNE1, CCNA2, RACGAP1, NCAPD2, KIF2C, CEP55, KIF4A, POLD1, HIST1H2BK, MCM5, ARHGAP11A, LMNB1, CCNB1, DEPDC1, KIF11, PCLAF, PBK, PARPBP, HIST1H2BJ, FANCB, BLM, UBE2T, SKA1, MCM7, PSMD3, PAICSP4, FASN, GINS1, BUB1, AUNIP, PRC1, TOP2A, ANLN, CCNE2, RBL1, DEPDC1B, CDC7, CDC6, ASPM, MCM8, KPNA2, BIRC5, DONSON, TYMS, BARD1, OIP5, TUBB2A, MAPK3, CDC20, CENPU, KIF15, SMC4, AURKA, CENPE…	RAD51,FOXM1,CDCA3,KNTC1,CDKN3,KIF18A,TICRR,BRIP1,CENPJ,CENPN,CENPA,MCM8,INCENP,NDE1,ERCC6L,CENPL,CENPE,POLE,GTSE1,UBE2C,DTL,DLGAP5,PBK,SMC4,CENPU,BARD1,CENPO,KIF4A,MCM2,OIP5,BIRC5,PSMD3,MCM5,MCM6,MCM7,NUF2,PSMD11,CHEK1,STIL,XRCC2,MCM10,XRCC3,PRC1,SMC2,SGO1,NCAPH,TRIP13,CDCA8,CENPK,CIT,MELK,NCAPG2,GINS1,SPAG5,ZWINT,CCNA2,CCNB1,CDC7,CEP55,CDC45,PKMYT1,KIF20A,FANCD2,BLM,TYMS,CCNE1,CDCA2,AURKA,NCAPG,…	cell cycle process	6.45e-89	GO:0022402
	RAD51,FOXM1,CDCA3,KNTC1,CDKN3,KIF18A,TICRR,BRIP1,CENPJ,CENPN,CENPA,MCM8,INCENP,NDE1,ERCC6L,CENPL,CENPE,PCLAF,RBL1,POLE,GTSE1,UBE2C,DTL,HJURP,DLGAP5,PBK,SMC4,CENPU,BARD1,CENPO,KIF4A,MCM2,OIP5,BIRC5,PSMD3,MCM5,MCM6,MCM7,NUF2,PSMD11,CHEK1,MND1,STIL,XRCC2,MCM10,XRCC3,PRC1,SMC2,SGO1,NCAPH,TRIP13,CDCA8,CENPK,CIT,MELK,NCAPG2,GINS1,SPAG5,ZWINT,CCNA2,CCNB1,CDC7,CEP55,CDC45,PKMYT1,KIF20A,FANCD2,BLM,TYMS,CC…	cell cycle	4.348e-85	GO:0007049	GO: Biological Process
	FOXM1,CDCA3,KNTC1,CDKN3,KIF18A,TICRR,CENPJ,CENPN,CENPA,MCM8,INCENP,NDE1,ERCC6L,CENPE,POLE,GTSE1,UBE2C,DLGAP5,PBK,SMC4,KIF4A,MCM2,OIP5,BIRC5,PSMD3,MCM5,MCM6,MCM7,NUF2,PSMD11,CHEK1,STIL,MCM10,XRCC3,PRC1,SMC2,SGO1,NCAPH,CDCA8,CIT,MELK,NCAPG2,GINS1,SPAG5,ZWINT,CCNA2,CCNB1,CDC7,CEP55,CDC45,PKMYT1,KIF20A,BLM,TYMS,CCNE1,CDCA2,AURKA,NCAPG,KIF15,LMNB1,NDC80,CEP72,ANLN,CCNB2,CCNE2,FANCI,CENPH,PRIM1,BUB1,BU…	mitotic cell cycle process	1.64e-83	GO:1903047	GO: Biological Process
	FOXM1,CDCA3,KNTC1,CDKN3,KIF18A,TICRR,CENPJ,CENPN,CENPA,MCM8,INCENP,NDE1,ERCC6L,CENPE,POLE,GTSE1,UBE2C,DLGAP5,PBK,SMC4,KIF4A,MCM2,OIP5,BIRC5,PSMD3,MCM5,MCM6,MCM7,NUF2,PSMD11,CHEK1,STIL,XRCC2,MCM10,XRCC3,PRC1,SMC2,SGO1,NCAPH,CDCA8,CIT,MELK,NCAPG2,GINS1,SPAG5,ZWINT,CCNA2,CCNB1,CDC7,CEP55,CDC45,PKMYT1,KIF20A,BLM,TYMS,CCNE1,CDCA2,AURKA,NCAPG,KIF15,LMNB1,NDC80,BRCA2,CEP72,ANLN,CCNB2,CCNE2,FANCI,CENPH,P…	mitotic cell cycle	1.246e-82	GO:0000278	GO: Biological Process
	KNTC1,KIF18A,RAD18,CENPN,CENPA,INCENP,NDE1,ERCC6L,CENPL,CENPE,UBE2C,HJURP,DLGAP5,SMC4,CENPU,CENPO,KIF4A,BIRC5,NUF2,STIL,XRCC3,PRC1,SMC2,SGO1,NCAPH,TRIP13,CDCA8,CENPK,CIT,SPAG5,ZWINT,CCNB1,CEP55,FANCD2,CDCA2,NCAPG,BRCA1,NDC80,BRCA2,CENPH,CENPI,BUB1,BUB1B,NCAPD2,RACGAP1,FAM83D,SGO2,SKA3,CDC6,CDC20,DSCC1,PLK1,ESPL1,SKA1,STAG2,TOP2A,KIF11,KIFC1,KNL1,KIF22,AURKB,SEC13,KIF2C	chromosome segregation	1.316e-63	GO:0007059	GO: Biological Process
	RAD51,CDCA3,KNTC1,KIF18A,CENPN,INCENP,NDE1,ERCC6L,CENPE,UBE2C,DLGAP5,PBK,SMC4,KIF4A,OIP5,BIRC5,NUF2,CHEK1,STIL,XRCC2,XRCC3,PRC1,SMC2,SGO1,NCAPH,TRIP13,CDCA8,CIT,NCAPG2,SPAG5,ZWINT,CCNA2,CCNB1,CEP55,PKMYT1,FANCD2,CDCA2,AURKA,NCAPG,KIF15,NDC80,BRCA2,ANLN,CCNB2,CENPH,BUB1,BUB1B,TPX2,NCAPD2,ASPM,RACGAP1,FAM83D,SGO2,PIMREG,TIMELESS,SKA3,CDC6,CDC20,CDC25A,DSCC1,PLK1,ESPL1,SKA1,STAG2,TOP2A,KIF11,KIFC1,K…	nuclear division	1.69e-60	GO:0000280	GO: Biological Process
	RAD51,CDCA3,KNTC1,KIF18A,CENPN,INCENP,NDE1,ERCC6L,CENPE,UBE2C,DLGAP5,PBK,SMC4,KIF4A,OIP5,BIRC5,NUF2,CHEK1,STIL,XRCC2,XRCC3,PRC1,SMC2,SGO1,NCAPH,TRIP13,CDCA8,CIT,NCAPG2,SPAG5,ZWINT,CCNA2,CCNB1,CEP55,PKMYT1,FANCD2,CDCA2,AURKA,NCAPG,KIF15,NDC80,BRCA2,ANLN,CCNB2,CENPH,BUB1,BUB1B,TPX2,NCAPD2,ASPM,RACGAP1,FAM83D,SGO2,PIMREG,TIMELESS,MTFR2,SKA3,CDC6,CDC20,CDC25A,DSCC1,PLK1,ESPL1,SKA1,STAG2,TOP2A,KIF11,K…	organelle fission	5.225e-60	GO:0048285	GO: Biological Process
	RAD51,KNTC1,HIST1H2BJ,KIF18A,BRIP1,CENPN,CENPA,INCENP,NDE1,ERCC6L,CENPL,CENPE,RBL1,POLD1,POLE,UBE2C,HJURP,DLGAP5,SMC4,CENPU,CENPO,GINS4,KIF4A,MCM2,OIP5,HMGB2,BIRC5,MCM5,MCM6,MCM7,NUF2,CHEK1,STIL,XRCC3,PRC1,RFC3,SMC2,RFC4,RFC5,SGO1,ATAD2,NCAPH,TRIP13,CDCA8,CENPK,CIT,NCAPG2,GINS1,SPAG5,ZWINT,CCNB1,CEP55,CDC45,FANCD2,BLM,AURKA,HIST1H2BL,NCAPG,BRCA1,NDC80,BRCA2,CENPH,PRIM1,CENPI,BUB1,BUB1B,NCAPD2,RAC…	chromosome organization	7.432e-59	GO:0051276	GO: Biological Process
	KNTC1,KIF18A,CENPN,CENPA,INCENP,NDE1,ERCC6L,CENPL,CENPE,UBE2C,DLGAP5,SMC4,CENPU,CENPO,KIF4A,BIRC5,NUF2,STIL,XRCC3,PRC1,SMC2,SGO1,NCAPH,TRIP13,CDCA8,CENPK,CIT,SPAG5,ZWINT,CCNB1,CEP55,FANCD2,NCAPG,NDC80,BRCA2,CENPH,CENPI,BUB1,BUB1B,NCAPD2,RACGAP1,FAM83D,SGO2,CDC6,CDC20,DSCC1,PLK1,ESPL1,SKA1,STAG2,TOP2A,KIFC1,KNL1,KIF22,AURKB,SEC13,KIF2C	nuclear chromosome segregation	7.432e-59	GO:0098813	GO: Biological Process
	KNTC1,KIF18A,CENPN,CENPA,INCENP,NDE1,ERCC6L,CENPL,CENPE,UBE2C,DLGAP5,SMC4,CENPU,CENPO,KIF4A,BIRC5,NUF2,STIL,XRCC3,PRC1,SMC2,SGO1,NCAPH,CDCA8,CENPK,CIT,SPAG5,ZWINT,CCNB1,CEP55,NCAPG,NDC80,CENPH,CENPI,BUB1,BUB1B,NCAPD2,RACGAP1,SGO2,CDC6,CDC20,DSCC1,PLK1,ESPL1,SKA1,STAG2,TOP2A,KIFC1,KNL1,KIF22,AURKB,SEC13,KIF2C	sister chromatid segregation	2.379e-58	GO:0000819	GO: Biological Process
	CDCA3,KNTC1,CENPJ,INCENP,NDE1,ERCC6L,CENPE,UBE2C,DLGAP5,SMC4,KIF4A,OIP5,BIRC5,NUF2,CHEK1,STIL,XRCC3,PRC1,SMC2,SGO1,NCAPH,CDCA8,CIT,NCAPG2,SPAG5,ZWINT,CCNA2,CCNB1,CDC7,CEP55,PKMYT1,KIF20A,BLM,CCNE1,CDCA2,AURKA,NCAPG,NDC80,BRCA2,ANLN,CCNB2,CCNE2,BUB1,BUB1B,TPX2,NCAPD2,ASPM,RACGAP1,FAM83D,SGO2,PIMREG,TIMELESS,SKA3,CDC6,CDC20,CDC25A,PLK1,ESPL1,SKA1,STAG2,TOP2A,KIF11,KIFC1,KNL1,MYB,AURKB,KIF2C,HELLS	cell division	1.155e-50	GO:0051301	GO: Biological Process
	FOXM1,KNTC1,CDKN3,TICRR,CENPJ,MCM8,NDE1,CENPE,POLE,GTSE1,UBE2C,DLGAP5,MCM2,BIRC5,PSMD3,MCM5,MCM6,MCM7,PSMD11,CHEK1,STIL,MCM10,XRCC3,CIT,MELK,CCNA2,CCNB1,CDC7,CDC45,PKMYT1,BLM,TYMS,CCNE1,AURKA,LMNB1,CEP72,ANLN,CCNB2,CCNE2,FANCI,PRIM1,BUB1,BUB1B,TPX2,FAM83D,TIMELESS,CDT1,CDC6,CLSPN,CDC20,CDC25A,PLK1,ESPL1,PLK4,IQGAP3,MYB	cell cycle phase transition	1.86e-40	GO:0044770	GO: Biological Process
	FOXM1,KNTC1,CDKN3,TICRR,CENPJ,MCM8,NDE1,CENPE,POLE,GTSE1,UBE2C,DLGAP5,MCM2,BIRC5,PSMD3,MCM5,MCM6,MCM7,PSMD11,CHEK1,STIL,MCM10,XRCC3,CIT,MELK,CCNA2,CCNB1,CDC7,CDC45,PKMYT1,BLM,TYMS,CCNE1,AURKA,LMNB1,CEP72,ANLN,CCNB2,CCNE2,FANCI,PRIM1,BUB1,BUB1B,TPX2,CDT1,CDC6,CLSPN,CDC20,CDC25A,PLK1,ESPL1,PLK4,IQGAP3,MYB	mitotic cell cycle phase transition	3.823e-39	GO:0044772	GO: Biological Process
	KNTC1,KIF18A,CENPN,CENPA,INCENP,NDE1,ERCC6L,CENPL,CENPE,CENPU,CENPO,BIRC5,NUF2,SGO1,CDCA8,CENPK,ZWINT,NDC80,CENPH,CENPI,BUB1,BUB1B,SGO2,CDC20,DSCC1,PLK1,ESPL1,SKA1,STAG2,KNL1,KIF22,AURKB,SEC13,KIF2C	sister chromatid cohesion	1.716e-38	GO:0007062	GO: Biological Process
	RAD51,FOXM1,TICRR,EME1,RAD18,BRIP1,MCM8,RNASEH2A,PCLAF,POLD1,POLE,DTL,RMI2,POLR2K,BARD1,GINS4,MCM2,HMGB2,MCM5,MCM6,MCM7,CHEK1,MND1,XRCC2,MCM10,XRCC3,RFC3,RFC4,RFC5,TRIP13,GINS1,CDC7,CDC45,FANCD2,BLM,TYMS,CCNE1,FANCB,BRCA1,UBE2T,BRCA2,TK1,CCNE2,FANCI,PRIM1,EXO1,NEIL3,TIMELESS,CDT1,MAPK3,CDC6,CLSPN,CDC25A,POLQ,DSCC1,PARPBP,DNA2,STAG2,TOP2A,DNMT1,KIF22,AURKB,HELLS,KPNA2	DNA metabolic process	3.984e-35	GO:0006259	GO: Biological Process
	RAD51,TICRR,BRIP1,MCM8,RNASEH2A,PCLAF,POLD1,POLE,DTL,RMI2,BARD1,GINS4,MCM2,MCM5,MCM6,MCM7,CHEK1,MCM10,RFC3,RFC4,RFC5,GINS1,CDC7,CDC45,BLM,CCNE1,BRCA1,BRCA2,CCNE2,PRIM1,EXO1,TIMELESS,CDT1,MAPK3,CDC6,CLSPN,CDC25A,POLQ,DSCC1,DNA2,STAG2,TOP2A,AURKB	DNA replication	3.616e-34	GO:0006260	GO: Biological Process
	KIF18A,CENPE,UBE2C,DLGAP5,SMC4,KIF4A,STIL,XRCC3,PRC1,SMC2,NCAPH,CDCA8,CIT,SPAG5,ZWINT,CCNB1,CEP55,NCAPG,NDC80,BUB1,BUB1B,NCAPD2,RACGAP1,CDC6,DSCC1,PLK1,ESPL1,KIFC1,KIF22,AURKB,KIF2C	mitotic sister chromatid segregation	1.394e-32	GO:0000070	GO: Biological Process
	RAD51,FOXM1,CDKN3,TICRR,EME1,RAD18,BRIP1,CENPJ,MCM8,RNASEH2A,PCLAF,ATAD5,POLD1,POLE,GTSE1,DTL,RMI2,POLR2K,BARD1,GINS4,HMGB2,MCM7,CHEK1,HMOX1,XRCC2,MCM10,XRCC3,RFC3,RFC4,RFC5,TRIP13,CCNA2,CCNB1,CDC7,CDC45,FANCD2,BLM,AURKA,FANCB,BRCA1,UBE2T,BRCA2,FANCI,EXO1,NEIL3,TIMELESS,MAPK3,CLSPN,POLQ,PARPBP,DNA2,PLK1,TOP2A,KIF22	cellular response to DNA damage stimulus	6.354e-30	GO:0006974	GO: Biological Process
	RAD51,TICRR,RNASEH2A,POLD1,POLE,GINS4,MCM2,MCM5,MCM6,MCM7,MCM10,RFC3,RFC4,RFC5,GINS1,CDC7,CDC45,BLM,CCNE1,BRCA2,CCNE2,PRIM1,CDT1,CDC6,POLQ,DSCC1,DNA2,STAG2,TOP2A	DNA-dependent DNA replication	1.066e-29	GO:0006261	GO: Biological Process
	FOXM1,KNTC1,CDKN3,TICRR,CENPJ,CENPE,PCLAF,RBL1,GTSE1,UBE2C,DTL,DLGAP5,BARD1,BIRC5,PSMD3,PSMD11,CHEK1,STIL,XRCC3,CIT,SPAG5,ZWINT,CCNA2,CCNB1,CDC7,CDC45,PKMYT1,BLM,CCNE1,AURKA,BRCA1,LMNB1,BRCA2,ANLN,CCNB2,CCNE2,FANCI,BUB1,BUB1B,TPX2,ASPM,RACGAP1,FAM83D,SGO2,CDT1,CDC6,CLSPN,CDC20,CDC25A,PLK1,ESPL1,PLK4,STAG2,TOP2A,KIF11,KIFC1,AURKB,MYBL2	regulation of cell cycle	8.879e-29	GO:0051726	GO: Biological Process
	RAD51,HIST1H2BJ,BRIP1,CENPN,CENPA,CENPL,HJURP,SMC4,CENPU,CENPO,GINS4,MCM2,OIP5,HMGB2,MCM5,MCM6,MCM7,SMC2,NCAPH,CENPK,NCAPG2,GINS1,CCNB1,CDC45,BLM,HIST1H2BL,NCAPG,CENPH,CENPI,NCAPD2,DNA2,HIST2H3C,TOP2A,HIST1H2BK,KNL1,HELLS	DNA conformation change	1.472e-28	GO:0071103	GO: Biological Process
	FOXM1,KNTC1,TICRR,CENPJ,CENPE,GTSE1,UBE2C,DLGAP5,BIRC5,PSMD3,PSMD11,CHEK1,STIL,XRCC3,CIT,SPAG5,CCNA2,CCNB1,CDC7,CDC45,PKMYT1,BLM,AURKA,BRCA1,LMNB1,BRCA2,ANLN,FANCI,BUB1,BUB1B,TPX2,RACGAP1,FAM83D,SGO2,CDT1,CDC6,CLSPN,CDC20,PLK1,ESPL1,PLK4,STAG2,KIF11,KIFC1,AURKB	regulation of cell cycle process	1.943e-26	GO:0010564	GO: Biological Process
	KNTC1,TICRR,BRIP1,CENPJ,CENPE,GTSE1,DTL,BIRC5,CHEK1,STIL,XRCC3,ZWINT,CCNA2,CCNB1,CDC45,BLM,AURKA,BRCA1,CCNE2,FANCI,BUB1,BUB1B,CDT1,CDC6,CLSPN,DNA2,PLK1,TOP2A,KNL1,AURKB	cell cycle checkpoint	9.775e-24	GO:0000075	GO: Biological Process
	RAD51,FOXM1,TICRR,EME1,RAD18,BRIP1,MCM8,RNASEH2A,PCLAF,POLD1,POLE,DTL,RMI2,POLR2K,BARD1,GINS4,HMGB2,CHEK1,XRCC2,XRCC3,RFC3,RFC4,RFC5,TRIP13,CDC7,CDC45,FANCD2,BLM,FANCB,BRCA1,UBE2T,BRCA2,FANCI,EXO1,NEIL3,CLSPN,POLQ,PARPBP,DNA2,KIF22	DNA repair	9.775e-24	GO:0006281	GO: Biological Process
	RAD51,EME1,RAD18,BRIP1,MCM8,POLD1,POLE,RMI2,BARD1,GINS4,HMGB2,CHEK1,MND1,XRCC2,XRCC3,RFC3,RFC4,RFC5,TRIP13,CDC7,CDC45,BLM,BRCA1,BRCA2,PRIM1,EXO1,POLQ,PARPBP,DNA2,TOP2A,KPNA2	DNA recombination	2.882e-23	GO:0006310	GO: Biological Process
	KIF18A,ERBB2,CENPJ,CENPA,NDE1,CENPE,PCLAF,GTSE1,DLGAP5,KIF4A,BIRC5,CHEK1,STIL,XRCC2,XRCC3,PRC1,SGO1,TUBB2A,SPAG5,CCNB1,KIF20A,AURKA,AUNIP,BRCA1,KIF15,NDC80,BRCA2,CEP72,TPX2,ASPM,RACGAP1,SKA3,PLK1,ESPL1,SKA1,PLK4,KIF11,KIFC1,KIF22,AURKB,KIF2C,MYBL2	microtubule-based process	9.195e-22	GO:0007017	GO: Biological Process
	KIF18A,CENPJ,CENPA,NDE1,CENPE,PCLAF,KIF4A,BIRC5,CHEK1,STIL,XRCC2,XRCC3,PRC1,SGO1,SPAG5,CCNB1,KIF20A,AURKA,AUNIP,BRCA1,NDC80,BRCA2,CEP72,TPX2,ASPM,RACGAP1,SKA3,PLK1,ESPL1,SKA1,PLK4,KIF11,KIFC1,AURKB,KIF2C,MYBL2	microtubule cytoskeleton organization	3.251e-21	GO:0000226	GO: Biological Process
	HIST1H2BJ,CENPN,CENPA,CENPL,HJURP,SMC4,CENPU,CENPO,MCM2,OIP5,HMGB2,SMC2,NCAPH,CENPK,NCAPG2,CCNB1,HIST1H2BL,NCAPG,CENPH,CENPI,NCAPD2,HIST2H3C,TOP2A,HIST1H2BK,KNL1,HELLS	DNA packaging	2.817e-20	GO:0006323	GO: Biological Process
	TICRR,POLE,GINS4,MCM2,MCM5,MCM6,MCM7,MCM10,CDC7,CDC45,CCNE1,CCNE2,PRIM1,CDT1,CDC6	DNA replication initiation	3.973e-20	GO:0006270	GO: Biological Process
	KNTC1,TICRR,CENPJ,CENPE,GTSE1,UBE2C,DLGAP5,BIRC5,PSMD3,PSMD11,CHEK1,STIL,XRCC3,CIT,ZWINT,CCNA2,CCNB1,CDC7,CDC45,PKMYT1,BLM,AURKA,LMNB1,BRCA2,ANLN,FANCI,BUB1,BUB1B,TPX2,CDC6,CLSPN,CDC20,PLK1,ESPL1,TOP2A,KIF11	regulation of mitotic cell cycle	6.265e-20	GO:0007346	GO: Biological Process
	KNTC1,TICRR,CENPJ,CENPE,GTSE1,UBE2C,DLGAP5,BIRC5,PSMD3,PSMD11,CHEK1,STIL,XRCC3,CCNA2,CCNB1,CDC7,CDC45,BLM,AURKA,LMNB1,ANLN,FANCI,BUB1,BUB1B,FAM83D,CDC6,CLSPN,CDC20,PLK1,ESPL1	regulation of cell cycle phase transition	3.909e-19	GO:1901987	GO: Biological Process
	RAD51,BRIP1,PCLAF,POLD1,POLE,DTL,RMI2,BARD1,XRCC2,XRCC3,RFC3,RFC4,RFC5,BLM,BRCA1,BRCA2,EXO1,DNA2	DNA synthesis involved in DNA repair	4.673e-19	GO:0000731	GO: Biological Process
	RAD51,BRIP1,PCLAF,POLD1,POLE,DTL,RMI2,BARD1,CHEK1,XRCC2,XRCC3,RFC3,RFC4,RFC5,BLM,TYMS,BRCA1,BRCA2,TK1,EXO1,MAPK3,POLQ,DSCC1,DNA2,AURKB	DNA biosynthetic process	7.787e-19	GO:0071897	GO: Biological Process
	KNTC1,TICRR,CENPJ,CENPE,GTSE1,UBE2C,DLGAP5,BIRC5,PSMD3,PSMD11,CHEK1,STIL,XRCC3,CCNA2,CCNB1,CDC7,CDC45,BLM,AURKA,LMNB1,ANLN,FANCI,BUB1,BUB1B,CDC6,CLSPN,CDC20,PLK1,ESPL1	regulation of mitotic cell cycle phase transition	8.066e-19	GO:1901990	GO: Biological Process
	FOXM1,TICRR,CENPJ,NDE1,GTSE1,BIRC5,CHEK1,CIT,MELK,CCNA2,CCNB1,CDC7,PKMYT1,BLM,AURKA,LMNB1,CEP72,CCNB2,FANCI,TPX2,CLSPN,CDC25A,PLK1,PLK4	cell cycle G2/M phase transition	6.111e-18	GO:0044839	GO: Biological Process
	RAD18,CENPE,UBE2C,DLGAP5,STIL,XRCC3,CIT,SPAG5,CCNB1,BUB1,BUB1B,RACGAP1,SGO2,CDC6,PLK1,ESPL1,AURKB,KIF2C	regulation of chromosome segregation	7.603e-18	GO:0051983	GO: Biological Process
	FOXM1,TICRR,CENPJ,NDE1,BIRC5,CHEK1,CIT,MELK,CCNA2,CCNB1,CDC7,PKMYT1,BLM,AURKA,LMNB1,CEP72,CCNB2,FANCI,TPX2,CLSPN,CDC25A,PLK1,PLK4	G2/M transition of mitotic cell cycle	3.784e-17	GO:0000086	GO: Biological Process
	CDKN3,CENPJ,MCM8,POLE,GTSE1,MCM2,MCM5,MCM6,MCM7,MCM10,CCNB1,CDC7,CDC45,PKMYT1,TYMS,CCNE1,AURKA,CCNE2,PRIM1,FAM83D,CDT1,CDC6,CDC25A,IQGAP3,MYB	cell cycle G1/S phase transition	8.644e-17	GO:0044843	GO: Biological Process
	KNTC1,CENPE,UBE2C,DLGAP5,BIRC5,CHEK1,STIL,XRCC3,CIT,CCNB1,PKMYT1,BLM,AURKA,BRCA2,ANLN,BUB1,BUB1B,ASPM,RACGAP1,SGO2,CDC6,CDC20,PLK1,ESPL1,KIF11,AURKB	regulation of cell division	1.378e-16	GO:0051302	GO: Biological Process
	CENPJ,KIF4A,BIRC5,STIL,PRC1,SPAG5,CCNB1,AURKA,AUNIP,NDC80,CEP72,TPX2,ASPM,RACGAP1,PLK1,ESPL1,KIF11,KIFC1,AURKB,MYBL2	spindle organization	4.172e-16	GO:0007051	GO: Biological Process
	CDKN3,CENPJ,MCM8,POLE,GTSE1,MCM2,MCM5,MCM6,MCM7,MCM10,CCNB1,CDC7,CDC45,PKMYT1,TYMS,CCNE1,AURKA,CCNE2,PRIM1,CDT1,CDC6,CDC25A,IQGAP3,MYB	G1/S transition of mitotic cell cycle	4.227e-16	GO:0000082	GO: Biological Process
	RAD51,HIST1H2BJ,CENPN,CENPA,CENPL,CENPE,HJURP,CENPU,CENPO,MCM2,OIP5,HMGB2,XRCC2,XRCC3,CENPK,CDC45,HIST1H2BL,CENPH,CENPI,HIST2H3C,HIST1H2BK,KNL1,HELLS	protein-DNA complex assembly	6.773e-16	GO:0065004	GO: Biological Process
	KNTC1,CENPE,UBE2C,DLGAP5,BIRC5,CHEK1,STIL,XRCC3,CIT,CCNB1,PKMYT1,AURKA,ANLN,BUB1,BUB1B,SGO2,CDC6,CDC20,PLK1,ESPL1,KIF11	regulation of nuclear division	8.616e-16	GO:0051783	GO: Biological Process
	RAD51,POLD1,POLE,XRCC2,XRCC3,RFC3,RFC4,RFC5,BLM,BRCA2,PRIM1,DNA2,TOP2A	mitotic recombination	7.372e-15	GO:0006312	GO: Biological Process
	KNTC1,CENPE,UBE2C,DLGAP5,BIRC5,CHEK1,STIL,XRCC3,CIT,CCNB1,PKMYT1,AURKA,ANLN,BUB1,BUB1B,CDC6,PLK1,ESPL1,KIF11	regulation of mitotic nuclear division	7.728e-15	GO:0007088	GO: Biological Process
	RAD51,HIST1H2BJ,CENPN,CENPA,CENPL,CENPE,HJURP,CENPU,CENPO,MCM2,OIP5,HMGB2,XRCC2,XRCC3,CENPK,CDC45,HIST1H2BL,CENPH,CENPI,HIST2H3C,HIST1H2BK,KNL1,HELLS	protein-DNA complex subunit organization	7.728e-15	GO:0071824	GO: Biological Process
	RAD51,BRIP1,RMI2,BARD1,XRCC2,XRCC3,BLM,BRCA1,BRCA2,EXO1,DNA2	strand displacement	1.125e-14	GO:0000732	GO: Biological Process
	TICRR,BRIP1,CENPJ,GTSE1,DTL,CHEK1,CCNA2,CCNB1,CDC45,BLM,AURKA,BRCA1,FANCI,CDT1,CDC6,CLSPN,DNA2,PLK1,TOP2A	DNA integrity checkpoint	4.539e-14	GO:0031570	GO: Biological Process
	CENPN,CENPA,CENPL,CENPE,HJURP,CENPU,CENPO,OIP5,CENPK,CENPH,CENPI,KNL1,HELLS	centromere complex assembly	7.158e-14	GO:0034508	GO: Biological Process
	CENPE,UBE2C,DLGAP5,STIL,XRCC3,CIT,CCNB1,BUB1,BUB1B,NCAPD2,CDC6,PLK1,ESPL1,TOP2A	chromosome separation	1.498e-13	GO:0051304	GO: Biological Process
	RAD51,KIF18A,SMC4,MND1,XRCC2,XRCC3,SMC2,SGO1,TRIP13,FANCD2,AURKA,BRCA2,NCAPD2,ASPM,EXO1,SGO2,CDC20,PLK1,ESPL1,STAG2,TOP2A	meiotic cell cycle	2.881e-13	GO:0051321	GO: Biological Process
	TICRR,CENPJ,CENPE,GTSE1,CHEK1,STIL,XRCC3,CCNA2,CCNB1,BLM,AURKA,BRCA1,FANCI,BUB1,BUB1B,CLSPN,PLK1,ESPL1,STAG2,KIFC1,AURKB	negative regulation of cell cycle process	3.633e-13	GO:0010948	GO: Biological Process
	FOXM1,KNTC1,CDKN3,TICRR,CENPJ,CENPE,GTSE1,UBE2C,BARD1,CHEK1,STIL,XRCC3,ZWINT,CCNA2,CCNB1,BLM,AURKA,BRCA1,FANCI,BUB1,BUB1B,CLSPN,PLK1,ESPL1,STAG2,TOP2A,KIFC1,AURKB	negative regulation of cell cycle	3.633e-13	GO:0045786	GO: Biological Process
	CENPN,CENPA,CENPL,HJURP,CENPU,CENPO,OIP5,CENPK,CENPH,CENPI,KNL1,HELLS	chromatin remodeling at centromere	3.665e-13	GO:0031055	GO: Biological Process
	KNTC1,TICRR,CENPJ,CENPE,GTSE1,STIL,XRCC3,ZWINT,CCNA2,CCNB1,BLM,AURKA,FANCI,BUB1,BUB1B,CLSPN,PLK1,TOP2A	mitotic cell cycle checkpoint	4.863e-13	GO:0007093	GO: Biological Process
	HIST1H2BJ,CENPN,CENPA,CENPL,HJURP,CENPU,CENPO,MCM2,OIP5,HMGB2,CENPK,HIST1H2BL,CENPH,CENPI,HIST2H3C,HIST1H2BK,KNL1,HELLS	chromatin assembly	4.863e-13	GO:0031497	GO: Biological Process
TIMM8BP2, GAPDHP1, hsa_circ_0001882, NRAS, hsa_circ_0001869, ACTG1, SNHG7, EIF1P3, VDAC1P1, SNHG19, MIR210HG, AL445189.2, GAPDHP72, PSMD8, H2AFJ, TUBAP2, YWHAZP3, AL356234.1, AL118516.1, ZBTB11-AS1, AP001372.2, NUFIP1P, MSL3P1, CHCHD2P6, ALDH1B1, RHOU,	PSMD8,NRAS,ACTB	Fc receptor signaling pathway	0.01676	GO:0038093	GO: Biological Process
	MSL3P1,H2AFJ,ACTB	regulation of gene expression, epigenetic	0.01773	GO:0040029	GO: Biological Process
	PSMD8,NRAS,ACTB	immune response-activating cell surface receptor signaling pathway	0.02305	GO:0002429	GO: Biological Process
	PSMD8,NRAS,ACTB	immune response-regulating cell surface receptor signaling pathway	0.02305	GO:0002768	GO: Biological Process
	PSMD8,RHOU	positive regulation of protein targeting to mitochondrion	0.02416	GO:1903955	GO: Biological Process
	PSMD8,NRAS,ACTB	immune response-activating signal transduction	0.02416	GO:0002757	GO: Biological Process
	PSMD8,RHOU	regulation of protein targeting to mitochondrion	0.02416	GO:1903214	GO: Biological Process
	PSMD8,NRAS,ACTB	immune response-regulating signaling pathway	0.02416	GO:0002764	GO: Biological Process
	PSMD8,NRAS	stimulatory C-type lectin receptor signaling pathway	0.02416	GO:0002223	GO: Biological Process
	PSMD8,NRAS	innate immune response activating cell surface receptor signaling pathway	0.02416	GO:0002220	GO: Biological Process
	PSMD8,NRAS,ACTB	activation of immune response	0.02416	GO:0002253	GO: Biological Process
	PSMD8,RHOU	positive regulation of establishment of protein localization to mitochondrion	0.02447	GO:1903749	GO: Biological Process
	MSL3P1,H2AFJ	chromatin silencing	0.02497	GO:0006342	GO: Biological Process
	PSMD8,RHOU	regulation of establishment of protein localization to mitochondrion	0.0259	GO:1903747	GO: Biological Process
	MSL3P1,H2AFJ	negative regulation of gene expression, epigenetic	0.02724	GO:0045814	GO: Biological Process
	PSMD8,NRAS	Fc-epsilon receptor signaling pathway	0.02742	GO:0038095	GO: Biological Process
	PSMD8,RHOU	protein targeting to mitochondrion	0.02917	GO:0006626	GO: Biological Process
	PSMD8,NRAS,ACTB	positive regulation of immune response	0.02917	GO:0050778	GO: Biological Process
	PSMD8,NRAS,RHOU	establishment of protein localization to organelle	0.02917	GO:0072594	GO: Biological Process
	MSL3P1,ACTB	chromatin remodeling	0.02917	GO:0006338	GO: Biological Process
	PSMD8,RHOU	positive regulation of mitochondrion organization	0.02948	GO:0010822	GO: Biological Process
	PSMD8,NRAS	T cell receptor signaling pathway	0.03014	GO:0050852	GO: Biological Process
RPS20P22, MEG3, ITGB3, FENDRR, PCAT19, AC007608.2, RPS14P4, CARMN, ADAMTS9-AS2, KIT, CXCL12, HGF, DCN, PDGFRB, MITF, CD34,	DCN,PDGFRB,KIT,HGF,ITGB3,CD34,CXCL12,MITF	cell migration	3.879e-07	GO:0016477	GO: Biological Process
	DCN,PDGFRB,KIT,HGF,ITGB3,CD34,CXCL12	vasculature development	3.879e-07	GO:0001944	GO: Biological Process
	DCN,PDGFRB,KIT,HGF,ITGB3,CD34,CXCL12,MITF	localization of cell	3.879e-07	GO:0051674	GO: Biological Process
	DCN,PDGFRB,KIT,HGF,ITGB3,CD34,CXCL12,MITF	cell motility	3.879e-07	GO:0048870	GO: Biological Process
	DCN,PDGFRB,KIT,HGF,ITGB3,CD34,CXCL12,MITF	locomotion	1.37e-06	GO:0040011	GO: Biological Process
	DCN,PDGFRB,HGF,ITGB3,CD34,CXCL12	angiogenesis	1.37e-06	GO:0001525	GO: Biological Process
	PDGFRB,KIT,HGF,ITGB3,CD34,CXCL12,MITF	negative regulation of cell death	1.571e-06	GO:0060548	GO: Biological Process
	DCN,PDGFRB,KIT,HGF,ITGB3,CD34,CXCL12,MITF	movement of cell or subcellular component	1.571e-06	GO:0006928	GO: Biological Process
	DCN,PDGFRB,KIT,HGF,ITGB3,CD34,CXCL12,MITF	regulation of multicellular organismal development	1.571e-06	GO:2000026	GO: Biological Process
	DCN,PDGFRB,KIT,HGF	positive regulation of phosphatidylinositol 3-kinase signaling	1.571e-06	GO:0014068	GO: Biological Process
	DCN,PDGFRB,KIT,HGF,ITGB3,CD34,CXCL12	circulatory system development	1.571e-06	GO:0072359	GO: Biological Process
	DCN,PDGFRB,KIT,HGF,ITGB3,CD34,CXCL12	cardiovascular system development	1.571e-06	GO:0072358	GO: Biological Process
	DCN,PDGFRB,HGF,ITGB3,CD34,CXCL12	blood vessel morphogenesis	1.768e-06	GO:0048514	GO: Biological Process
	DCN,KIT,HGF,ITGB3,CD34	regulation of vasculature development	2.816e-06	GO:1901342	GO: Biological Process
	PDGFRB,ITGB3,CD34	glomerular mesangium development	3.109e-06	GO:0072109	GO: Biological Process
	DCN,PDGFRB,HGF,ITGB3,CD34,CXCL12	blood vessel development	3.803e-06	GO:0001568	GO: Biological Process
	DCN,PDGFRB,KIT,HGF,ITGB3,CXCL12,MITF	positive regulation of cellular component organization	3.803e-06	GO:0051130	GO: Biological Process
	DCN,PDGFRB,KIT,HGF,ITGB3,CD34,CXCL12	positive regulation of developmental process	4.96e-06	GO:0051094	GO: Biological Process
	DCN,PDGFRB,KIT,HGF,ITGB3,CXCL12	regulation of cell migration	7.135e-06	GO:0030334	GO: Biological Process
	PDGFRB,ITGB3,CD34	glomerulus vasculature development	7.875e-06	GO:0072012	GO: Biological Process
	PDGFRB,ITGB3,CD34	kidney vasculature development	8.751e-06	GO:0061440	GO: Biological Process
	PDGFRB,ITGB3,CD34	renal system vasculature development	8.751e-06	GO:0061437	GO: Biological Process
	DCN,PDGFRB,KIT,HGF,ITGB3,CXCL12	regulation of cell motility	8.751e-06	GO:2000145	GO: Biological Process
	KIT,ITGB3,CD34,CXCL12,MITF	leukocyte migration	1.093e-05	GO:0050900	GO: Biological Process
	DCN,PDGFRB,KIT,HGF,ITGB3,CXCL12	regulation of cellular component movement	1.303e-05	GO:0051270	GO: Biological Process
	DCN,PDGFRB,KIT,HGF,ITGB3,CXCL12	regulation of locomotion	1.303e-05	GO:0040012	GO: Biological Process
	KIT,HGF,ITGB3,CD34	positive regulation of vasculature development	1.303e-05	GO:1904018	GO: Biological Process
	DCN,PDGFRB,KIT,HGF	regulation of phosphatidylinositol 3-kinase signaling	1.303e-05	GO:0014066	GO: Biological Process
	PDGFRB,KIT,HGF,ITGB3,CD34,CXCL12,MITF	regulation of cell death	1.426e-05	GO:0010941	GO: Biological Process
	PDGFRB,KIT,HGF,ITGB3,CXCL12	positive regulation of cell migration	1.772e-05	GO:0030335	GO: Biological Process
hsa_circ_0000607, COL1A2, CLIC4P1, PRKG1, VCAM1, KITLG, MIR4435-2HG, FAM92A1P1, INHBA,	VCAM1,INHBA,PRKG1,COL1A2	cell activation	0.01263	GO:0001775	GO: Biological Process
	INHBA,PRKG1,KITLG	rhythmic process	0.01263	GO:0048511	GO: Biological Process
	VCAM1,KITLG,COL1A2	leukocyte migration	0.01263	GO:0050900	GO: Biological Process
	VCAM1,PRKG1,KITLG,COL1A2	cell migration	0.01263	GO:0016477	GO: Biological Process
	INHBA,KITLG	ovarian follicle development	0.01263	GO:0001541	GO: Biological Process
	VCAM1,PRKG1,KITLG,COL1A2	localization of cell	0.01263	GO:0051674	GO: Biological Process
	VCAM1,PRKG1,KITLG,COL1A2	cell motility	0.01263	GO:0048870	GO: Biological Process
	VCAM1,INHBA,KITLG	reproductive structure development	0.01263	GO:0048608	GO: Biological Process
	VCAM1,INHBA,KITLG	reproductive system development	0.01263	GO:0061458	GO: Biological Process
	INHBA,KITLG	signal transduction in absence of ligand	0.01263	GO:0038034	GO: Biological Process
	INHBA,KITLG	extrinsic apoptotic signaling pathway in absence of ligand	0.01263	GO:0097192	GO: Biological Process
	VCAM1,INHBA,KITLG,COL1A2	regulation of immune system process	0.01263	GO:0002682	GO: Biological Process
	VCAM1,INHBA,KITLG	leukocyte differentiation	0.01263	GO:0002521	GO: Biological Process
	INHBA,KITLG	positive regulation of myeloid cell differentiation	0.01263	GO:0045639	GO: Biological Process
	VCAM1,INHBA,PRKG1	regulation of cell activation	0.01291	GO:0050865	GO: Biological Process
	INHBA,KITLG	ovulation cycle process	0.01545	GO:0022602	GO: Biological Process
	VCAM1,PRKG1,KITLG,COL1A2	locomotion	0.01545	GO:0040011	GO: Biological Process
	VCAM1,INHBA,PRKG1,KITLG	homeostatic process	0.01545	GO:0042592	GO: Biological Process
MCM4, HIST2H2BE, NUP107, URB1-AS1, HIST3H2BB, NUSAP1, CDC25C, HIST2H3D,	HIST2H3C,NUSAP1,HIST3H2BB,HIST2H2BE,MCM4	DNA conformation change	4.034e-06	GO:0071103	GO: Biological Process
	HIST2H3C,NUP107,NUSAP1,HIST3H2BB,HIST2H2BE,MCM4	chromosome organization	4.017e-05	GO:0051276	GO: Biological Process
	HIST2H3C,NUSAP1,HIST3H2BB,HIST2H2BE	DNA packaging	4.017e-05	GO:0006323	GO: Biological Process
	HIST2H3C,HIST3H2BB,HIST2H2BE	nucleosome assembly	0.0009411	GO:0006334	GO: Biological Process
	HIST2H3C,HIST3H2BB,HIST2H2BE	chromatin assembly	0.00105	GO:0031497	GO: Biological Process
	HIST2H3C,HIST3H2BB,HIST2H2BE	nucleosome organization	0.00105	GO:0034728	GO: Biological Process
	HIST2H3C,HIST3H2BB,HIST2H2BE	chromatin assembly or disassembly	0.001194	GO:0006333	GO: Biological Process
	HIST2H3C,HIST3H2BB,HIST2H2BE	protein-DNA complex assembly	0.001785	GO:0065004	GO: Biological Process
	HIST2H3C,HIST3H2BB,HIST2H2BE	protein-DNA complex subunit organization	0.002223	GO:0071824	GO: Biological Process
	NUP107,CDC25C,NUSAP1,MCM4	mitotic cell cycle process	0.004675	GO:1903047	GO: Biological Process
	HIST2H3C,NUP107,HIST3H2BB,HIST2H2BE	cellular protein-containing complex assembly	0.005414	GO:0034622	GO: Biological Process
	NUP107,CDC25C,NUSAP1,MCM4	mitotic cell cycle	0.005466	GO:0000278	GO: Biological Process
GAPDHP65, AC093724.1, hsa_circ_0007263, MYC, GAPDHP63, FAM86DP, IL18,	MYC,IL18	detection of mechanical stimulus involved in sensory perception	0.002504	GO:0050974	GO: Biological Process
	MYC,IL18	positive regulation of smooth muscle cell migration	0.002504	GO:0014911	GO: Biological Process
	MYC,IL18	detection of mechanical stimulus	0.002504	GO:0050982	GO: Biological Process
	MYC,IL18	regulation of smooth muscle cell migration	0.002633	GO:0014910	GO: Biological Process
	MYC,IL18	smooth muscle cell migration	0.002633	GO:0014909	GO: Biological Process
	MYC,IL18	positive regulation of smooth muscle cell proliferation	0.002633	GO:0048661	GO: Biological Process
	MYC,IL18	muscle cell migration	0.002633	GO:0014812	GO: Biological Process
	MYC,IL18	regulation of leukocyte apoptotic process	0.002912	GO:2000106	GO: Biological Process
	MYC,IL18	leukocyte apoptotic process	0.003733	GO:0071887	GO: Biological Process
	MYC,IL18	regulation of smooth muscle cell proliferation	0.003755	GO:0048660	GO: Biological Process
	MYC,IL18	smooth muscle cell proliferation	0.003755	GO:0048659	GO: Biological Process
	MYC,IL18	detection of external stimulus	0.004547	GO:0009581	GO: Biological Process
	MYC,IL18	detection of abiotic stimulus	0.004547	GO:0009582	GO: Biological Process
	MYC,IL18	muscle cell proliferation	0.004613	GO:0033002	GO: Biological Process
FYN, NCF1B, RAC2, SOCS1, AK4P1, PRKAR2B, MAPK12,	FYN,RAC2,PRKAR2B,SOCS1,MAPK12	protein phosphorylation	0.01359	GO:0006468	GO: Biological Process
	FYN,PRKAR2B,SOCS1	cellular response to peptide hormone stimulus	0.01359	GO:0071375	GO: Biological Process
	FYN,PRKAR2B,SOCS1	cellular response to peptide	0.01359	GO:1901653	GO: Biological Process
	FYN,RAC2,PRKAR2B	blood coagulation	0.01359	GO:0007596	GO: Biological Process
	FYN,RAC2,PRKAR2B	hemostasis	0.01359	GO:0007599	GO: Biological Process
	FYN,RAC2,PRKAR2B	coagulation	0.01359	GO:0050817	GO: Biological Process
	FYN,SOCS1	regulation of tyrosine phosphorylation of STAT protein	0.01384	GO:0042509	GO: Biological Process
	FYN,PRKAR2B,SOCS1	response to peptide hormone	0.01384	GO:0043434	GO: Biological Process
	FYN,SOCS1	tyrosine phosphorylation of STAT protein	0.01384	GO:0007260	GO: Biological Process
	FYN,SOCS1	positive regulation of JAK-STAT cascade	0.01384	GO:0046427	GO: Biological Process
	FYN,SOCS1	positive regulation of STAT cascade	0.01384	GO:1904894	GO: Biological Process
	FYN,PRKAR2B,SOCS1	response to peptide	0.01384	GO:1901652	GO: Biological Process
	FYN,PRKAR2B,SOCS1	response to drug	0.01384	GO:0042493	GO: Biological Process
	FYN,PRKAR2B,SOCS1	cellular response to organonitrogen compound	0.01472	GO:0071417	GO: Biological Process
	FYN,MAPK12	vascular endothelial growth factor receptor signaling pathway	0.01472	GO:0048010	GO: Biological Process

## Sheet: Pathway
Module members	Enriched genes	Category name	Adjusted P-value (BH)	Category ID	Resource
STAG2, RFC3, RFC4, CCNE1, CCNA2, RACGAP1, NCAPD2, KIF2C, CEP55, KIF4A, POLD1, HIST1H2BK, MCM5, ARHGAP11A, LMNB1, CCNB1, DEPDC1, KIF11, PCLAF, PBK, PARPBP, HIST1H2BJ, FANCB, BLM, UBE2T, SKA1, MCM7, PSMD3, PAICSP4, FASN, GINS1, BUB1, AUNIP, PRC1, TOP2A, ANLN, CCNE2, RBL1, DEPDC1B, CDC7, CDC6, ASPM, MCM8, KPNA2, BIRC5, DONSON, TYMS, BARD1, OIP5, TUBB2A, MAPK3, CDC20, CENPU, KIF15, SMC4, AURKA, CENPE…	RAD51,FOXM1,KNTC1,HIST1H2BJ,KIF18A,BRIP1,CENPJ,CENPN,CENPA,MCM8,INCENP,NDE1,ERCC6L,CENPL,CENPE,RBL1,POLD1,POLE,GTSE1,UBE2C,HJURP,RMI2,SMC4,CENPU,BARD1,CENPO,GINS4,MCM2,OIP5,BIRC5,PSMD3,MCM5,MCM6,MCM7,NUF2,PSMD11,CHEK1,MND1,MCM10,RFC3,SMC2,RFC4,RFC5,SGO1,NCAPH,CDCA8,CENPK,NCAPG2,GINS1,ZWINT,CCNA2,CCNB1,CDC7,CDC45,PKMYT1,KIF20A,BLM,TYMS,CCNE1,AURKA,HIST1H2BL,NCAPG,BRCA1,LMNB1,NDC80,BRCA2,CEP72,CCNB…	Cell Cycle	2.359e-90	1269741	REACTOME
	FOXM1,KNTC1,HIST1H2BJ,KIF18A,CENPJ,CENPN,CENPA,MCM8,INCENP,NDE1,ERCC6L,CENPL,CENPE,RBL1,POLD1,POLE,GTSE1,UBE2C,SMC4,CENPU,CENPO,GINS4,MCM2,BIRC5,PSMD3,MCM5,MCM6,MCM7,NUF2,PSMD11,MCM10,RFC3,SMC2,RFC4,RFC5,SGO1,NCAPH,CDCA8,CENPK,NCAPG2,GINS1,ZWINT,CCNA2,CCNB1,CDC7,CDC45,PKMYT1,KIF20A,TYMS,CCNE1,AURKA,HIST1H2BL,NCAPG,LMNB1,NDC80,CEP72,CCNB2,CCNE2,CENPH,PRIM1,CENPI,BUB1,BUB1B,TPX2,NCAPD2,SGO2,CDT1,MA…	Cell Cycle, Mitotic	1.526e-77	1269763	REACTOME
	KNTC1,KIF18A,CENPN,CENPA,INCENP,NDE1,ERCC6L,CENPL,CENPE,SMC4,CENPU,CENPO,BIRC5,NUF2,SMC2,SGO1,NCAPH,CDCA8,CENPK,ZWINT,CCNB1,NCAPG,NDC80,CCNB2,CENPH,CENPI,BUB1,BUB1B,NCAPD2,SGO2,CDC20,PLK1,SKA1,STAG2,KNL1,AURKB,SEC13,KIF2C	Mitotic Prometaphase	3.044e-44	1269820	REACTOME
	KNTC1,HIST1H2BJ,KIF18A,CENPN,CENPA,INCENP,NDE1,ERCC6L,CENPL,CENPE,UBE2C,SMC4,CENPU,CENPO,BIRC5,PSMD3,NUF2,PSMD11,SMC2,SGO1,NCAPH,CDCA8,CENPK,NCAPG2,ZWINT,CCNB1,KIF20A,HIST1H2BL,NCAPG,LMNB1,NDC80,CCNB2,CENPH,CENPI,BUB1,BUB1B,NCAPD2,SGO2,MAPK3,CDC20,PLK1,ESPL1,SKA1,STAG2,HIST2H3C,HIST1H2BK,KNL1,AURKB,SEC13,KIF2C	M Phase	1.686e-41	1269810	REACTOME
	KNTC1,KIF18A,CENPN,CENPA,INCENP,NDE1,ERCC6L,CENPL,CENPE,CENPU,CENPO,BIRC5,NUF2,SGO1,CDCA8,CENPK,ZWINT,CCNB1,NDC80,CCNB2,CENPH,CENPI,BUB1,BUB1B,SGO2,CDC20,PLK1,SKA1,STAG2,KNL1,AURKB,SEC13,KIF2C	Resolution of Sister Chromatid Cohesion	4.041e-37	1269821	REACTOME
	KNTC1,KIF18A,CENPN,CENPA,INCENP,NDE1,ERCC6L,CENPL,CENPE,UBE2C,CENPU,CENPO,BIRC5,PSMD3,NUF2,PSMD11,SGO1,CDCA8,CENPK,ZWINT,LMNB1,NDC80,CENPH,CENPI,BUB1,BUB1B,SGO2,CDC20,PLK1,ESPL1,SKA1,STAG2,KNL1,AURKB,SEC13,KIF2C	Mitotic Anaphase	1.663e-32	1269825	REACTOME
	KNTC1,KIF18A,CENPN,CENPA,INCENP,NDE1,ERCC6L,CENPL,CENPE,UBE2C,CENPU,CENPO,BIRC5,PSMD3,NUF2,PSMD11,SGO1,CDCA8,CENPK,ZWINT,LMNB1,NDC80,CENPH,CENPI,BUB1,BUB1B,SGO2,CDC20,PLK1,ESPL1,SKA1,STAG2,KNL1,AURKB,SEC13,KIF2C	Mitotic Metaphase and Anaphase	1.762e-32	1269823	REACTOME
	KNTC1,KIF18A,CENPN,CENPA,INCENP,NDE1,ERCC6L,CENPL,CENPE,UBE2C,CENPU,CENPO,BIRC5,PSMD3,NUF2,PSMD11,SGO1,CDCA8,CENPK,ZWINT,NDC80,CENPH,CENPI,BUB1,BUB1B,SGO2,CDC20,PLK1,ESPL1,SKA1,STAG2,KNL1,AURKB,SEC13,KIF2C	Separation of Sister Chromatids	3.242e-32	1269826	REACTOME
	HIST1H2BJ,BRIP1,MCM8,GTSE1,UBE2C,RMI2,BARD1,MCM2,PSMD3,MCM5,MCM6,MCM7,PSMD11,CHEK1,MCM10,RFC3,RFC4,RFC5,CCNA2,CCNB1,CDC7,CDC45,PKMYT1,BLM,CCNE1,HIST1H2BL,BRCA1,CCNB2,CCNE2,BUB1B,EXO1,CDC6,CLSPN,CDC20,CDC25A,DNA2,HIST1H2BK	Cell Cycle Checkpoints	4.262e-32	1269742	REACTOME
	KNTC1,KIF18A,CENPN,CENPA,INCENP,NDE1,ERCC6L,CENPL,CENPE,CENPU,CENPO,BIRC5,NUF2,SGO1,CDCA8,CENPK,ZWINT,NDC80,CENPH,CENPI,BUB1,BUB1B,SGO2,DIAPH3,CDC20,PLK1,SKA1,KNL1,AURKB,SEC13,KIF2C	RHO GTPases Activate Formins	4.262e-32	1269519	REACTOME
	KNTC1,HIST1H2BJ,KIF18A,CENPN,CENPA,INCENP,NDE1,ERCC6L,CENPL,CENPE,CENPU,CENPO,BIRC5,NUF2,PRC1,SGO1,CDCA8,CENPK,CIT,ZWINT,HIST1H2BL,NDC80,CENPH,CENPI,BUB1,BUB1B,SGO2,DIAPH3,MAPK3,CDC20,PLK1,SKA1,IQGAP3,HIST2H3C,HIST1H2BK,KNL1,AURKB,SEC13,KIF2C	RHO GTPase Effectors	1.501e-28	1269509	REACTOME
	KNTC1,HIST1H2BJ,KIF18A,CENPN,CENPA,INCENP,NDE1,ERCC6L,CENPL,CENPE,CENPU,CENPO,BIRC5,NUF2,PRC1,ARHGAP11A,SGO1,CDCA8,CENPK,CIT,ZWINT,HIST1H2BL,NDC80,CENPH,CENPI,BUB1,BUB1B,RACGAP1,SGO2,DIAPH3,MAPK3,CDC20,PLK1,SKA1,DEPDC1B,IQGAP3,HIST2H3C,HIST1H2BK,RAC3,KNL1,AURKB,SEC13,KIF2C	Signaling by Rho GTPases	1.141e-26	1269507	REACTOME
	HIST1H2BJ,BRIP1,MCM8,GTSE1,RMI2,BARD1,MCM2,PSMD3,MCM5,MCM6,MCM7,PSMD11,CHEK1,MCM10,RFC3,RFC4,RFC5,CCNB1,CDC7,CDC45,PKMYT1,BLM,HIST1H2BL,BRCA1,CCNB2,EXO1,CDC6,CLSPN,CDC25A,DNA2,HIST1H2BK	G2/M Checkpoints	1.365e-26	1269753	REACTOME
	RAD51,HIST1H2BJ,EME1,RAD18,BRIP1,PCLAF,POLD1,POLE,DTL,RMI2,POLR2K,BARD1,CHEK1,XRCC2,XRCC3,RFC3,RFC4,RFC5,CCNA2,FANCD2,BLM,FANCB,HIST1H2BL,BRCA1,UBE2T,BRCA2,FANCI,EXO1,TIMELESS,CLSPN,POLQ,DNA2,HIST1H2BK,KPNA2	DNA Repair	1.501e-21	1270350	REACTOME
	CENPA,INCENP,SMC4,BIRC5,SMC2,SGO1,NCAPH,CDCA8,KIF20A,AURKA,NCAPG,NDC80,BUB1,NCAPD2,RACGAP1,AURKB,KIF2C	Aurora B signaling	1.569e-21	138080	Pathway Interaction Database
	RAD51,HIST1H2BJ,EME1,BRIP1,POLD1,POLE,RMI2,BARD1,CHEK1,XRCC2,XRCC3,RFC3,RFC4,RFC5,CCNA2,BLM,HIST1H2BL,BRCA1,BRCA2,EXO1,TIMELESS,CLSPN,POLQ,DNA2,HIST1H2BK	Homology Directed Repair	3.869e-21	1309099	REACTOME
	MCM8,POLD1,POLE,GINS4,MCM2,PSMD3,MCM5,MCM6,MCM7,PSMD11,RFC3,RFC4,RFC5,GINS1,CCNA2,CDC45,CCNE1,CCNE2,PRIM1,CDT1,CDC6,CDC25A,DNA2,STAG2	S Phase	1.805e-20	1269777	REACTOME
	RAD51,HIST1H2BJ,EME1,BRIP1,POLD1,POLE,RMI2,BARD1,CHEK1,XRCC2,XRCC3,RFC3,RFC4,RFC5,CCNA2,BLM,HIST1H2BL,BRCA1,BRCA2,EXO1,TIMELESS,CLSPN,POLQ,DNA2,HIST1H2BK,KPNA2	DNA Double-Strand Break Repair	2.355e-20	1309095	REACTOME
	RAD51,HIST1H2BJ,EME1,BRIP1,POLD1,POLE,RMI2,BARD1,CHEK1,XRCC2,XRCC3,RFC3,RFC4,RFC5,CCNA2,BLM,HIST1H2BL,BRCA1,BRCA2,EXO1,TIMELESS,CLSPN,DNA2,HIST1H2BK	HDR through Homologous Recombination (HR) or Single Strand Annealing (SSA)	2.355e-20	1309100	REACTOME
	MCM8,POLD1,POLE,GINS4,MCM2,PSMD3,MCM5,MCM6,MCM7,PSMD11,MCM10,RFC3,RFC4,RFC5,GINS1,CCNA2,CDC7,CDC45,PRIM1,CDT1,CDC6,DNA2	DNA Replication	1.287e-19	1269875	REACTOME
	INCENP,ERCC6L,CENPE,CENPU,SGO1,CCNB1,KIF20A,AURKA,NDC80,BUB1,BUB1B,TPX2,CLSPN,CDC20,PLK1,STAG2	PLK1 signaling events	8.24e-19	138007	Pathway Interaction Database
	RBL1,MCM2,MCM5,MCM6,MCM7,CHEK1,CCNA2,CCNB1,CDC7,CDC45,PKMYT1,CCNE1,CCNB2,CCNE2,BUB1,BUB1B,CDC6,CDC20,CDC25A,PLK1,ESPL1,STAG2	Cell cycle	1.514e-18	83054	KEGG
	MCM8,MCM2,MCM5,MCM6,MCM7,CHEK1,MCM10,RFC3,RFC4,RFC5,CDC7,CDC45,CDC6,CLSPN,CDC25A	Activation of ATR in response to replication stress	1.702e-18	1269757	REACTOME
	HIST1H2BJ,CENPN,CENPA,CENPL,POLD1,POLE,HJURP,CENPU,CENPO,OIP5,RFC3,RFC4,RFC5,CENPK,HIST1H2BL,CENPH,PRIM1,CENPI,DNA2,HIST1H2BK,KNL1	Chromosome Maintenance	2.103e-18	1269853	REACTOME
	RAD51,EME1,BRIP1,POLD1,POLE,RMI2,BARD1,CHEK1,XRCC2,XRCC3,RFC3,RFC4,RFC5,BLM,BRCA1,BRCA2,EXO1,DNA2	HDR through Homologous Recombination (HRR)	2.4e-18	1309102	REACTOME
	MCM8,RBL1,POLE,MCM2,PSMD3,MCM5,MCM6,MCM7,PSMD11,MCM10,CCNA2,CCNB1,CDC7,CDC45,TYMS,CCNE1,CCNE2,PRIM1,CDT1,CDC6,CDC25A,TOP2A,MYBL2	Mitotic G1-G1/S phases	2.4e-18	1269764	REACTOME
	MCM8,POLD1,GINS4,MCM2,MCM5,MCM6,MCM7,RFC3,RFC4,RFC5,GINS1,CDC45,PRIM1,DNA2	DNA strand elongation	7.15e-18	1269784	REACTOME
	MCM8,POLD1,POLE,GINS4,MCM2,PSMD3,MCM5,MCM6,MCM7,PSMD11,RFC3,RFC4,RFC5,GINS1,CCNA2,CDC45,PRIM1,CDT1,CDC6,DNA2	Synthesis of DNA	1.028e-17	1269779	REACTOME
	RAD51,BRIP1,RMI2,BARD1,CHEK1,XRCC2,XRCC3,RFC3,RFC4,RFC5,BLM,BRCA1,BRCA2,EXO1,DNA2	Homologous DNA Pairing and Strand Exchange	2.058e-17	1309103	REACTOME
	MCM8,POLE,MCM2,PSMD3,MCM5,MCM6,MCM7,PSMD11,MCM10,CCNA2,CCNB1,CDC7,CDC45,TYMS,CCNE1,CCNE2,PRIM1,CDT1,CDC6,CDC25A	G1/S Transition	2.754e-16	1269768	REACTOME
	RAD51,BRIP1,RMI2,BARD1,CHEK1,XRCC2,RFC3,RFC4,RFC5,BLM,BRCA1,BRCA2,EXO1,DNA2	Presynaptic phase of homologous DNA pairing and strand exchange	2.831e-16	1309104	REACTOME
	MCM8,POLE,MCM2,MCM5,MCM6,MCM7,MCM10,CDC7,CDC45,PRIM1,CDT1,CDC6	Activation of the pre-replicative complex	2.457e-14	1269773	REACTOME
	HIST1H2BJ,BRIP1,RMI2,BARD1,CHEK1,RFC3,RFC4,RFC5,CCNA2,BLM,HIST1H2BL,BRCA1,EXO1,TIMELESS,CLSPN,DNA2,HIST1H2BK	Processing of DNA double-strand break ends	4.266e-14	1309101	REACTOME
	RAD51,EME1,BRIP1,RMI2,BARD1,XRCC2,XRCC3,BLM,BRCA1,BRCA2,EXO1,DNA2	Resolution of D-loop Structures through Holliday Junction Intermediates	8.293e-14	1309106	REACTOME
	RNASEH2A,POLD1,POLE,MCM2,MCM5,MCM6,MCM7,RFC3,RFC4,RFC5,PRIM1,DNA2	DNA replication	1.163e-13	83039	KEGG
	RAD51,EME1,BRIP1,RMI2,BARD1,XRCC2,XRCC3,BLM,BRCA1,BRCA2,EXO1,DNA2	Resolution of D-Loop Structures	1.163e-13	1309105	REACTOME
	RAD51,BRIP1,RMI2,BARD1,XRCC2,XRCC3,BLM,BRCA1,BRCA2,EXO1,DNA2	Resolution of D-loop Structures through Synthesis-Dependent Strand Annealing (SDSA)	1.177e-13	1309107	REACTOME
	HIST1H2BJ,CENPN,CENPA,CENPL,HJURP,CENPU,CENPO,OIP5,CENPK,HIST1H2BL,CENPH,CENPI,HIST1H2BK,KNL1	Deposition of new CENPA-containing nucleosomes at the centromere	2.58e-12	1269855	REACTOME
	HIST1H2BJ,CENPN,CENPA,CENPL,HJURP,CENPU,CENPO,OIP5,CENPK,HIST1H2BL,CENPH,CENPI,HIST1H2BK,KNL1	Nucleosome assembly	2.58e-12	1269854	REACTOME
	MCM8,GINS4,MCM2,MCM5,MCM6,MCM7,GINS1,CDC45	Unwinding of DNA	3.49e-12	1269785	REACTOME
	BRIP1,RMI2,BARD1,CHEK1,RFC3,RFC4,RFC5,CCNA2,BLM,AURKA,BRCA1,TPX2,EXO1,DNA2,AURKB	Regulation of TP53 Activity through Phosphorylation	4.563e-12	1383080	REACTOME
	HIST1H2BJ,BRIP1,RMI2,BARD1,CHEK1,RFC3,RFC4,RFC5,CCNB1,BLM,HIST1H2BL,BRCA1,EXO1,DNA2,HIST1H2BK	G2/M DNA damage checkpoint	7.241e-12	1269754	REACTOME
	RAD51,BRIP1,RMI2,BARD1,RFC3,RFC4,RFC5,BLM,BRCA1,EXO1,DNA2	HDR through Single Strand Annealing (SSA)	8.371e-12	1309108	REACTOME
	MCM8,POLE,MCM2,PSMD3,MCM5,MCM6,MCM7,PSMD11,MCM10,CDC7,CDC45,PRIM1,CDT1,CDC6	DNA Replication Pre-Initiation	3.349e-11	1269832	REACTOME
	MCM8,POLE,MCM2,PSMD3,MCM5,MCM6,MCM7,PSMD11,MCM10,CDC7,CDC45,PRIM1,CDT1,CDC6	M/G1 Transition	3.349e-11	1269831	REACTOME
TIMM8BP2, GAPDHP1, hsa_circ_0001882, NRAS, hsa_circ_0001869, ACTG1, SNHG7, EIF1P3, VDAC1P1, SNHG19, MIR210HG, AL445189.2, GAPDHP72, PSMD8, H2AFJ, TUBAP2, YWHAZP3, AL356234.1, AL118516.1, ZBTB11-AS1, AP001372.2, NUFIP1P, MSL3P1, CHCHD2P6, ALDH1B1, RHOU,	RHOU,ACTB	Cytoskeletal regulation by Rho GTPase	0.04627	P00016	PantherDB
	PSMD8,NRAS	Regulation of RAS by GAPs	0.04627	1269290	REACTOME
	PSMD8,H2AFJ,NRAS,ACTB	Developmental Biology	0.04627	1270302	REACTOME
	RHOU,ACTB	Genes related to Wnt-mediated signal transduction	0.04627	M5493	MSigDB C2 BIOCARTA (v6.0)
	H2AFJ,RHOU,ACTB	Signaling by Rho GTPases	0.04627	1269507	REACTOME
	H2AFJ,ACTB	B-WICH complex positively regulates rRNA expression	0.04627	1339126	REACTOME
	PSMD8,ACTB	UCH proteinases	0.04627	1427861	REACTOME
	H2AFJ,ACTB	Positive epigenetic regulation of rRNA expression	0.04627	1339125	REACTOME
	NRAS,ACTB	Thyroid hormone signaling pathway	0.04627	946598	KEGG
	PSMD8,NRAS,RHOU	Signaling by Interleukins	0.04627	1269318	REACTOME
	PSMD8,NRAS,ACTB	Axon guidance	0.04627	1270303	REACTOME
	NRAS,ACTB	Apoptosis	0.04627	83060	KEGG
	NRAS	RAS signaling downstream of NF1 loss-of-function variants	0.04627	1457787	REACTOME
RPS20P22, MEG3, ITGB3, FENDRR, PCAT19, AC007608.2, RPS14P4, CARMN, ADAMTS9-AS2, KIT, CXCL12, HGF, DCN, PDGFRB, MITF, CD34,	PDGFRB,KIT,HGF,CXCL12,MITF	Pathways in cancer	0.000157	83105	KEGG
	PDGFRB,KIT,HGF,ITGB3	Rap1 signaling pathway	0.000157	868086	KEGG
	PDGFRB,KIT,HGF	Constitutive Signaling by Aberrant PI3K in Cancer	0.000157	1268880	REACTOME
	PDGFRB,HGF,MITF	Melanoma	0.000157	83114	KEGG
	PDGFRB,KIT,HGF,ITGB3	GRB2 events in EGFR signaling	0.000157	1269382	REACTOME
	PDGFRB,KIT,HGF,ITGB3	SHC1 events in EGFR signaling	0.000157	1269383	REACTOME
	PDGFRB,KIT,HGF,ITGB3	SOS-mediated signalling	0.000157	1269440	REACTOME
	PDGFRB,KIT,HGF,ITGB3	RAF/MAP kinase cascade	0.000157	1269285	REACTOME
	PDGFRB,KIT,HGF,ITGB3	Signalling to p38 via RIT and RIN	0.000157	1269468	REACTOME
	PDGFRB,KIT,HGF,ITGB3	ARMS-mediated activation	0.000157	1269471	REACTOME
	PDGFRB,KIT,HGF,ITGB3	Frs2-mediated activation	0.000157	1269470	REACTOME
	PDGFRB,KIT,HGF,ITGB3	MAPK1/MAPK3 signaling	0.000157	1269502	REACTOME
	PDGFRB,KIT,HGF,ITGB3	Prolonged ERK activation events	0.000157	1269469	REACTOME
	PDGFRB,KIT,HGF,ITGB3	Signaling by Leptin	0.000157	1269632	REACTOME
	PDGFRB,KIT,HGF,ITGB3	Interleukin receptor SHC signaling	0.000157	1269322	REACTOME
	PDGFRB,KIT,HGF,ITGB3	Signalling to RAS	0.000157	1269465	REACTOME
	PDGFRB,KIT,HGF,ITGB3	VEGFR2 mediated cell proliferation	0.000157	1269485	REACTOME
	PDGFRB,KIT,HGF,ITGB3	Interleukin-2 signaling	0.000157	1269321	REACTOME
	PDGFRB,KIT,HGF,ITGB3	Signalling to ERKs	0.000157	1269464	REACTOME
	PDGFRB,KIT,HGF,CXCL12	Cytokine-cytokine receptor interaction	0.000157	83051	KEGG
	PDGFRB,KIT,HGF,ITGB3	RET signaling	0.000157	1427866	REACTOME
	PDGFRB,KIT,HGF,ITGB3	FCERI mediated MAPK activation	0.000157	1269299	REACTOME
	PDGFRB,KIT,HGF,ITGB3	Interleukin-3, 5 and GM-CSF signaling	0.000157	1269323	REACTOME
	PDGFRB,KIT,HGF,ITGB3	NCAM signaling for neurite out-growth	0.0001616	1270312	REACTOME
	PDGFRB,KIT,HGF	PI5P, PP2A and IER3 Regulate PI3K/AKT Signaling	0.0001659	1383020	REACTOME
	PDGFRB,KIT,HGF,ITGB3	MAPK family signaling cascades	0.0001659	1269501	REACTOME
	PDGFRB,KIT,HGF	PI3K/AKT Signaling in Cancer	0.0001659	1268879	REACTOME
	PDGFRB,KIT,HGF,ITGB3	IRS-mediated signalling	0.0001659	1269431	REACTOME
	PDGFRB,KIT,HGF,ITGB3	Insulin receptor signalling cascade	0.0001659	1269429	REACTOME
	PDGFRB,KIT,HGF,ITGB3	IGF1R signaling cascade	0.0001659	1269618	REACTOME
	PDGFRB,KIT,HGF,ITGB3	IRS-related events triggered by IGF1R	0.0001659	1269620	REACTOME
	PDGFRB,KIT,HGF,ITGB3	Signaling by Type 1 Insulin-like Growth Factor 1 Receptor (IGF1R)	0.0001659	1269617	REACTOME
	PDGFRB,KIT,HGF	Negative regulation of the PI3K/AKT network	0.0001659	1269191	REACTOME
	KIT,ITGB3,CD34	Hematopoietic cell lineage	0.0001769	83078	KEGG
	PDGFRB,KIT,HGF,ITGB3	Signaling by Insulin receptor	0.0002047	1269428	REACTOME
	PDGFRB,KIT,HGF,ITGB3	VEGFA-VEGFR2 Pathway	0.0002164	1269483	REACTOME
	PDGFRB,KIT,HGF,ITGB3	Signaling by SCF-KIT	0.0002218	1269487	REACTOME
	PDGFRB,KIT,HGF,ITGB3	Signaling by VEGF	0.0002218	1269480	REACTOME
	PDGFRB,KIT,HGF,ITGB3	PI3K-Akt signaling pathway	0.0002218	692234	KEGG
	PDGFRB,KIT,HGF,ITGB3	Downstream signal transduction	0.0002504	1269479	REACTOME
	PDGFRB,KIT,HGF,ITGB3	DAP12 signaling	0.0002552	1269284	REACTOME
	PDGFRB,KIT,HGF,ITGB3	Signaling by EGFR	0.0002716	1269380	REACTOME
	PDGFRB,KIT,HGF,ITGB3	Diseases of signal transduction	0.0002792	1268855	REACTOME
	PDGFRB,KIT,HGF,ITGB3	DAP12 interactions	0.0002792	1269283	REACTOME
	PDGFRB,KIT,HGF	PIP3 activates AKT signaling	0.0002811	1269188	REACTOME
	PDGFRB,KIT,HGF,ITGB3	Signaling by PDGF	0.0002811	1269478	REACTOME
	PDGFRB,KIT,HGF,ITGB3	Fc epsilon receptor (FCERI) signaling	0.0002811	1269298	REACTOME
	PDGFRB,KIT,HGF	GAB1 signalosome	0.0002816	1269384	REACTOME
	PDGFRB,KIT,HGF	PI3K/AKT activation	0.0002816	1269473	REACTOME
hsa_circ_0000607, COL1A2, CLIC4P1, PRKG1, VCAM1, KITLG, MIR4435-2HG, FAM92A1P1, INHBA,	KITLG,COL1A2	C-MYB transcription factor network	0.02754	138073	Pathway Interaction Database
	VCAM1,COL1A2	AGE-RAGE signaling pathway in diabetic complications	0.02754	1319988	KEGG
	VCAM1,KITLG,COL1A2	Signaling by Interleukins	0.02754	1269318	REACTOME
	VCAM1,COL1A2	Interleukin-4 and 13 signaling	0.02754	1470923	REACTOME
	PRKG1,COL1A2	Platelet activation	0.02754	952858	KEGG
	INHBA	Antagonism of Activin by Follistatin	0.0388	1269622	REACTOME
	VCAM1,KITLG,COL1A2	Cytokine Signaling in Immune system	0.04326	1269310	REACTOME
	VCAM1,PRKG1,KITLG	Adaptive Immune System	0.04356	1269171	REACTOME
	VCAM1	Adhesion and Diapedesis of Lymphocytes	0.04356	M1469	MSigDB C2 BIOCARTA (v6.0)
	INHBA,KITLG	Cytokine-cytokine receptor interaction	0.04356	83051	KEGG
	INHBA	Glycoprotein hormones	0.04356	1268754	REACTOME
	INHBA,KITLG,COL1A2	Ensemble of genes encoding extracellular matrix and extracellular matrix-associated proteins	0.04356	M5889	MSigDB C2 BIOCARTA (v6.0)
	INHBA	Signaling by Activin	0.04356	1269621	REACTOME
	VCAM1,COL1A2	Extracellular matrix organization	0.04356	1270244	REACTOME
	INHBA	Peptide hormone biosynthesis	0.04356	1268753	REACTOME
	KITLG	Erythrocyte Differentiation Pathway	0.04356	M9367	MSigDB C2 BIOCARTA (v6.0)
	KITLG	Regulation of KIT signaling	0.04356	1269488	REACTOME
	PRKG1	Rap1 signalling	0.04356	1269202	REACTOME
MCM4, HIST2H2BE, NUP107, URB1-AS1, HIST3H2BB, NUSAP1, CDC25C, HIST2H3D,	HIST2H3C,NUP107,CDC25C,HIST3H2BB,HIST2H2BE,MCM4	Cell Cycle, Mitotic	8.876e-07	1269763	REACTOME
	HIST2H3C,NUP107,CDC25C,HIST3H2BB,HIST2H2BE,MCM4	Cell Cycle	1.379e-06	1269741	REACTOME
	HIST2H3C,NUP107,CDC25C,HIST3H2BB,HIST2H2BE	RHO GTPase Effectors	2.011e-06	1269509	REACTOME
	HIST2H3C,CDC25C,HIST3H2BB,HIST2H2BE	RHO GTPases activate PKNs	2.011e-06	1269512	REACTOME
	HIST2H3C,NUP107,HIST3H2BB,HIST2H2BE	Transcriptional regulation by small RNAs	2.718e-06	1269723	REACTOME
	HIST2H3C,NUP107,HIST3H2BB,HIST2H2BE	Gene Silencing by RNA	6.079e-06	1269719	REACTOME
	HIST2H3C,NUP107,HIST3H2BB,HIST2H2BE	Mitotic Prophase	6.079e-06	1269811	REACTOME
	HIST2H3C,NUP107,CDC25C,HIST3H2BB,HIST2H2BE	Signaling by Rho GTPases	6.232e-06	1269507	REACTOME
	CDC25C,HIST3H2BB,HIST2H2BE,MCM4	G2/M Checkpoints	1.021e-05	1269753	REACTOME
	CDC25C,HIST3H2BB,HIST2H2BE,MCM4	Cell Cycle Checkpoints	1.822e-05	1269742	REACTOME
	HIST2H3C,HIST3H2BB,HIST2H2BE	RNA Polymerase I Promoter Opening	4.147e-05	1269659	REACTOME
	HIST2H3C,HIST3H2BB,HIST2H2BE	DNA methylation	4.174e-05	1269740	REACTOME
	HIST2H3C,HIST3H2BB,HIST2H2BE	Activated PKN1 stimulates transcription of AR (androgen receptor) regulated genes KLK2 and KLK3	4.218e-05	1269513	REACTOME
	HIST2H3C,HIST3H2BB,HIST2H2BE	SIRT1 negatively regulates rRNA Expression	4.277e-05	1269738	REACTOME
	HIST2H3C,HIST3H2BB,HIST2H2BE	PRC2 methylates histones and DNA	4.612e-05	1269735	REACTOME
	HIST2H3C,HIST3H2BB,HIST2H2BE	Condensation of Prophase Chromosomes	4.612e-05	1269813	REACTOME
	HIST2H3C,HIST3H2BB,HIST2H2BE	ERCC6 (CSB) and EHMT2 (G9a) positively regulate rRNA expression	4.7e-05	1383084	REACTOME
	HIST2H3C,NUP107,HIST3H2BB,HIST2H2BE	M Phase	5.446e-05	1269810	REACTOME
	HIST2H3C,HIST3H2BB,HIST2H2BE	Meiotic recombination	6.347e-05	1269866	REACTOME
	HIST2H3C,HIST3H2BB,HIST2H2BE	RNA Polymerase I Chain Elongation	6.347e-05	1269662	REACTOME
	HIST2H3C,HIST3H2BB,HIST2H2BE	Formation of the beta-catenin:TCF transactivating complex	6.347e-05	1269602	REACTOME
	HIST2H3C,HIST3H2BB,HIST2H2BE	B-WICH complex positively regulates rRNA expression	6.347e-05	1339126	REACTOME
	HIST2H3C,HIST3H2BB,HIST2H2BE	HDACs deacetylate histones	6.347e-05	1270436	REACTOME
	CDC25C,HIST3H2BB,HIST2H2BE	G2/M DNA damage checkpoint	6.481e-05	1269754	REACTOME
GAPDHP65, AC093724.1, hsa_circ_0007263, MYC, GAPDHP63, FAM86DP, IL18,	MYC,IL18	Interleukin signaling pathway	0.005361	P00036	PantherDB
	MYC	TFAP2 (AP-2) family regulates transcription of cell cycle factors	0.02033	1427843	REACTOME
	MYC	Binding of TCF/LEF:CTNNB1 to target gene promoters	0.02033	1269603	REACTOME
	IL18	Interleukin-1 processing	0.02033	1269319	REACTOME
	MYC	Cadmium induces DNA synthesis and proliferation in macrophages	0.02033	M4388	MSigDB C2 BIOCARTA (v6.0)
	MYC	Tumor Suppressor Arf Inhibits Ribosomal Biogenesis	0.02033	M11358	MSigDB C2 BIOCARTA (v6.0)
	MYC	Telomeres, Telomerase, Cellular Aging, and Immortality	0.02033	M10401	MSigDB C2 BIOCARTA (v6.0)
	MYC	Role of EGF Receptor Transactivation by GPCRs in Cardiac Hypertrophy	0.02033	M7552	MSigDB C2 BIOCARTA (v6.0)
	IL18	Th1/Th2 Differentiation	0.02033	M6705	MSigDB C2 BIOCARTA (v6.0)
	IL18	Ras-Independent pathway in NK cell-mediated cytotoxicity	0.02033	M16355	MSigDB C2 BIOCARTA (v6.0)
FYN, NCF1B, RAC2, SOCS1, AK4P1, PRKAR2B, MAPK12,	FYN,RAC2,MAPK12	Fc epsilon RI signaling pathway	0.0005428	83082	BioSystems: KEGG
	FYN,RAC2,MAPK12	Sphingolipid signaling pathway	0.001282	1144995	BioSystems: KEGG
	FYN,SOCS1,MAPK12	Osteoclast differentiation	0.001282	193147	BioSystems: KEGG
	FYN,SOCS1	Regulation of KIT signaling	0.001356	1269488	BioSystems: REACTOME
	FYN,RAC2	Axon guidance mediated by semaphorins	0.001545	P00007	PantherDB
	FYN,SOCS1	IL2-mediated signaling events	0.008177	137976	BioSystems: Pathway Interaction Database
	FYN,RAC2	GPVI-mediated activation cascade	0.008177	1269357	BioSystems: REACTOME
	FYN,RAC2	Viral myocarditis	0.008177	125138	BioSystems: KEGG
	RAC2,MAPK12	VEGF signaling pathway	0.008177	83066	BioSystems: KEGG
	RAC2,MAPK12	Ras Pathway	0.008177	P04393	PantherDB

## Sheet: Disease
Module members	Enriched genes	Category name	Adjusted P-value (BH)	Category ID	Resource
STAG2, RFC3, RFC4, CCNE1, CCNA2, RACGAP1, NCAPD2, KIF2C, CEP55, KIF4A, POLD1, HIST1H2BK, MCM5, ARHGAP11A, LMNB1, CCNB1, DEPDC1, KIF11, PCLAF, PBK, PARPBP, HIST1H2BJ, FANCB, BLM, UBE2T, SKA1, MCM7, PSMD3, PAICSP4, FASN, GINS1, BUB1, AUNIP, PRC1, TOP2A, ANLN, CCNE2, RBL1, DEPDC1B, CDC7, CDC6, ASPM, MCM8, KPNA2, BIRC5, DONSON, TYMS, BARD1, OIP5, TUBB2A, MAPK3, CDC20, CENPU, KIF15, SMC4, AURKA, CENPE…	RAD51,ERBB2,BRIP1,CENPE,BARD1,BIRC5,CHEK1,XRCC2,XRCC3,FANCD2,BLM,FANCB,BRCA1,BRCA2,BUB1B,CLSPN,POLQ	Breast Cancer, Familial	5.486e-11	C0346153	DisGeNET Curated
	RAD51,ERBB2,RAD18,BRIP1,ATAD5,POLD1,CHEK1,HMOX1,XRCC2,XRCC3,CCNB1,FANCD2,BLM,CCNE1,FANCB,BRCA1,UBE2T,BRCA2,FANCI,EXO1,PARPBP,DNA2	Fanconi Anemia	5.486e-11	C0015625	DisGeNET Curated
	RAD51,XRCC2,FANCD2,BLM,FANCB,BRCA1,UBE2T,BRCA2,FANCI,HELLS	Chromosome Breakage	2.256e-10	C0376628	DisGeNET Curated
	RAD51,ERBB2,RAD18,BRIP1,ATAD5,POLD1,CHEK1,HMOX1,XRCC2,CCNB1,FANCD2,BLM,FANCB,BRCA1,UBE2T,BRCA2,FANCI,EXO1,PARPBP,DNA2	FANCONI ANEMIA, COMPLEMENTATION GROUP A (disorder)	2.533e-10	C3469521	DisGeNET Curated
	RAD51,XRCC2,FANCD2,BLM,FANCB,UBE2T,BRCA2,FANCI,HELLS	Increased chromosomal breakage	1.12e-09	C1859424	DisGeNET Curated
	RAD51,FOXM1,ERBB2,CENPA,CENPE,ATAD5,BARD1,BIRC5,CHEK1,XRCC2,XRCC3,CENPK,SPAG5,CDC7,FANCD2,FASN,BRCA1,BRCA2,FANCI,ASPM,PIMREG,MAPK3,CDC20,PLK1,TOP2A,MYB,DNMT1	Triple Negative Breast Neoplasms	5.069e-09	C3539878	DisGeNET BeFree
	RAD51,XRCC2,FANCD2,FANCB,UBE2T,BRCA2,FANCI	Pyridoxine-responsive sideroblastic anemia	4.223e-08	C0272027	DisGeNET Curated
	CENPJ,NDE1,POLE,TRAIP,CHEK1,STIL,BRCA1,BUB1B,ASPM,CDC6,PLK1,PLK4,KIF11,KNL1	Microcephaly	6.957e-08	C0025958	DisGeNET Curated
	RAD51,NDE1,CENPE,TRAIP,STIL,XRCC2,CIT,FANCD2,BLM,FANCB,UBE2T,BRCA2,FANCI,BUB1,BUB1B,PYCR1,CDC6,DNA2,PLK4,KIF11	Small head	1.35e-07	C0424688	DisGeNET Curated
	RAD51,FOXM1,CDKN3,ERBB2,BRIP1,PCLAF,ATAD5,POLD1,POLE,DTL,BARD1,BIRC5,CHEK1,HMOX1,XRCC2,XRCC3,CCNA2,CCNB1,CDC7,CEP55,FANCD2,BLM,TYMS,CCNE1,AURKA,FASN,BRCA1,NDC80,BRCA2,MTHFD1,CCNE2,BUB1B,ASPM,CDT1,DIAPH3,MAPK3,CDC25A,POLQ,DNA2,PLK1,ESPL1,TOP2A,KIFC1,DNMT1,KIF22,AURKB,KIF2C	Malignant neoplasm of ovary	1.35e-07	C1140680	DisGeNET Curated
	FOXM1,CDKN3,ERBB2,BRIP1,CENPA,NDE1,ATAD5,POLE,UBE2C,BARD1,MCM2,BIRC5,CHEK1,XRCC2,XRCC3,CCNB1,CDC7,CEP55,TYMS,CCNE1,AURKA,FASN,BRCA1,NDC80,BRCA2,CCNE2,BUB1B,ASPM,DIAPH3,MAPK3,CDC25A,TOP2A,KIFC1,AURKB,KPNA2	Epithelial ovarian cancer	1.35e-07	C0677886	DisGeNET Curated
	CENPJ,CENPE,TRAIP,CHEK1,BRCA1,DNA2,PLK4,DNMT1	Seckel syndrome	1.855e-07	C0265202	DisGeNET Curated
	FOXM1,CDKN3,ERBB2,RBL1,POLD1,UBE2C,MCM2,BIRC5,CHEK1,CCNB1,TYMS,CCNE1,FANCB,FASN,BRCA1,BRCA2,EXO1,CDC25A,PLK1,DNMT1,MYBL2,HELLS,KPNA2	Retinoblastoma	3.786e-07	C0035335	DisGeNET Curated
	RAD51,XRCC2,FANCD2,FANCB,UBE2T,BRCA2,FANCI	Almond-shaped eyes	6.641e-07	C4024780	DisGeNET Curated
	RAD51,FOXM1,ERBB2,POLD1,PBK,MCM2,BIRC5,MCM5,MCM7,DEPDC1,CHEK1,HMOX1,XRCC2,XRCC3,PRC1,CCNB1,CEP55,BLM,TYMS,CCNE1,AURKA,BRCA1,CCNB2,CCNE2,BUB1,MAPK3,CDC20,PLK1,ESPL1,STAG2,TOP2A,DNMT1,KPNA2	Bladder Neoplasm	7.44e-07	C0005695	DisGeNET Curated
	FOXM1,UBE2C,CCNB1,PKMYT1,TOP2A,MYB,MYBL2	myeloblastosis	1.029e-06	C0679427	DisGeNET BeFree
	RAD51,XRCC2,FANCD2,FANCB,UBE2T,BRCA2,FANCI	Radial aplasia/hypoplasia	1.267e-06	C2749463	DisGeNET Curated
	RAD51,FOXM1,CDKN3,ERBB2,RBL1,UBE2C,BARD1,MCM2,HMGB2,BIRC5,MCM7,CHEK1,STIL,MCM10,GINS1,SPAG5,CCNB1,AURKA,BRCA1,NDC80,BRCA2,TPX2,TIMELESS,MAPK3,CDC6,CLSPN,CDC20,CDC25A,PLK1,DNMT1,MYBL2	Cervix carcinoma	1.31e-06	C0302592	DisGeNET BeFree
	RAD51,FOXM1,ERBB2,BRIP1,INCENP,NDE1,PCLAF,POLD1,UBE2C,BARD1,BIRC5,CHEK1,HMOX1,XRCC2,XRCC3,PRC1,RFC4,ATAD2,MELK,NCAPG2,LDLR,CCNB1,FANCD2,BLM,TYMS,CCNE1,AURKA,FASN,BRCA1,NDC80,BRCA2,CCNE2,EXO1,TIMELESS,MAPK3,CDC6,CDC25A,POLQ,PLK1,ESPL1,TOP2A,HIST1H2BK,MYB,DNMT1,AURKB	Mammary Neoplasms	1.597e-06	C1458155	DisGeNET Curated
	FOXM1,CDKN3,ERBB2,PCLAF,POLD1,MCM5,MCM7,CHEK1,CCNB1,FANCD2,BLM,BRCA1,BRCA2,CCNB2,TIMELESS,MAPK3,CLSPN,PLK1,TOP2A	Ataxia Telangiectasia	1.685e-06	C0004135	DisGeNET Curated
	RAD51,FOXM1,ERBB2,POLD1,PBK,BIRC5,MCM5,MCM7,DEPDC1,CHEK1,HMOX1,XRCC2,XRCC3,PRC1,CCNB1,CEP55,BLM,TYMS,CCNE1,AURKA,BRCA1,CCNB2,CCNE2,MAPK3,CDC20,DNA2,PLK1,STAG2,TOP2A,DNMT1,KPNA2	Malignant neoplasm of urinary bladder	1.724e-06	C0005684	DisGeNET Curated
	RAD51,FOXM1,CDKN3,EME1,ERBB2,BRIP1,PCLAF,POLD1,DTL,PBK,BARD1,MCM2,BIRC5,MCM7,CHEK1,HMOX1,XRCC2,XRCC3,PRC1,ARHGAP11A,SGO1,LDLR,CCNA2,CCNB1,TYMS,AURKA,FASN,BRCA1,BRCA2,MTHFD1,CCNE2,BUB1,TPX2,MAPK3,CDC25A,PLK1,PLK4,TOP2A,MYB,DNMT1,KIF22,AURKB,KIF2C,KPNA2	Malignant tumor of colon	2.319e-06	C0007102	DisGeNET Curated
	RAD51,XRCC2,FANCD2,FANCB,UBE2T,BRCA2,FANCI	Irregular hyperpigmentation	2.481e-06	C1860236	DisGeNET Curated
	RAD51,FOXM1,ERBB2,POLD1,PBK,BIRC5,MCM5,MCM7,DEPDC1,CHEK1,HMOX1,XRCC2,XRCC3,PRC1,CCNB1,CEP55,BLM,TYMS,CCNE1,AURKA,BRCA1,CCNB2,CCNE2,TPX2,MAPK3,CDC20,PLK1,STAG2,TOP2A,DNMT1,KPNA2	Carcinoma of bladder	4.161e-06	C0699885	DisGeNET Curated
	RAD51,XRCC2,FANCD2,FANCB,UBE2T,BRCA2,FANCI	Short palpebral fissure	6.476e-06	C0423112	DisGeNET Curated
	RAD51,FOXM1,CDKN3,ERBB2,PCLAF,POLD1,PBK,SMC4,HMGB2,CHEK1,HMOX1,STIL,XRCC3,PRC1,SMC2,SGO1,LDLR,CCNA2,CCNB1,FANCD2,BLM,TYMS,AURKA,FANCB,BRCA1,NDC80,BRCA2,CEP72,CCNE2,BUB1,BUB1B,ASPM,PIMREG,MAPK3,DNA2,PLK1,ESPL1,PLK4,TOP2A,MYB,DNMT1,AURKB	leukemia	6.891e-06	C0023418	DisGeNET Curated
	RAD51,BRIP1,BARD1,XRCC3,BRCA1,BRCA2	BREAST CANCER	7.412e-06	OMIN:114480	OMIM
	RAD51,BRIP1,BARD1,XRCC3,BRCA1,BRCA2	Familial cancer of breast	7.412e-06	cv:C0346153	Clinical Variations
	RAD51,FOXM1,CDKN3,ERBB2,BRIP1,POLD1,HMGB2,BIRC5,HMOX1,XRCC3,TRIP13,CEP55,TYMS,AURKA,BRCA1,BRCA2,MTHFD1,BUB1,TPX2,RACGAP1,MAPK3,CDC25A,KIF11,DNMT1,KIF22,AURKB,HELLS	Squamous cell carcinoma of the head and neck	1.15e-05	C1168401	DisGeNET Curated
	RAD51,FOXM1,CDKN3,ERBB2,UBE2C,BIRC5,CHEK1,XRCC3,LDLR,CCNB1,CEP55,BLM,TYMS,FASN,BRCA1,BRCA2,ANLN,CENPH,BUB1B,MAPK3,PLK1,TOP2A,DNMT1,AURKB	Nasopharyngeal carcinoma	1.705e-05	C2931822	DisGeNET Curated
	RAD51,FOXM1,CDKN3,ERBB2,RBL1,UBE2C,BARD1,MCM2,BIRC5,MCM7,CHEK1,STIL,MCM10,GINS1,SPAG5,CCNB1,AURKA,BRCA1,NDC80,TIMELESS,MAPK3,CLSPN,CDC20,DNMT1,MYBL2	Malignant tumor of cervix	2.081e-05	C0007847	DisGeNET BeFree
	RAD51,NDE1,CENPE,POLE,TRAIP,STIL,XRCC2,CIT,FANCD2,BLM,FANCB,UBE2T,BRCA2,FANCI,BUB1,BUB1B,DNA2,PLK4,KIF22,HELLS	Short stature	2.221e-05	C0349588	DisGeNET Curated
	CENPJ,STIL,CIT,ASPM,KNL1	MICROCEPHALY, PRIMARY AUTOSOMAL RECESSIVE, 1	2.319e-05	C1855081	DisGeNET Curated
	RAD51,ERBB2,BRIP1,BARD1,XRCC3,FANCD2,TYMS,BRCA1,BRCA2,MYB,DNMT1	Sporadic Breast Carcinoma	3.43e-05	C1336076	DisGeNET BeFree
	RAD51,FOXM1,CDKN3,ERBB2,PBK,BARD1,BIRC5,CHEK1,HMOX1,XRCC3,PRC1,RFC3,SGO1,LDLR,TUBB2A,CCNB1,CDC7,BLM,TYMS,AURKA,FANCB,BRCA1,BRCA2,TK1,CCNE2,BUB1,BUB1B,MAPK3,CDC25A,PLK1,STAG2,TOP2A,KNL1,MYB,DNMT1,AURKB,MYBL2	Leukemia, Myelocytic, Acute	4.692e-05	C0023467	DisGeNET Curated
	ERBB2,POLE,MCM2,DEPDC1,HMOX1,CCNE1,AURKA,NDC80,DNMT1	Carcinoma, Endometrioid	4.855e-05	C0206687	DisGeNET Curated
	RAD51,FOXM1,CDKN3,ERBB2,RBL1,UBE2C,BARD1,MCM2,BIRC5,MCM7,CHEK1,STIL,MCM10,GINS1,SPAG5,CCNB1,AURKA,BRCA1,NDC80,TIMELESS,MAPK3,CLSPN,CDC20,DNMT1,MYBL2	cervical cancer	5.597e-05	C4048328	DisGeNET Curated
	ERBB2,MELK,CCNB1,TYMS,BRCA1,BRCA2,ESPL1,TOP2A	Luminal B Breast Carcinoma	5.838e-05	C3642346	DisGeNET BeFree
	RAD51,CDKN3,ERBB2,PCLAF,OIP5,BIRC5,MCM5,HMOX1,XRCC3,CCNB1,TYMS,AURKA,BRCA1,BRCA2,BUB1B,TPX2,CDC20,PLK1,RAC3,DNMT1	Malignant neoplasm of esophagus	6.329e-05	C0546837	DisGeNET BeFree
	BRIP1,FANCD2,FANCB,BRCA2,FANCI	Tracheoesophageal fistula	8.574e-05	cv:C1861028	Clinical Variations
	ERBB2,BARD1,BIRC5,XRCC3,AURKA,BRCA1,BRCA2	Uterine Cancer	9.014e-05	C0153567	DisGeNET BeFree
TIMM8BP2, GAPDHP1, hsa_circ_0001882, NRAS, hsa_circ_0001869, ACTG1, SNHG7, EIF1P3, VDAC1P1, SNHG19, MIR210HG, AL445189.2, GAPDHP72, PSMD8, H2AFJ, TUBAP2, YWHAZP3, AL356234.1, AL118516.1, ZBTB11-AS1, AP001372.2, NUFIP1P, MSL3P1, CHCHD2P6, ALDH1B1, RHOU,	NRAS,ACTB	Mental deterioration	0.01199	C0234985	DisGeNET Curated
	NRAS,ACTB	Coloboma of iris	0.01199	C0240063	DisGeNET Curated
	NRAS,ACTB	Low posterior hairline	0.01199	C1855728	DisGeNET Curated
	NRAS,RHOU	Uterine Cancer	0.01199	C0153567	DisGeNET BeFree
	NRAS,ACTB	Kyphoscoliosis deformity of spine	0.01199	C0575158	DisGeNET Curated
	NRAS,ACTB	Congenital ocular coloboma (disorder)	0.01199	C0009363	DisGeNET Curated
RPS20P22, MEG3, ITGB3, FENDRR, PCAT19, AC007608.2, RPS14P4, CARMN, ADAMTS9-AS2, KIT, CXCL12, HGF, DCN, PDGFRB, MITF, CD34,	DCN,PDGFRB,KIT,HGF,CD34,CXCL12,MEG3,MITF	Renal Cell Carcinoma	0.0001622	C0007134	DisGeNET Curated
	DCN,PDGFRB,KIT,HGF,CXCL12	Chondrosarcoma	0.0001622	C0008479	DisGeNET Curated
	KIT,CD34	Mixed Cell Type Gastrointestinal Stromal Tumor	0.0001907	C1334781	DisGeNET BeFree
	PDGFRB,HGF,ITGB3,CD34,CXCL12	Thrombocytopenia	0.0002645	C0040034	DisGeNET Curated
	FENDRR,PDGFRB,HGF,CXCL12	Lymphatic Metastasis	0.0002645	C0024232	DisGeNET Curated
	KIT,HGF,ITGB3,CD34,CXCL12	Kaposi Sarcoma	0.0002645	C0036220	DisGeNET Curated
	PDGFRB,KIT,CD34	PARAGANGLIOMA AND GASTRIC STROMAL SARCOMA	0.0002645	C1847319	DisGeNET Curated
	PDGFRB,KIT,HGF,CD34,MEG3	Nephroblastoma	0.0002645	C0027708	DisGeNET Curated
	DCN,PDGFRB,HGF,CD34,CXCL12	Idiopathic Pulmonary Fibrosis	0.0002645	C1800706	DisGeNET Curated
	PDGFRB,KIT,MITF	Sarcoma, Clear Cell	0.0002645	C0206651	DisGeNET Curated
	PDGFRB,KIT,HGF,MITF	VITILIGO-ASSOCIATED MULTIPLE AUTOIMMUNE DISEASE SUSCEPTIBILITY 1 (finding)	0.0003089	C1847835	DisGeNET Curated
	DCN,PDGFRB,HGF,CD34	Hamman-Rich syndrome	0.0003089	C0085786	DisGeNET BeFree
	PDGFRB,KIT,CD34,CXCL12	Primary Myelofibrosis	0.0003089	C0001815	DisGeNET Curated
	PDGFRB,KIT,HGF,CXCL12,MEG3	Rhabdomyosarcoma	0.0003089	C0035412	DisGeNET Curated
	DCN,HGF,ITGB3,CD34,CXCL12,MEG3	Infant, Premature	0.0003089	C0021294	DisGeNET BeFree
	PDGFRB,KIT,HGF,MITF	Vitiligo	0.0003089	C0042900	DisGeNET Curated
	PDGFRB,KIT,HGF,CD34,CXCL12	Cholangiocarcinoma	0.0003089	C0206698	DisGeNET Curated
	PDGFRB,HGF,CD34,CXCL12,MEG3	Meningioma	0.0003089	C0025286	DisGeNET Curated
	PDGFRB,KIT,HGF,CXCL12	Anaplastic thyroid carcinoma	0.0003142	C0238461	DisGeNET Curated
	DCN,PDGFRB,HGF,CXCL12	Renal fibrosis	0.0003533	C0151650	DisGeNET BeFree
hsa_circ_0000607, COL1A2, CLIC4P1, PRKG1, VCAM1, KITLG, MIR4435-2HG, FAM92A1P1, INHBA,	VCAM1,PRKG1,KITLG,COL1A2	Left Ventricular Hypertrophy	0.000118	C0149721	DisGeNET Curated
	PRKG1,COL1A2	Pulmonary Hypertension	0.009574	C0020542	DisGeNET Curated
	VCAM1,KITLG	Eosinophilic esophagitis	0.009574	C0341106	DisGeNET Curated
	INHBA,COL1A2	Desmoplastic	0.009574	C1511789	DisGeNET BeFree
GAPDHP65, AC093724.1, hsa_circ_0007263, MYC, GAPDHP63, FAM86DP, IL18,	MYC,IL18	Mouth Neoplasms	0.003778	C0026640	DisGeNET Curated
	MYC,IL18	Multiple Sclerosis, Relapsing-Remitting	0.003778	C0751967	DisGeNET Curated
	MYC,IL18	Thyroid associated opthalmopathies	0.003778	C0339143	DisGeNET Curated
	MYC,IL18	Polycystic Kidney Diseases	0.003778	C0022680	DisGeNET Curated
	MYC,IL18	Renal carcinoma	0.007338	C1378703	DisGeNET Curated
