# Supplementary material for: Detection of novel biomarkers for early detection of Non-Muscle-Invasive Bladder Cancer using Competing Endogenous RNA network analysis
Source: Sci Rep. 2019 Jun 10;9:8434. doi: 10.1038/s41598-019-44944-3 (PMC6557814; doi:10.1038/s41598-019-44944-3)
Supplement: Supplementary file 10 — (MEG3 module enrichment analysis results) [file 41598_2019_44944_MOESM10_ESM.xlsx]

## Sheet: MEG3 module in DNR-Ta net
Protein coding genes in the module	Enriched protein coding	Category name	Adjusted P-value (BH)	Category ID	Resource
DAB2, DCN, HGF, PTCH1, TNS1, DLG2, TUBB6, ZBTB16	DAB2,DCN,ZBTB16,HGF,PTCH1	negative regulation of multicellular organismal process	0.01441	GO:0051241	GO: Biological Process
	DAB2,DCN,HGF,DLG2,PTCH1	negative regulation of molecular function	0.01441	GO:0044092	GO: Biological Process
	DAB2,DCN,HGF,DLG2	negative regulation of phosphate metabolic process	0.01441	GO:0045936	GO: Biological Process
	DAB2,DCN,HGF,DLG2	negative regulation of phosphorus metabolic process	0.01441	GO:0010563	GO: Biological Process
	ZBTB16,HGF,PTCH1	regulation of ossification	0.01441	GO:0030278	GO: Biological Process
	DAB2,DCN,ZBTB16,HGF,PTCH1	positive regulation of developmental process	0.01441	GO:0051094	GO: Biological Process
	DAB2,DCN,HGF,DLG2	negative regulation of protein modification process	0.0149	GO:0031400	GO: Biological Process
	ZBTB16,PTCH1	hindlimb morphogenesis	0.01622	GO:0035137	GO: Biological Process
	DAB2,DCN,ZBTB16,HGF,PTCH1	positive regulation of nucleic acid-templated transcription	0.01622	GO:1903508	GO: Biological Process
	DAB2,DCN,ZBTB16,HGF,PTCH1	positive regulation of transcription, DNA-templated	0.01622	GO:0045893	GO: Biological Process
	DAB2,DCN,ZBTB16,HGF,PTCH1	positive regulation of RNA biosynthetic process	0.01622	GO:1902680	GO: Biological Process
	DCN,ZBTB16,PTCH1	kidney development	0.01622	GO:0001822	GO: Biological Process
	DAB2,DCN,ZBTB16,HGF,PTCH1	positive regulation of RNA metabolic process	0.01622	GO:0051254	GO: Biological Process
	DCN,ZBTB16,PTCH1	renal system development	0.01754	GO:0072001	GO: Biological Process
	DAB2,PTCH1	positive regulation of lipid transport	0.01813	GO:0032370	GO: Biological Process
	DAB2,DCN,ZBTB16,HGF,PTCH1	positive regulation of macromolecule biosynthetic process	0.01939	GO:0010557	GO: Biological Process
	DAB2,DCN,ZBTB16,PTCH1	negative regulation of developmental process	0.01939	GO:0051093	GO: Biological Process
	ZBTB16,PTCH1	embryonic pattern specification	0.01939	GO:0009880	GO: Biological Process
	DCN,ZBTB16,PTCH1	urogenital system development	0.01939	GO:0001655	GO: Biological Process
	DCN,HGF	positive regulation of phosphatidylinositol 3-kinase signaling	0.01939	GO:0014068	GO: Biological Process
	DAB2,DCN,ZBTB16,HGF,PTCH1	positive regulation of nucleobase-containing compound metabolic process	0.01939	GO:0045935	GO: Biological Process
	DAB2,ZBTB16,HGF,PTCH1	positive regulation of cell differentiation	0.01939	GO:0045597	GO: Biological Process
	DAB2,DCN,ZBTB16,HGF,PTCH1	positive regulation of gene expression	0.01939	GO:0010628	GO: Biological Process
	DAB2,DCN,ZBTB16,HGF,PTCH1	regulation of multicellular organismal development	0.01939	GO:2000026	GO: Biological Process
	DAB2,DCN,ZBTB16,HGF,PTCH1	regulation of transcription by RNA polymerase II	0.01939	GO:0006357	GO: Biological Process
	DAB2,DCN,ZBTB16,HGF,PTCH1	positive regulation of cellular biosynthetic process	0.01939	GO:0031328	GO: Biological Process
	ZBTB16,HGF,PTCH1	ossification	0.01939	GO:0001503	GO: Biological Process
	DAB2,DCN,ZBTB16,HGF,PTCH1	positive regulation of nitrogen compound metabolic process	0.01939	GO:0051173	GO: Biological Process
	DAB2,DCN,ZBTB16,HGF,PTCH1	positive regulation of biosynthetic process	0.01941	GO:0009891	GO: Biological Process
	DAB2,DCN,HGF	negative regulation of protein phosphorylation	0.021	GO:0001933	GO: Biological Process
	DAB2,DCN,HGF,DLG2	negative regulation of cellular protein metabolic process	0.02319	GO:0032269	GO: Biological Process
	DAB2,DCN,HGF,PTCH1	animal organ morphogenesis	0.02319	GO:0009887	GO: Biological Process
	ZBTB16,HGF	positive regulation of ossification	0.02319	GO:0045778	GO: Biological Process
	DAB2,DCN,HGF	negative regulation of phosphorylation	0.02319	GO:0042326	GO: Biological Process
	PTCH1	response to chlorate	0.02319	GO:0010157	GO: Biological Process
	DAB2	leading edge cell differentiation	0.02319	GO:0035026	GO: Biological Process
	PTCH1	neural plate axis specification	0.02319	GO:0021997	GO: Biological Process
	DAB2	regulation of Rho-dependent protein serine/threonine kinase activity	0.02319	GO:2000298	GO: Biological Process
	DAB2,PTCH1	regulation of lipid transport	0.02319	GO:0032368	GO: Biological Process
	DAB2,DCN,HGF,PTCH1	negative regulation of signal transduction	0.02319	GO:0009968	GO: Biological Process
	DAB2,DCN,HGF,DLG2	negative regulation of protein metabolic process	0.02319	GO:0051248	GO: Biological Process
	ZBTB16,PTCH1	mesonephros development	0.02322	GO:0001823	GO: Biological Process
	DAB2,HGF	negative regulation of extrinsic apoptotic signaling pathway	0.02392	GO:2001237	GO: Biological Process
	DAB2,DLG2,PTCH1	protein localization to membrane	0.02437	GO:0072657	GO: Biological Process
	DAB2,HGF	epithelial to mesenchymal transition	0.02437	GO:0001837	GO: Biological Process
	DCN,HGF	mucopolysaccharide metabolic process	0.02437	GO:1903510	GO: Biological Process
	HGF,PTCH1	regulation of osteoblast differentiation	0.02515	GO:0045667	GO: Biological Process
	DAB2	positive regulation of aldosterone biosynthetic process	0.02515	GO:0032349	GO: Biological Process
	DAB2	positive regulation of aldosterone metabolic process	0.02515	GO:0032346	GO: Biological Process
	DAB2	positive regulation of aldosterone secretion	0.02515	GO:2000860	GO: Biological Process
	DAB2	positive regulation of mineralocorticoid secretion	0.02515	GO:2000857	GO: Biological Process
	PTCH1	epidermal cell fate specification	0.02515	GO:0009957	GO: Biological Process
	DAB2,DCN,TNS1,HGF	cell migration	0.02515	GO:0016477	GO: Biological Process
	DAB2,PTCH1	negative regulation of epithelial cell proliferation	0.02515	GO:0050680	GO: Biological Process
	DAB2,DCN,HGF,PTCH1	negative regulation of signaling	0.02549	GO:0023057	GO: Biological Process
	DAB2,DCN,HGF,PTCH1	negative regulation of cell communication	0.02628	GO:0010648	GO: Biological Process
	ZBTB16,PTCH1	embryonic appendage morphogenesis	0.02827	GO:0035113	GO: Biological Process
	ZBTB16,PTCH1	embryonic limb morphogenesis	0.02827	GO:0030326	GO: Biological Process
	HGF	regulation of tau-protein kinase activity	0.02892	GO:1902947	GO: Biological Process
	DAB2,HGF,PTCH1	morphogenesis of an epithelium	0.02892	GO:0002009	GO: Biological Process
	DAB2,HGF,DLG2,PTCH1	neuron differentiation	0.02892	GO:0030182	GO: Biological Process
	DCN,HGF	regulation of phosphatidylinositol 3-kinase signaling	0.02892	GO:0014066	GO: Biological Process
	HGF,PTCH1	gland morphogenesis	0.02892	GO:0022612	GO: Biological Process
	DAB2,DCN,TNS1,HGF	localization of cell	0.02892	GO:0051674	GO: Biological Process
	DAB2,DCN,TNS1,HGF	cell motility	0.02892	GO:0048870	GO: Biological Process
	DAB2,HGF	activation of MAPK activity	0.02892	GO:0000187	GO: Biological Process
	DAB2,DCN,HGF	cellular response to growth factor stimulus	0.02892	GO:0071363	GO: Biological Process
	HGF	regulation of branching involved in salivary gland morphogenesis by mesenchymal-epithelial signaling	0.02892	GO:0060665	GO: Biological Process
	DCN	negative regulation of vascular endothelial growth factor signaling pathway	0.02892	GO:1900747	GO: Biological Process
	ZBTB16	germ-line stem cell division	0.02892	GO:0042078	GO: Biological Process
	ZBTB16	male germ-line stem cell asymmetric division	0.02892	GO:0048133	GO: Biological Process
	DAB2	positive regulation of clathrin-dependent endocytosis	0.02892	GO:2000370	GO: Biological Process
	ZBTB16	germline stem cell asymmetric division	0.02892	GO:0098728	GO: Biological Process
	DCN,HGF	glycosaminoglycan metabolic process	0.02892	GO:0030203	GO: Biological Process
	DCN,HGF	phosphatidylinositol 3-kinase signaling	0.02892	GO:0014065	GO: Biological Process
	ZBTB16,PTCH1	limb morphogenesis	0.02892	GO:0035108	GO: Biological Process
	ZBTB16,PTCH1	appendage morphogenesis	0.02892	GO:0035107	GO: Biological Process
	DAB2,DCN,HGF	regulation of cellular catabolic process	0.02908	GO:0031329	GO: Biological Process
	DAB2,DCN,HGF	response to growth factor	0.02971	GO:0070848	GO: Biological Process
	DAB2,HGF	regulation of extrinsic apoptotic signaling pathway	0.02984	GO:2001236	GO: Biological Process
	DAB2,DCN,HGF,PTCH1	negative regulation of response to stimulus	0.02998	GO:0048585	GO: Biological Process
	DCN,HGF	aminoglycan metabolic process	0.02998	GO:0006022	GO: Biological Process
	DAB2,HGF,DLG2,PTCH1	generation of neurons	0.02998	GO:0048699	GO: Biological Process
	DAB2,ZBTB16,PTCH1	negative regulation of cell differentiation	0.0305	GO:0045596	GO: Biological Process
	ZBTB16	positive regulation of NK T cell differentiation	0.0305	GO:0051138	GO: Biological Process
	ZBTB16	regulation of NK T cell differentiation	0.0305	GO:0051136	GO: Biological Process
	DCN	negative regulation of cellular response to vascular endothelial growth factor stimulus	0.0305	GO:1902548	GO: Biological Process
	DAB2,HGF	mesenchymal cell development	0.0305	GO:0014031	GO: Biological Process
	DAB2,ZBTB16,PTCH1	negative regulation of cell proliferation	0.0305	GO:0008285	GO: Biological Process
	ZBTB16,PTCH1	limb development	0.0305	GO:0060173	GO: Biological Process
	ZBTB16,PTCH1	appendage development	0.0305	GO:0048736	GO: Biological Process
	DAB2,HGF	stem cell development	0.0305	GO:0048864	GO: Biological Process
	DAB2,ZBTB16,HGF,PTCH1	positive regulation of multicellular organismal process	0.0305	GO:0051240	GO: Biological Process
	DAB2	regulation of aldosterone secretion	0.0305	GO:2000858	GO: Biological Process
	DCN	peptide cross-linking via chondroitin 4-sulfate glycosaminoglycan	0.0305	GO:0019800	GO: Biological Process
	DAB2	positive regulation of integrin-mediated signaling pathway	0.0305	GO:2001046	GO: Biological Process
	DAB2	mineralocorticoid secretion	0.0305	GO:0035931	GO: Biological Process
	DAB2	aldosterone secretion	0.0305	GO:0035932	GO: Biological Process
	DAB2	regulation of aldosterone biosynthetic process	0.0305	GO:0032347	GO: Biological Process
	DAB2	regulation of mineralocorticoid secretion	0.0305	GO:2000855	GO: Biological Process
	DAB2,DCN,HGF	regulation of cell migration	0.0305	GO:0030334	GO: Biological Process
	DAB2,HGF,DLG2,PTCH1	neurogenesis	0.0305	GO:0022008	GO: Biological Process
	DAB2,HGF	mesenchymal cell differentiation	0.0305	GO:0048762	GO: Biological Process
	DAB2,DCN,HGF	regulation of cellular response to stress	0.0305	GO:0080135	GO: Biological Process
	DAB2,HGF,PTCH1	tissue morphogenesis	0.0305	GO:0048729	GO: Biological Process
	DAB2,ZBTB16,HGF,PTCH1	regulation of cell proliferation	0.0305	GO:0042127	GO: Biological Process
	DAB2,ZBTB16,DLG2,PTCH1	cellular protein localization	0.0305	GO:0034613	GO: Biological Process
	DCN,HGF	phosphatidylinositol-mediated signaling	0.0305	GO:0048015	GO: Biological Process
	DAB2,ZBTB16,DLG2,PTCH1	cellular macromolecule localization	0.0305	GO:0070727	GO: Biological Process
	DAB2	positive regulation of early endosome to late endosome transport	0.0305	GO:2000643	GO: Biological Process
	DAB2	regulation of aldosterone metabolic process	0.0305	GO:0032344	GO: Biological Process
	DAB2	positive regulation of corticosteroid hormone secretion	0.0305	GO:2000848	GO: Biological Process
	HGF	negative regulation of hydrogen peroxide-mediated programmed cell death	0.0305	GO:1901299	GO: Biological Process
	DAB2	positive regulation of Wnt signaling pathway, planar cell polarity pathway	0.0305	GO:2000096	GO: Biological Process
	DAB2,DCN,HGF	regulation of protein kinase activity	0.0305	GO:0045859	GO: Biological Process
	DCN,HGF	inositol lipid-mediated signaling	0.0305	GO:0048017	GO: Biological Process
	DAB2,DCN,HGF	regulation of catabolic process	0.0305	GO:0009894	GO: Biological Process
	DAB2,ZBTB16,HGF,PTCH1	regulation of cell differentiation	0.031	GO:0045595	GO: Biological Process
	DAB2,DCN,HGF	regulation of cell motility	0.031	GO:2000145	GO: Biological Process
	HGF,PTCH1	morphogenesis of a branching epithelium	0.031	GO:0061138	GO: Biological Process
	DAB2,HGF	regulation of stress-activated MAPK cascade	0.031	GO:0032872	GO: Biological Process
	DAB2,HGF	regulation of stress-activated protein kinase signaling cascade	0.031	GO:0070302	GO: Biological Process
	HGF,PTCH1	osteoblast differentiation	0.031	GO:0001649	GO: Biological Process
	HGF	mesenchymal-epithelial cell signaling	0.031	GO:0060638	GO: Biological Process
	ZBTB16	NK T cell differentiation	0.031	GO:0001865	GO: Biological Process
	DAB2	positive regulation of steroid hormone biosynthetic process	0.031	GO:0090031	GO: Biological Process
	DAB2,DCN,TNS1,HGF	locomotion	0.031	GO:0040011	GO: Biological Process
	DAB2,PTCH1	protein localization to plasma membrane	0.031	GO:0072659	GO: Biological Process
	DCN,HGF	regulation of mitochondrion organization	0.031	GO:0010821	GO: Biological Process
	DAB2,PTCH1	protein localization to cell periphery	0.0313	GO:1990778	GO: Biological Process
	DAB2,HGF	negative regulation of apoptotic signaling pathway	0.03133	GO:2001234	GO: Biological Process
	DAB2,DCN,HGF,DLG2	regulation of phosphate metabolic process	0.03156	GO:0019220	GO: Biological Process
	DAB2,HGF	positive regulation of MAP kinase activity	0.03162	GO:0043406	GO: Biological Process
	DAB2,DCN,HGF,DLG2	regulation of phosphorus metabolic process	0.03162	GO:0051174	GO: Biological Process
	DCN,PTCH1	response to mechanical stimulus	0.03162	GO:0009612	GO: Biological Process
	HGF	positive regulation of neuron projection regeneration	0.03162	GO:0070572	GO: Biological Process
	DAB2	aldosterone biosynthetic process	0.03162	GO:0032342	GO: Biological Process
	PTCH1	neural plate pattern specification	0.03162	GO:0060896	GO: Biological Process
	ZBTB16	asymmetric stem cell division	0.03162	GO:0098722	GO: Biological Process
	HGF,PTCH1	morphogenesis of a branching structure	0.03162	GO:0001763	GO: Biological Process
	DAB2,DCN,HGF	regulation of kinase activity	0.03169	GO:0043549	GO: Biological Process
	DCN,HGF	regulation of angiogenesis	0.03169	GO:0045765	GO: Biological Process
	DAB2,DCN,HGF	regulation of cellular component movement	0.03227	GO:0051270	GO: Biological Process
	DAB2,HGF	extrinsic apoptotic signaling pathway	0.03227	GO:0097191	GO: Biological Process
	DAB2,DCN,HGF	regulation of locomotion	0.03227	GO:0040012	GO: Biological Process
	PTCH1	cell proliferation involved in metanephros development	0.03227	GO:0072203	GO: Biological Process
	PTCH1	neural plate development	0.03227	GO:0001840	GO: Biological Process
	DCN	positive regulation of mitochondrial depolarization	0.03227	GO:0051901	GO: Biological Process
	DAB2	aldosterone metabolic process	0.03227	GO:0032341	GO: Biological Process
	HGF	regulation of branching involved in salivary gland morphogenesis	0.03227	GO:0060693	GO: Biological Process
	DAB2,DCN,HGF,DLG2	regulation of protein modification process	0.03227	GO:0031399	GO: Biological Process
	DCN,HGF,DLG2	negative regulation of catalytic activity	0.03227	GO:0043086	GO: Biological Process
	DAB2,DCN	regulation of cellular response to growth factor stimulus	0.03227	GO:0090287	GO: Biological Process
	DAB2	regulation of ketone biosynthetic process	0.03227	GO:0010566	GO: Biological Process
	DLG2	receptor localization to synapse	0.03227	GO:0097120	GO: Biological Process
	DAB2	positive regulation of SMAD protein signal transduction	0.03227	GO:0060391	GO: Biological Process
	DCN	regulation of vascular endothelial growth factor signaling pathway	0.03227	GO:1900746	GO: Biological Process
	HGF	regulation of hydrogen peroxide-mediated programmed cell death	0.03227	GO:1901298	GO: Biological Process
	DAB2	regulation of integrin-mediated signaling pathway	0.03227	GO:2001044	GO: Biological Process
	DCN	dermatan sulfate biosynthetic process	0.03227	GO:0030208	GO: Biological Process
	HGF	positive regulation of myelination	0.03227	GO:0031643	GO: Biological Process
	DAB2,DCN,TNS1,HGF	movement of cell or subcellular component	0.03227	GO:0006928	GO: Biological Process
	DAB2,PTCH1	organic hydroxy compound transport	0.03227	GO:0015850	GO: Biological Process
	DCN,HGF	regulation of autophagy	0.03227	GO:0010506	GO: Biological Process
	DCN,HGF	regulation of vasculature development	0.03227	GO:1901342	GO: Biological Process
	DAB2,HGF	mesenchyme development	0.03227	GO:0060485	GO: Biological Process
	DAB2,HGF	regulation of animal organ morphogenesis	0.03227	GO:2000027	GO: Biological Process
	DAB2,PTCH1	negative regulation of growth	0.03227	GO:0045926	GO: Biological Process
	HGF	hepatocyte growth factor receptor signaling pathway	0.03227	GO:0048012	GO: Biological Process
	DCN	regulation of cellular response to vascular endothelial growth factor stimulus	0.03227	GO:1902547	GO: Biological Process
	DAB2	positive regulation of steroid hormone secretion	0.03227	GO:2000833	GO: Biological Process
	DAB2	mineralocorticoid biosynthetic process	0.03227	GO:0006705	GO: Biological Process
	DCN	dermatan sulfate metabolic process	0.03227	GO:0030205	GO: Biological Process
	DCN	positive regulation of membrane depolarization	0.03227	GO:1904181	GO: Biological Process
	DLG2	GDP metabolic process	0.03227	GO:0046710	GO: Biological Process
	PTCH1	cellular response to cholesterol	0.03227	GO:0071397	GO: Biological Process
	DLG2	neuronal ion channel clustering	0.03227	GO:0045161	GO: Biological Process
	PTCH1	smoothened signaling pathway involved in dorsal/ventral neural tube patterning	0.03227	GO:0060831	GO: Biological Process
	DAB2,HGF	stress-activated MAPK cascade	0.03234	GO:0051403	GO: Biological Process
	DAB2,HGF	stress-activated protein kinase signaling cascade	0.03238	GO:0031098	GO: Biological Process
	DCN,HGF	peptidyl-serine modification	0.03238	GO:0018209	GO: Biological Process
	DAB2	mineralocorticoid metabolic process	0.03238	GO:0008212	GO: Biological Process
	DCN	chondroitin sulfate catabolic process	0.03238	GO:0030207	GO: Biological Process
	PTCH1	positive regulation of cholesterol efflux	0.03238	GO:0010875	GO: Biological Process
	HGF	programmed cell death in response to reactive oxygen species	0.03238	GO:0097468	GO: Biological Process
	DAB2	positive regulation of non-canonical Wnt signaling pathway	0.03238	GO:2000052	GO: Biological Process
	DAB2	positive regulation of vacuolar transport	0.03238	GO:1903337	GO: Biological Process
	DCN	positive regulation of mitochondrial fission	0.03238	GO:0090141	GO: Biological Process
	DAB2	negative regulation of androgen receptor signaling pathway	0.03238	GO:0060766	GO: Biological Process
	HGF	hydrogen peroxide-mediated programmed cell death	0.03238	GO:0010421	GO: Biological Process
	DAB2	positive regulation of hormone biosynthetic process	0.03238	GO:0046886	GO: Biological Process
	DAB2,DCN,HGF	positive regulation of intracellular signal transduction	0.03296	GO:1902533	GO: Biological Process
	DAB2,PTCH1	plasma membrane organization	0.03296	GO:0007009	GO: Biological Process
	HGF	cellular response to hepatocyte growth factor stimulus	0.03296	GO:0035729	GO: Biological Process
	PTCH1	negative regulation of multicellular organism growth	0.03296	GO:0040015	GO: Biological Process
	HGF	response to hepatocyte growth factor	0.03296	GO:0035728	GO: Biological Process
	DAB2	regulation of Wnt signaling pathway, planar cell polarity pathway	0.03296	GO:2000095	GO: Biological Process
	DAB2	clathrin coat assembly	0.03296	GO:0048268	GO: Biological Process
	DAB2	positive regulation of receptor recycling	0.03296	GO:0001921	GO: Biological Process
	DCN	dermatan sulfate proteoglycan biosynthetic process	0.03296	GO:0050651	GO: Biological Process
	DAB2	regulation of clathrin-dependent endocytosis	0.03296	GO:2000369	GO: Biological Process
	PTCH1	cellular response to sterol	0.0343	GO:0036315	GO: Biological Process
	DCN	dermatan sulfate proteoglycan metabolic process	0.0343	GO:0050655	GO: Biological Process
	DAB2	regulation of early endosome to late endosome transport	0.0343	GO:2000641	GO: Biological Process
	DAB2	regulation of SMAD protein signal transduction	0.0343	GO:0060390	GO: Biological Process
	HGF	myoblast proliferation	0.0343	GO:0051450	GO: Biological Process
	DAB2,HGF	stem cell differentiation	0.03449	GO:0048863	GO: Biological Process
	DAB2,DCN,HGF	regulation of transferase activity	0.03508	GO:0051338	GO: Biological Process
	DAB2	aldehyde biosynthetic process	0.03508	GO:0046184	GO: Biological Process
	DAB2	positive regulation of hormone metabolic process	0.03508	GO:0032352	GO: Biological Process
	DAB2	regulation of corticosteroid hormone secretion	0.03508	GO:2000846	GO: Biological Process
	PTCH1	mammary gland epithelial cell differentiation	0.03508	GO:0060644	GO: Biological Process
	DAB2	regulation of steroid hormone biosynthetic process	0.03508	GO:0090030	GO: Biological Process
	DAB2	positive regulation of transcription elongation from RNA polymerase II promoter	0.03508	GO:0032968	GO: Biological Process
	DAB2,DCN,HGF	enzyme linked receptor protein signaling pathway	0.03535	GO:0007167	GO: Biological Process
	DAB2,HGF	activation of protein kinase activity	0.0357	GO:0032147	GO: Biological Process
	DAB2,DCN,PTCH1	response to lipid	0.0357	GO:0033993	GO: Biological Process
	HGF	negative regulation of release of cytochrome c from mitochondria	0.0358	GO:0090201	GO: Biological Process
	DCN	regulation of mitochondrial fission	0.0358	GO:0090140	GO: Biological Process
	PTCH1	positive regulation of sterol transport	0.0358	GO:0032373	GO: Biological Process
	DAB2	corticosteroid hormone secretion	0.0358	GO:0035930	GO: Biological Process
	PTCH1	positive regulation of cholesterol transport	0.0358	GO:0032376	GO: Biological Process
	DAB2,HGF	positive regulation of protein serine/threonine kinase activity	0.0358	GO:0071902	GO: Biological Process
	DAB2,PTCH1	regulation of epithelial cell proliferation	0.03607	GO:0050678	GO: Biological Process
	DAB2,PTCH1	lipid transport	0.03612	GO:0006869	GO: Biological Process
	PTCH1	pharyngeal system development	0.03711	GO:0060037	GO: Biological Process
	DCN,HGF,PTCH1	circulatory system development	0.03732	GO:0072359	GO: Biological Process
	DCN,HGF,PTCH1	cardiovascular system development	0.03732	GO:0072358	GO: Biological Process
	DLG2	GMP metabolic process	0.03804	GO:0046037	GO: Biological Process
	PTCH1	positive regulation of epidermal cell differentiation	0.03804	GO:0045606	GO: Biological Process
	DCN	regulation of mitochondrial depolarization	0.03804	GO:0051900	GO: Biological Process
	ZBTB16	asymmetric cell division	0.03804	GO:0008356	GO: Biological Process
	ZBTB16	positive regulation of chondrocyte differentiation	0.03899	GO:0032332	GO: Biological Process
	DAB2	pinocytosis	0.03899	GO:0006907	GO: Biological Process
	PTCH1	regulation of cholesterol efflux	0.03899	GO:0010874	GO: Biological Process
	HGF	negative regulation of hydrogen peroxide-induced cell death	0.03899	GO:1903206	GO: Biological Process
	DAB2,DLG2,PTCH1	membrane organization	0.03899	GO:0061024	GO: Biological Process
	DCN,TNS1	ameboidal-type cell migration	0.03899	GO:0001667	GO: Biological Process
	DAB2,DCN,HGF	positive regulation of transcription by RNA polymerase II	0.03907	GO:0045944	GO: Biological Process
	DAB2,DCN	positive regulation of cellular catabolic process	0.03974	GO:0031331	GO: Biological Process
	DAB2	negative regulation of protein localization to plasma membrane	0.03994	GO:1903077	GO: Biological Process
	PTCH1	cell proliferation involved in kidney development	0.03994	GO:0072111	GO: Biological Process
	DAB2	negative regulation of protein localization to cell periphery	0.03994	GO:1904376	GO: Biological Process
	DAB2,HGF	regulation of MAP kinase activity	0.03995	GO:0043405	GO: Biological Process
	DAB2,HGF,DLG2	neuron development	0.04008	GO:0048666	GO: Biological Process
	DAB2,PTCH1	lipid localization	0.04027	GO:0010876	GO: Biological Process
	PTCH1	response to cholesterol	0.04082	GO:0070723	GO: Biological Process
	HGF	negative regulation of response to reactive oxygen species	0.04082	GO:1901032	GO: Biological Process
	DAB2,DCN,HGF	regulation of anatomical structure morphogenesis	0.04082	GO:0022603	GO: Biological Process
	DAB2,ZBTB16,PTCH1	embryo development	0.04134	GO:0009790	GO: Biological Process
	ZBTB16,PTCH1	regionalization	0.04134	GO:0003002	GO: Biological Process
	DCN	mitochondrial depolarization	0.04134	GO:0051882	GO: Biological Process
	DAB2	regulation of non-canonical Wnt signaling pathway	0.04134	GO:2000050	GO: Biological Process
	DAB2	positive regulation of steroid biosynthetic process	0.04134	GO:0010893	GO: Biological Process
	DAB2	regulation of steroid hormone secretion	0.04134	GO:2000831	GO: Biological Process
	DAB2	C21-steroid hormone biosynthetic process	0.04134	GO:0006700	GO: Biological Process
	DAB2	positive regulation of cellular response to transforming growth factor beta stimulus	0.04239	GO:1903846	GO: Biological Process
	DAB2	regulation of androgen receptor signaling pathway	0.04239	GO:0060765	GO: Biological Process
	DCN	chondroitin sulfate biosynthetic process	0.04239	GO:0030206	GO: Biological Process
	DAB2	positive regulation of transforming growth factor beta receptor signaling pathway	0.04239	GO:0030511	GO: Biological Process
	DCN	vascular endothelial growth factor signaling pathway	0.04343	GO:0038084	GO: Biological Process
	HGF	negative regulation of peptidyl-serine phosphorylation	0.04343	GO:0033137	GO: Biological Process
	PTCH1	response to sterol	0.04343	GO:0036314	GO: Biological Process
	DAB2,PTCH1	epithelial cell proliferation	0.04343	GO:0050673	GO: Biological Process
	DAB2,ZBTB16	protein localization to nucleus	0.04343	GO:0034504	GO: Biological Process
	DAB2	positive regulation of receptor internalization	0.04343	GO:0002092	GO: Biological Process
	HGF	regulation of neuron projection regeneration	0.04343	GO:0070570	GO: Biological Process
	HGF	regulation of hydrogen peroxide-induced cell death	0.04343	GO:1903205	GO: Biological Process
	DAB2	positive regulation of DNA-templated transcription, elongation	0.04343	GO:0032786	GO: Biological Process
	DAB2	regulation of hormone biosynthetic process	0.04343	GO:0046885	GO: Biological Process
	DAB2	steroid hormone secretion	0.04343	GO:0035929	GO: Biological Process
	HGF	positive regulation of neurological system process	0.04343	GO:0031646	GO: Biological Process
	DAB2	regulation of receptor recycling	0.04343	GO:0001919	GO: Biological Process
	DAB2	cellular response to epidermal growth factor stimulus	0.04343	GO:0071364	GO: Biological Process
	DLG2	protein localization to synapse	0.04438	GO:0035418	GO: Biological Process
	DAB2	positive regulation of alcohol biosynthetic process	0.04438	GO:1902932	GO: Biological Process
	DAB2	regulation of transcription elongation from RNA polymerase II promoter	0.04438	GO:0034243	GO: Biological Process
	HGF	branching involved in salivary gland morphogenesis	0.04438	GO:0060445	GO: Biological Process
	DAB2,HGF	regulation of apoptotic signaling pathway	0.04515	GO:2001233	GO: Biological Process
	PTCH1	negative regulation of smoothened signaling pathway	0.04515	GO:0045879	GO: Biological Process
	DAB2	regulation of vacuolar transport	0.04515	GO:1903335	GO: Biological Process
	HGF	cell death in response to hydrogen peroxide	0.04515	GO:0036474	GO: Biological Process
	PTCH1	dorsal/ventral neural tube patterning	0.04515	GO:0021904	GO: Biological Process
	DAB2,HGF,DLG2	cell-cell signaling	0.0457	GO:0007267	GO: Biological Process
	DAB2,DCN	positive regulation of catabolic process	0.0457	GO:0009896	GO: Biological Process
	HGF,DLG2	negative regulation of hydrolase activity	0.04573	GO:0051346	GO: Biological Process
	DAB2,PTCH1	in utero embryonic development	0.04573	GO:0001701	GO: Biological Process
	HGF	regulation of p38MAPK cascade	0.04573	GO:1900744	GO: Biological Process
	DCN	mitochondrial fission	0.04573	GO:0000266	GO: Biological Process
	ZBTB16	positive regulation of cartilage development	0.0469	GO:0061036	GO: Biological Process
	DCN	chondroitin sulfate proteoglycan biosynthetic process	0.0469	GO:0050650	GO: Biological Process
	DAB2,ZBTB16	positive regulation of cell adhesion	0.0469	GO:0045785	GO: Biological Process
	DAB2,ZBTB16,PTCH1	negative regulation of transcription, DNA-templated	0.04712	GO:0045892	GO: Biological Process
	DAB2,DCN,HGF	positive regulation of cellular component organization	0.04712	GO:0051130	GO: Biological Process
	PTCH1	positive regulation of epidermis development	0.04712	GO:0045684	GO: Biological Process
	DAB2	positive regulation of substrate adhesion-dependent cell spreading	0.04712	GO:1900026	GO: Biological Process
	DAB2	response to epidermal growth factor	0.04712	GO:0070849	GO: Biological Process
	HGF	positive regulation of interleukin-10 production	0.04712	GO:0032733	GO: Biological Process
	DLG2	establishment or maintenance of epithelial cell apical/basal polarity	0.04712	GO:0045197	GO: Biological Process
	DAB2	negative regulation of intracellular steroid hormone receptor signaling pathway	0.04843	GO:0033144	GO: Biological Process
	DAB2,HGF,PTCH1	epithelium development	0.04881	GO:0060429	GO: Biological Process
	DAB2,HGF	positive regulation of cell migration	0.04881	GO:0030335	GO: Biological Process
	DAB2	positive regulation of steroid metabolic process	0.04881	GO:0045940	GO: Biological Process
	DAB2	positive regulation of epithelial to mesenchymal transition	0.04881	GO:0010718	GO: Biological Process
	HGF	p38MAPK cascade	0.04881	GO:0038066	GO: Biological Process
	ZBTB16	embryonic hindlimb morphogenesis	0.04881	GO:0035116	GO: Biological Process
	DCN,HGF,PTCH1	anatomical structure formation involved in morphogenesis	0.04881	GO:0048646	GO: Biological Process
	DAB2,ZBTB16,PTCH1	negative regulation of nucleic acid-templated transcription	0.04906	GO:1903507	GO: Biological Process
	DCN,HGF,DLG2	carbohydrate derivative metabolic process	0.04931	GO:1901135	GO: Biological Process
	DAB2	early endosome to late endosome transport	0.04969	GO:0045022	GO: Biological Process
	DCN,HGF,PTCH1	Proteoglycans in cancer	0.03873	782000	KEGG

## Sheet: MEG3 module in PPR-Ta net
Protein coding genes in the module	Enriched protein coding	Category name	Adjusted P-value (BH)	Category ID	Resource
DCN, GNG11, HGF, TUBB6	DCN,HGF	positive regulation of phosphatidylinositol 3-kinase signaling	0.03557	GO:0014068	GO: Biological Process
	DCN,HGF	mucopolysaccharide metabolic process	0.03557	GO:1903510	GO: Biological Process
	DCN,HGF	regulation of phosphatidylinositol 3-kinase signaling	0.03557	GO:0014066	GO: Biological Process
	DCN,HGF	glycosaminoglycan metabolic process	0.03557	GO:0030203	GO: Biological Process
	DCN,HGF	phosphatidylinositol 3-kinase signaling	0.03557	GO:0014065	GO: Biological Process
	DCN,HGF	aminoglycan metabolic process	0.03557	GO:0006022	GO: Biological Process
	DCN,HGF	phosphatidylinositol-mediated signaling	0.03557	GO:0048015	GO: Biological Process
	DCN,HGF	inositol lipid-mediated signaling	0.03557	GO:0048017	GO: Biological Process
	DCN,HGF	regulation of mitochondrion organization	0.03557	GO:0010821	GO: Biological Process
	HGF	regulation of tau-protein kinase activity	0.03557	GO:1902947	GO: Biological Process
	DCN,HGF	regulation of angiogenesis	0.03557	GO:0045765	GO: Biological Process
	HGF	regulation of branching involved in salivary gland morphogenesis by mesenchymal-epithelial signaling	0.03557	GO:0060665	GO: Biological Process
	DCN	negative regulation of vascular endothelial growth factor signaling pathway	0.03557	GO:1900747	GO: Biological Process
	DCN,HGF	regulation of autophagy	0.03557	GO:0010506	GO: Biological Process
	DCN,HGF	regulation of vasculature development	0.03557	GO:1901342	GO: Biological Process
	DCN	negative regulation of cellular response to vascular endothelial growth factor stimulus	0.03557	GO:1902548	GO: Biological Process
	DCN,HGF	peptidyl-serine modification	0.03557	GO:0018209	GO: Biological Process
	DCN	peptide cross-linking via chondroitin 4-sulfate glycosaminoglycan	0.03725	GO:0019800	GO: Biological Process
	HGF	negative regulation of hydrogen peroxide-mediated programmed cell death	0.03725	GO:1901299	GO: Biological Process
	HGF	mesenchymal-epithelial cell signaling	0.03725	GO:0060638	GO: Biological Process
	HGF	positive regulation of neuron projection regeneration	0.03725	GO:0070572	GO: Biological Process
	HGF	regulation of branching involved in salivary gland morphogenesis	0.03725	GO:0060693	GO: Biological Process
	DCN	positive regulation of mitochondrial depolarization	0.03725	GO:0051901	GO: Biological Process
	DCN,GNG11,HGF	response to oxygen-containing compound	0.03725	GO:1901700	GO: Biological Process
	DCN	regulation of vascular endothelial growth factor signaling pathway	0.03725	GO:1900746	GO: Biological Process
	HGF	regulation of hydrogen peroxide-mediated programmed cell death	0.03725	GO:1901298	GO: Biological Process
	DCN	dermatan sulfate biosynthetic process	0.03725	GO:0030208	GO: Biological Process
	HGF	positive regulation of myelination	0.03725	GO:0031643	GO: Biological Process
	HGF	hepatocyte growth factor receptor signaling pathway	0.03725	GO:0048012	GO: Biological Process
	DCN	regulation of cellular response to vascular endothelial growth factor stimulus	0.03725	GO:1902547	GO: Biological Process
	DCN	dermatan sulfate metabolic process	0.03725	GO:0030205	GO: Biological Process
	DCN	positive regulation of membrane depolarization	0.03725	GO:1904181	GO: Biological Process
	DCN	chondroitin sulfate catabolic process	0.03725	GO:0030207	GO: Biological Process
	HGF	programmed cell death in response to reactive oxygen species	0.03725	GO:0097468	GO: Biological Process
	DCN	positive regulation of mitochondrial fission	0.03725	GO:0090141	GO: Biological Process
	HGF	hydrogen peroxide-mediated programmed cell death	0.03725	GO:0010421	GO: Biological Process
	DCN,HGF	negative regulation of protein phosphorylation	0.03725	GO:0001933	GO: Biological Process
	HGF	cellular response to hepatocyte growth factor stimulus	0.03725	GO:0035729	GO: Biological Process
	HGF	response to hepatocyte growth factor	0.03725	GO:0035728	GO: Biological Process
	DCN	dermatan sulfate proteoglycan biosynthetic process	0.03725	GO:0050651	GO: Biological Process
	DCN	dermatan sulfate proteoglycan metabolic process	0.03784	GO:0050655	GO: Biological Process
	HGF	myoblast proliferation	0.03784	GO:0051450	GO: Biological Process
	DCN,HGF	angiogenesis	0.03871	GO:0001525	GO: Biological Process
	DCN,HGF	negative regulation of phosphorylation	0.03886	GO:0042326	GO: Biological Process
	HGF	negative regulation of release of cytochrome c from mitochondria	0.03886	GO:0090201	GO: Biological Process
	DCN	regulation of mitochondrial fission	0.03886	GO:0090140	GO: Biological Process
	DCN	regulation of mitochondrial depolarization	0.04225	GO:0051900	GO: Biological Process
	HGF	negative regulation of hydrogen peroxide-induced cell death	0.04344	GO:1903206	GO: Biological Process
	HGF	negative regulation of response to reactive oxygen species	0.04555	GO:1901032	GO: Biological Process
	DCN,HGF	blood vessel morphogenesis	0.04555	GO:0048514	GO: Biological Process
	DCN	mitochondrial depolarization	0.04555	GO:0051882	GO: Biological Process
	DCN	chondroitin sulfate biosynthetic process	0.04555	GO:0030206	GO: Biological Process
	HGF	negative regulation of peptidyl-serine phosphorylation	0.04555	GO:0033137	GO: Biological Process
	DCN	vascular endothelial growth factor signaling pathway	0.04555	GO:0038084	GO: Biological Process
	DCN,HGF	autophagy	0.04555	GO:0006914	GO: Biological Process
	HGF	positive regulation of neurological system process	0.04555	GO:0031646	GO: Biological Process
	HGF	regulation of neuron projection regeneration	0.04555	GO:0070570	GO: Biological Process
	HGF	regulation of hydrogen peroxide-induced cell death	0.04555	GO:1903205	GO: Biological Process
	DCN,HGF	negative regulation of phosphate metabolic process	0.04555	GO:0045936	GO: Biological Process
	DCN,HGF	negative regulation of phosphorus metabolic process	0.04555	GO:0010563	GO: Biological Process
	HGF	branching involved in salivary gland morphogenesis	0.04555	GO:0060445	GO: Biological Process
	HGF	cell death in response to hydrogen peroxide	0.04612	GO:0036474	GO: Biological Process
	HGF	regulation of p38MAPK cascade	0.04612	GO:1900744	GO: Biological Process
	DCN	mitochondrial fission	0.04612	GO:0000266	GO: Biological Process
	DCN	chondroitin sulfate proteoglycan biosynthetic process	0.04612	GO:0050650	GO: Biological Process
	DCN,HGF	organelle fission	0.04612	GO:0048285	GO: Biological Process
	DCN,HGF	cellular response to growth factor stimulus	0.04612	GO:0071363	GO: Biological Process
	HGF	positive regulation of interleukin-10 production	0.04612	GO:0032733	GO: Biological Process
	DCN,HGF	blood vessel development	0.04612	GO:0001568	GO: Biological Process
	DCN,HGF	regulation of cellular catabolic process	0.04612	GO:0031329	GO: Biological Process
	HGF	p38MAPK cascade	0.04612	GO:0038066	GO: Biological Process
	DCN,HGF	negative regulation of protein modification process	0.04612	GO:0031400	GO: Biological Process
	DCN,HGF	response to growth factor	0.04612	GO:0070848	GO: Biological Process
	DCN,HGF	vasculature development	0.04612	GO:0001944	GO: Biological Process
	HGF	regulation of myelination	0.04612	GO:0031641	GO: Biological Process
	DCN,HGF	transmembrane receptor protein tyrosine kinase signaling pathway	0.04612	GO:0007169	GO: Biological Process
	GNG11	cellular response to glucagon stimulus	0.04612	GO:0071377	GO: Biological Process
	HGF	negative regulation of extrinsic apoptotic signaling pathway via death domain receptors	0.04612	GO:1902042	GO: Biological Process
	HGF	negative regulation of oxidative stress-induced cell death	0.04612	GO:1903202	GO: Biological Process
	HGF	hyaluronan metabolic process	0.04612	GO:0030212	GO: Biological Process
	DCN	negative regulation of endothelial cell migration	0.04612	GO:0010596	GO: Biological Process
	DCN	sulfur compound catabolic process	0.04612	GO:0044273	GO: Biological Process
	HGF	negative regulation of cellular response to oxidative stress	0.04612	GO:1900408	GO: Biological Process
	HGF	salivary gland morphogenesis	0.04612	GO:0007435	GO: Biological Process
	HGF	negative regulation of interleukin-6 production	0.04612	GO:0032715	GO: Biological Process
	HGF	negative regulation of response to oxidative stress	0.04612	GO:1902883	GO: Biological Process
	DCN	cellular response to vascular endothelial growth factor stimulus	0.04612	GO:0035924	GO: Biological Process
	DCN	chondroitin sulfate metabolic process	0.04612	GO:0030204	GO: Biological Process
	DCN,HGF	regulation of cell migration	0.04612	GO:0030334	GO: Biological Process
	HGF	regulation of response to reactive oxygen species	0.04612	GO:1901031	GO: Biological Process
	DCN,HGF	regulation of cellular response to stress	0.04612	GO:0080135	GO: Biological Process
	HGF	negative regulation of mitochondrion organization	0.04612	GO:0010823	GO: Biological Process
	HGF	salivary gland development	0.04612	GO:0007431	GO: Biological Process
	DCN,HGF	mitochondrion organization	0.04612	GO:0007005	GO: Biological Process
	DCN	regulation of membrane depolarization	0.04612	GO:0003254	GO: Biological Process
	DCN	chondroitin sulfate proteoglycan metabolic process	0.04612	GO:0050654	GO: Biological Process
	DCN,HGF	regulation of protein kinase activity	0.04612	GO:0045859	GO: Biological Process
	HGF	regulation of release of cytochrome c from mitochondria	0.04612	GO:0090199	GO: Biological Process
	DCN,HGF	regulation of catabolic process	0.04612	GO:0009894	GO: Biological Process
	DCN,HGF	regulation of cell motility	0.04662	GO:2000145	GO: Biological Process
	DCN	negative regulation of STAT cascade	0.04662	GO:1904893	GO: Biological Process
	DCN	negative regulation of JAK-STAT cascade	0.04662	GO:0046426	GO: Biological Process
	GNG11	response to glucagon	0.04667	GO:0033762	GO: Biological Process
	DCN	positive regulation of macroautophagy	0.04667	GO:0016239	GO: Biological Process
	HGF	regulation of interleukin-10 production	0.04811	GO:0032653	GO: Biological Process
	DCN,HGF	regulation of kinase activity	0.04869	GO:0043549	GO: Biological Process
	DCN	negative regulation of epithelial cell migration	0.04869	GO:0010633	GO: Biological Process
	DCN	positive regulation of response to extracellular stimulus	0.04869	GO:0032106	GO: Biological Process
	DCN	positive regulation of response to nutrient levels	0.04869	GO:0032109	GO: Biological Process
	HGF	regulation of oxidative stress-induced cell death	0.04869	GO:1903201	GO: Biological Process
	HGF	interleukin-10 production	0.04869	GO:0032613	GO: Biological Process
	DCN,HGF	regulation of cellular component movement	0.04869	GO:0051270	GO: Biological Process
	DCN,HGF	regulation of locomotion	0.04869	GO:0040012	GO: Biological Process
	DCN	peptide cross-linking	0.04869	GO:0018149	GO: Biological Process
	DCN,HGF	negative regulation of catalytic activity	0.04869	GO:0043086	GO: Biological Process
	HGF	positive chemotaxis	0.04869	GO:0050918	GO: Biological Process
	HGF	regulation of morphogenesis of a branching structure	0.04869	GO:0060688	GO: Biological Process
	HGF	neuron projection regeneration	0.04869	GO:0031102	GO: Biological Process
	HGF	exocrine system development	0.04869	GO:0035272	GO: Biological Process
	HGF	regulation of extrinsic apoptotic signaling pathway via death domain receptors	0.04869	GO:1902041	GO: Biological Process
	HGF	release of cytochrome c from mitochondria	0.04869	GO:0001836	GO: Biological Process
	DCN	glycosaminoglycan catabolic process	0.04869	GO:0006027	GO: Biological Process
	DCN	regulation of mitochondrial membrane potential	0.04869	GO:0051881	GO: Biological Process
	DCN	proteoglycan biosynthetic process	0.04869	GO:0030166	GO: Biological Process
	HGF	positive regulation of DNA biosynthetic process	0.04869	GO:2000573	GO: Biological Process
	HGF	negative regulation of autophagy	0.04869	GO:0010507	GO: Biological Process
	GNG11,TUBB6	Chaperonin-mediated protein folding	0.03615	1268694	REACTOME
	GNG11,TUBB6	Protein folding	0.03615	1268693	REACTOME
	HGF	MET activates STAT3	0.03615	1457803	REACTOME
	DCN,HGF	Proteoglycans in cancer	0.03615	782000	KEGG
	HGF	MET activates PTPN11	0.03615	1457798	REACTOME
	HGF	MET interacts with TNS proteins	0.03615	1457801	REACTOME
	HGF	MET activates PI3K/AKT signaling	0.03615	1457797	REACTOME
	HGF	MET Receptor Activation	0.03615	1457795	REACTOME
	GNG11,HGF	Ras signaling pathway	0.03615	868085	KEGG
	DCN	Defective CHST14 causes EDS, musculocontractural type	0.03615	1269018	REACTOME
	DCN	Defective CHST3 causes SEDCJD	0.03615	1269017	REACTOME
	DCN	Defective CHSY1 causes TPBS	0.03615	1269016	REACTOME
	GNG11,HGF	Platelet activation, signaling and aggregation	0.03768	1269350	REACTOME
	HGF	MET receptor recycling	0.03768	1457804	REACTOME
	DCN	Dermatan sulfate biosynthesis	0.03768	1269986	REACTOME
	HGF	MET activates RAS signaling	0.03768	1457796	REACTOME
	HGF	MET activates RAP1 and RAC1	0.03768	1457802	REACTOME
	HGF	scatter factor/hepatocyte growth factor signaling	0.03768	PW:0000578	Pathway Ontology
	GNG11,HGF	PI3K-Akt signaling pathway	0.03768	692234	KEGG
	DCN	CS/DS degradation	0.03768	1269987	REACTOME
	HGF	Syndecan-1-mediated signaling events	0.03768	138046	Pathway Interaction Database
	GNG11,HGF	Pathways in cancer	0.03768	83105	KEGG
	DCN	Defective B3GALT6 causes EDSP2 and SEMDJL1	0.03768	1309217	REACTOME
	DCN	Defective B4GALT7 causes EDS, progeroid type	0.03768	1269014	REACTOME
	DCN	Defective B3GAT3 causes JDSSDHD	0.03768	1269015	REACTOME
	GNG11	Prostacyclin signalling through prostacyclin receptor	0.03768	1269342	REACTOME
	GNG11	G beta:gamma signalling through PLC beta	0.03768	1269582	REACTOME
	HGF	MET activates PTK2 signaling	0.03768	1457800	REACTOME
	GNG11	Presynaptic function of Kainate receptors	0.03768	1268812	REACTOME
	HGF	Negative regulation of MET activity	0.03768	1457805	REACTOME
	DCN	Chondroitin sulfate biosynthesis	0.03768	1269985	REACTOME
	GNG11,HGF	Gastrin-CREB signalling pathway via PKC and MAPK	0.03768	1269592	REACTOME
	GNG11	ADP signalling through P2Y purinoceptor 12	0.03768	1269353	REACTOME
	TUBB6	Post-chaperonin tubulin folding pathway	0.03768	1268700	REACTOME
	GNG11	Thromboxane signalling through TP receptor	0.03768	1269355	REACTOME
	GNG11	Alzheimer disease	0.03768	PW:0000015	Pathway Ontology
	GNG11	Endogenous cannabinoid signaling	0.03768	P05730	PantherDB
	GNG11	ADP signalling through P2Y purinoceptor 1	0.03768	1269354	REACTOME
	DCN	Diseases associated with glycosaminoglycan metabolism	0.03768	1269011	REACTOME
	DCN	A tetrasaccharide linker sequence is required for GAG synthesis	0.03768	1269981	REACTOME
	DCN	transforming growth factor-beta Smad dependent signaling	0.03768	PW:0000490	Pathway Ontology
	TUBB6	Formation of tubulin folding intermediates by CCT/TriC	0.03768	1268697	REACTOME
	HGF	Interleukin-7 signaling	0.03768	1269326	REACTOME
	GNG11	Adrenaline,noradrenaline inhibits insulin secretion	0.03768	1270103	REACTOME
	TUBB6	Prefoldin mediated transfer of substrate to CCT/TriC	0.03768	1268696	REACTOME
	GNG11	G-protein activation	0.03768	1269585	REACTOME
	GNG11	Glucagon-type ligand receptors	0.03768	1269572	REACTOME
	HGF	MET promotes cell motility	0.03768	1457799	REACTOME
	GNG11	Activation of Kainate Receptors upon glutamate binding	0.03768	1268808	REACTOME
	GNG11	Thrombin signalling through proteinase activated receptors (PARs)	0.03768	1269356	REACTOME
	GNG11	Signal amplification	0.03768	1269352	REACTOME
	GNG11	Glucagon signaling in metabolic regulation	0.03768	1270108	REACTOME
	TUBB6	Cooperation of Prefoldin and TriC/CCT in actin and tubulin folding	0.03768	1268695	REACTOME
	DCN	Validated transcriptional targets of AP1 family members Fra1 and Fra2	0.03768	169349	Pathway Interaction Database
	HGF	Arf6 signaling events	0.03768	138034	Pathway Interaction Database
	DCN	Genes encoding proteoglycans	0.03768	M5882	MSigDB C2 BIOCARTA (v6.0)
	GNG11	Angiotensin II-stimulated signaling through G proteins and beta-arrestin	0.03768	P05911	PantherDB
	HGF	Signaling events mediated by TCPTP	0.03768	169350	Pathway Interaction Database
	GNG11	GABA-B receptor II signaling	0.03768	P05731	PantherDB
	HGF	Signaling of Hepatocyte Growth Factor Receptor	0.03807	M19358	MSigDB C2 BIOCARTA (v6.0)
	HGF	Stabilization and expansion of the E-cadherin adherens junction	0.04047	137918	Pathway Interaction Database
	GNG11	Glucagon-like Peptide-1 (GLP1) regulates insulin secretion	0.04081	1270107	REACTOME
	GNG11	Vasopressin regulates renal water homeostasis via Aquaporins	0.04081	1269946	REACTOME
	GNG11	5HT1 type receptor mediated signaling pathway	0.04081	P04373	PantherDB
	GNG11	Cooperation of PDCL (PhLP1) and TRiC/CCT in G-protein beta folding	0.04081	1383060	REACTOME
	GNG11	Metabotropic glutamate receptor group II pathway	0.04112	P00040	PantherDB
	GNG11,HGF	Hemostasis	0.04228	1269340	REACTOME
	HGF	FGF signaling pathway	0.04228	137989	Pathway Interaction Database
	GNG11	G beta:gamma signalling through PI3Kgamma	0.04228	1269581	REACTOME
	GNG11	G alpha (z) signalling events	0.04228	1269577	REACTOME
	HGF	Malaria	0.04255	152665	KEGG
	GNG11	G-protein beta:gamma signalling	0.04273	1269580	REACTOME
	GNG11	Dopamine receptor mediated signaling pathway	0.04273	P05912	PantherDB
	GNG11	Aquaporin-mediated transport	0.04273	1269944	REACTOME
	DCN	Chondroitin sulfate/dermatan sulfate metabolism	0.04273	1269984	REACTOME
	GNG11	Muscarinic acetylcholine receptor 2 and 4 signaling pathway	0.04289	P00043	PantherDB
	DCN	Heparan sulfate/heparin (HS-GAG) metabolism	0.04289	1269980	REACTOME
	GNG11	Muscarinic acetylcholine receptor 1 and 3 signaling pathway	0.04289	P00042	PantherDB
	TUBB6	Pathogenic Escherichia coli infection	0.04289	83103	KEGG
	DCN	ECM proteoglycans	0.04388	1270256	REACTOME
	GNG11	Ca2+ pathway	0.04636	1269615	REACTOME
	GNG11	5HT2 type receptor mediated signaling pathway	0.04729	P04374	PantherDB
	HGF	Renal cell carcinoma	0.04761	83107	KEGG
	HGF	Constitutive Signaling by Aberrant PI3K in Cancer	0.04761	1268880	REACTOME
	HGF	Melanoma	0.04878	83114	KEGG
	HGF	Signaling by MET	0.04878	1457794	REACTOME
	TUBB6	Cytoskeletal regulation by Rho GTPase	0.04878	P00016	PantherDB

## Sheet: MEG3 module in DNR-T1 net
Protein coding genes in the module	Enriched protein coding	Category name	Adjusted P-value (BH)	Category ID	Resource
BGN, CD34, HGF, ITGB3, KIT, MITF, PDGFB, TEK, TNS1	TEK,CD34,PDGFB,KIT,HGF,ITGB3	positive regulation of vasculature development	2.558e-08	GO:1904018	GO: Biological Process
	TEK,CD34,PDGFB,KIT,HGF,ITGB3	regulation of vasculature development	4.072e-07	GO:1901342	GO: Biological Process
	TEK,CD34,PDGFB,KIT,TNS1,HGF,ITGB3,MITF	cell migration	1.991e-06	GO:0016477	GO: Biological Process
	TEK,CD34,PDGFB,KIT,ITGB3,MITF	leukocyte migration	1.991e-06	GO:0050900	GO: Biological Process
	TEK,CD34,PDGFB,KIT,TNS1,HGF,ITGB3,MITF	localization of cell	2.15e-06	GO:0051674	GO: Biological Process
	TEK,CD34,PDGFB,KIT,TNS1,HGF,ITGB3,MITF	cell motility	2.15e-06	GO:0048870	GO: Biological Process
	TEK,PDGFB,KIT,HGF	positive regulation of phosphatidylinositol 3-kinase signaling	4.255e-06	GO:0014068	GO: Biological Process
	TEK,CD34,PDGFB,KIT,TNS1,HGF,ITGB3,MITF	locomotion	7.563e-06	GO:0040011	GO: Biological Process
	CD34,PDGFB,ITGB3	glomerular mesangium development	7.699e-06	GO:0072109	GO: Biological Process
	TEK,CD34,PDGFB,KIT,TNS1,HGF,ITGB3,MITF	movement of cell or subcellular component	1.152e-05	GO:0006928	GO: Biological Process
	TEK,CD34,PDGFB,KIT,HGF,ITGB3	vasculature development	1.652e-05	GO:0001944	GO: Biological Process
	CD34,PDGFB,ITGB3	glomerulus vasculature development	1.652e-05	GO:0072012	GO: Biological Process
	TEK,PDGFB,KIT,BGN,HGF,ITGB3,MITF	peptidyl-amino acid modification	1.652e-05	GO:0018193	GO: Biological Process
	CD34,PDGFB	metanephric mesangial cell differentiation	1.652e-05	GO:0072209	GO: Biological Process
	CD34,PDGFB	metanephric glomerular mesangial cell differentiation	1.652e-05	GO:0072254	GO: Biological Process
	TEK,CD34,PDGFB,ITGB3	endothelial cell proliferation	1.652e-05	GO:0001935	GO: Biological Process
	CD34,PDGFB,ITGB3	kidney vasculature development	1.652e-05	GO:0061440	GO: Biological Process
	CD34,PDGFB,ITGB3	renal system vasculature development	1.652e-05	GO:0061437	GO: Biological Process
	TEK,PDGFB,KIT,TNS1,ITGB3	ameboidal-type cell migration	1.783e-05	GO:0001667	GO: Biological Process
	TEK,CD34,HGF,ITGB3	positive regulation of angiogenesis	1.996e-05	GO:0045766	GO: Biological Process
	TEK,PDGFB,KIT	positive regulation of phosphatidylinositol 3-kinase activity	2.531e-05	GO:0043552	GO: Biological Process
	TEK,PDGFB,KIT,HGF,ITGB3	peptidyl-tyrosine phosphorylation	2.531e-05	GO:0018108	GO: Biological Process
	TEK,PDGFB,KIT,HGF,ITGB3	peptidyl-tyrosine modification	2.531e-05	GO:0018212	GO: Biological Process
	TEK,CD34,PDGFB,KIT,ITGB3	epithelial cell proliferation	2.552e-05	GO:0050673	GO: Biological Process
	TEK,PDGFB,KIT,HGF	regulation of phosphatidylinositol 3-kinase signaling	2.554e-05	GO:0014066	GO: Biological Process
	TEK,PDGFB,KIT	positive regulation of lipid kinase activity	2.554e-05	GO:0090218	GO: Biological Process
	TEK,PDGFB,KIT,BGN,HGF,ITGB3	regulation of kinase activity	3.043e-05	GO:0043549	GO: Biological Process
	TEK,CD34,PDGFB,KIT,ITGB3,MITF	hemopoiesis	3.124e-05	GO:0030097	GO: Biological Process
	TEK,PDGFB,KIT,HGF	phosphatidylinositol 3-kinase signaling	3.428e-05	GO:0014065	GO: Biological Process
	TEK,PDGFB,KIT,HGF,ITGB3	positive regulation of cell migration	3.872e-05	GO:0030335	GO: Biological Process
	TEK,CD34,PDGFB,KIT,ITGB3,MITF	hematopoietic or lymphoid organ development	3.873e-05	GO:0048534	GO: Biological Process
	PDGFB,KIT,HGF,ITGB3	positive regulation of peptidyl-tyrosine phosphorylation	3.92e-05	GO:0050731	GO: Biological Process
	TEK,PDGFB,KIT,HGF,ITGB3	positive regulation of cell motility	4.059e-05	GO:2000147	GO: Biological Process
	TEK,PDGFB,KIT	regulation of phosphatidylinositol 3-kinase activity	4.151e-05	GO:0043551	GO: Biological Process
	TEK,CD34,PDGFB,HGF	negative regulation of response to wounding	4.151e-05	GO:1903035	GO: Biological Process
	TEK,PDGFB,KIT,HGF,ITGB3	positive regulation of cellular component movement	4.151e-05	GO:0051272	GO: Biological Process
	TEK,PDGFB,KIT	positive regulation of phospholipid metabolic process	4.151e-05	GO:1903727	GO: Biological Process
	TEK,PDGFB,KIT,HGF,ITGB3	positive regulation of locomotion	4.261e-05	GO:0040017	GO: Biological Process
	TEK,CD34,PDGFB,KIT,ITGB3,MITF	immune system development	4.261e-05	GO:0002520	GO: Biological Process
	TEK,CD34,KIT,HGF,ITGB3,MITF	negative regulation of cell death	5.634e-05	GO:0060548	GO: Biological Process
	TEK,PDGFB,KIT,BGN,HGF,ITGB3	regulation of transferase activity	5.634e-05	GO:0051338	GO: Biological Process
	TEK,PDGFB,KIT	regulation of lipid kinase activity	5.634e-05	GO:0043550	GO: Biological Process
	TEK,PDGFB,KIT,HGF	phosphatidylinositol-mediated signaling	5.662e-05	GO:0048015	GO: Biological Process
	TEK,PDGFB,KIT,HGF,ITGB3	positive regulation of MAPK cascade	5.726e-05	GO:0043410	GO: Biological Process
	TEK,PDGFB,KIT,HGF	inositol lipid-mediated signaling	5.726e-05	GO:0048017	GO: Biological Process
	CD34,PDGFB	paracrine signaling	5.732e-05	GO:0038001	GO: Biological Process
	CD34,PDGFB	metanephric glomerular mesangium development	5.732e-05	GO:0072223	GO: Biological Process
	TEK,PDGFB,KIT,HGF,ITGB3	positive regulation of kinase activity	5.732e-05	GO:0033674	GO: Biological Process
	TEK,CD34,PDGFB,KIT,HGF,ITGB3	circulatory system development	6.292e-05	GO:0072359	GO: Biological Process
	TEK,CD34,PDGFB,KIT,HGF,ITGB3	cardiovascular system development	6.292e-05	GO:0072358	GO: Biological Process
	TEK,CD34,PDGFB,HGF,ITGB3	blood vessel morphogenesis	6.531e-05	GO:0048514	GO: Biological Process
	TEK,CD34,PDGFB,KIT,HGF,ITGB3	secretion by cell	7.035e-05	GO:0032940	GO: Biological Process
	TEK,PDGFB,KIT,ITGB3	epithelial cell migration	7.035e-05	GO:0010631	GO: Biological Process
	CD34,PDGFB	glomerular mesangial cell differentiation	7.035e-05	GO:0072008	GO: Biological Process
	PDGFB,ITGB3	positive regulation of glomerular mesangial cell proliferation	7.035e-05	GO:0072126	GO: Biological Process
	PDGFB,KIT	regulation of vascular smooth muscle cell differentiation	7.035e-05	GO:1905063	GO: Biological Process
	TEK,PDGFB,KIT,ITGB3	epithelium migration	7.035e-05	GO:0090132	GO: Biological Process
	TEK,CD34,HGF,ITGB3	regulation of angiogenesis	7.035e-05	GO:0045765	GO: Biological Process
	CD34,PDGFB,ITGB3	glomerulus development	7.035e-05	GO:0032835	GO: Biological Process
	PDGFB,KIT,HGF,ITGB3	regulation of peptidyl-tyrosine phosphorylation	7.035e-05	GO:0050730	GO: Biological Process
	TEK,CD34,PDGFB,KIT,HGF,ITGB3,MITF	regulation of multicellular organismal development	7.129e-05	GO:2000026	GO: Biological Process
	TEK,PDGFB,KIT,ITGB3	tissue migration	7.27e-05	GO:0090130	GO: Biological Process
	TEK,PDGFB,KIT	regulation of phospholipid metabolic process	7.655e-05	GO:1903725	GO: Biological Process
	CD34,PDGFB	mesangial cell differentiation	8.709e-05	GO:0072007	GO: Biological Process
	TEK,PDGFB,ITGB3	positive regulation of endothelial cell migration	8.709e-05	GO:0010595	GO: Biological Process
	TEK,PDGFB,ITGB3	positive regulation of endothelial cell proliferation	8.709e-05	GO:0001938	GO: Biological Process
	TEK,CD34,PDGFB,KIT,HGF,ITGB3	secretion	0.0001042	GO:0046903	GO: Biological Process
	TEK,CD34,PDGFB,HGF,ITGB3	blood vessel development	0.0001042	GO:0001568	GO: Biological Process
	TEK,PDGFB,BGN,HGF	peptidyl-serine modification	0.0001042	GO:0018209	GO: Biological Process
	PDGFB,ITGB3	positive regulation of cell proliferation involved in kidney development	0.0001042	GO:1901724	GO: Biological Process
	CD34,PDGFB	kidney interstitial fibroblast differentiation	0.0001042	GO:0072071	GO: Biological Process
	CD34,PDGFB	pericyte cell differentiation	0.0001042	GO:1904238	GO: Biological Process
	CD34,PDGFB	metanephric glomerulus vasculature development	0.0001042	GO:0072239	GO: Biological Process
	TEK,PDGFB,KIT,HGF,ITGB3	positive regulation of transferase activity	0.0001132	GO:0051347	GO: Biological Process
	TEK,PDGFB,KIT,HGF,ITGB3,MITF	positive regulation of cellular component organization	0.0001181	GO:0051130	GO: Biological Process
	TEK,CD34,PDGFB,KIT,HGF,MITF	epithelium development	0.0001354	GO:0060429	GO: Biological Process
	TEK,PDGFB,KIT,HGF,ITGB3	transmembrane receptor protein tyrosine kinase signaling pathway	0.0001398	GO:0007169	GO: Biological Process
	TEK,TNS1,ITGB3	cell-substrate junction assembly	0.0001458	GO:0007044	GO: Biological Process
	TEK,CD34,PDGFB,KIT,HGF,ITGB3	positive regulation of developmental process	0.0001469	GO:0051094	GO: Biological Process
	PDGFB,KIT,HGF,ITGB3	regulated exocytosis	0.000155	GO:0045055	GO: Biological Process
	PDGFB,KIT,HGF,ITGB3	activation of protein kinase activity	0.000155	GO:0032147	GO: Biological Process
	TEK,CD34,PDGFB,HGF	negative regulation of response to external stimulus	0.000155	GO:0032102	GO: Biological Process
	TEK,PDGFB,KIT,HGF,ITGB3	regulation of MAPK cascade	0.0001646	GO:0043408	GO: Biological Process
	TEK,PDGFB,KIT,HGF,ITGB3	regulation of cell migration	0.0001703	GO:0030334	GO: Biological Process
	PDGFB,ITGB3	positive regulation of glomerulus development	0.0001735	GO:0090193	GO: Biological Process
	PDGFB,ITGB3	regulation of glomerular mesangial cell proliferation	0.0001735	GO:0072124	GO: Biological Process
	TEK,PDGFB,ITGB3	vascular endothelial growth factor receptor signaling pathway	0.0001747	GO:0048010	GO: Biological Process
	TEK,PDGFB,KIT,BGN,HGF,ITGB3	regulation of protein phosphorylation	0.0001863	GO:0001932	GO: Biological Process
	TEK,PDGFB,ITGB3	regulation of endothelial cell proliferation	0.0001965	GO:0001936	GO: Biological Process
	PDGFB,KIT,BGN,HGF,ITGB3	regulation of protein kinase activity	0.0001965	GO:0045859	GO: Biological Process
	PDGFB,ITGB3	glomerular mesangial cell proliferation	0.0001968	GO:0072110	GO: Biological Process
	TEK,PDGFB,KIT,HGF,ITGB3	regulation of cell motility	0.0002128	GO:2000145	GO: Biological Process
	PDGFB,HGF,ITGB3	platelet degranulation	0.0002128	GO:0002576	GO: Biological Process
	TEK,PDGFB,ITGB3	positive regulation of epithelial cell migration	0.0002287	GO:0010634	GO: Biological Process
	TEK,PDGFB,KIT,BGN,HGF,ITGB3	regulation of phosphorylation	0.0002631	GO:0042325	GO: Biological Process
	PDGFB,BGN,HGF	mucopolysaccharide metabolic process	0.0002765	GO:1903510	GO: Biological Process
	TEK,PDGFB,ITGB3	regulation of endothelial cell migration	0.0002806	GO:0010594	GO: Biological Process
	KIT,MITF	mast cell migration	0.0002875	GO:0097531	GO: Biological Process
	PDGFB,ITGB3	regulation of cell proliferation involved in kidney development	0.0002875	GO:1901722	GO: Biological Process
	TEK,PDGFB,KIT,HGF,ITGB3	regulation of cellular component movement	0.0002934	GO:0051270	GO: Biological Process
	TEK,PDGFB,KIT,HGF,ITGB3	regulation of locomotion	0.0003004	GO:0040012	GO: Biological Process
	CD34,PDGFB	metanephric glomerulus development	0.0003158	GO:0072224	GO: Biological Process
	PDGFB,ITGB3	regulation of glomerulus development	0.0003158	GO:0090192	GO: Biological Process
	TEK,CD34,PDGFB,KIT,HGF,ITGB3	positive regulation of multicellular organismal process	0.0003481	GO:0051240	GO: Biological Process
	CD34,PDGFB	cell differentiation involved in metanephros development	0.0003509	GO:0072202	GO: Biological Process
	TEK,PDGFB,KIT,HGF,ITGB3	positive regulation of cell proliferation	0.0003898	GO:0008284	GO: Biological Process
	TEK,CD34,KIT,HGF,ITGB3,MITF	regulation of cell death	0.0003898	GO:0010941	GO: Biological Process
	TEK,PDGFB,KIT,HGF,ITGB3	MAPK cascade	0.0003927	GO:0000165	GO: Biological Process
	TEK,PDGFB,KIT,HGF,ITGB3,MITF	regulation of cell proliferation	0.0004045	GO:0042127	GO: Biological Process
	PDGFB,KIT,HGF,ITGB3	exocytosis	0.0004124	GO:0006887	GO: Biological Process
	CD34,ITGB3	angiogenesis involved in wound healing	0.0004172	GO:0060055	GO: Biological Process
	CD34,PDGFB,ITGB3	nephron development	0.0004299	GO:0072006	GO: Biological Process
	CD34,PDGFB,KIT,HGF,ITGB3,MITF	regulation of cell differentiation	0.0004323	GO:0045595	GO: Biological Process
	TEK,PDGFB,KIT,HGF,ITGB3	positive regulation of intracellular signal transduction	0.0004323	GO:1902533	GO: Biological Process
	TEK,PDGFB,KIT,HGF,ITGB3	positive regulation of protein phosphorylation	0.0004323	GO:0001934	GO: Biological Process
	TEK,PDGFB,KIT,HGF,ITGB3	signal transduction by protein phosphorylation	0.0004351	GO:0023014	GO: Biological Process
	TEK,ITGB3	positive regulation of vascular endothelial growth factor receptor signaling pathway	0.0004386	GO:0030949	GO: Biological Process
	TEK,CD34,PDGFB,HGF,ITGB3	response to wounding	0.0004386	GO:0009611	GO: Biological Process
	TEK,PDGFB,KIT	positive regulation of lipid metabolic process	0.0004738	GO:0045834	GO: Biological Process
	TEK,CD34,HGF,ITGB3	angiogenesis	0.0004738	GO:0001525	GO: Biological Process
	TEK,PDGFB,KIT,BGN,HGF,ITGB3	regulation of phosphate metabolic process	0.0004932	GO:0019220	GO: Biological Process
	TEK,CD34,PDGFB,HGF	regulation of response to wounding	0.0004961	GO:1903034	GO: Biological Process
	TEK,PDGFB,KIT,HGF,ITGB3	positive regulation of phosphorylation	0.0004961	GO:0042327	GO: Biological Process
	TEK,PDGFB,KIT,BGN,HGF,ITGB3	regulation of phosphorus metabolic process	0.0004961	GO:0051174	GO: Biological Process
	PDGFB,KIT	regulation of smooth muscle cell differentiation	0.0004961	GO:0051150	GO: Biological Process
	PDGFB,ITGB3	cell proliferation involved in kidney development	0.0004961	GO:0072111	GO: Biological Process
	TEK,PDGFB,KIT,BGN,HGF,ITGB3	regulation of intracellular signal transduction	0.0005096	GO:1902531	GO: Biological Process
	TEK,PDGFB,KIT,HGF,ITGB3	enzyme linked receptor protein signaling pathway	0.0005132	GO:0007167	GO: Biological Process
	TEK,PDGFB,ITGB3	endothelial cell migration	0.0005502	GO:0043542	GO: Biological Process
	PDGFB,KIT,HGF,ITGB3	positive regulation of protein kinase activity	0.0005675	GO:0045860	GO: Biological Process
	CD34,PDGFB	glomerular filtration	0.0005675	GO:0003094	GO: Biological Process
	PDGFB,BGN,HGF	glycosaminoglycan metabolic process	0.0005675	GO:0030203	GO: Biological Process
	TEK,PDGFB,KIT,BGN,HGF,ITGB3	regulation of protein modification process	0.0005885	GO:0031399	GO: Biological Process
	CD34,PDGFB	renal filtration	0.0006054	GO:0097205	GO: Biological Process
	PDGFB,KIT,MITF	myeloid leukocyte migration	0.000627	GO:0097529	GO: Biological Process
	TEK,PDGFB,ITGB3	regulation of epithelial cell migration	0.0006285	GO:0010632	GO: Biological Process
	TEK,PDGFB,ITGB3	positive regulation of epithelial cell proliferation	0.0006285	GO:0050679	GO: Biological Process
	PDGFB,BGN,HGF	aminoglycan metabolic process	0.0006321	GO:0006022	GO: Biological Process
	PDGFB,KIT	vascular smooth muscle cell differentiation	0.0006321	GO:0035886	GO: Biological Process
	CD34,PDGFB,KIT,HGF,ITGB3,MITF	positive regulation of gene expression	0.0006499	GO:0010628	GO: Biological Process
	BGN,ITGB3,MITF	tissue remodeling	0.000675	GO:0048771	GO: Biological Process
	PDGFB,HGF	branching involved in salivary gland morphogenesis	0.0007143	GO:0060445	GO: Biological Process
	KIT,MITF	melanocyte differentiation	0.0007143	GO:0030318	GO: Biological Process
	TEK,PDGFB,KIT,HGF,ITGB3	positive regulation of phosphate metabolic process	0.0007428	GO:0045937	GO: Biological Process
	TEK,PDGFB,KIT,HGF,ITGB3	positive regulation of phosphorus metabolic process	0.0007428	GO:0010562	GO: Biological Process
	TEK,CD34,KIT,HGF,ITGB3	regulation of anatomical structure morphogenesis	0.0007429	GO:0022603	GO: Biological Process
	TEK,PDGFB,KIT,BGN,HGF,ITGB3	protein phosphorylation	0.0007429	GO:0006468	GO: Biological Process
	TEK,PDGFB,ITGB3	positive regulation of ERK1 and ERK2 cascade	0.0007429	GO:0070374	GO: Biological Process
	TEK,TNS1,ITGB3	cell junction assembly	0.0008592	GO:0034329	GO: Biological Process
	PDGFB,KIT,HGF,ITGB3	chemotaxis	0.0008746	GO:0006935	GO: Biological Process
	PDGFB,KIT,HGF,ITGB3	taxis	0.0008751	GO:0042330	GO: Biological Process
	TEK,ITGB3	regulation of vascular endothelial growth factor receptor signaling pathway	0.0008751	GO:0030947	GO: Biological Process
	CD34,HGF	positive regulation of interleukin-10 production	0.0008751	GO:0032733	GO: Biological Process
	TEK,CD34,ITGB3	cell-matrix adhesion	0.0009075	GO:0007160	GO: Biological Process
	TEK,PDGFB,KIT,ITGB3	actin cytoskeleton organization	0.0009415	GO:0030036	GO: Biological Process
	KIT,ITGB3,MITF	myeloid leukocyte differentiation	0.001017	GO:0002573	GO: Biological Process
	TEK,PDGFB,KIT,HGF,ITGB3	positive regulation of protein modification process	0.001047	GO:0031401	GO: Biological Process
	TEK,CD34,PDGFB,KIT,HGF	cell-cell signaling	0.001053	GO:0007267	GO: Biological Process
	TEK,PDGFB,HGF	morphogenesis of a branching epithelium	0.001082	GO:0061138	GO: Biological Process
	CD34,PDGFB	epithelial cell differentiation involved in kidney development	0.001177	GO:0035850	GO: Biological Process
	KIT,MITF	pigment cell differentiation	0.001177	GO:0050931	GO: Biological Process
	PDGFB,KIT,HGF	positive regulation of MAP kinase activity	0.001225	GO:0043406	GO: Biological Process
	PDGFB,HGF	hyaluronan metabolic process	0.001225	GO:0030212	GO: Biological Process
	TEK,PDGFB,HGF,ITGB3	cellular response to growth factor stimulus	0.001234	GO:0071363	GO: Biological Process
	TEK,PDGFB,HGF	morphogenesis of a branching structure	0.001283	GO:0001763	GO: Biological Process
	PDGFB,HGF	salivary gland morphogenesis	0.001322	GO:0007435	GO: Biological Process
	CD34,PDGFB	metanephric nephron development	0.001322	GO:0072210	GO: Biological Process
	CD34,PDGFB,KIT,MITF	epithelial cell differentiation	0.001348	GO:0030855	GO: Biological Process
	TEK,PDGFB,KIT	protein autophosphorylation	0.001381	GO:0046777	GO: Biological Process
	TEK,PDGFB,HGF,ITGB3	response to growth factor	0.001403	GO:0070848	GO: Biological Process
	PDGFB,ITGB3	positive regulation of kidney development	0.001472	GO:0090184	GO: Biological Process
	TNS1,ITGB3	fibroblast migration	0.001472	GO:0010761	GO: Biological Process
	PDGFB,HGF	salivary gland development	0.001472	GO:0007431	GO: Biological Process
	TEK,PDGFB,KIT,ITGB3	actin filament-based process	0.001485	GO:0030029	GO: Biological Process
	PDGFB,KIT,HGF	cell chemotaxis	0.001501	GO:0060326	GO: Biological Process
	TEK,PDGFB,ITGB3	regulation of cellular response to growth factor stimulus	0.001505	GO:0090287	GO: Biological Process
	TEK,ITGB3	positive regulation of cell-matrix adhesion	0.001505	GO:0001954	GO: Biological Process
	TEK,TNS1,ITGB3	cell junction organization	0.001528	GO:0034330	GO: Biological Process
	TEK,CD34,KIT,HGF	cytokine production	0.001569	GO:0001816	GO: Biological Process
	TEK,PDGFB,HGF	peptidyl-serine phosphorylation	0.001616	GO:0018105	GO: Biological Process
	CD34,PDGFB,ITGB3	connective tissue development	0.001644	GO:0061448	GO: Biological Process
	TEK,PDGFB,ITGB3	regulation of ERK1 and ERK2 cascade	0.00169	GO:0070372	GO: Biological Process
	PDGFB,ITGB3	positive regulation of smooth muscle cell migration	0.001727	GO:0014911	GO: Biological Process
	CD34,PDGFB	cell differentiation involved in kidney development	0.001789	GO:0061005	GO: Biological Process
	CD34,PDGFB	negative regulation of hemostasis	0.001832	GO:1900047	GO: Biological Process
	CD34,HGF	regulation of interleukin-10 production	0.001832	GO:0032653	GO: Biological Process
	CD34,PDGFB	negative regulation of blood coagulation	0.001832	GO:0030195	GO: Biological Process
	TEK,PDGFB,ITGB3	ERK1 and ERK2 cascade	0.001919	GO:0070371	GO: Biological Process
	PDGFB,ITGB3	platelet-derived growth factor receptor signaling pathway	0.001947	GO:0048008	GO: Biological Process
	CD34,PDGFB	negative regulation of coagulation	0.001947	GO:0050819	GO: Biological Process
	KIT,MITF	developmental pigmentation	0.002011	GO:0048066	GO: Biological Process
	CD34,PDGFB,ITGB3	kidney development	0.002017	GO:0001822	GO: Biological Process
	TEK,PDGFB,HGF,ITGB3	tissue morphogenesis	0.002017	GO:0048729	GO: Biological Process
	CD34,HGF	interleukin-10 production	0.002054	GO:0032613	GO: Biological Process
	TEK,PDGFB,KIT,HGF,ITGB3	positive regulation of signal transduction	0.002083	GO:0009967	GO: Biological Process
	TEK,CD34,KIT,ITGB3,MITF	regulation of immune system process	0.002194	GO:0002682	GO: Biological Process
	TEK,PDGFB,KIT,HGF,ITGB3	positive regulation of cellular protein metabolic process	0.002224	GO:0032270	GO: Biological Process
	TEK,CD34,PDGFB,BGN,HGF	negative regulation of response to stimulus	0.002254	GO:0048585	GO: Biological Process
	PDGFB,KIT	smooth muscle cell differentiation	0.002282	GO:0051145	GO: Biological Process
	PDGFB,ITGB3	regulation of kidney development	0.002282	GO:0090183	GO: Biological Process
	PDGFB,HGF	positive chemotaxis	0.002282	GO:0050918	GO: Biological Process
	CD34,PDGFB,ITGB3	renal system development	0.002288	GO:0072001	GO: Biological Process
	PDGFB,HGF	exocrine system development	0.002331	GO:0035272	GO: Biological Process
	TEK,CD34,PDGFB	response to hypoxia	0.002331	GO:0001666	GO: Biological Process
	PDGFB,HGF	positive regulation of DNA biosynthetic process	0.002471	GO:2000573	GO: Biological Process
	TEK,CD34,PDGFB	response to decreased oxygen levels	0.002497	GO:0036293	GO: Biological Process
	PDGFB,KIT,HGF	positive regulation of protein serine/threonine kinase activity	0.002497	GO:0071902	GO: Biological Process
	TEK,CD34,ITGB3	cell-substrate adhesion	0.002508	GO:0031589	GO: Biological Process
	TEK,PDGFB,ITGB3	regulation of epithelial cell proliferation	0.002519	GO:0050678	GO: Biological Process
	CD34,PDGFB	negative regulation of wound healing	0.002571	GO:0061045	GO: Biological Process
	TEK,PDGFB,KIT	regulation of lipid metabolic process	0.002586	GO:0019216	GO: Biological Process
	TEK,PDGFB,KIT,HGF,ITGB3	positive regulation of catalytic activity	0.002604	GO:0043085	GO: Biological Process
	TEK,PDGFB,KIT,HGF,ITGB3	positive regulation of protein metabolic process	0.002742	GO:0051247	GO: Biological Process
	PDGFB,ITGB3	positive regulation of fibroblast proliferation	0.002742	GO:0048146	GO: Biological Process
	TEK,CD34,PDGFB	response to oxygen levels	0.002742	GO:0070482	GO: Biological Process
	PDGFB,ITGB3	regulation of protein tyrosine kinase activity	0.002742	GO:0061097	GO: Biological Process
	PDGFB	reversible differentiation	0.002742	GO:0090677	GO: Biological Process
	ITGB3	positive regulation of adenylate cyclase-inhibiting opioid receptor signaling pathway	0.002742	GO:1900731	GO: Biological Process
	PDGFB	vascular smooth muscle cell dedifferentiation	0.002742	GO:1990936	GO: Biological Process
	ITGB3	regulation of adenylate cyclase-inhibiting opioid receptor signaling pathway	0.002742	GO:1900729	GO: Biological Process
	CD34	negative regulation of cellular response to heat	0.002742	GO:1900035	GO: Biological Process
	PDGFB	positive regulation of hepatic stellate cell proliferation	0.002742	GO:1904899	GO: Biological Process
	PDGFB	cell dedifferentiation involved in phenotypic switching	0.002742	GO:0090678	GO: Biological Process
	KIT	melanocyte adhesion	0.002742	GO:0097326	GO: Biological Process
	PDGFB	regulation of hepatic stellate cell proliferation	0.002742	GO:1904897	GO: Biological Process
	PDGFB	positive regulation of phenotypic switching	0.002742	GO:1900241	GO: Biological Process
	PDGFB	metanephric glomerular mesangial cell development	0.002742	GO:0072255	GO: Biological Process
	PDGFB	hepatic stellate cell proliferation	0.002742	GO:1990922	GO: Biological Process
	ITGB3	positive regulation of opioid receptor signaling pathway	0.002742	GO:2000476	GO: Biological Process
	PDGFB	positive regulation of vascular smooth muscle cell dedifferentiation	0.002742	GO:1905176	GO: Biological Process
	PDGFB	regulation of vascular smooth muscle cell dedifferentiation	0.002742	GO:1905174	GO: Biological Process
	PDGFB,ITGB3	regulation of smooth muscle cell migration	0.002863	GO:0014910	GO: Biological Process
	TEK,PDGFB,KIT,HGF,ITGB3	positive regulation of signaling	0.002934	GO:0023056	GO: Biological Process
	PDGFB,BGN,ITGB3	extracellular matrix organization	0.002941	GO:0030198	GO: Biological Process
	CD34,PDGFB,ITGB3	urogenital system development	0.002941	GO:0001655	GO: Biological Process
	PDGFB,BGN,ITGB3	extracellular structure organization	0.002941	GO:0043062	GO: Biological Process
	PDGFB,KIT,HGF	regulation of MAP kinase activity	0.00295	GO:0043405	GO: Biological Process
	ITGB3,MITF	regulation of osteoclast differentiation	0.00295	GO:0045670	GO: Biological Process
	TEK,PDGFB,KIT,HGF,ITGB3	positive regulation of cell communication	0.003042	GO:0010647	GO: Biological Process
	CD34,PDGFB,ITGB3	blood coagulation	0.003086	GO:0007596	GO: Biological Process
	CD34,PDGFB,ITGB3	hemostasis	0.003185	GO:0007599	GO: Biological Process
	CD34,PDGFB,ITGB3	coagulation	0.003185	GO:0050817	GO: Biological Process
	PDGFB,ITGB3	smooth muscle cell migration	0.003214	GO:0014909	GO: Biological Process
	TEK,KIT,HGF,MITF	negative regulation of programmed cell death	0.003265	GO:0043069	GO: Biological Process
	TEK,KIT	cytokine production involved in immune response	0.003355	GO:0002367	GO: Biological Process
	KIT,ITGB3,MITF	myeloid cell differentiation	0.003656	GO:0030099	GO: Biological Process
	PDGFB,ITGB3	positive regulation of smooth muscle cell proliferation	0.003672	GO:0048661	GO: Biological Process
	CD34,KIT,HGF,ITGB3	positive regulation of cell differentiation	0.003882	GO:0045597	GO: Biological Process
	TEK,ITGB3	substrate adhesion-dependent cell spreading	0.003909	GO:0034446	GO: Biological Process
	TEK,CD34,KIT,ITGB3	cell-cell adhesion	0.004066	GO:0098609	GO: Biological Process
	TEK,CD34	vasculogenesis	0.004135	GO:0001570	GO: Biological Process
	PDGFB,ITGB3	muscle cell migration	0.004135	GO:0014812	GO: Biological Process
	TEK,KIT	actin cytoskeleton reorganization	0.004178	GO:0031532	GO: Biological Process
	TEK,HGF	animal organ regeneration	0.004178	GO:0031100	GO: Biological Process
	KIT,MITF	neuroepithelial cell differentiation	0.004178	GO:0060563	GO: Biological Process
	CD34,PDGFB	regulation of blood coagulation	0.004313	GO:0030193	GO: Biological Process
	CD34,PDGFB	metanephros development	0.004313	GO:0001656	GO: Biological Process
	CD34,PDGFB	regulation of hemostasis	0.004313	GO:1900046	GO: Biological Process
	TEK,CD34,HGF	positive regulation of cytokine production	0.004313	GO:0001819	GO: Biological Process
	TEK,CD34,PDGFB,HGF	regulation of response to external stimulus	0.004417	GO:0032101	GO: Biological Process
	PDGFB,KIT	phosphatidylinositol phosphorylation	0.004417	GO:0046854	GO: Biological Process
	ITGB3,MITF	bone remodeling	0.004417	GO:0046849	GO: Biological Process
	TEK,PDGFB	negative regulation of vasculature development	0.004417	GO:1901343	GO: Biological Process
	TEK,PDGFB,KIT	phospholipid metabolic process	0.00444	GO:0006644	GO: Biological Process
	TEK,ITGB3	regulation of cell-matrix adhesion	0.004477	GO:0001952	GO: Biological Process
	CD34,PDGFB	regulation of coagulation	0.004521	GO:0050818	GO: Biological Process
	TEK,PDGFB,KIT,HGF,ITGB3	positive regulation of molecular function	0.004521	GO:0044093	GO: Biological Process
	CD34	mesangial cell-matrix adhesion	0.004521	GO:0035759	GO: Biological Process
	KIT	melanocyte migration	0.004521	GO:0097324	GO: Biological Process
	PDGFB	cellular response to mycophenolic acid	0.004521	GO:0071506	GO: Biological Process
	PDGFB	positive regulation of mitotic cell cycle, embryonic	0.004521	GO:0045977	GO: Biological Process
	PDGFB	response to mycophenolic acid	0.004521	GO:0071505	GO: Biological Process
	CD34	glial cell-derived neurotrophic factor secretion	0.004521	GO:0044467	GO: Biological Process
	CD34	positive regulation of granulocyte colony-stimulating factor production	0.004521	GO:0071657	GO: Biological Process
	PDGFB	negative regulation of vascular smooth muscle cell differentiation	0.004521	GO:1905064	GO: Biological Process
	CD34	positive regulation of glial cell-derived neurotrophic factor secretion	0.004521	GO:1900168	GO: Biological Process
	KIT	erythropoietin-mediated signaling pathway	0.004521	GO:0038162	GO: Biological Process
	CD34	positive regulation of macrophage colony-stimulating factor production	0.004521	GO:1901258	GO: Biological Process
	CD34	regulation of glial cell-derived neurotrophic factor secretion	0.004521	GO:1900166	GO: Biological Process
	PDGFB	negative regulation of phosphatidylinositol biosynthetic process	0.004521	GO:0010512	GO: Biological Process
	PDGFB,HGF	regulation of DNA biosynthetic process	0.004566	GO:2000278	GO: Biological Process
	PDGFB,KIT	lipid phosphorylation	0.004566	GO:0046834	GO: Biological Process
	ITGB3,MITF	osteoclast differentiation	0.004718	GO:0030316	GO: Biological Process
	PDGFB,ITGB3	regulation of fibroblast proliferation	0.004718	GO:0048145	GO: Biological Process
	TEK,KIT,MITF	positive regulation of cellular component biogenesis	0.004947	GO:0044089	GO: Biological Process
	KIT,MITF	pigmentation	0.004947	GO:0043473	GO: Biological Process
	PDGFB,ITGB3	fibroblast proliferation	0.004947	GO:0048144	GO: Biological Process
	TEK,ITGB3	positive regulation of cell-substrate adhesion	0.00561	GO:0010811	GO: Biological Process
	TEK,CD34,PDGFB,HGF	animal organ morphogenesis	0.00584	GO:0009887	GO: Biological Process
	TEK,CD34,PDGFB,HGF	negative regulation of multicellular organismal process	0.005938	GO:0051241	GO: Biological Process
	PDGFB,BGN	glycosaminoglycan biosynthetic process	0.005955	GO:0006024	GO: Biological Process
	TEK,CD34	positive regulation of cytokine secretion	0.006017	GO:0050715	GO: Biological Process
	PDGFB,BGN	aminoglycan biosynthetic process	0.006017	GO:0006023	GO: Biological Process
	PDGFB	regulation of phenotypic switching	0.006164	GO:1900239	GO: Biological Process
	PDGFB	regulation of metanephric mesenchymal cell migration by platelet-derived growth factor receptor-beta signaling pathway	0.006164	GO:1900238	GO: Biological Process
	ITGB3	negative regulation of low-density lipoprotein particle receptor biosynthetic process	0.006164	GO:0045715	GO: Biological Process
	CD34	regulation of granulocyte colony-stimulating factor production	0.006164	GO:0071655	GO: Biological Process
	PDGFB	positive regulation of metanephric mesenchymal cell migration by platelet-derived growth factor receptor-beta signaling pathway	0.006164	GO:0035793	GO: Biological Process
	PDGFB	dedifferentiation	0.006164	GO:0043696	GO: Biological Process
	KIT	Kit signaling pathway	0.006164	GO:0038109	GO: Biological Process
	ITGB3	regulation of opioid receptor signaling pathway	0.006164	GO:2000474	GO: Biological Process
	KIT	response to stem cell factor	0.006164	GO:0036215	GO: Biological Process
	KIT	cellular response to stem cell factor stimulus	0.006164	GO:0036216	GO: Biological Process
	CD34	glomerular endothelium development	0.006164	GO:0072011	GO: Biological Process
	PDGFB	cell dedifferentiation	0.006164	GO:0043697	GO: Biological Process
	ITGB3	adenylate cyclase-inhibiting opioid receptor signaling pathway	0.006164	GO:0031635	GO: Biological Process
	CD34	granulocyte colony-stimulating factor production	0.006164	GO:0071611	GO: Biological Process
	PDGFB	positive regulation of metanephric mesenchymal cell migration	0.006164	GO:2000591	GO: Biological Process
	PDGFB,ITGB3	regulation of calcium ion import	0.006182	GO:0090279	GO: Biological Process
	TEK,HGF	negative regulation of inflammatory response	0.006182	GO:0050728	GO: Biological Process
	TEK,PDGFB,KIT,ITGB3	cytoskeleton organization	0.00625	GO:0007010	GO: Biological Process
	ITGB3,MITF	regulation of myeloid leukocyte differentiation	0.006447	GO:0002761	GO: Biological Process
	PDGFB,KIT,HGF	regulation of protein serine/threonine kinase activity	0.006454	GO:0071900	GO: Biological Process
	CD34,PDGFB	renal system process	0.006509	GO:0003014	GO: Biological Process
	TEK,PDGFB,HGF,ITGB3	regulation of organelle organization	0.006618	GO:0033043	GO: Biological Process
	TEK,HGF	regulation of peptidyl-serine phosphorylation	0.006674	GO:0033135	GO: Biological Process
	PDGFB,ITGB3	regulation of smooth muscle cell proliferation	0.006861	GO:0048660	GO: Biological Process
	KIT,ITGB3,MITF	leukocyte differentiation	0.007053	GO:0002521	GO: Biological Process
	TEK,CD34,PDGFB,KIT	response to abiotic stimulus	0.007175	GO:0009628	GO: Biological Process
	PDGFB,ITGB3	smooth muscle cell proliferation	0.007217	GO:0048659	GO: Biological Process
	CD34,PDGFB,ITGB3	regulation of body fluid levels	0.007217	GO:0050878	GO: Biological Process
	CD34,PDGFB	regulation of wound healing	0.007498	GO:0061041	GO: Biological Process
	PDGFB	positive regulation of glomerular filtration	0.007554	GO:0003104	GO: Biological Process
	PDGFB	regulation of metanephric mesenchymal cell migration	0.007554	GO:2000589	GO: Biological Process
	HGF	regulation of tau-protein kinase activity	0.007554	GO:1902947	GO: Biological Process
	PDGFB	metanephric mesenchymal cell migration	0.007554	GO:0035789	GO: Biological Process
	KIT	positive regulation of vascular smooth muscle cell differentiation	0.007554	GO:1905065	GO: Biological Process
	PDGFB	negative regulation of phospholipid biosynthetic process	0.007554	GO:0071072	GO: Biological Process
	CD34	negative regulation of interleukin-2 secretion	0.007554	GO:1900041	GO: Biological Process
	PDGFB	metanephric glomerular mesangial cell proliferation involved in metanephros development	0.007554	GO:0072262	GO: Biological Process
	PDGFB	phenotypic switching	0.007554	GO:0036166	GO: Biological Process
	TEK	Tie signaling pathway	0.007554	GO:0048014	GO: Biological Process
	CD34	macrophage colony-stimulating factor production	0.007554	GO:0036301	GO: Biological Process
	CD34	regulation of macrophage colony-stimulating factor production	0.007554	GO:1901256	GO: Biological Process
	PDGFB	cell migration involved in metanephros development	0.007554	GO:0035788	GO: Biological Process
	TEK,CD34,PDGFB	blood circulation	0.007617	GO:0008015	GO: Biological Process
	TEK,CD34,PDGFB	circulatory system process	0.007712	GO:0003013	GO: Biological Process
	CD34,PDGFB,ITGB3	wound healing	0.008089	GO:0042060	GO: Biological Process
	KIT,HGF,ITGB3	positive regulation of cell development	0.008147	GO:0010720	GO: Biological Process
	TEK,CD34,HGF,ITGB3	anatomical structure formation involved in morphogenesis	0.008607	GO:0048646	GO: Biological Process
	PDGFB,KIT,BGN,HGF	carbohydrate derivative metabolic process	0.008779	GO:1901135	GO: Biological Process
	PDGFB,HGF	gland morphogenesis	0.008859	GO:0022612	GO: Biological Process
	KIT,MITF	columnar/cuboidal epithelial cell differentiation	0.008859	GO:0002065	GO: Biological Process
	PDGFB,BGN,HGF	negative regulation of phosphate metabolic process	0.008859	GO:0045936	GO: Biological Process
	PDGFB,BGN,HGF	negative regulation of phosphorus metabolic process	0.008859	GO:0010563	GO: Biological Process
	PDGFB	mitotic cell cycle, embryonic	0.008859	GO:0045448	GO: Biological Process
	ITGB3	apolipoprotein A-I-mediated signaling pathway	0.008859	GO:0038027	GO: Biological Process
	HGF	regulation of branching involved in salivary gland morphogenesis by mesenchymal-epithelial signaling	0.008859	GO:0060665	GO: Biological Process
	KIT	mast cell proliferation	0.008859	GO:0070662	GO: Biological Process
	PDGFB	glomerular mesangial cell development	0.008859	GO:0072144	GO: Biological Process
	PDGFB	regulation of mitotic cell cycle, embryonic	0.008859	GO:0009794	GO: Biological Process
	KIT	response to erythropoietin	0.008859	GO:0036017	GO: Biological Process
	TEK	positive regulation of cytokine secretion involved in immune response	0.008859	GO:0002741	GO: Biological Process
	PDGFB	positive regulation of hepatic stellate cell activation	0.008859	GO:2000491	GO: Biological Process
	PDGFB	positive regulation of hyaluronan biosynthetic process	0.008859	GO:1900127	GO: Biological Process
	PDGFB	cell migration involved in kidney development	0.008859	GO:0035787	GO: Biological Process
	KIT	cellular response to erythropoietin	0.008859	GO:0036018	GO: Biological Process
	KIT,HGF	activation of MAPK activity	0.008949	GO:0000187	GO: Biological Process
	TEK,KIT,HGF,ITGB3	cell morphogenesis	0.009071	GO:0000902	GO: Biological Process
	TEK,PDGFB,HGF	morphogenesis of an epithelium	0.009178	GO:0002009	GO: Biological Process
	KIT,BGN	regulation of STAT cascade	0.009185	GO:1904892	GO: Biological Process
	KIT,BGN	regulation of JAK-STAT cascade	0.009185	GO:0046425	GO: Biological Process
	TEK,PDGFB,KIT,HGF	regulation of hydrolase activity	0.01003	GO:0051336	GO: Biological Process
	TEK,CD34,HGF	regulation of cytokine production	0.01003	GO:0001817	GO: Biological Process
	PDGFB,ITGB3	platelet activation	0.01003	GO:0030168	GO: Biological Process
	TEK,PDGFB,KIT	positive regulation of GTPase activity	0.01003	GO:0043547	GO: Biological Process
	TEK,CD34	regulation of cytokine secretion	0.01015	GO:0050707	GO: Biological Process
	PDGFB	positive regulation of endothelial cell chemotaxis by VEGF-activated vascular endothelial growth factor receptor signaling pathway	0.01015	GO:0038033	GO: Biological Process
	KIT	mast cell differentiation	0.01015	GO:0060374	GO: Biological Process
	MITF	canonical Wnt signaling pathway involved in negative regulation of apoptotic process	0.01015	GO:0044336	GO: Biological Process
	KIT	hematopoietic stem cell migration	0.01015	GO:0035701	GO: Biological Process
	PDGFB	mesangial cell development	0.01015	GO:0072143	GO: Biological Process
	ITGB3	negative regulation of receptor biosynthetic process	0.01015	GO:0010871	GO: Biological Process
	PDGFB	regulation of phosphatidylinositol biosynthetic process	0.01015	GO:0010511	GO: Biological Process
	TEK,HGF	negative regulation of defense response	0.01019	GO:0031348	GO: Biological Process
	PDGFB,KIT	regulation of muscle cell differentiation	0.01019	GO:0051147	GO: Biological Process
	CD34,PDGFB	regulation of reactive oxygen species metabolic process	0.01075	GO:2000377	GO: Biological Process
	PDGFB,KIT,HGF,ITGB3	cell projection organization	0.01085	GO:0030030	GO: Biological Process
	PDGFB,ITGB3	calcium ion import	0.01091	GO:0070509	GO: Biological Process
	TEK,KIT	production of molecular mediator of immune response	0.01091	GO:0002440	GO: Biological Process
	TEK,KIT,HGF,ITGB3	cellular component morphogenesis	0.01096	GO:0032989	GO: Biological Process
	TEK,ITGB3	regulation of cell-substrate adhesion	0.01132	GO:0010810	GO: Biological Process
	PDGFB	epithelial cell proliferation involved in salivary gland morphogenesis	0.01132	GO:0060664	GO: Biological Process
	BGN	peptide cross-linking via chondroitin 4-sulfate glycosaminoglycan	0.01132	GO:0019800	GO: Biological Process
	PDGFB	positive regulation of cell migration by vascular endothelial growth factor signaling pathway	0.01132	GO:0038089	GO: Biological Process
	CD34	extracellular exosome assembly	0.01132	GO:0071971	GO: Biological Process
	PDGFB	positive regulation of fibroblast growth factor receptor signaling pathway	0.01132	GO:0045743	GO: Biological Process
	ITGB3	negative regulation of lipoprotein metabolic process	0.01132	GO:0050748	GO: Biological Process
	PDGFB	renal interstitial fibroblast development	0.01132	GO:0072141	GO: Biological Process
	KIT	mast cell cytokine production	0.01132	GO:0032762	GO: Biological Process
	PDGFB	positive regulation of vascular smooth muscle cell proliferation	0.01132	GO:1904707	GO: Biological Process
	PDGFB,ITGB3	muscle cell proliferation	0.01152	GO:0033002	GO: Biological Process
	KIT,BGN	STAT cascade	0.0117	GO:0097696	GO: Biological Process
	KIT,BGN	JAK-STAT cascade	0.0117	GO:0007259	GO: Biological Process
	TEK,KIT,ITGB3	tube development	0.01174	GO:0035295	GO: Biological Process
	TEK,PDGFB,KIT	regulation of GTPase activity	0.01181	GO:0043087	GO: Biological Process
	TEK,KIT	bone development	0.0121	GO:0060348	GO: Biological Process
	TEK,CD34	cytokine secretion	0.01219	GO:0050663	GO: Biological Process
	CD34,PDGFB	regulation of blood pressure	0.01239	GO:0008217	GO: Biological Process
	CD34	negative regulation of cellular response to hypoxia	0.01239	GO:1900038	GO: Biological Process
	PDGFB	positive regulation of vascular associated smooth muscle cell migration	0.01239	GO:1904754	GO: Biological Process
	PDGFB	negative regulation of smooth muscle cell differentiation	0.01239	GO:0051151	GO: Biological Process
	KIT	myeloid progenitor cell differentiation	0.01239	GO:0002318	GO: Biological Process
	HGF	negative regulation of hydrogen peroxide-mediated programmed cell death	0.01239	GO:1901299	GO: Biological Process
	PDGFB	regulation of hyaluronan biosynthetic process	0.01239	GO:1900125	GO: Biological Process
	KIT	immature B cell differentiation	0.01239	GO:0002327	GO: Biological Process
	KIT	positive regulation of long-term neuronal synaptic plasticity	0.01239	GO:0048170	GO: Biological Process
	PDGFB	regulation of hepatic stellate cell activation	0.01239	GO:2000489	GO: Biological Process
	TEK,KIT,HGF	inflammatory response	0.01253	GO:0006954	GO: Biological Process
	PDGFB,KIT,HGF,ITGB3	vesicle-mediated transport	0.01253	GO:0016192	GO: Biological Process
	PDGFB,KIT	leukocyte chemotaxis	0.01253	GO:0030595	GO: Biological Process
	TEK,HGF	regeneration	0.01268	GO:0031099	GO: Biological Process
	PDGFB,KIT	phosphatidylinositol metabolic process	0.01268	GO:0046488	GO: Biological Process
	TEK,PDGFB	vascular process in circulatory system	0.01268	GO:0003018	GO: Biological Process
	PDGFB,HGF	positive regulation of DNA metabolic process	0.01277	GO:0051054	GO: Biological Process
	PDGFB,KIT,HGF,MITF	positive regulation of nucleic acid-templated transcription	0.01277	GO:1903508	GO: Biological Process
	PDGFB,KIT,HGF,MITF	positive regulation of transcription, DNA-templated	0.01277	GO:0045893	GO: Biological Process
	TEK,CD34,KIT,ITGB3	cell adhesion	0.0128	GO:0007155	GO: Biological Process
	ITGB3,MITF	regulation of myeloid cell differentiation	0.0129	GO:0045637	GO: Biological Process
	TEK,KIT,HGF,MITF	regulation of programmed cell death	0.01292	GO:0043067	GO: Biological Process
	TEK,CD34,KIT,ITGB3	biological adhesion	0.01307	GO:0022610	GO: Biological Process
	PDGFB,KIT,HGF,MITF	positive regulation of RNA biosynthetic process	0.01317	GO:1902680	GO: Biological Process
	HGF	mesenchymal-epithelial cell signaling	0.01326	GO:0060638	GO: Biological Process
	ITGB3	regulation of low-density lipoprotein particle receptor biosynthetic process	0.01326	GO:0045714	GO: Biological Process
	PDGFB	negative regulation of phospholipid metabolic process	0.01326	GO:1903726	GO: Biological Process
	CD34	positive regulation of vasculogenesis	0.01326	GO:2001214	GO: Biological Process
	KIT	dendritic cell cytokine production	0.01326	GO:0002371	GO: Biological Process
	CD34	vascular wound healing	0.01326	GO:0061042	GO: Biological Process
	KIT	ectopic germ cell programmed cell death	0.01326	GO:0035234	GO: Biological Process
	PDGFB,HGF	DNA biosynthetic process	0.0133	GO:0071897	GO: Biological Process
	TEK,CD34,PDGFB,HGF	regulation of response to stress	0.01392	GO:0080134	GO: Biological Process
	PDGFB,KIT,HGF,MITF	positive regulation of RNA metabolic process	0.01435	GO:0051254	GO: Biological Process
	ITGB3	low-density lipoprotein particle receptor biosynthetic process	0.01439	GO:0045713	GO: Biological Process
	PDGFB	regulation of vascular associated smooth muscle cell migration	0.01439	GO:1904752	GO: Biological Process
	HGF	positive regulation of neuron projection regeneration	0.01439	GO:0070572	GO: Biological Process
	PDGFB	platelet-derived growth factor receptor-beta signaling pathway	0.01439	GO:0035791	GO: Biological Process
	PDGFB	hepatic stellate cell activation	0.01439	GO:0035733	GO: Biological Process
	PDGFB	vascular associated smooth muscle cell migration	0.01439	GO:1904738	GO: Biological Process
	KIT	positive regulation of smooth muscle cell differentiation	0.01439	GO:0051152	GO: Biological Process
	CD34,PDGFB,ITGB3,MITF	negative regulation of biosynthetic process	0.01548	GO:0009890	GO: Biological Process
	PDGFB	cell proliferation involved in metanephros development	0.01551	GO:0072203	GO: Biological Process
	KIT	germ cell migration	0.01551	GO:0008354	GO: Biological Process
	PDGFB	regulation of vascular smooth muscle cell proliferation	0.01551	GO:1904705	GO: Biological Process
	CD34	transdifferentiation	0.01551	GO:0060290	GO: Biological Process
	ITGB3	opioid receptor signaling pathway	0.01551	GO:0038003	GO: Biological Process
	PDGFB	vascular smooth muscle cell proliferation	0.01551	GO:1990874	GO: Biological Process
	CD34	regulation of interleukin-2 secretion	0.01551	GO:1900040	GO: Biological Process
	HGF	regulation of branching involved in salivary gland morphogenesis	0.01551	GO:0060693	GO: Biological Process
	TEK,PDGFB	response to estrogen	0.01558	GO:0043627	GO: Biological Process
	CD34,ITGB3	tissue homeostasis	0.01607	GO:0001894	GO: Biological Process
	CD34,HGF	negative regulation of cytokine production	0.01655	GO:0001818	GO: Biological Process
	PDGFB,ITGB3	regulation of calcium ion transport	0.01655	GO:0051924	GO: Biological Process
	TEK	regulation of cytokine secretion involved in immune response	0.01655	GO:0002739	GO: Biological Process
	CD34	positive regulation of odontogenesis	0.01655	GO:0042482	GO: Biological Process
	HGF	regulation of hydrogen peroxide-mediated programmed cell death	0.01655	GO:1901298	GO: Biological Process
	PDGFB	regulation of glomerular filtration	0.01655	GO:0003093	GO: Biological Process
	BGN	dermatan sulfate biosynthetic process	0.01655	GO:0030208	GO: Biological Process
	HGF	positive regulation of myelination	0.01655	GO:0031643	GO: Biological Process
	TEK,KIT,MITF	regulation of cellular component biogenesis	0.01722	GO:0044087	GO: Biological Process
	TEK,HGF,ITGB3	cell morphogenesis involved in differentiation	0.01739	GO:0000904	GO: Biological Process
	HGF	hepatocyte growth factor receptor signaling pathway	0.01739	GO:0048012	GO: Biological Process
	CD34	interleukin-2 secretion	0.01739	GO:0070970	GO: Biological Process
	PDGFB	positive regulation of endothelial cell chemotaxis	0.01739	GO:2001028	GO: Biological Process
	ITGB3	negative regulation of macrophage derived foam cell differentiation	0.01739	GO:0010745	GO: Biological Process
	KIT	cellular response to thyroid hormone stimulus	0.01739	GO:0097067	GO: Biological Process
	KIT	mast cell chemotaxis	0.01739	GO:0002551	GO: Biological Process
	BGN	dermatan sulfate metabolic process	0.01739	GO:0030205	GO: Biological Process
	PDGFB	neuron remodeling	0.01739	GO:0016322	GO: Biological Process
	ITGB3	positive regulation of osteoblast proliferation	0.01739	GO:0033690	GO: Biological Process
	CD34	regulation of vasculogenesis	0.01739	GO:2001212	GO: Biological Process
	PDGFB	fibroblast activation	0.01739	GO:0072537	GO: Biological Process
	KIT	positive regulation of pseudopodium assembly	0.01739	GO:0031274	GO: Biological Process
	TEK,CD34	positive regulation of protein secretion	0.01744	GO:0050714	GO: Biological Process
	PDGFB,KIT	lipid modification	0.01744	GO:0030258	GO: Biological Process
	TEK,PDGFB,KIT,ITGB3	response to endogenous stimulus	0.01797	GO:0009719	GO: Biological Process
	CD34,PDGFB	reactive oxygen species metabolic process	0.01819	GO:0072593	GO: Biological Process
	BGN	chondroitin sulfate catabolic process	0.01819	GO:0030207	GO: Biological Process
	PDGFB	regulation of phospholipid biosynthetic process	0.01819	GO:0071071	GO: Biological Process
	HGF	programmed cell death in response to reactive oxygen species	0.01819	GO:0097468	GO: Biological Process
	CD34	regulation of cellular response to hypoxia	0.01819	GO:1900037	GO: Biological Process
	CD34	negative regulation of nitric oxide metabolic process	0.01819	GO:1904406	GO: Biological Process
	CD34	negative regulation of nitric oxide biosynthetic process	0.01819	GO:0045019	GO: Biological Process
	ITGB3	low-density lipoprotein receptor particle metabolic process	0.01819	GO:0032799	GO: Biological Process
	PDGFB	positive regulation of metanephros development	0.01819	GO:0072216	GO: Biological Process
	KIT	regulation of pseudopodium assembly	0.01819	GO:0031272	GO: Biological Process
	HGF	hydrogen peroxide-mediated programmed cell death	0.01819	GO:0010421	GO: Biological Process
	CD34,HGF	regulation of animal organ morphogenesis	0.01869	GO:2000027	GO: Biological Process
	PDGFB,KIT,HGF,MITF	positive regulation of macromolecule biosynthetic process	0.01886	GO:0010557	GO: Biological Process
	HGF	cellular response to hepatocyte growth factor stimulus	0.01901	GO:0035729	GO: Biological Process
	ITGB3	positive regulation of fibroblast migration	0.01901	GO:0010763	GO: Biological Process
	HGF	response to hepatocyte growth factor	0.01901	GO:0035728	GO: Biological Process
	PDGFB	hyaluronan biosynthetic process	0.01901	GO:0030213	GO: Biological Process
	TEK	heart trabecula formation	0.01901	GO:0060347	GO: Biological Process
	ITGB3	regulation of lipoprotein metabolic process	0.01901	GO:0050746	GO: Biological Process
	TEK	cytokine secretion involved in immune response	0.01901	GO:0002374	GO: Biological Process
	KIT	epithelial cell-cell adhesion	0.01901	GO:0090136	GO: Biological Process
	BGN	dermatan sulfate proteoglycan biosynthetic process	0.01901	GO:0050651	GO: Biological Process
	PDGFB	cardiac vascular smooth muscle cell differentiation	0.01901	GO:0060947	GO: Biological Process
	ITGB3,MITF	regulation of leukocyte differentiation	0.01917	GO:1902105	GO: Biological Process
	TEK,CD34,KIT	regulation of immune response	0.01982	GO:0050776	GO: Biological Process
	TEK,HGF,MITF	negative regulation of apoptotic process	0.01999	GO:0043066	GO: Biological Process
	CD34	positive regulation of transforming growth factor beta production	0.01999	GO:0071636	GO: Biological Process
	BGN	dermatan sulfate proteoglycan metabolic process	0.01999	GO:0050655	GO: Biological Process
	TEK	positive regulation of actin cytoskeleton reorganization	0.01999	GO:2000251	GO: Biological Process
	HGF	myoblast proliferation	0.01999	GO:0051450	GO: Biological Process
	PDGFB,KIT,HGF,MITF	positive regulation of nucleobase-containing compound metabolic process	0.0203	GO:0045935	GO: Biological Process
	TEK,PDGFB,ITGB3	negative regulation of developmental process	0.02047	GO:0051093	GO: Biological Process
	KIT	regulation of developmental pigmentation	0.02099	GO:0048070	GO: Biological Process
	ITGB3	negative regulation of lipid storage	0.02099	GO:0010888	GO: Biological Process
	KIT	pseudopodium assembly	0.02099	GO:0031269	GO: Biological Process
	PDGFB	positive regulation of pri-miRNA transcription by RNA polymerase II	0.02099	GO:1902895	GO: Biological Process
	TEK,PDGFB,KIT	positive regulation of hydrolase activity	0.02121	GO:0051345	GO: Biological Process
	HGF	negative regulation of release of cytochrome c from mitochondria	0.022	GO:0090201	GO: Biological Process
	PDGFB	renal system process involved in regulation of blood volume	0.022	GO:0001977	GO: Biological Process
	KIT	detection of mechanical stimulus involved in sensory perception of sound	0.022	GO:0050910	GO: Biological Process
	ITGB3	positive regulation of cell adhesion mediated by integrin	0.022	GO:0033630	GO: Biological Process
	TEK,ITGB3	regulation of actin cytoskeleton organization	0.02218	GO:0032956	GO: Biological Process
	KIT,HGF	stem cell differentiation	0.02227	GO:0048863	GO: Biological Process
	KIT	megakaryocyte development	0.02287	GO:0035855	GO: Biological Process
	PDGFB	negative regulation of platelet activation	0.02287	GO:0010544	GO: Biological Process
	KIT	pseudopodium organization	0.02287	GO:0031268	GO: Biological Process
	ITGB3	positive regulation of bone resorption	0.02287	GO:0045780	GO: Biological Process
	ITGB3	positive regulation of bone remodeling	0.02287	GO:0046852	GO: Biological Process
	PDGFB	regulation of endothelial cell chemotaxis	0.02287	GO:2001026	GO: Biological Process
	PDGFB,KIT,HGF,MITF	positive regulation of cellular biosynthetic process	0.02317	GO:0031328	GO: Biological Process
	PDGFB,KIT	glycerophospholipid metabolic process	0.0235	GO:0006650	GO: Biological Process
	KIT	lymphoid progenitor cell differentiation	0.02384	GO:0002320	GO: Biological Process
	PDGFB	retina vasculature development in camera-type eye	0.02384	GO:0061298	GO: Biological Process
	CD34	negative regulation of interleukin-2 production	0.02384	GO:0032703	GO: Biological Process
	PDGFB,KIT,HGF,MITF	positive regulation of nitrogen compound metabolic process	0.02395	GO:0051173	GO: Biological Process
	KIT,HGF,ITGB3	regulation of cell development	0.02404	GO:0060284	GO: Biological Process
	TEK,KIT,HGF,MITF	programmed cell death	0.02421	GO:0012501	GO: Biological Process
	PDGFB,KIT,HGF,MITF	positive regulation of biosynthetic process	0.02447	GO:0009891	GO: Biological Process
	ITGB3	regulation of receptor biosynthetic process	0.02465	GO:0010869	GO: Biological Process
	CD34	glomerular epithelium development	0.02465	GO:0072010	GO: Biological Process
	HGF	negative regulation of hydrogen peroxide-induced cell death	0.02465	GO:1903206	GO: Biological Process
	ITGB3	cellular response to platelet-derived growth factor stimulus	0.02465	GO:0036120	GO: Biological Process
	PDGFB,KIT,ITGB3	cell activation	0.0248	GO:0001775	GO: Biological Process
	TEK,CD34,PDGFB,ITGB3	regulation of transport	0.02491	GO:0051049	GO: Biological Process
	ITGB3	response to platelet-derived growth factor	0.02563	GO:0036119	GO: Biological Process
	TEK	positive regulation of focal adhesion assembly	0.02563	GO:0051894	GO: Biological Process
	PDGFB,MITF	camera-type eye development	0.02642	GO:0043010	GO: Biological Process
	TEK,HGF	regulation of inflammatory response	0.02645	GO:0050727	GO: Biological Process
	KIT	response to thyroid hormone	0.02645	GO:0097066	GO: Biological Process
	PDGFB	regulation of pri-miRNA transcription by RNA polymerase II	0.02645	GO:1902893	GO: Biological Process
	TEK	positive regulation of adherens junction organization	0.02645	GO:1903393	GO: Biological Process
	CD34	negative regulation of reactive oxygen species biosynthetic process	0.02645	GO:1903427	GO: Biological Process
	HGF	negative regulation of response to reactive oxygen species	0.02645	GO:1901032	GO: Biological Process
	TEK,PDGFB,KIT	response to hormone	0.02648	GO:0009725	GO: Biological Process
	TEK,ITGB3	regulation of actin filament-based process	0.02648	GO:0032970	GO: Biological Process
	CD34	hematopoietic stem cell proliferation	0.02724	GO:0071425	GO: Biological Process
	KIT	myeloid leukocyte cytokine production	0.02724	GO:0061082	GO: Biological Process
	PDGFB	regulation of metanephros development	0.02724	GO:0072215	GO: Biological Process
	TEK	regulation of establishment or maintenance of cell polarity	0.02724	GO:0032878	GO: Biological Process
	KIT	somatic stem cell division	0.02724	GO:0048103	GO: Biological Process
	TEK,CD34,PDGFB	positive regulation of transport	0.02802	GO:0051050	GO: Biological Process
	PDGFB	activation of protein kinase B activity	0.02802	GO:0032148	GO: Biological Process
	BGN	chondroitin sulfate biosynthetic process	0.02802	GO:0030206	GO: Biological Process
	TEK	definitive hemopoiesis	0.02802	GO:0060216	GO: Biological Process
	PDGFB	positive regulation of protein autophosphorylation	0.02802	GO:0031954	GO: Biological Process
	PDGFB	pri-miRNA transcription by RNA polymerase II	0.02802	GO:0061614	GO: Biological Process
	ITGB3	regulation of osteoblast proliferation	0.02802	GO:0033688	GO: Biological Process
	TEK,PDGFB,KIT	cellular lipid metabolic process	0.02803	GO:0044255	GO: Biological Process
	PDGFB	vascular endothelial growth factor signaling pathway	0.02877	GO:0038084	GO: Biological Process
	ITGB3	receptor biosynthetic process	0.02877	GO:0032800	GO: Biological Process
	CD34	regulation of transforming growth factor beta production	0.02877	GO:0071634	GO: Biological Process
	MITF	positive regulation of DNA-templated transcription, initiation	0.02877	GO:2000144	GO: Biological Process
	HGF	negative regulation of peptidyl-serine phosphorylation	0.02877	GO:0033137	GO: Biological Process
	TEK	positive regulation of cell junction assembly	0.02877	GO:1901890	GO: Biological Process
	KIT,HGF	positive regulation of cell projection organization	0.02924	GO:0031346	GO: Biological Process
	PDGFB,HGF	regulation of DNA metabolic process	0.02926	GO:0051052	GO: Biological Process
	ITGB3,MITF	regulation of hemopoiesis	0.02926	GO:1903706	GO: Biological Process
	HGF	regulation of neuron projection regeneration	0.02926	GO:0070570	GO: Biological Process
	HGF	regulation of hydrogen peroxide-induced cell death	0.02926	GO:1903205	GO: Biological Process
	PDGFB	positive regulation of blood vessel endothelial cell migration	0.02926	GO:0043536	GO: Biological Process
	CD34	transforming growth factor beta production	0.02926	GO:0071604	GO: Biological Process
	ITGB3	positive regulation of G protein-coupled receptor signaling pathway	0.02926	GO:0045745	GO: Biological Process
	PDGFB	endothelial cell chemotaxis	0.02926	GO:0035767	GO: Biological Process
	TEK	trabecula formation	0.02926	GO:0060343	GO: Biological Process
	HGF	positive regulation of neurological system process	0.02926	GO:0031646	GO: Biological Process
	ITGB3	positive regulation of T cell migration	0.02926	GO:2000406	GO: Biological Process
	PDGFB,HGF,MITF	positive regulation of transcription by RNA polymerase II	0.02926	GO:0045944	GO: Biological Process
	TEK,PDGFB	response to acid chemical	0.02934	GO:0001101	GO: Biological Process
	PDGFB,ITGB3	regulation of metal ion transport	0.02959	GO:0010959	GO: Biological Process
	ITGB3	positive regulation of osteoclast differentiation	0.02999	GO:0045672	GO: Biological Process
	PDGFB	renal system process involved in regulation of systemic arterial blood pressure	0.02999	GO:0003071	GO: Biological Process
	ITGB3	regulation of macrophage derived foam cell differentiation	0.02999	GO:0010743	GO: Biological Process
	CD34,ITGB3	multicellular organismal homeostasis	0.02999	GO:0048871	GO: Biological Process
	ITGB3	negative regulation of lipid transport	0.03067	GO:0032369	GO: Biological Process
	ITGB3	osteoblast proliferation	0.03067	GO:0033687	GO: Biological Process
	HGF	cell death in response to hydrogen peroxide	0.03067	GO:0036474	GO: Biological Process
	KIT	embryonic hemopoiesis	0.03067	GO:0035162	GO: Biological Process
	TEK	negative regulation of endothelial cell apoptotic process	0.03067	GO:2000352	GO: Biological Process
	PDGFB	positive regulation of collagen biosynthetic process	0.03067	GO:0032967	GO: Biological Process
	TEK	heart trabecula morphogenesis	0.03067	GO:0061384	GO: Biological Process
	PDGFB,MITF	eye development	0.03141	GO:0001654	GO: Biological Process
	PDGFB,KIT,ITGB3	embryo development	0.03141	GO:0009790	GO: Biological Process
	HGF	regulation of p38MAPK cascade	0.03141	GO:1900744	GO: Biological Process
	PDGFB	positive regulation of collagen metabolic process	0.03141	GO:0010714	GO: Biological Process
	ITGB3	regulation of T cell migration	0.03141	GO:2000404	GO: Biological Process
	CD34	regulation of odontogenesis	0.03141	GO:0042481	GO: Biological Process
	PDGFB	regulation of fibroblast growth factor receptor signaling pathway	0.03223	GO:0040036	GO: Biological Process
	TEK	endochondral ossification	0.03223	GO:0001958	GO: Biological Process
	BGN	chondroitin sulfate proteoglycan biosynthetic process	0.03223	GO:0050650	GO: Biological Process
	TEK	replacement ossification	0.03223	GO:0036075	GO: Biological Process
	CD34,ITGB3	anatomical structure homeostasis	0.03267	GO:0060249	GO: Biological Process
	PDGFB,BGN,HGF	negative regulation of molecular function	0.03267	GO:0044092	GO: Biological Process
	TEK,HGF	ossification	0.03283	GO:0001503	GO: Biological Process
	PDGFB,ITGB3	calcium ion transport	0.03283	GO:0006816	GO: Biological Process
	ITGB3	macrophage derived foam cell differentiation	0.03283	GO:0010742	GO: Biological Process
	TEK	regulation of actin cytoskeleton reorganization	0.03283	GO:2000249	GO: Biological Process
	ITGB3	positive regulation of substrate adhesion-dependent cell spreading	0.03283	GO:1900026	GO: Biological Process
	ITGB3	positive regulation of lymphocyte migration	0.03283	GO:2000403	GO: Biological Process
	TEK,PDGFB,KIT	organophosphate metabolic process	0.03283	GO:0019637	GO: Biological Process
	PDGFB,KIT	glycerolipid metabolic process	0.03301	GO:0046486	GO: Biological Process
	ITGB3	positive regulation of tissue remodeling	0.0334	GO:0034105	GO: Biological Process
	PDGFB	protein kinase C signaling	0.0334	GO:0070528	GO: Biological Process
	MITF	regulation of DNA-templated transcription, initiation	0.0334	GO:2000142	GO: Biological Process
	ITGB3	foam cell differentiation	0.0334	GO:0090077	GO: Biological Process
	PDGFB	substrate-dependent cell migration	0.0334	GO:0006929	GO: Biological Process
	ITGB3	regulation of fibroblast migration	0.0334	GO:0010762	GO: Biological Process
	PDGFB,KIT	muscle cell differentiation	0.0334	GO:0042692	GO: Biological Process
	BGN,HGF,ITGB3	negative regulation of protein metabolic process	0.03381	GO:0051248	GO: Biological Process
	TEK,CD34	positive regulation of secretion by cell	0.03403	GO:1903532	GO: Biological Process
	ITGB3	regulation of extracellular matrix organization	0.03403	GO:1903053	GO: Biological Process
	KIT	regulation of long-term neuronal synaptic plasticity	0.03403	GO:0048169	GO: Biological Process
	HGF	p38MAPK cascade	0.03403	GO:0038066	GO: Biological Process
	ITGB3	mesodermal cell differentiation	0.03403	GO:0048333	GO: Biological Process
	KIT	bone cell development	0.03481	GO:0098751	GO: Biological Process
	TEK	regulation of vascular permeability	0.03481	GO:0043114	GO: Biological Process
	TEK	positive regulation of cytokine production involved in immune response	0.03481	GO:0002720	GO: Biological Process
	PDGFB	regulation of platelet activation	0.03481	GO:0010543	GO: Biological Process
	TEK,ITGB3	positive regulation of cell adhesion	0.03481	GO:0045785	GO: Biological Process
	BGN,HGF	negative regulation of protein phosphorylation	0.03491	GO:0001933	GO: Biological Process
	PDGFB	positive regulation of cyclin-dependent protein serine/threonine kinase activity	0.03557	GO:0045737	GO: Biological Process
	PDGFB	positive regulation of embryonic development	0.03557	GO:0040019	GO: Biological Process
	PDGFB,KIT	cell projection assembly	0.03631	GO:0030031	GO: Biological Process
	KIT	positive regulation of Notch signaling pathway	0.03638	GO:0045747	GO: Biological Process
	HGF	regulation of myelination	0.03638	GO:0031641	GO: Biological Process
	TEK,PDGFB	response to peptide hormone	0.03695	GO:0043434	GO: Biological Process
	PDGFB	eye photoreceptor cell development	0.03695	GO:0042462	GO: Biological Process
	PDGFB	regulation of polysaccharide biosynthetic process	0.03695	GO:0032885	GO: Biological Process
	PDGFB	positive regulation of cyclin-dependent protein kinase activity	0.03695	GO:1904031	GO: Biological Process
	HGF	negative regulation of oxidative stress-induced cell death	0.03695	GO:1903202	GO: Biological Process
	HGF	negative regulation of extrinsic apoptotic signaling pathway via death domain receptors	0.03695	GO:1902042	GO: Biological Process
	KIT	positive regulation of phospholipase C activity	0.03695	GO:0010863	GO: Biological Process
	TEK,CD34	regulation of protein secretion	0.037	GO:0050708	GO: Biological Process
	KIT	detection of mechanical stimulus involved in sensory perception	0.03779	GO:0050974	GO: Biological Process
	TEK,CD34	positive regulation of secretion	0.03783	GO:0051047	GO: Biological Process
	TEK,ITGB3	regulation of cytoskeleton organization	0.03809	GO:0051493	GO: Biological Process
	PDGFB,ITGB3	divalent metal ion transport	0.03828	GO:0070838	GO: Biological Process
	PDGFB,ITGB3	regulation of ion transmembrane transport	0.03828	GO:0034765	GO: Biological Process
	PDGFB	regulation of collagen biosynthetic process	0.03828	GO:0032965	GO: Biological Process
	ITGB3	regulation of cell adhesion mediated by integrin	0.03828	GO:0033628	GO: Biological Process
	PDGFB	positive regulation of protein tyrosine kinase activity	0.03828	GO:0061098	GO: Biological Process
	BGN	sulfur compound catabolic process	0.03828	GO:0044273	GO: Biological Process
	PDGFB,ITGB3	divalent inorganic cation transport	0.03864	GO:0072511	GO: Biological Process
	HGF	negative regulation of cellular response to oxidative stress	0.03887	GO:1900408	GO: Biological Process
	PDGFB	regulation of renal system process	0.03887	GO:0098801	GO: Biological Process
	HGF	negative regulation of interleukin-6 production	0.03887	GO:0032715	GO: Biological Process
	HGF	negative regulation of response to oxidative stress	0.03887	GO:1902883	GO: Biological Process
	ITGB3	regulation of lipid storage	0.03887	GO:0010883	GO: Biological Process
	PDGFB,KIT,ITGB3	cellular response to endogenous stimulus	0.03912	GO:0071495	GO: Biological Process
	KIT,HGF	positive regulation of neurogenesis	0.03934	GO:0050769	GO: Biological Process
	ITGB3	negative chemotaxis	0.03946	GO:0050919	GO: Biological Process
	KIT	regulation of phospholipase C activity	0.03946	GO:1900274	GO: Biological Process
	PDGFB	cellular response to vascular endothelial growth factor stimulus	0.03946	GO:0035924	GO: Biological Process
	BGN	chondroitin sulfate metabolic process	0.03946	GO:0030204	GO: Biological Process
	PDGFB,ITGB3	regulation of transmembrane transport	0.04009	GO:0034762	GO: Biological Process
	BGN,HGF	negative regulation of phosphorylation	0.04009	GO:0042326	GO: Biological Process
	PDGFB	regulation of protein autophosphorylation	0.04009	GO:0031952	GO: Biological Process
	ITGB3	T cell migration	0.04009	GO:0072678	GO: Biological Process
	HGF	regulation of response to reactive oxygen species	0.04009	GO:1901031	GO: Biological Process
	TEK,PDGFB	response to peptide	0.04062	GO:1901652	GO: Biological Process
	KIT	stem cell division	0.04062	GO:0017145	GO: Biological Process
	HGF	negative regulation of mitochondrion organization	0.04062	GO:0010823	GO: Biological Process
	ITGB3	regulation of bone resorption	0.04062	GO:0045124	GO: Biological Process
	PDGFB	positive regulation of vasoconstriction	0.04062	GO:0045907	GO: Biological Process
	ITGB3	regulation of lymphocyte migration	0.04062	GO:2000401	GO: Biological Process
	PDGFB,KIT	embryonic organ development	0.04062	GO:0048568	GO: Biological Process
	PDGFB,KIT	reproductive structure development	0.04108	GO:0048608	GO: Biological Process
	TEK	branching involved in blood vessel morphogenesis	0.04108	GO:0001569	GO: Biological Process
	BGN	chondroitin sulfate proteoglycan metabolic process	0.04108	GO:0050654	GO: Biological Process
	PDGFB	negative regulation of blood circulation	0.04108	GO:1903523	GO: Biological Process
	TEK	negative regulation of epithelial cell apoptotic process	0.04108	GO:1904036	GO: Biological Process
	TEK	regulation of endothelial cell apoptotic process	0.04108	GO:2000351	GO: Biological Process
	PDGFB	regulation of polysaccharide metabolic process	0.04108	GO:0032881	GO: Biological Process
	PDGFB,KIT	reproductive system development	0.04142	GO:0061458	GO: Biological Process
	HGF	regulation of release of cytochrome c from mitochondria	0.04168	GO:0090199	GO: Biological Process
	PDGFB	collagen biosynthetic process	0.04168	GO:0032964	GO: Biological Process
	TEK	trabecula morphogenesis	0.04168	GO:0061383	GO: Biological Process
	PDGFB	regulation of collagen metabolic process	0.04168	GO:0010712	GO: Biological Process
	PDGFB	neuron maturation	0.04245	GO:0042551	GO: Biological Process
	ITGB3	regulation of substrate adhesion-dependent cell spreading	0.04245	GO:1900024	GO: Biological Process
	KIT	programmed cell death involved in cell development	0.0431	GO:0010623	GO: Biological Process
	BGN	negative regulation of JAK-STAT cascade	0.0431	GO:0046426	GO: Biological Process
	BGN	negative regulation of STAT cascade	0.0431	GO:1904893	GO: Biological Process
	ITGB3	heterotypic cell-cell adhesion	0.0431	GO:0034113	GO: Biological Process
	PDGFB,HGF	gland development	0.04348	GO:0048732	GO: Biological Process
	CD34	negative regulation of tumor necrosis factor production	0.04371	GO:0032720	GO: Biological Process
	PDGFB	negative regulation of lipid biosynthetic process	0.04371	GO:0051055	GO: Biological Process
	TEK	endothelial cell apoptotic process	0.04371	GO:0072577	GO: Biological Process
	TEK,CD34	positive regulation of protein transport	0.04371	GO:0051222	GO: Biological Process
	PDGFB	photoreceptor cell development	0.0443	GO:0042461	GO: Biological Process
	TEK	regulation of focal adhesion assembly	0.0443	GO:0051893	GO: Biological Process
	PDGFB	positive regulation of mitotic nuclear division	0.0443	GO:0045840	GO: Biological Process
	TEK	regulation of cell-substrate junction assembly	0.0443	GO:0090109	GO: Biological Process
	TEK,PDGFB,KIT	lipid metabolic process	0.04471	GO:0006629	GO: Biological Process
	CD34	negative regulation of tumor necrosis factor superfamily cytokine production	0.04505	GO:1903556	GO: Biological Process
	TEK,ITGB3	regulation of cytoplasmic transport	0.04522	GO:1903649	GO: Biological Process
	KIT	mast cell activation involved in immune response	0.04554	GO:0002279	GO: Biological Process
	ITGB3	cell adhesion mediated by integrin	0.04554	GO:0033627	GO: Biological Process
	TEK	regulation of adherens junction organization	0.04554	GO:1903391	GO: Biological Process
	CD34	negative regulation of cytokine secretion	0.04554	GO:0050710	GO: Biological Process
	KIT	mast cell degranulation	0.04554	GO:0043303	GO: Biological Process
	CD34,ITGB3	negative regulation of transport	0.04582	GO:0051051	GO: Biological Process
	KIT	megakaryocyte differentiation	0.04621	GO:0030219	GO: Biological Process
	TEK	regulation of NIK/NF-kappaB signaling	0.04621	GO:1901222	GO: Biological Process
	TEK,KIT	skeletal system development	0.04644	GO:0001501	GO: Biological Process
	KIT,HGF	positive regulation of nervous system development	0.04654	GO:0051962	GO: Biological Process
	PDGFB	eye photoreceptor cell differentiation	0.04669	GO:0001754	GO: Biological Process
	PDGFB	regulation of blood vessel endothelial cell migration	0.04669	GO:0043535	GO: Biological Process
	KIT	mast cell mediated immunity	0.04669	GO:0002448	GO: Biological Process
	CD34	negative regulation of reactive oxygen species metabolic process	0.04669	GO:2000378	GO: Biological Process
	TEK,CD34,ITGB3	regulation of cellular localization	0.04702	GO:0060341	GO: Biological Process
	TEK	endochondral bone morphogenesis	0.04721	GO:0060350	GO: Biological Process
	KIT	positive regulation of phospholipase activity	0.04721	GO:0010518	GO: Biological Process
	ITGB3	regulation of bone remodeling	0.04721	GO:0046850	GO: Biological Process
	HGF	regulation of oxidative stress-induced cell death	0.04721	GO:1903201	GO: Biological Process
	TEK,CD34	protein secretion	0.04769	GO:0009306	GO: Biological Process
	CD34	regulation of interleukin-2 production	0.04793	GO:0032663	GO: Biological Process
	KIT	detection of mechanical stimulus	0.04858	GO:0050982	GO: Biological Process
	ITGB3	positive regulation of myeloid leukocyte differentiation	0.04858	GO:0002763	GO: Biological Process
	BGN	peptide cross-linking	0.04858	GO:0018149	GO: Biological Process
	KIT,BGN	cytokine-mediated signaling pathway	0.04918	GO:0019221	GO: Biological Process
	BGN	blood vessel remodeling	0.04928	GO:0001974	GO: Biological Process
	KIT	lysosome localization	0.04985	GO:0032418	GO: Biological Process
	ITGB3	platelet aggregation	0.04985	GO:0070527	GO: Biological Process
	KIT	lamellipodium assembly	0.04985	GO:0030032	GO: Biological Process
	HGF	regulation of morphogenesis of a branching structure	0.04985	GO:0060688	GO: Biological Process
	TEK,PDGFB,KIT,HGF,ITGB3	Rap1 signaling pathway	6.819e-06	868086	KEGG
	TEK,PDGFB,KIT,HGF,ITGB3	SOS-mediated signalling	6.819e-06	1269440	REACTOME
	TEK,PDGFB,KIT,HGF,ITGB3	RAF/MAP kinase cascade	6.819e-06	1269285	REACTOME
	TEK,PDGFB,KIT,HGF,ITGB3	SHC1 events in EGFR signaling	6.819e-06	1269383	REACTOME
	TEK,PDGFB,KIT,HGF,ITGB3	GRB2 events in EGFR signaling	6.819e-06	1269382	REACTOME
	TEK,PDGFB,KIT,HGF,ITGB3	Signalling to p38 via RIT and RIN	6.819e-06	1269468	REACTOME
	TEK,PDGFB,KIT,HGF,ITGB3	ARMS-mediated activation	6.819e-06	1269471	REACTOME
	TEK,PDGFB,KIT,HGF,ITGB3	Frs2-mediated activation	6.819e-06	1269470	REACTOME
	TEK,PDGFB,KIT,HGF,ITGB3	MAPK1/MAPK3 signaling	6.819e-06	1269502	REACTOME
	TEK,PDGFB,KIT,HGF,ITGB3	Prolonged ERK activation events	6.819e-06	1269469	REACTOME
	TEK,PDGFB,KIT,HGF,ITGB3	Signaling by Leptin	6.819e-06	1269632	REACTOME
	TEK,PDGFB,KIT,HGF,ITGB3	Interleukin receptor SHC signaling	6.819e-06	1269322	REACTOME
	TEK,PDGFB,KIT,HGF,ITGB3	Signalling to RAS	6.819e-06	1269465	REACTOME
	TEK,PDGFB,KIT,HGF,ITGB3	VEGFR2 mediated cell proliferation	6.819e-06	1269485	REACTOME
	TEK,PDGFB,KIT,HGF,ITGB3	Interleukin-2 signaling	6.819e-06	1269321	REACTOME
	TEK,PDGFB,KIT,HGF,ITGB3	Signalling to ERKs	6.819e-06	1269464	REACTOME
	TEK,PDGFB,KIT,HGF,ITGB3	RET signaling	6.819e-06	1427866	REACTOME
	TEK,PDGFB,KIT,HGF,ITGB3	FCERI mediated MAPK activation	6.819e-06	1269299	REACTOME
	TEK,PDGFB,KIT,HGF,ITGB3	Interleukin-3, 5 and GM-CSF signaling	6.819e-06	1269323	REACTOME
	TEK,PDGFB,KIT,HGF,ITGB3	NCAM signaling for neurite out-growth	7.086e-06	1270312	REACTOME
	TEK,PDGFB,KIT,HGF,ITGB3	MAPK family signaling cascades	8.205e-06	1269501	REACTOME
	TEK,PDGFB,KIT,HGF,ITGB3	IRS-mediated signalling	8.205e-06	1269431	REACTOME
	TEK,PDGFB,KIT,HGF,ITGB3	Insulin receptor signalling cascade	8.205e-06	1269429	REACTOME
	TEK,PDGFB,KIT,HGF,ITGB3	IRS-related events triggered by IGF1R	8.205e-06	1269620	REACTOME
	TEK,PDGFB,KIT,HGF,ITGB3	IGF1R signaling cascade	8.205e-06	1269618	REACTOME
	TEK,PDGFB,KIT,HGF,ITGB3	Signaling by Type 1 Insulin-like Growth Factor 1 Receptor (IGF1R)	8.205e-06	1269617	REACTOME
	TEK,PDGFB,KIT,HGF,ITGB3	Signaling by Insulin receptor	1.135e-05	1269428	REACTOME
	TEK,PDGFB,KIT,HGF,ITGB3	VEGFA-VEGFR2 Pathway	1.215e-05	1269483	REACTOME
	TEK,PDGFB,KIT,HGF,ITGB3	Signaling by SCF-KIT	1.252e-05	1269487	REACTOME
	TEK,PDGFB,KIT,HGF,ITGB3	Signaling by VEGF	1.252e-05	1269480	REACTOME
	TEK,PDGFB,KIT,HGF,ITGB3	PI3K-Akt signaling pathway	1.252e-05	692234	KEGG
	TEK,PDGFB,KIT,HGF,ITGB3	Downstream signal transduction	1.458e-05	1269479	REACTOME
	TEK,PDGFB,KIT,HGF,ITGB3	DAP12 signaling	1.494e-05	1269284	REACTOME
	TEK,PDGFB,KIT,HGF,ITGB3	Signaling by EGFR	1.617e-05	1269380	REACTOME
	TEK,PDGFB,KIT,HGF,ITGB3	DAP12 interactions	1.724e-05	1269283	REACTOME
	TEK,PDGFB,KIT,HGF,ITGB3	Signaling by PDGF	1.786e-05	1269478	REACTOME
	TEK,PDGFB,KIT,HGF,ITGB3	Fc epsilon receptor (FCERI) signaling	1.786e-05	1269298	REACTOME
	TEK,PDGFB,KIT,HGF,ITGB3	NGF signalling via TRKA from the plasma membrane	1.951e-05	1269460	REACTOME
	TEK,PDGFB,KIT,HGF,ITGB3	Gastrin-CREB signalling pathway via PKC and MAPK	3.673e-05	1269592	REACTOME
	TEK,PDGFB,KIT,HGF,ITGB3	Signalling by NGF	5.29e-05	1269443	REACTOME
	PDGFB,KIT,HGF	Constitutive Signaling by Aberrant PI3K in Cancer	6.041e-05	1268880	REACTOME
	TEK,PDGFB,KIT,HGF	Ras signaling pathway	6.672e-05	868085	KEGG
	PDGFB,HGF,MITF	Melanoma	6.899e-05	83114	KEGG
	TEK,PDGFB,KIT,HGF,ITGB3	Signaling by Interleukins	7.636e-05	1269318	REACTOME
	TEK,PDGFB,KIT,HGF,ITGB3	Axon guidance	9.178e-05	1270303	REACTOME
	PDGFB,KIT,HGF	PI5P, PP2A and IER3 Regulate PI3K/AKT Signaling	0.0001296	1383020	REACTOME
	PDGFB,KIT,HGF	PI3K/AKT Signaling in Cancer	0.0001405	1268879	REACTOME
	PDGFB,KIT,HGF	Negative regulation of the PI3K/AKT network	0.0001567	1269191	REACTOME
	CD34,KIT,ITGB3	Hematopoietic cell lineage	0.0001687	83078	KEGG
	PDGFB,KIT,HGF	PIP3 activates AKT signaling	0.0003526	1269188	REACTOME
	PDGFB,KIT,HGF	PI3K/AKT activation	0.0003639	1269473	REACTOME
	PDGFB,KIT,HGF	GAB1 signalosome	0.0003639	1269384	REACTOME
	TEK,PDGFB,KIT,HGF,ITGB3	Cytokine Signaling in Immune system	0.0003645	1269310	REACTOME
	PDGFB,KIT,HGF,ITGB3	Diseases of signal transduction	0.0003645	1268855	REACTOME
	PDGFB,HGF,ITGB3	Platelet degranulation	0.000377	1269367	REACTOME
	PDGFB,KIT,HGF	Role of LAT2/NTAL/LAB on calcium mobilization	0.0004063	1269302	REACTOME
	PDGFB,HGF,ITGB3	Response to elevated platelet cytosolic Ca2+	0.0004063	1269365	REACTOME
	PDGFB,KIT,HGF,MITF	Pathways in cancer	0.0004241	83105	KEGG
	PDGFB,KIT,BGN,HGF,ITGB3	Disease	0.000606	1268854	REACTOME
	HGF,ITGB3	Arf6 signaling events	0.0009528	138034	Pathway Interaction Database
	PDGFB,HGF,ITGB3	Focal adhesion	0.001127	83067	KEGG
	PDGFB,KIT,HGF	Downstream signaling events of B Cell Receptor (BCR)	0.001127	1269185	REACTOME
	TEK,PDGFB,KIT,HGF,ITGB3	Developmental Biology	0.001613	1270302	REACTOME
	PDGFB,ITGB3	Non-integrin membrane-ECM interactions	0.00164	1270254	REACTOME
	PDGFB,KIT,HGF	Signaling by the B Cell Receptor (BCR)	0.001773	1269183	REACTOME
	KIT,MITF	Signaling events mediated by Stem cell factor receptor (c-Kit)	0.002033	138068	Pathway Interaction Database
	TEK,PDGFB,HGF,ITGB3	Hemostasis	0.002347	1269340	REACTOME
	BGN,ITGB3	ECM proteoglycans	0.002371	1270256	REACTOME
	PDGFB,KIT,HGF	Cytokine-cytokine receptor interaction	0.002474	83051	KEGG
	PDGFB,HGF,ITGB3	Platelet activation, signaling and aggregation	0.002768	1269350	REACTOME
	PDGFB,HGF	Renal cell carcinoma	0.002951	83107	KEGG
	PDGFB,BGN,ITGB3	Extracellular matrix organization	0.003159	1270244	REACTOME
	TEK,PDGFB,KIT,HGF,ITGB3	Innate Immune System	0.003434	1269203	REACTOME
	TEK,PDGFB,KIT,HGF,ITGB3	Signaling by GPCR	0.003866	1269543	REACTOME
	CD34,KIT	C-MYB transcription factor network	0.004013	138073	Pathway Interaction Database
	PDGFB,HGF	EGFR tyrosine kinase inhibitor resistance	0.004062	1404798	KEGG
	TEK	angiopoietin signaling	0.004167	PW:0000489	Pathway Ontology
	CD34,PDGFB,KIT,HGF	Adaptive Immune System	0.005267	1269171	REACTOME
	HGF	MET activates STAT3	0.00609	1457803	REACTOME
	KIT,MITF	Melanogenesis	0.006273	83092	KEGG
	HGF	MET activates PTPN11	0.009655	1457798	REACTOME
	HGF	MET interacts with TNS proteins	0.009655	1457801	REACTOME
	PDGFB	transforming growth factor-beta signaling	0.009655	PW:0000206	Pathway Ontology
	ITGB3,MITF	Osteoclast differentiation	0.009812	193147	KEGG
	HGF	MET activates PI3K/AKT signaling	0.01105	1457797	REACTOME
	HGF	MET Receptor Activation	0.01105	1457795	REACTOME
	ITGB3	platelet aggregation	0.01105	PW:0000508	Pathway Ontology
	PDGFB,ITGB3	Fluid shear stress and atherosclerosis	0.01113	1474302	KEGG
	TEK,ITGB3	Cell surface interactions at the vascular wall	0.01116	1269373	REACTOME
	PDGFB,KIT	Phospholipase D signaling pathway	0.01149	1311074	KEGG
	TEK,PDGFB	Angiogenesis	0.01193	P00005	PantherDB
	BGN	Defective CHST14 causes EDS, musculocontractural type	0.01193	1269018	REACTOME
	BGN	Defective CHST3 causes SEDCJD	0.01193	1269017	REACTOME
	BGN	Defective CHSY1 causes TPBS	0.01193	1269016	REACTOME
	HGF	MET receptor recycling	0.01684	1457804	REACTOME
	BGN	Dermatan sulfate biosynthesis	0.0176	1269986	REACTOME
	CD34	Adhesion and Diapedesis of Lymphocytes	0.0176	M1469	MSigDB C2 BIOCARTA (v6.0)
	HGF	MET activates RAS signaling	0.0176	1457796	REACTOME
	HGF	MET activates RAP1 and RAC1	0.0176	1457802	REACTOME
	HGF	scatter factor/hepatocyte growth factor signaling	0.0176	PW:0000578	Pathway Ontology
	ITGB3	Ticlopidine Pathway	0.01793	SMP00261	SMPDB
	ITGB3	Abciximab Pathway	0.01793	SMP00265	SMPDB
	ITGB3	PECAM1 interactions	0.01793	1269375	REACTOME
	ITGB3	Dipyridamole Pathway	0.01793	SMP00264	SMPDB
	ITGB3	Cilostazol Pathway	0.01793	SMP00263	SMPDB
	ITGB3	Eptifibatide Pathway	0.01793	SMP00266	SMPDB
	ITGB3	Tirofiban Pathway	0.01793	SMP00267	SMPDB
	HGF,ITGB3	Proteoglycans in cancer	0.01816	782000	KEGG
	PDGFB,ITGB3	Regulation of actin cytoskeleton	0.01956	83089	KEGG
	BGN	CS/DS degradation	0.02034	1269987	REACTOME
	ITGB3	GRB2:SOS provides linkage to MAPK signaling for Integrins	0.02242	1269360	REACTOME
	KIT	TFAP2 (AP-2) family regulates transcription of growth factors and their receptors	0.02242	1427841	REACTOME
	KIT	Regulation of KIT signaling	0.02242	1269488	REACTOME
	ITGB3	p130Cas linkage to MAPK signaling for integrins	0.02242	1269361	REACTOME
	HGF	Syndecan-1-mediated signaling events	0.023	138046	Pathway Interaction Database
	MITF	SUMOylation of transcription factors	0.023	1339110	REACTOME
	CD34	IL 17 Signaling Pathway	0.023	M19422	MSigDB C2 BIOCARTA (v6.0)
	ITGB3	Acetylsalicylic Acid Pathway	0.023	SMP00083	SMPDB
	ITGB3	Clopidogrel Pathway	0.02374	SMP00260	SMPDB
	TEK	Tie2 Signaling	0.02374	1269374	REACTOME
	ITGB3	uCalpain and friends in Cell spread	0.02374	M13143	MSigDB C2 BIOCARTA (v6.0)
	BGN	Defective B3GALT6 causes EDSP2 and SEMDJL1	0.02435	1309217	REACTOME
	BGN	Defective B4GALT7 causes EDS, progeroid type	0.02435	1269014	REACTOME
	BGN	Defective B3GAT3 causes JDSSDHD	0.02435	1269015	REACTOME
	ITGB3	Etodolac Pathway	0.02435	SMP00084	SMPDB
	ITGB3	Valdecoxib Pathway	0.02435	SMP00116	SMPDB
	ITGB3	S1P1 pathway	0.02435	137937	Pathway Interaction Database
	ITGB3	Celecoxib Pathway	0.02435	SMP00096	SMPDB
	ITGB3	Rofecoxib Pathway	0.02435	SMP00087	SMPDB
	ITGB3	Meloxicam Pathway	0.02435	SMP00106	SMPDB
	HGF	MET activates PTK2 signaling	0.02435	1457800	REACTOME
	HGF	Negative regulation of MET activity	0.02499	1457805	REACTOME
	ITGB3	Syndecan interactions	0.02499	1270255	REACTOME
	ITGB3	Signal transduction by L1	0.02499	1270326	REACTOME
	BGN	Chondroitin sulfate biosynthesis	0.02598	1269985	REACTOME
	ITGB3	Nectin adhesion pathway	0.02927	138054	Pathway Interaction Database
	PDGFB,ITGB3	MicroRNAs in cancer	0.02957	852705	KEGG
	BGN	Diseases associated with glycosaminoglycan metabolism	0.02957	1269011	REACTOME
	BGN	A tetrasaccharide linker sequence is required for GAG synthesis	0.02957	1269981	REACTOME
	KIT	Regulation of BAD phosphorylation	0.02957	M85	MSigDB C2 BIOCARTA (v6.0)
	ITGB3	Ephrin B reverse signaling	0.03026	138052	Pathway Interaction Database
	ITGB3	Phospholipids as signalling intermediaries	0.03026	M10579	MSigDB C2 BIOCARTA (v6.0)
	HGF	Interleukin-7 signaling	0.03072	1269326	REACTOME
	ITGB3	Integrin alphaIIb beta3 signaling	0.03072	1269359	REACTOME
	ITGB3	S1P3 pathway	0.03072	138063	Pathway Interaction Database
	ITGB3	Molecules associated with elastic fibres	0.03352	1270252	REACTOME
	HGF	MET promotes cell motility	0.03352	1457799	REACTOME
	ITGB3	Osteopontin-mediated events	0.03436	137960	Pathway Interaction Database
	PDGFB,HGF	Genes encoding secreted soluble factors	0.03591	M5883	MSigDB C2 BIOCARTA (v6.0)
	BGN	Genes encoding proteoglycans	0.03655	M5882	MSigDB C2 BIOCARTA (v6.0)
	ITGB3	Signaling by high-kinase activity BRAF mutants	0.03655	1457783	REACTOME
	MITF	Signaling mediated by p38-alpha and p38-beta	0.03655	138012	Pathway Interaction Database
	HGF	Signaling events mediated by TCPTP	0.03734	169350	Pathway Interaction Database
	HGF	Signaling of Hepatocyte Growth Factor Receptor	0.03811	M19358	MSigDB C2 BIOCARTA (v6.0)
	ITGB3	integrin signaling	0.03838	PW:0000286	Pathway Ontology
	ITGB3	Platelet Aggregation (Plug Formation)	0.03838	1269358	REACTOME
	TNS1	Integrin Signaling Pathway	0.03838	M3342	MSigDB C2 BIOCARTA (v6.0)
	ITGB3	Paradoxical activation of RAF signaling by kinase inactive BRAF	0.03864	1457785	REACTOME
	ITGB3	Signaling by moderate kinase activity BRAF mutants	0.03864	1457784	REACTOME
	ITGB3	MAP2K and MAPK activation	0.03864	1269287	REACTOME
	ITGB3	Blood coagulation	0.03889	P00011	PantherDB
	HGF	Stabilization and expansion of the E-cadherin adherens junction	0.03889	137918	Pathway Interaction Database
	KIT	Transcriptional regulation by the AP-2 (TFAP2) family of transcription factors	0.03889	1427839	REACTOME
	ITGB3	Elastic fibre formation	0.04056	1270251	REACTOME
	MITF	IL6-mediated signaling events	0.04126	137932	Pathway Interaction Database
	PDGFB,BGN,HGF	Ensemble of genes encoding extracellular matrix and extracellular matrix-associated proteins	0.04321	M5889	MSigDB C2 BIOCARTA (v6.0)
	ITGB3	Integrins in angiogenesis	0.04357	137999	Pathway Interaction Database
	HGF	FGF signaling pathway	0.04424	137989	Pathway Interaction Database
	TEK	Angiopoietin receptor Tie2-mediated signaling	0.0449	137917	Pathway Interaction Database
	HGF	Malaria	0.04555	152665	KEGG
	ITGB3	Signaling events mediated by PTP1B	0.04619	138017	Pathway Interaction Database
	ITGB3	Signaling by RAS mutants	0.04683	1457782	REACTOME
	BGN	Chondroitin sulfate/dermatan sulfate metabolism	0.04745	1269984	REACTOME
	BGN	Heparan sulfate/heparin (HS-GAG) metabolism	0.04869	1269980	REACTOME
	PDGFB	PDGFR-beta signaling pathway	0.04869	138071	Pathway Interaction Database
	KIT	Acute myeloid leukemia	0.04929	83117	KEGG
	MITF	Regulation of retinoblastoma protein	0.04989	137916	Pathway Interaction Database

## Sheet: MEG3 module in PPR-T1 net
Protein coding genes in the module	Enriched protein coding	Category name	Adjusted P-value (BH)	Category ID	Resource
CD34, CXCL12, DCN, HGF, ITGB3, KIT, MITF, PDGFRB	DCN,CD34,CXCL12,KIT,PDGFRB,HGF,ITGB3,MITF	cell migration	3.879e-07	GO:0016477	GO: Biological Process
	DCN,CD34,CXCL12,KIT,PDGFRB,HGF,ITGB3	vasculature development	3.879e-07	GO:0001944	GO: Biological Process
	DCN,CD34,CXCL12,KIT,PDGFRB,HGF,ITGB3,MITF	localization of cell	3.879e-07	GO:0051674	GO: Biological Process
	DCN,CD34,CXCL12,KIT,PDGFRB,HGF,ITGB3,MITF	cell motility	3.879e-07	GO:0048870	GO: Biological Process
	DCN,CD34,CXCL12,KIT,PDGFRB,HGF,ITGB3,MITF	locomotion	1.37e-06	GO:0040011	GO: Biological Process
	DCN,CD34,CXCL12,PDGFRB,HGF,ITGB3	angiogenesis	1.37e-06	GO:0001525	GO: Biological Process
	CD34,CXCL12,KIT,PDGFRB,HGF,ITGB3,MITF	negative regulation of cell death	1.571e-06	GO:0060548	GO: Biological Process
	DCN,CD34,CXCL12,KIT,PDGFRB,HGF,ITGB3,MITF	movement of cell or subcellular component	1.571e-06	GO:0006928	GO: Biological Process
	DCN,CD34,CXCL12,KIT,PDGFRB,HGF,ITGB3,MITF	regulation of multicellular organismal development	1.571e-06	GO:2000026	GO: Biological Process
	DCN,KIT,PDGFRB,HGF	positive regulation of phosphatidylinositol 3-kinase signaling	1.571e-06	GO:0014068	GO: Biological Process
	DCN,CD34,CXCL12,KIT,PDGFRB,HGF,ITGB3	circulatory system development	1.571e-06	GO:0072359	GO: Biological Process
	DCN,CD34,CXCL12,KIT,PDGFRB,HGF,ITGB3	cardiovascular system development	1.571e-06	GO:0072358	GO: Biological Process
	DCN,CD34,CXCL12,PDGFRB,HGF,ITGB3	blood vessel morphogenesis	1.768e-06	GO:0048514	GO: Biological Process
	DCN,CD34,KIT,HGF,ITGB3	regulation of vasculature development	2.816e-06	GO:1901342	GO: Biological Process
	CD34,PDGFRB,ITGB3	glomerular mesangium development	3.109e-06	GO:0072109	GO: Biological Process
	DCN,CD34,CXCL12,PDGFRB,HGF,ITGB3	blood vessel development	3.803e-06	GO:0001568	GO: Biological Process
	DCN,CXCL12,KIT,PDGFRB,HGF,ITGB3,MITF	positive regulation of cellular component organization	3.803e-06	GO:0051130	GO: Biological Process
	DCN,CD34,CXCL12,KIT,PDGFRB,HGF,ITGB3	positive regulation of developmental process	4.96e-06	GO:0051094	GO: Biological Process
	DCN,CXCL12,KIT,PDGFRB,HGF,ITGB3	regulation of cell migration	7.135e-06	GO:0030334	GO: Biological Process
	CD34,PDGFRB,ITGB3	glomerulus vasculature development	7.875e-06	GO:0072012	GO: Biological Process
	CD34,PDGFRB,ITGB3	kidney vasculature development	8.751e-06	GO:0061440	GO: Biological Process
	CD34,PDGFRB,ITGB3	renal system vasculature development	8.751e-06	GO:0061437	GO: Biological Process
	DCN,CXCL12,KIT,PDGFRB,HGF,ITGB3	regulation of cell motility	8.751e-06	GO:2000145	GO: Biological Process
	CD34,CXCL12,KIT,ITGB3,MITF	leukocyte migration	1.093e-05	GO:0050900	GO: Biological Process
	DCN,CXCL12,KIT,PDGFRB,HGF,ITGB3	regulation of cellular component movement	1.303e-05	GO:0051270	GO: Biological Process
	DCN,CXCL12,KIT,PDGFRB,HGF,ITGB3	regulation of locomotion	1.303e-05	GO:0040012	GO: Biological Process
	CD34,KIT,HGF,ITGB3	positive regulation of vasculature development	1.303e-05	GO:1904018	GO: Biological Process
	DCN,KIT,PDGFRB,HGF	regulation of phosphatidylinositol 3-kinase signaling	1.303e-05	GO:0014066	GO: Biological Process
	CD34,CXCL12,KIT,PDGFRB,HGF,ITGB3,MITF	regulation of cell death	1.426e-05	GO:0010941	GO: Biological Process
	CXCL12,KIT,PDGFRB,HGF,ITGB3	positive regulation of cell migration	1.772e-05	GO:0030335	GO: Biological Process
	DCN,KIT,PDGFRB,HGF	phosphatidylinositol 3-kinase signaling	1.811e-05	GO:0014065	GO: Biological Process
	CXCL12,KIT,PDGFRB,HGF,ITGB3	positive regulation of cell motility	1.916e-05	GO:2000147	GO: Biological Process
	CXCL12,KIT,PDGFRB,HGF,ITGB3	positive regulation of cellular component movement	2.112e-05	GO:0051272	GO: Biological Process
	CXCL12,KIT,PDGFRB,HGF,ITGB3	positive regulation of locomotion	2.206e-05	GO:0040017	GO: Biological Process
	DCN,KIT,PDGFRB,HGF	phosphatidylinositol-mediated signaling	3.934e-05	GO:0048015	GO: Biological Process
	DCN,KIT,PDGFRB,HGF	inositol lipid-mediated signaling	4.049e-05	GO:0048017	GO: Biological Process
	DCN,CD34,CXCL12,KIT,HGF,ITGB3	regulation of anatomical structure morphogenesis	4.388e-05	GO:0022603	GO: Biological Process
	CXCL12,KIT,PDGFRB,HGF,ITGB3	chemotaxis	4.931e-05	GO:0006935	GO: Biological Process
	CXCL12,KIT,PDGFRB,HGF,ITGB3	taxis	4.931e-05	GO:0042330	GO: Biological Process
	CD34,PDGFRB	metanephric glomerular mesangium development	5.333e-05	GO:0072223	GO: Biological Process
	DCN,CD34,HGF,ITGB3	regulation of angiogenesis	5.692e-05	GO:0045765	GO: Biological Process
	KIT,PDGFRB,HGF,ITGB3	regulation of peptidyl-tyrosine phosphorylation	5.692e-05	GO:0050730	GO: Biological Process
	CD34,PDGFRB,ITGB3	glomerulus development	6.48e-05	GO:0032835	GO: Biological Process
	DCN,KIT,PDGFRB,HGF,ITGB3,MITF	peptidyl-amino acid modification	6.48e-05	GO:0018193	GO: Biological Process
	CXCL12,KIT,PDGFRB,HGF	cell chemotaxis	6.763e-05	GO:0060326	GO: Biological Process
	DCN,CD34,CXCL12,PDGFRB,HGF,ITGB3	anatomical structure formation involved in morphogenesis	8.11e-05	GO:0048646	GO: Biological Process
	DCN,KIT,PDGFRB,HGF,ITGB3	transmembrane receptor protein tyrosine kinase signaling pathway	0.000106	GO:0007169	GO: Biological Process
	DCN,CD34,PDGFRB,ITGB3	kidney development	0.0001072	GO:0001822	GO: Biological Process
	CD34,PDGFRB	metanephric glomerulus vasculature development	0.0001218	GO:0072239	GO: Biological Process
	DCN,CD34,PDGFRB,ITGB3	renal system development	0.0001305	GO:0072001	GO: Biological Process
	DCN,KIT,PDGFRB,HGF,ITGB3	regulation of protein kinase activity	0.0001611	GO:0045859	GO: Biological Process
	DCN,CXCL12,KIT,ITGB3	ameboidal-type cell migration	0.0001987	GO:0001667	GO: Biological Process
	DCN,CD34,PDGFRB,ITGB3	urogenital system development	0.0002134	GO:0001655	GO: Biological Process
	CXCL12,KIT	germ cell migration	0.000217	GO:0008354	GO: Biological Process
	DCN,KIT,PDGFRB,HGF,ITGB3	regulation of kinase activity	0.0002243	GO:0043549	GO: Biological Process
	CD34,KIT,PDGFRB,ITGB3,MITF	hemopoiesis	0.0002306	GO:0030097	GO: Biological Process
	CD34,CXCL12,KIT,PDGFRB,HGF,ITGB3	positive regulation of multicellular organismal process	0.0002306	GO:0051240	GO: Biological Process
	PDGFRB,ITGB3	glomerular mesangial cell proliferation	0.0002424	GO:0072110	GO: Biological Process
	KIT,PDGFRB,HGF,ITGB3	peptidyl-tyrosine phosphorylation	0.0002632	GO:0018108	GO: Biological Process
	KIT,PDGFRB,HGF,ITGB3	peptidyl-tyrosine modification	0.0002632	GO:0018212	GO: Biological Process
	CXCL12,KIT,PDGFRB,HGF,ITGB3,MITF	regulation of cell proliferation	0.0002632	GO:0042127	GO: Biological Process
	CD34,CXCL12,KIT,ITGB3	epithelial cell proliferation	0.0002672	GO:0050673	GO: Biological Process
	CD34,KIT,PDGFRB,ITGB3,MITF	hematopoietic or lymphoid organ development	0.0002682	GO:0048534	GO: Biological Process
	CD34,CXCL12,KIT,HGF,ITGB3,MITF	regulation of cell differentiation	0.0002813	GO:0045595	GO: Biological Process
	CXCL12,KIT,PDGFRB,HGF,MITF	negative regulation of programmed cell death	0.0002899	GO:0043069	GO: Biological Process
	CXCL12,PDGFRB,ITGB3	regulation of calcium ion import	0.0002899	GO:0090279	GO: Biological Process
	CXCL12,KIT,PDGFRB,HGF,ITGB3	positive regulation of cell proliferation	0.0002899	GO:0008284	GO: Biological Process
	CD34,CXCL12,ITGB3	endothelial cell proliferation	0.0002916	GO:0001935	GO: Biological Process
	CD34,KIT,PDGFRB,ITGB3,MITF	immune system development	0.0003188	GO:0002520	GO: Biological Process
	KIT,MITF	mast cell migration	0.0003188	GO:0097531	GO: Biological Process
	DCN,CD34,CXCL12,KIT,PDGFRB,ITGB3	homeostatic process	0.0003188	GO:0042592	GO: Biological Process
	DCN,KIT,PDGFRB,HGF,ITGB3	positive regulation of intracellular signal transduction	0.0003218	GO:1902533	GO: Biological Process
	DCN,CXCL12,KIT,PDGFRB,HGF,ITGB3	regulation of intracellular signal transduction	0.0003234	GO:1902531	GO: Biological Process
	CD34,CXCL12,KIT,HGF,ITGB3	positive regulation of cell differentiation	0.0003234	GO:0045597	GO: Biological Process
	DCN,CD34,PDGFRB,HGF,ITGB3	response to wounding	0.0003234	GO:0009611	GO: Biological Process
	CD34,PDGFRB	metanephric glomerulus development	0.0003335	GO:0072224	GO: Biological Process
	CD34,HGF,ITGB3	positive regulation of angiogenesis	0.0003335	GO:0045766	GO: Biological Process
	DCN,KIT,PDGFRB,HGF,ITGB3	regulation of transferase activity	0.000377	GO:0051338	GO: Biological Process
	DCN,CD34,CXCL12,PDGFRB,HGF	regulation of response to external stimulus	0.0003857	GO:0032101	GO: Biological Process
	DCN,KIT,PDGFRB,HGF,ITGB3	enzyme linked receptor protein signaling pathway	0.0003857	GO:0007167	GO: Biological Process
	CD34,PDGFRB,ITGB3	nephron development	0.0004022	GO:0072006	GO: Biological Process
	DCN,CD34,KIT,HGF,ITGB3,MITF	positive regulation of gene expression	0.0004085	GO:0010628	GO: Biological Process
	CD34,ITGB3	angiogenesis involved in wound healing	0.0004382	GO:0060055	GO: Biological Process
	KIT,PDGFRB,HGF,ITGB3	positive regulation of protein kinase activity	0.000503	GO:0045860	GO: Biological Process
	CD34,CXCL12,KIT,HGF,ITGB3	secretion by cell	0.0005109	GO:0032940	GO: Biological Process
	PDGFRB,ITGB3	cellular response to platelet-derived growth factor stimulus	0.0005191	GO:0036120	GO: Biological Process
	PDGFRB,ITGB3	response to platelet-derived growth factor	0.000558	GO:0036119	GO: Biological Process
	PDGFRB,ITGB3	cell proliferation involved in kidney development	0.000558	GO:0072111	GO: Biological Process
	DCN,PDGFRB,HGF	glycosaminoglycan metabolic process	0.00057	GO:0030203	GO: Biological Process
	KIT,PDGFRB,HGF,ITGB3	positive regulation of MAPK cascade	0.0005737	GO:0043410	GO: Biological Process
	KIT,PDGFRB,HGF,ITGB3	positive regulation of kinase activity	0.0006022	GO:0033674	GO: Biological Process
	CXCL12,KIT,MITF	myeloid leukocyte migration	0.0006233	GO:0097529	GO: Biological Process
	DCN,PDGFRB,HGF	aminoglycan metabolic process	0.0006379	GO:0006022	GO: Biological Process
	KIT,HGF,ITGB3	positive regulation of peptidyl-tyrosine phosphorylation	0.0006419	GO:0050731	GO: Biological Process
	CXCL12,PDGFRB,ITGB3	calcium ion import	0.0006568	GO:0070509	GO: Biological Process
	DCN,CXCL12,PDGFRB,HGF,ITGB3	regulation of organelle organization	0.0006812	GO:0033043	GO: Biological Process
	DCN,PDGFRB	vascular endothelial growth factor signaling pathway	0.0007043	GO:0038084	GO: Biological Process
	KIT,PDGFRB	vascular smooth muscle cell differentiation	0.0007043	GO:0035886	GO: Biological Process
	DCN,CD34,PDGFRB,ITGB3	wound healing	0.0007307	GO:0042060	GO: Biological Process
	DCN,CD34,CXCL12,KIT,PDGFRB	response to abiotic stimulus	0.0007307	GO:0009628	GO: Biological Process
	CXCL12,KIT,HGF,ITGB3	positive regulation of cell development	0.0007307	GO:0010720	GO: Biological Process
	CXCL12,ITGB3	positive regulation of T cell migration	0.0007307	GO:2000406	GO: Biological Process
	CD34,CXCL12,KIT,HGF,ITGB3	secretion	0.0007513	GO:0046903	GO: Biological Process
	KIT,MITF	melanocyte differentiation	0.0007716	GO:0030318	GO: Biological Process
	CXCL12,KIT,PDGFRB,ITGB3	actin cytoskeleton organization	0.0007993	GO:0030036	GO: Biological Process
	CXCL12,ITGB3	regulation of T cell migration	0.0008708	GO:2000404	GO: Biological Process
	CD34,CXCL12,KIT,HGF,MITF	epithelium development	0.0009382	GO:0060429	GO: Biological Process
	CXCL12,ITGB3	positive regulation of lymphocyte migration	0.0009652	GO:2000403	GO: Biological Process
	CD34,HGF	positive regulation of interleukin-10 production	0.0009652	GO:0032733	GO: Biological Process
	KIT,ITGB3,MITF	myeloid leukocyte differentiation	0.0009785	GO:0002573	GO: Biological Process
	KIT,PDGFRB	positive regulation of phosphatidylinositol 3-kinase activity	0.001009	GO:0043552	GO: Biological Process
	DCN,PDGFRB,HGF,ITGB3	cellular response to growth factor stimulus	0.001041	GO:0071363	GO: Biological Process
	KIT,PDGFRB	positive regulation of lipid kinase activity	0.001113	GO:0090218	GO: Biological Process
	DCN,CXCL12,KIT,PDGFRB	muscle structure development	0.001113	GO:0061061	GO: Biological Process
	KIT,PDGFRB,HGF,ITGB3	positive regulation of transferase activity	0.001156	GO:0051347	GO: Biological Process
	KIT,PDGFRB,HGF	positive regulation of MAP kinase activity	0.001163	GO:0043406	GO: Biological Process
	DCN,PDGFRB,HGF,ITGB3	response to growth factor	0.001177	GO:0070848	GO: Biological Process
	DCN,KIT,ITGB3	epithelial cell migration	0.001188	GO:0010631	GO: Biological Process
	DCN,CXCL12,KIT	response to mechanical stimulus	0.001193	GO:0009612	GO: Biological Process
	CD34,PDGFRB,ITGB3	tissue homeostasis	0.001193	GO:0001894	GO: Biological Process
	DCN,KIT,ITGB3	epithelium migration	0.001193	GO:0090132	GO: Biological Process
	DCN,KIT,PDGFRB,HGF,ITGB3	regulation of protein phosphorylation	0.001193	GO:0001932	GO: Biological Process
	KIT,MITF	pigment cell differentiation	0.001193	GO:0050931	GO: Biological Process
	KIT,PDGFRB	positive regulation of phospholipase C activity	0.001193	GO:0010863	GO: Biological Process
	CXCL12,KIT,PDGFRB,ITGB3	actin filament-based process	0.001193	GO:0030029	GO: Biological Process
	CXCL12,PDGFRB,ITGB3	regulation of calcium ion transport	0.001228	GO:0051924	GO: Biological Process
	DCN,KIT,ITGB3	tissue migration	0.001234	GO:0090130	GO: Biological Process
	CXCL12,KIT,PDGFRB,HGF,ITGB3	cellular component morphogenesis	0.001259	GO:0032989	GO: Biological Process
	CD34,PDGFRB	metanephric nephron development	0.001346	GO:0072210	GO: Biological Process
	KIT,PDGFRB	regulation of phospholipase C activity	0.001391	GO:1900274	GO: Biological Process
	DCN,PDGFRB	cellular response to vascular endothelial growth factor stimulus	0.001391	GO:0035924	GO: Biological Process
	CXCL12,ITGB3	T cell migration	0.001448	GO:0072678	GO: Biological Process
	DCN,KIT,PDGFRB,HGF,ITGB3	positive regulation of signal transduction	0.001464	GO:0009967	GO: Biological Process
	KIT,PDGFRB,HGF,ITGB3	regulation of MAPK cascade	0.001464	GO:0043408	GO: Biological Process
	PDGFRB,ITGB3	positive regulation of kidney development	0.001472	GO:0090184	GO: Biological Process
	CXCL12,ITGB3	regulation of lymphocyte migration	0.001472	GO:2000401	GO: Biological Process
	CD34,PDGFRB,ITGB3	connective tissue development	0.001477	GO:0061448	GO: Biological Process
	CD34,CXCL12,KIT,ITGB3,MITF	regulation of immune system process	0.001496	GO:0002682	GO: Biological Process
	DCN,KIT,PDGFRB,HGF,ITGB3	regulation of phosphorylation	0.001496	GO:0042325	GO: Biological Process
	KIT,PDGFRB	regulation of phosphatidylinositol 3-kinase activity	0.001496	GO:0043551	GO: Biological Process
	DCN,CD34,CXCL12,HGF	regulation of cellular response to stress	0.00152	GO:0080135	GO: Biological Process
	KIT,PDGFRB	positive regulation of phospholipid metabolic process	0.001541	GO:1903727	GO: Biological Process
	CXCL12,KIT,PDGFRB,HGF,MITF	regulation of programmed cell death	0.001588	GO:0043067	GO: Biological Process
	PDGFRB,ITGB3	positive regulation of smooth muscle cell migration	0.001726	GO:0014911	GO: Biological Process
	CD34,HGF	regulation of interleukin-10 production	0.001857	GO:0032653	GO: Biological Process
	PDGFRB,ITGB3	platelet-derived growth factor receptor signaling pathway	0.001979	GO:0048008	GO: Biological Process
	KIT,PDGFRB	regulation of lipid kinase activity	0.001979	GO:0043550	GO: Biological Process
	CXCL12,PDGFRB,ITGB3	regulation of actin cytoskeleton organization	0.001988	GO:0032956	GO: Biological Process
	KIT,MITF	developmental pigmentation	0.002027	GO:0048066	GO: Biological Process
	KIT,PDGFRB	positive regulation of phospholipase activity	0.002076	GO:0010518	GO: Biological Process
	CD34,HGF	interleukin-10 production	0.002076	GO:0032613	GO: Biological Process
	DCN,KIT,PDGFRB,HGF,ITGB3	positive regulation of signaling	0.002177	GO:0023056	GO: Biological Process
	KIT,HGF,ITGB3	regulated exocytosis	0.002178	GO:0045055	GO: Biological Process
	KIT,HGF,ITGB3	activation of protein kinase activity	0.002184	GO:0032147	GO: Biological Process
	KIT,PDGFRB,HGF	positive regulation of protein serine/threonine kinase activity	0.002259	GO:0071902	GO: Biological Process
	DCN,KIT,PDGFRB,HGF,ITGB3	positive regulation of cell communication	0.002259	GO:0010647	GO: Biological Process
	KIT,PDGFRB	smooth muscle cell differentiation	0.002269	GO:0051145	GO: Biological Process
	PDGFRB,ITGB3	regulation of kidney development	0.002269	GO:0090183	GO: Biological Process
	CXCL12,HGF	positive chemotaxis	0.002269	GO:0050918	GO: Biological Process
	DCN,CXCL12,PDGFRB	positive regulation of response to external stimulus	0.002346	GO:0032103	GO: Biological Process
	PDGFRB,HGF	positive regulation of DNA biosynthetic process	0.002475	GO:2000573	GO: Biological Process
	CD34,CXCL12,PDGFRB	response to oxygen levels	0.002524	GO:0070482	GO: Biological Process
	CXCL12,PDGFRB	positive regulation of calcium ion import	0.002524	GO:0090280	GO: Biological Process
	CXCL12,PDGFRB,ITGB3	regulation of actin filament-based process	0.002588	GO:0032970	GO: Biological Process
	DCN,KIT,PDGFRB,HGF,ITGB3	regulation of phosphate metabolic process	0.002606	GO:0019220	GO: Biological Process
	CXCL12,PDGFRB,HGF,MITF	negative regulation of apoptotic process	0.002639	GO:0043066	GO: Biological Process
	DCN,KIT,PDGFRB,HGF,ITGB3	regulation of phosphorus metabolic process	0.002667	GO:0051174	GO: Biological Process
	DCN,KIT,PDGFRB,HGF,MITF	positive regulation of macromolecule biosynthetic process	0.002708	GO:0010557	GO: Biological Process
	PDGFRB,ITGB3	positive regulation of fibroblast proliferation	0.002722	GO:0048146	GO: Biological Process
	KIT,PDGFRB	regulation of phospholipase activity	0.002722	GO:0010517	GO: Biological Process
	KIT,PDGFRB	regulation of phospholipid metabolic process	0.002722	GO:1903725	GO: Biological Process
	KIT,PDGFRB,HGF	regulation of MAP kinase activity	0.002771	GO:0043405	GO: Biological Process
	KIT,PDGFRB	positive regulation of lipase activity	0.002771	GO:0060193	GO: Biological Process
	KIT,PDGFRB,HGF,ITGB3	MAPK cascade	0.002773	GO:0000165	GO: Biological Process
	CXCL12,KIT,HGF	positive regulation of cell projection organization	0.002953	GO:0031346	GO: Biological Process
	PDGFRB,ITGB3	regulation of smooth muscle cell migration	0.002953	GO:0014910	GO: Biological Process
	CXCL12,ITGB3	positive regulation of endothelial cell proliferation	0.002953	GO:0001938	GO: Biological Process
	DCN,KIT,PDGFRB,HGF,MITF	positive regulation of nucleobase-containing compound metabolic process	0.002954	GO:0045935	GO: Biological Process
	DCN,KIT,PDGFRB,HGF,ITGB3	regulation of protein modification process	0.002997	GO:0031399	GO: Biological Process
	KIT,PDGFRB,HGF,ITGB3	positive regulation of protein phosphorylation	0.002997	GO:0001934	GO: Biological Process
	CXCL12,PDGFRB,ITGB3	regulation of metal ion transport	0.002997	GO:0010959	GO: Biological Process
	ITGB3,MITF	regulation of osteoclast differentiation	0.002997	GO:0045670	GO: Biological Process
	KIT,PDGFRB,HGF,ITGB3	signal transduction by protein phosphorylation	0.002997	GO:0023014	GO: Biological Process
	ITGB3	positive regulation of adenylate cyclase-inhibiting opioid receptor signaling pathway	0.002997	GO:1900731	GO: Biological Process
	PDGFRB	cell migration involved in coronary angiogenesis	0.002997	GO:0060981	GO: Biological Process
	ITGB3	regulation of adenylate cyclase-inhibiting opioid receptor signaling pathway	0.002997	GO:1900729	GO: Biological Process
	CD34	negative regulation of cellular response to heat	0.002997	GO:1900035	GO: Biological Process
	KIT	melanocyte adhesion	0.002997	GO:0097326	GO: Biological Process
	ITGB3	positive regulation of opioid receptor signaling pathway	0.002997	GO:2000476	GO: Biological Process
	CD34,PDGFRB,ITGB3	multicellular organismal homeostasis	0.002997	GO:0048871	GO: Biological Process
	CD34,CXCL12,KIT,ITGB3	cell-cell adhesion	0.003114	GO:0098609	GO: Biological Process
	CXCL12,KIT,HGF,ITGB3	regulation of cell development	0.003158	GO:0060284	GO: Biological Process
	KIT,ITGB3,MITF	myeloid cell differentiation	0.003168	GO:0030099	GO: Biological Process
	PDGFRB,ITGB3	smooth muscle cell migration	0.003168	GO:0014909	GO: Biological Process
	CXCL12,KIT,PDGFRB,ITGB3	cell activation	0.003308	GO:0001775	GO: Biological Process
	KIT,PDGFRB,HGF,ITGB3	positive regulation of phosphorylation	0.003316	GO:0042327	GO: Biological Process
	DCN,KIT,PDGFRB,HGF,MITF	positive regulation of cellular biosynthetic process	0.003341	GO:0031328	GO: Biological Process
	CD34,PDGFRB,ITGB3	anatomical structure homeostasis	0.003443	GO:0060249	GO: Biological Process
	DCN,KIT,PDGFRB,HGF,MITF	positive regulation of nitrogen compound metabolic process	0.003467	GO:0051173	GO: Biological Process
	CXCL12,PDGFRB,ITGB3	calcium ion transport	0.003467	GO:0006816	GO: Biological Process
	CXCL12,ITGB3	lymphocyte migration	0.003467	GO:0072676	GO: Biological Process
	CXCL12,KIT,PDGFRB,HGF,MITF	programmed cell death	0.003496	GO:0012501	GO: Biological Process
	DCN,KIT,PDGFRB,HGF,ITGB3	protein phosphorylation	0.003496	GO:0006468	GO: Biological Process
	PDGFRB,ITGB3	positive regulation of smooth muscle cell proliferation	0.0035	GO:0048661	GO: Biological Process
	DCN,KIT,PDGFRB,HGF,MITF	positive regulation of biosynthetic process	0.003521	GO:0009891	GO: Biological Process
	CXCL12,KIT,PDGFRB	muscle cell differentiation	0.003556	GO:0042692	GO: Biological Process
	KIT,PDGFRB	regulation of lipase activity	0.003788	GO:0060191	GO: Biological Process
	CD34,PDGFRB	vasculogenesis	0.003926	GO:0001570	GO: Biological Process
	PDGFRB,ITGB3	muscle cell migration	0.003926	GO:0014812	GO: Biological Process
	CXCL12,HGF	animal organ regeneration	0.003976	GO:0031100	GO: Biological Process
	KIT,MITF	neuroepithelial cell differentiation	0.003976	GO:0060563	GO: Biological Process
	KIT,HGF,ITGB3	exocytosis	0.004115	GO:0006887	GO: Biological Process
	CD34,PDGFRB	metanephros development	0.004115	GO:0001656	GO: Biological Process
	KIT,PDGFRB	phosphatidylinositol phosphorylation	0.004255	GO:0046854	GO: Biological Process
	ITGB3,MITF	bone remodeling	0.004255	GO:0046849	GO: Biological Process
	CXCL12,KIT	positive regulation of muscle cell differentiation	0.004325	GO:0051149	GO: Biological Process
	CXCL12,PDGFRB,ITGB3	regulation of cytoskeleton organization	0.004425	GO:0051493	GO: Biological Process
	CXCL12,PDGFRB,ITGB3	divalent metal ion transport	0.00447	GO:0070838	GO: Biological Process
	CXCL12,PDGFRB,ITGB3	regulation of ion transmembrane transport	0.00447	GO:0034765	GO: Biological Process
	DCN,CD34,PDGFRB,HGF	animal organ morphogenesis	0.004508	GO:0009887	GO: Biological Process
	CXCL12,PDGFRB,ITGB3	divalent inorganic cation transport	0.004508	GO:0072511	GO: Biological Process
	KIT,PDGFRB,HGF,ITGB3	positive regulation of phosphate metabolic process	0.004508	GO:0045937	GO: Biological Process
	KIT,PDGFRB,HGF,ITGB3	positive regulation of phosphorus metabolic process	0.004508	GO:0010562	GO: Biological Process
	PDGFRB,HGF	regulation of DNA biosynthetic process	0.004508	GO:2000278	GO: Biological Process
	KIT,PDGFRB	lipid phosphorylation	0.004508	GO:0046834	GO: Biological Process
	CXCL12,KIT,HGF	positive regulation of neurogenesis	0.004614	GO:0050769	GO: Biological Process
	ITGB3,MITF	osteoclast differentiation	0.004629	GO:0030316	GO: Biological Process
	PDGFRB,ITGB3	regulation of fibroblast proliferation	0.004629	GO:0048145	GO: Biological Process
	CXCL12,PDGFRB,ITGB3	regulation of transmembrane transport	0.004693	GO:0034762	GO: Biological Process
	CXCL12,ITGB3	regulation of endothelial cell proliferation	0.004693	GO:0001936	GO: Biological Process
	KIT,MITF	pigmentation	0.004693	GO:0043473	GO: Biological Process
	PDGFRB,ITGB3	fibroblast proliferation	0.004693	GO:0048144	GO: Biological Process
	CD34	mesangial cell-matrix adhesion	0.004693	GO:0035759	GO: Biological Process
	CD34	metanephric mesangial cell differentiation	0.004693	GO:0072209	GO: Biological Process
	KIT	melanocyte migration	0.004693	GO:0097324	GO: Biological Process
	CD34	glial cell-derived neurotrophic factor secretion	0.004693	GO:0044467	GO: Biological Process
	CD34	positive regulation of granulocyte colony-stimulating factor production	0.004693	GO:0071657	GO: Biological Process
	CD34	positive regulation of glial cell-derived neurotrophic factor secretion	0.004693	GO:1900168	GO: Biological Process
	KIT	erythropoietin-mediated signaling pathway	0.004693	GO:0038162	GO: Biological Process
	CD34	metanephric glomerular mesangial cell differentiation	0.004693	GO:0072254	GO: Biological Process
	CD34	positive regulation of macrophage colony-stimulating factor production	0.004693	GO:1901258	GO: Biological Process
	CD34	regulation of glial cell-derived neurotrophic factor secretion	0.004693	GO:1900166	GO: Biological Process
	CXCL12,KIT,PDGFRB,ITGB3	cytoskeleton organization	0.004718	GO:0007010	GO: Biological Process
	HGF,ITGB3	platelet degranulation	0.004851	GO:0002576	GO: Biological Process
	DCN,PDGFRB	glycosaminoglycan biosynthetic process	0.005574	GO:0006024	GO: Biological Process
	KIT,PDGFRB,HGF	regulation of protein serine/threonine kinase activity	0.005625	GO:0071900	GO: Biological Process
	DCN,PDGFRB	aminoglycan biosynthetic process	0.005625	GO:0006023	GO: Biological Process
	KIT,PDGFRB,HGF,ITGB3	positive regulation of protein modification process	0.005697	GO:0031401	GO: Biological Process
	DCN,HGF	mucopolysaccharide metabolic process	0.005772	GO:1903510	GO: Biological Process
	DCN,ITGB3	regulation of endothelial cell migration	0.005846	GO:0010594	GO: Biological Process
	CXCL12,KIT,HGF	positive regulation of nervous system development	0.006093	GO:0051962	GO: Biological Process
	CXCL12,PDGFRB	positive regulation of calcium ion transport	0.006093	GO:0051928	GO: Biological Process
	KIT,ITGB3,MITF	leukocyte differentiation	0.006093	GO:0002521	GO: Biological Process
	ITGB3,MITF	regulation of myeloid leukocyte differentiation	0.006243	GO:0002761	GO: Biological Process
	PDGFRB	regulation of metanephric mesenchymal cell migration by platelet-derived growth factor receptor-beta signaling pathway	0.006282	GO:1900238	GO: Biological Process
	ITGB3	negative regulation of low-density lipoprotein particle receptor biosynthetic process	0.006282	GO:0045715	GO: Biological Process
	CD34	regulation of granulocyte colony-stimulating factor production	0.006282	GO:0071655	GO: Biological Process
	PDGFRB	positive regulation of metanephric mesenchymal cell migration by platelet-derived growth factor receptor-beta signaling pathway	0.006282	GO:0035793	GO: Biological Process
	KIT	Kit signaling pathway	0.006282	GO:0038109	GO: Biological Process
	PDGFRB	metanephric glomerulus vasculature morphogenesis	0.006282	GO:0072276	GO: Biological Process
	PDGFRB	metanephric glomerulus morphogenesis	0.006282	GO:0072275	GO: Biological Process
	PDGFRB	positive regulation of cell proliferation by VEGF-activated platelet derived growth factor receptor signaling pathway	0.006282	GO:0038091	GO: Biological Process
	ITGB3	regulation of opioid receptor signaling pathway	0.006282	GO:2000474	GO: Biological Process
	KIT	response to stem cell factor	0.006282	GO:0036215	GO: Biological Process
	KIT	cellular response to stem cell factor stimulus	0.006282	GO:0036216	GO: Biological Process
	PDGFRB	VEGF-activated platelet-derived growth factor receptor signaling pathway	0.006282	GO:0038086	GO: Biological Process
	CD34	glomerular endothelium development	0.006282	GO:0072011	GO: Biological Process
	ITGB3	adenylate cyclase-inhibiting opioid receptor signaling pathway	0.006282	GO:0031635	GO: Biological Process
	CD34	granulocyte colony-stimulating factor production	0.006282	GO:0071611	GO: Biological Process
	PDGFRB	positive regulation of metanephric mesenchymal cell migration	0.006282	GO:2000591	GO: Biological Process
	PDGFRB	metanephric glomerular capillary formation	0.006282	GO:0072277	GO: Biological Process
	CXCL12,ITGB3	positive regulation of leukocyte migration	0.006282	GO:0002687	GO: Biological Process
	PDGFRB,ITGB3	regulation of smooth muscle cell proliferation	0.006282	GO:0048660	GO: Biological Process
	DCN,CXCL12,KIT	cytokine-mediated signaling pathway	0.006294	GO:0019221	GO: Biological Process
	CXCL12,PDGFRB	positive regulation of chemotaxis	0.006332	GO:0050921	GO: Biological Process
	DCN,KIT,PDGFRB,HGF	carbohydrate derivative metabolic process	0.006438	GO:1901135	GO: Biological Process
	PDGFRB,ITGB3	smooth muscle cell proliferation	0.006577	GO:0048659	GO: Biological Process
	CXCL12,KIT,HGF,ITGB3	cell morphogenesis	0.006962	GO:0000902	GO: Biological Process
	PDGFRB,HGF	response to hydrogen peroxide	0.007802	GO:0042542	GO: Biological Process
	PDGFRB	regulation of metanephric mesenchymal cell migration	0.007802	GO:2000589	GO: Biological Process
	HGF	regulation of tau-protein kinase activity	0.007802	GO:1902947	GO: Biological Process
	PDGFRB	metanephric mesenchymal cell migration	0.007802	GO:0035789	GO: Biological Process
	KIT	positive regulation of vascular smooth muscle cell differentiation	0.007802	GO:1905065	GO: Biological Process
	CXCL12	negative regulation of leukocyte tethering or rolling	0.007802	GO:1903237	GO: Biological Process
	CD34	negative regulation of interleukin-2 secretion	0.007802	GO:1900041	GO: Biological Process
	PDGFRB	metanephric glomerular mesangial cell proliferation involved in metanephros development	0.007802	GO:0072262	GO: Biological Process
	PDGFRB	cell migration involved in vasculogenesis	0.007802	GO:0035441	GO: Biological Process
	CD34	macrophage colony-stimulating factor production	0.007802	GO:0036301	GO: Biological Process
	PDGFRB	metanephric comma-shaped body morphogenesis	0.007802	GO:0072278	GO: Biological Process
	CD34	regulation of macrophage colony-stimulating factor production	0.007802	GO:1901256	GO: Biological Process
	PDGFRB	cell migration involved in metanephros development	0.007802	GO:0035788	GO: Biological Process
	CXCL12,KIT,ITGB3	regulation of cell morphogenesis	0.007802	GO:0022604	GO: Biological Process
	CXCL12,PDGFRB	positive regulation of ion transmembrane transport	0.008068	GO:0034767	GO: Biological Process
	KIT,PDGFRB	positive regulation of lipid metabolic process	0.008068	GO:0045834	GO: Biological Process
	KIT,MITF	columnar/cuboidal epithelial cell differentiation	0.008146	GO:0002065	GO: Biological Process
	CXCL12,KIT,HGF,ITGB3	cell projection organization	0.008263	GO:0030030	GO: Biological Process
	KIT,HGF	activation of MAPK activity	0.008513	GO:0000187	GO: Biological Process
	DCN,PDGFRB,HGF	organelle fission	0.008661	GO:0048285	GO: Biological Process
	CXCL12,PDGFRB	positive regulation of transmembrane transport	0.00872	GO:0034764	GO: Biological Process
	DCN,KIT	regulation of STAT cascade	0.00872	GO:1904892	GO: Biological Process
	DCN,KIT	regulation of JAK-STAT cascade	0.00872	GO:0046425	GO: Biological Process
	DCN,ITGB3	endothelial cell migration	0.009008	GO:0043542	GO: Biological Process
	CXCL12,KIT,HGF	regulation of cell projection organization	0.009008	GO:0031344	GO: Biological Process
	CXCL12	negative regulation of leukocyte adhesion to vascular endothelial cell	0.009008	GO:1904995	GO: Biological Process
	ITGB3	apolipoprotein A-I-mediated signaling pathway	0.009008	GO:0038027	GO: Biological Process
	HGF	regulation of branching involved in salivary gland morphogenesis by mesenchymal-epithelial signaling	0.009008	GO:0060665	GO: Biological Process
	CD34	paracrine signaling	0.009008	GO:0038001	GO: Biological Process
	DCN	negative regulation of vascular endothelial growth factor signaling pathway	0.009008	GO:1900747	GO: Biological Process
	KIT	mast cell proliferation	0.009008	GO:0070662	GO: Biological Process
	KIT	response to erythropoietin	0.009008	GO:0036017	GO: Biological Process
	PDGFRB	positive regulation of hepatic stellate cell activation	0.009008	GO:2000491	GO: Biological Process
	PDGFRB	cell migration involved in kidney development	0.009008	GO:0035787	GO: Biological Process
	PDGFRB	glomerulus vasculature morphogenesis	0.009008	GO:0072103	GO: Biological Process
	PDGFRB	glomerular capillary formation	0.009008	GO:0072104	GO: Biological Process
	KIT	cellular response to erythropoietin	0.009008	GO:0036018	GO: Biological Process
	CD34,KIT,MITF	epithelial cell differentiation	0.009163	GO:0030855	GO: Biological Process
	CXCL12,PDGFRB,ITGB3	regulation of ion transport	0.009409	GO:0043269	GO: Biological Process
	CD34,CXCL12	response to heat	0.009409	GO:0009408	GO: Biological Process
	CXCL12,KIT	regulation of muscle cell differentiation	0.009488	GO:0051147	GO: Biological Process
	KIT,PDGFRB,HGF,ITGB3	positive regulation of cellular protein metabolic process	0.009588	GO:0032270	GO: Biological Process
	DCN,CD34,CXCL12,HGF	negative regulation of response to stimulus	0.009665	GO:0048585	GO: Biological Process
	CXCL12,PDGFRB,HGF,MITF	regulation of apoptotic process	0.009665	GO:0042981	GO: Biological Process
	DCN,ITGB3	regulation of epithelial cell migration	0.009665	GO:0010632	GO: Biological Process
	CXCL12,ITGB3	positive regulation of epithelial cell proliferation	0.009665	GO:0050679	GO: Biological Process
	CXCL12,ITGB3	regulation of leukocyte migration	0.009717	GO:0002685	GO: Biological Process
	DCN,KIT,HGF,MITF	positive regulation of nucleic acid-templated transcription	0.009717	GO:1903508	GO: Biological Process
	DCN,KIT,HGF,MITF	positive regulation of transcription, DNA-templated	0.009717	GO:0045893	GO: Biological Process
	CD34,PDGFRB	regulation of reactive oxygen species metabolic process	0.009717	GO:2000377	GO: Biological Process
	CD34,CXCL12,KIT,ITGB3	cell adhesion	0.009717	GO:0007155	GO: Biological Process
	CXCL12,KIT,ITGB3	tube development	0.009717	GO:0035295	GO: Biological Process
	CD34,CXCL12,KIT,ITGB3	biological adhesion	0.009867	GO:0022610	GO: Biological Process
	DCN,KIT,HGF,MITF	positive regulation of RNA biosynthetic process	0.009867	GO:1902680	GO: Biological Process
	ITGB3,MITF	tissue remodeling	0.009867	GO:0048771	GO: Biological Process
	CD34,KIT,HGF	cytokine production	0.009867	GO:0001816	GO: Biological Process
	PDGFRB	angiogenesis involved in coronary vascular morphogenesis	0.009867	GO:0060978	GO: Biological Process
	KIT	mast cell differentiation	0.009867	GO:0060374	GO: Biological Process
	MITF	canonical Wnt signaling pathway involved in negative regulation of apoptotic process	0.009867	GO:0044336	GO: Biological Process
	CD34	glomerular mesangial cell differentiation	0.009867	GO:0072008	GO: Biological Process
	KIT	hematopoietic stem cell migration	0.009867	GO:0035701	GO: Biological Process
	PDGFRB	metanephric S-shaped body morphogenesis	0.009867	GO:0072284	GO: Biological Process
	PDGFRB	comma-shaped body morphogenesis	0.009867	GO:0072049	GO: Biological Process
	DCN	negative regulation of cellular response to vascular endothelial growth factor stimulus	0.009867	GO:1902548	GO: Biological Process
	ITGB3	positive regulation of glomerular mesangial cell proliferation	0.009867	GO:0072126	GO: Biological Process
	KIT	regulation of vascular smooth muscle cell differentiation	0.009867	GO:1905063	GO: Biological Process
	ITGB3	negative regulation of receptor biosynthetic process	0.009867	GO:0010871	GO: Biological Process
	CXCL12,ITGB3	positive regulation of cell morphogenesis involved in differentiation	0.009882	GO:0010770	GO: Biological Process
	CD34,HGF	negative regulation of response to wounding	0.01007	GO:1903035	GO: Biological Process
	PDGFRB,ITGB3	muscle cell proliferation	0.01025	GO:0033002	GO: Biological Process
	DCN,CXCL12,KIT	cellular response to cytokine stimulus	0.01026	GO:0071345	GO: Biological Process
	DCN,CD34,CXCL12,HGF	regulation of response to stress	0.0103	GO:0080134	GO: Biological Process
	DCN,KIT	STAT cascade	0.01035	GO:0097696	GO: Biological Process
	DCN,KIT	JAK-STAT cascade	0.01035	GO:0007259	GO: Biological Process
	PDGFRB,ITGB3	positive regulation of ERK1 and ERK2 cascade	0.0104	GO:0070374	GO: Biological Process
	KIT,PDGFRB,HGF,ITGB3	positive regulation of catalytic activity	0.0104	GO:0043085	GO: Biological Process
	DCN,KIT,HGF,MITF	positive regulation of RNA metabolic process	0.0105	GO:0051254	GO: Biological Process
	DCN,CXCL12,KIT	developmental process involved in reproduction	0.01068	GO:0003006	GO: Biological Process
	KIT,PDGFRB,HGF,ITGB3	positive regulation of protein metabolic process	0.01079	GO:0051247	GO: Biological Process
	DCN,CXCL12,PDGFRB,HGF	response to oxygen-containing compound	0.01079	GO:1901700	GO: Biological Process
	CXCL12	positive regulation of axon extension involved in axon guidance	0.01079	GO:0048842	GO: Biological Process
	DCN	peptide cross-linking via chondroitin 4-sulfate glycosaminoglycan	0.01079	GO:0019800	GO: Biological Process
	PDGFRB	kidney vasculature morphogenesis	0.01079	GO:0061439	GO: Biological Process
	CD34	extracellular exosome assembly	0.01079	GO:0071971	GO: Biological Process
	ITGB3	negative regulation of lipoprotein metabolic process	0.01079	GO:0050748	GO: Biological Process
	PDGFRB	smooth muscle cell chemotaxis	0.01079	GO:0071670	GO: Biological Process
	KIT	mast cell cytokine production	0.01079	GO:0032762	GO: Biological Process
	CD34	mesangial cell differentiation	0.01079	GO:0072007	GO: Biological Process
	PDGFRB	renal system vasculature morphogenesis	0.01079	GO:0061438	GO: Biological Process
	CXCL12	positive regulation of axon guidance	0.01079	GO:1902669	GO: Biological Process
	CXCL12,PDGFRB	regulation of chemotaxis	0.01092	GO:0050920	GO: Biological Process
	CXCL12,KIT	leukocyte chemotaxis	0.011	GO:0030595	GO: Biological Process
	CXCL12,HGF	regeneration	0.01116	GO:0031099	GO: Biological Process
	KIT,PDGFRB	phosphatidylinositol metabolic process	0.01116	GO:0046488	GO: Biological Process
	PDGFRB,HGF	positive regulation of DNA metabolic process	0.01124	GO:0051054	GO: Biological Process
	ITGB3,MITF	regulation of myeloid cell differentiation	0.01141	GO:0045637	GO: Biological Process
	DCN,CXCL12,ITGB3	ion homeostasis	0.01141	GO:0050801	GO: Biological Process
	CD34,ITGB3	cell-matrix adhesion	0.01147	GO:0007160	GO: Biological Process
	CXCL12,HGF,ITGB3	tissue morphogenesis	0.01148	GO:0048729	GO: Biological Process
	PDGFRB,HGF	DNA biosynthetic process	0.01163	GO:0071897	GO: Biological Process
	ITGB3	positive regulation of cell proliferation involved in kidney development	0.01163	GO:1901724	GO: Biological Process
	CD34	negative regulation of cellular response to hypoxia	0.01163	GO:1900038	GO: Biological Process
	CD34	kidney interstitial fibroblast differentiation	0.01163	GO:0072071	GO: Biological Process
	CXCL12	regulation of leukocyte tethering or rolling	0.01163	GO:1903236	GO: Biological Process
	CD34	pericyte cell differentiation	0.01163	GO:1904238	GO: Biological Process
	KIT	myeloid progenitor cell differentiation	0.01163	GO:0002318	GO: Biological Process
	HGF	negative regulation of hydrogen peroxide-mediated programmed cell death	0.01163	GO:1901299	GO: Biological Process
	PDGFRB	S-shaped body morphogenesis	0.01163	GO:0072050	GO: Biological Process
	KIT	immature B cell differentiation	0.01163	GO:0002327	GO: Biological Process
	KIT	positive regulation of long-term neuronal synaptic plasticity	0.01163	GO:0048170	GO: Biological Process
	CXCL12	negative regulation of cellular extravasation	0.01163	GO:0002692	GO: Biological Process
	PDGFRB	regulation of hepatic stellate cell activation	0.01163	GO:2000489	GO: Biological Process
	CXCL12,KIT,HGF	regulation of neurogenesis	0.012	GO:0050767	GO: Biological Process
	CXCL12,HGF	morphogenesis of a branching epithelium	0.01263	GO:0061138	GO: Biological Process
	DCN,CXCL12	negative regulation of cell migration	0.01279	GO:0030336	GO: Biological Process
	HGF	mesenchymal-epithelial cell signaling	0.01279	GO:0060638	GO: Biological Process
	ITGB3	regulation of low-density lipoprotein particle receptor biosynthetic process	0.01279	GO:0045714	GO: Biological Process
	CD34	positive regulation of vasculogenesis	0.01279	GO:2001214	GO: Biological Process
	KIT	dendritic cell cytokine production	0.01279	GO:0002371	GO: Biological Process
	CD34	vascular wound healing	0.01279	GO:0061042	GO: Biological Process
	KIT	ectopic germ cell programmed cell death	0.01279	GO:0035234	GO: Biological Process
	DCN,HGF	regulation of mitochondrion organization	0.01282	GO:0010821	GO: Biological Process
	CXCL12,KIT,PDGFRB,ITGB3	response to endogenous stimulus	0.01288	GO:0009719	GO: Biological Process
	CXCL12,HGF	negative regulation of apoptotic signaling pathway	0.01309	GO:2001234	GO: Biological Process
	DCN,CXCL12,KIT	response to cytokine	0.01346	GO:0034097	GO: Biological Process
	DCN,CXCL12	negative regulation of cell motility	0.01378	GO:2000146	GO: Biological Process
	CD34,CXCL12	response to temperature stimulus	0.01378	GO:0009266	GO: Biological Process
	ITGB3	low-density lipoprotein particle receptor biosynthetic process	0.01378	GO:0045713	GO: Biological Process
	HGF	positive regulation of neuron projection regeneration	0.01378	GO:0070572	GO: Biological Process
	PDGFRB	platelet-derived growth factor receptor-beta signaling pathway	0.01378	GO:0035791	GO: Biological Process
	PDGFRB	hepatic stellate cell activation	0.01378	GO:0035733	GO: Biological Process
	PDGFRB	glomerulus morphogenesis	0.01378	GO:0072102	GO: Biological Process
	KIT	positive regulation of smooth muscle cell differentiation	0.01378	GO:0051152	GO: Biological Process
	CXCL12,HGF	morphogenesis of a branching structure	0.01378	GO:0001763	GO: Biological Process
	CXCL12,HGF,ITGB3	cell morphogenesis involved in differentiation	0.01382	GO:0000904	GO: Biological Process
	CD34,HGF	negative regulation of cytokine production	0.0144	GO:0001818	GO: Biological Process
	CXCL12,PDGFRB,ITGB3	metal ion transport	0.01446	GO:0030001	GO: Biological Process
	KIT,PDGFRB	protein autophosphorylation	0.01456	GO:0046777	GO: Biological Process
	PDGFRB	cell proliferation involved in metanephros development	0.01467	GO:0072203	GO: Biological Process
	ITGB3	positive regulation of glomerulus development	0.01467	GO:0090193	GO: Biological Process
	DCN	positive regulation of mitochondrial depolarization	0.01467	GO:0051901	GO: Biological Process
	CD34	transdifferentiation	0.01467	GO:0060290	GO: Biological Process
	ITGB3	opioid receptor signaling pathway	0.01467	GO:0038003	GO: Biological Process
	CD34	regulation of interleukin-2 secretion	0.01467	GO:1900040	GO: Biological Process
	CXCL12	regulation of leukocyte adhesion to vascular endothelial cell	0.01467	GO:1904994	GO: Biological Process
	HGF	regulation of branching involved in salivary gland morphogenesis	0.01467	GO:0060693	GO: Biological Process
	ITGB3	regulation of glomerular mesangial cell proliferation	0.01467	GO:0072124	GO: Biological Process
	PDGFRB,HGF	response to reactive oxygen species	0.01502	GO:0000302	GO: Biological Process
	CXCL12,KIT,HGF	regulation of nervous system development	0.0153	GO:0051960	GO: Biological Process
	KIT,PDGFRB	lipid modification	0.0153	GO:0030258	GO: Biological Process
	DCN,ITGB3	regulation of cellular response to growth factor stimulus	0.01538	GO:0090287	GO: Biological Process
	CD34	positive regulation of odontogenesis	0.01563	GO:0042482	GO: Biological Process
	CXCL12	positive regulation of dopamine secretion	0.01563	GO:0033603	GO: Biological Process
	DCN	regulation of vascular endothelial growth factor signaling pathway	0.01563	GO:1900746	GO: Biological Process
	HGF	regulation of hydrogen peroxide-mediated programmed cell death	0.01563	GO:1901298	GO: Biological Process
	DCN	dermatan sulfate biosynthetic process	0.01563	GO:0030208	GO: Biological Process
	HGF	positive regulation of myelination	0.01563	GO:0031643	GO: Biological Process
	CD34,PDGFRB	reactive oxygen species metabolic process	0.01583	GO:0072593	GO: Biological Process
	DCN,HGF	regulation of autophagy	0.01599	GO:0010506	GO: Biological Process
	PDGFRB,HGF	mesenchyme development	0.01599	GO:0060485	GO: Biological Process
	KIT,PDGFRB,HGF,ITGB3	positive regulation of molecular function	0.01603	GO:0044093	GO: Biological Process
	CXCL12,KIT	germ cell development	0.01604	GO:0007281	GO: Biological Process
	DCN,CXCL12	negative regulation of cellular component movement	0.01619	GO:0051271	GO: Biological Process
	CD34,HGF	regulation of animal organ morphogenesis	0.01619	GO:2000027	GO: Biological Process
	PDGFRB,ITGB3	regulation of ERK1 and ERK2 cascade	0.01619	GO:0070372	GO: Biological Process
	HGF	hepatocyte growth factor receptor signaling pathway	0.01619	GO:0048012	GO: Biological Process
	CD34	interleukin-2 secretion	0.01619	GO:0070970	GO: Biological Process
	DCN	regulation of cellular response to vascular endothelial growth factor stimulus	0.01619	GO:1902547	GO: Biological Process
	ITGB3	negative regulation of macrophage derived foam cell differentiation	0.01619	GO:0010745	GO: Biological Process
	KIT	cellular response to thyroid hormone stimulus	0.01619	GO:0097067	GO: Biological Process
	KIT	mast cell chemotaxis	0.01619	GO:0002551	GO: Biological Process
	DCN	dermatan sulfate metabolic process	0.01619	GO:0030205	GO: Biological Process
	DCN	positive regulation of membrane depolarization	0.01619	GO:1904181	GO: Biological Process
	ITGB3	positive regulation of osteoblast proliferation	0.01619	GO:0033690	GO: Biological Process
	CD34	regulation of vasculogenesis	0.01619	GO:2001212	GO: Biological Process
	PDGFRB	fibroblast activation	0.01619	GO:0072537	GO: Biological Process
	KIT	positive regulation of pseudopodium assembly	0.01619	GO:0031274	GO: Biological Process
	CXCL12,PDGFRB,HGF,MITF	apoptotic process	0.01634	GO:0006915	GO: Biological Process
	ITGB3,MITF	regulation of leukocyte differentiation	0.01659	GO:1902105	GO: Biological Process
	DCN,HGF	peptidyl-serine modification	0.01691	GO:0018209	GO: Biological Process
	DCN	chondroitin sulfate catabolic process	0.01695	GO:0030207	GO: Biological Process
	HGF	programmed cell death in response to reactive oxygen species	0.01695	GO:0097468	GO: Biological Process
	CD34	regulation of cellular response to hypoxia	0.01695	GO:1900037	GO: Biological Process
	CD34	negative regulation of nitric oxide metabolic process	0.01695	GO:1904406	GO: Biological Process
	CD34	negative regulation of nitric oxide biosynthetic process	0.01695	GO:0045019	GO: Biological Process
	ITGB3	low-density lipoprotein receptor particle metabolic process	0.01695	GO:0032799	GO: Biological Process
	PDGFRB	positive regulation of metanephros development	0.01695	GO:0072216	GO: Biological Process
	KIT	regulation of pseudopodium assembly	0.01695	GO:0031272	GO: Biological Process
	DCN	positive regulation of mitochondrial fission	0.01695	GO:0090141	GO: Biological Process
	HGF	hydrogen peroxide-mediated programmed cell death	0.01695	GO:0010421	GO: Biological Process
	CXCL12,PDGFRB	positive regulation of ion transport	0.01718	GO:0043270	GO: Biological Process
	PDGFRB,ITGB3	ERK1 and ERK2 cascade	0.01718	GO:0070371	GO: Biological Process
	CXCL12,HGF	positive regulation of neuron projection development	0.01738	GO:0010976	GO: Biological Process
	CD34,CXCL12,PDGFRB,ITGB3	regulation of transport	0.0174	GO:0051049	GO: Biological Process
	CXCL12,PDGFRB	striated muscle cell differentiation	0.01759	GO:0051146	GO: Biological Process
	HGF	cellular response to hepatocyte growth factor stimulus	0.01759	GO:0035729	GO: Biological Process
	ITGB3	positive regulation of fibroblast migration	0.01759	GO:0010763	GO: Biological Process
	HGF	response to hepatocyte growth factor	0.01759	GO:0035728	GO: Biological Process
	PDGFRB	cell migration involved in heart development	0.01759	GO:0060973	GO: Biological Process
	ITGB3	regulation of lipoprotein metabolic process	0.01759	GO:0050746	GO: Biological Process
	KIT	epithelial cell-cell adhesion	0.01759	GO:0090136	GO: Biological Process
	ITGB3	regulation of cell proliferation involved in kidney development	0.01759	GO:1901722	GO: Biological Process
	DCN	dermatan sulfate proteoglycan biosynthetic process	0.01759	GO:0050651	GO: Biological Process
	PDGFRB	cardiac vascular smooth muscle cell differentiation	0.01759	GO:0060947	GO: Biological Process
	PDGFRB	metanephric mesenchyme development	0.01759	GO:0072075	GO: Biological Process
	DCN,CXCL12	negative regulation of locomotion	0.01784	GO:0040013	GO: Biological Process
	CD34	positive regulation of transforming growth factor beta production	0.01845	GO:0071636	GO: Biological Process
	CXCL12	induction of positive chemotaxis	0.01845	GO:0050930	GO: Biological Process
	DCN	dermatan sulfate proteoglycan metabolic process	0.01845	GO:0050655	GO: Biological Process
	CXCL12	positive regulation of monocyte chemotaxis	0.01845	GO:0090026	GO: Biological Process
	PDGFRB	positive regulation of Rho protein signal transduction	0.01845	GO:0035025	GO: Biological Process
	ITGB3	regulation of glomerulus development	0.01845	GO:0090192	GO: Biological Process
	HGF	myoblast proliferation	0.01845	GO:0051450	GO: Biological Process
	KIT,HGF	stem cell differentiation	0.01861	GO:0048863	GO: Biological Process
	KIT	regulation of developmental pigmentation	0.01933	GO:0048070	GO: Biological Process
	ITGB3	negative regulation of lipid storage	0.01933	GO:0010888	GO: Biological Process
	CD34	cell differentiation involved in metanephros development	0.01933	GO:0072202	GO: Biological Process
	KIT	pseudopodium assembly	0.01933	GO:0031269	GO: Biological Process
	PDGFRB	cardiac myofibril assembly	0.01933	GO:0055003	GO: Biological Process
	PDGFRB	positive regulation of phosphoprotein phosphatase activity	0.01933	GO:0032516	GO: Biological Process
	CD34,CXCL12	response to hypoxia	0.01942	GO:0001666	GO: Biological Process
	KIT,PDGFRB	glycerophospholipid metabolic process	0.01962	GO:0006650	GO: Biological Process
	CD34,HGF	negative regulation of response to external stimulus	0.01994	GO:0032102	GO: Biological Process
	CXCL12,KIT	leukocyte proliferation	0.02009	GO:0070661	GO: Biological Process
	HGF	negative regulation of release of cytochrome c from mitochondria	0.02009	GO:0090201	GO: Biological Process
	DCN	regulation of mitochondrial fission	0.02009	GO:0090140	GO: Biological Process
	KIT	detection of mechanical stimulus involved in sensory perception of sound	0.02009	GO:0050910	GO: Biological Process
	ITGB3	positive regulation of cell adhesion mediated by integrin	0.02009	GO:0033630	GO: Biological Process
	CXCL12	positive regulation of myoblast fusion	0.02009	GO:1901741	GO: Biological Process
	CXCL12,KIT,PDGFRB	response to hormone	0.02009	GO:0009725	GO: Biological Process
	CD34,CXCL12	response to decreased oxygen levels	0.02011	GO:0036293	GO: Biological Process
	CD34,ITGB3	cell-substrate adhesion	0.02019	GO:0031589	GO: Biological Process
	CXCL12,KIT	cellular process involved in reproduction in multicellular organism	0.02023	GO:0022412	GO: Biological Process
	CXCL12,ITGB3	regulation of epithelial cell proliferation	0.02023	GO:0050678	GO: Biological Process
	KIT,PDGFRB	regulation of lipid metabolic process	0.02068	GO:0019216	GO: Biological Process
	KIT	megakaryocyte development	0.02076	GO:0035855	GO: Biological Process
	PDGFRB	kidney mesenchyme development	0.02076	GO:0072074	GO: Biological Process
	KIT	pseudopodium organization	0.02076	GO:0031268	GO: Biological Process
	ITGB3	positive regulation of bone resorption	0.02076	GO:0045780	GO: Biological Process
	ITGB3	positive regulation of bone remodeling	0.02076	GO:0046852	GO: Biological Process
	CD34,CXCL12,PDGFRB	positive regulation of transport	0.02119	GO:0051050	GO: Biological Process
	CXCL12,PDGFRB,ITGB3	ion transmembrane transport	0.02131	GO:0034220	GO: Biological Process
	ITGB3	positive regulation of vascular endothelial growth factor receptor signaling pathway	0.02152	GO:0030949	GO: Biological Process
	CXCL12	positive regulation of catecholamine secretion	0.02152	GO:0033605	GO: Biological Process
	KIT	lymphoid progenitor cell differentiation	0.02152	GO:0002320	GO: Biological Process
	PDGFRB	retina vasculature development in camera-type eye	0.02152	GO:0061298	GO: Biological Process
	DCN	regulation of mitochondrial depolarization	0.02152	GO:0051900	GO: Biological Process
	CD34	negative regulation of interleukin-2 production	0.02152	GO:0032703	GO: Biological Process
	PDGFRB,MITF	camera-type eye development	0.02158	GO:0043010	GO: Biological Process
	ITGB3	regulation of receptor biosynthetic process	0.02238	GO:0010869	GO: Biological Process
	CD34	glomerular epithelium development	0.02238	GO:0072010	GO: Biological Process
	HGF	negative regulation of hydrogen peroxide-induced cell death	0.02238	GO:1903206	GO: Biological Process
	CXCL12	regulation of myoblast fusion	0.02238	GO:1901739	GO: Biological Process
	DCN,HGF,MITF	positive regulation of transcription by RNA polymerase II	0.02251	GO:0045944	GO: Biological Process
	DCN,ITGB3	extracellular matrix organization	0.02317	GO:0030198	GO: Biological Process
	DCN,ITGB3	extracellular structure organization	0.02317	GO:0043062	GO: Biological Process
	CXCL12	leukocyte tethering or rolling	0.02317	GO:0050901	GO: Biological Process
	KIT	regulation of smooth muscle cell differentiation	0.02317	GO:0051150	GO: Biological Process
	CXCL12	regulation of monocyte chemotaxis	0.02317	GO:0090025	GO: Biological Process
	CXCL12,PDGFRB,ITGB3	cation transport	0.02317	GO:0006812	GO: Biological Process
	CD34,ITGB3	blood coagulation	0.02396	GO:0007596	GO: Biological Process
	DCN,CD34,HGF	negative regulation of multicellular organismal process	0.02396	GO:0051241	GO: Biological Process
	KIT	response to thyroid hormone	0.02396	GO:0097066	GO: Biological Process
	CD34	negative regulation of reactive oxygen species biosynthetic process	0.02396	GO:1903427	GO: Biological Process
	HGF	negative regulation of response to reactive oxygen species	0.02396	GO:1901032	GO: Biological Process
	KIT,PDGFRB,ITGB3	embryo development	0.02423	GO:0009790	GO: Biological Process
	DCN,CXCL12,ITGB3	chemical homeostasis	0.02423	GO:0048878	GO: Biological Process
	CD34,ITGB3	hemostasis	0.02423	GO:0007599	GO: Biological Process
	PDGFRB,HGF	regulation of DNA metabolic process	0.02423	GO:0051052	GO: Biological Process
	CD34,ITGB3	coagulation	0.02423	GO:0050817	GO: Biological Process
	ITGB3,MITF	regulation of hemopoiesis	0.02423	GO:1903706	GO: Biological Process
	CD34	hematopoietic stem cell proliferation	0.02423	GO:0071425	GO: Biological Process
	DCN	mitochondrial depolarization	0.02423	GO:0051882	GO: Biological Process
	PDGFRB	smooth muscle tissue development	0.02423	GO:0048745	GO: Biological Process
	PDGFRB	response to increased oxygen levels	0.02423	GO:0036296	GO: Biological Process
	KIT	myeloid leukocyte cytokine production	0.02423	GO:0061082	GO: Biological Process
	CXCL12	leukocyte adhesion to vascular endothelial cell	0.02423	GO:0061756	GO: Biological Process
	PDGFRB	response to hyperoxia	0.02423	GO:0055093	GO: Biological Process
	PDGFRB	regulation of metanephros development	0.02423	GO:0072215	GO: Biological Process
	CXCL12	positive regulation of syncytium formation by plasma membrane fusion	0.02423	GO:0060143	GO: Biological Process
	KIT	somatic stem cell division	0.02423	GO:0048103	GO: Biological Process
	CD34	glomerular filtration	0.02423	GO:0003094	GO: Biological Process
	CXCL12,ITGB3	regulation of cell morphogenesis involved in differentiation	0.0245	GO:0010769	GO: Biological Process
	CXCL12,HGF	positive regulation of neuron differentiation	0.02471	GO:0045666	GO: Biological Process
	CD34	renal filtration	0.02502	GO:0097205	GO: Biological Process
	DCN	chondroitin sulfate biosynthetic process	0.02502	GO:0030206	GO: Biological Process
	ITGB3	regulation of osteoblast proliferation	0.02502	GO:0033688	GO: Biological Process
	CXCL12	regulation of dopamine secretion	0.02569	GO:0014059	GO: Biological Process
	ITGB3	receptor biosynthetic process	0.02569	GO:0032800	GO: Biological Process
	CD34	regulation of transforming growth factor beta production	0.02569	GO:0071634	GO: Biological Process
	MITF	positive regulation of DNA-templated transcription, initiation	0.02569	GO:2000144	GO: Biological Process
	PDGFRB	metanephric nephron morphogenesis	0.02569	GO:0072273	GO: Biological Process
	CXCL12	dopamine secretion	0.02569	GO:0014046	GO: Biological Process
	HGF	negative regulation of peptidyl-serine phosphorylation	0.02569	GO:0033137	GO: Biological Process
	DCN,CXCL12,HGF	negative regulation of signal transduction	0.02582	GO:0009968	GO: Biological Process
	DCN,HGF,ITGB3	negative regulation of protein metabolic process	0.0259	GO:0051248	GO: Biological Process
	PDGFRB,MITF	eye development	0.02603	GO:0001654	GO: Biological Process
	HGF	regulation of neuron projection regeneration	0.02622	GO:0070570	GO: Biological Process
	HGF	regulation of hydrogen peroxide-induced cell death	0.02622	GO:1903205	GO: Biological Process
	CD34	transforming growth factor beta production	0.02622	GO:0071604	GO: Biological Process
	ITGB3	positive regulation of G protein-coupled receptor signaling pathway	0.02622	GO:0045745	GO: Biological Process
	CXCL12	negative regulation of intrinsic apoptotic signaling pathway in response to DNA damage	0.02622	GO:1902230	GO: Biological Process
	HGF	positive regulation of neurological system process	0.02622	GO:0031646	GO: Biological Process
	CXCL12	regulation of cellular extravasation	0.02622	GO:0002691	GO: Biological Process
	DCN,PDGFRB	striated muscle tissue development	0.02644	GO:0014706	GO: Biological Process
	ITGB3	positive regulation of osteoclast differentiation	0.02686	GO:0045672	GO: Biological Process
	CXCL12	positive regulation of positive chemotaxis	0.02686	GO:0050927	GO: Biological Process
	PDGFRB	coronary vasculature morphogenesis	0.02686	GO:0060977	GO: Biological Process
	PDGFRB	aorta morphogenesis	0.02686	GO:0035909	GO: Biological Process
	ITGB3	regulation of macrophage derived foam cell differentiation	0.02686	GO:0010743	GO: Biological Process
	HGF	branching involved in salivary gland morphogenesis	0.02686	GO:0060445	GO: Biological Process
	KIT,PDGFRB	glycerolipid metabolic process	0.02735	GO:0046486	GO: Biological Process
	CXCL12,HGF	regulation of apoptotic signaling pathway	0.02735	GO:2001233	GO: Biological Process
	ITGB3	negative regulation of lipid transport	0.02735	GO:0032369	GO: Biological Process
	ITGB3	osteoblast proliferation	0.02735	GO:0033687	GO: Biological Process
	PDGFRB	adrenal gland development	0.02735	GO:0030325	GO: Biological Process
	HGF	cell death in response to hydrogen peroxide	0.02735	GO:0036474	GO: Biological Process
	CXCL12	regulation of positive chemotaxis	0.02735	GO:0050926	GO: Biological Process
	KIT	embryonic hemopoiesis	0.02735	GO:0035162	GO: Biological Process
	CXCL12	regulation of syncytium formation by plasma membrane fusion	0.02735	GO:0060142	GO: Biological Process
	PDGFRB	positive regulation of collagen biosynthetic process	0.02735	GO:0032967	GO: Biological Process
	CXCL12,ITGB3	cellular calcium ion homeostasis	0.02745	GO:0006874	GO: Biological Process
	CD34,KIT,HGF	cell-cell signaling	0.02772	GO:0007267	GO: Biological Process
	DCN,PDGFRB	muscle tissue development	0.02787	GO:0060537	GO: Biological Process
	CD34,CXCL12	positive regulation of secretion by cell	0.02787	GO:1903532	GO: Biological Process
	HGF	regulation of p38MAPK cascade	0.02787	GO:1900744	GO: Biological Process
	PDGFRB	positive regulation of phosphatase activity	0.02787	GO:0010922	GO: Biological Process
	DCN	mitochondrial fission	0.02787	GO:0000266	GO: Biological Process
	PDGFRB	positive regulation of collagen metabolic process	0.02787	GO:0010714	GO: Biological Process
	CD34	regulation of odontogenesis	0.02787	GO:0042481	GO: Biological Process
	CD34,HGF	positive regulation of cytokine production	0.02793	GO:0001819	GO: Biological Process
	CXCL12	positive regulation of myotube differentiation	0.0286	GO:0010831	GO: Biological Process
	DCN	chondroitin sulfate proteoglycan biosynthetic process	0.0286	GO:0050650	GO: Biological Process
	KIT,PDGFRB	phospholipid metabolic process	0.0286	GO:0006644	GO: Biological Process
	CXCL12,ITGB3	positive regulation of cell adhesion	0.0286	GO:0045785	GO: Biological Process
	CXCL12,ITGB3	calcium ion homeostasis	0.0286	GO:0055074	GO: Biological Process
	DCN,HGF	negative regulation of protein phosphorylation	0.02868	GO:0001933	GO: Biological Process
	ITGB3	macrophage derived foam cell differentiation	0.02924	GO:0010742	GO: Biological Process
	ITGB3	regulation of vascular endothelial growth factor receptor signaling pathway	0.02924	GO:0030947	GO: Biological Process
	ITGB3	positive regulation of substrate adhesion-dependent cell spreading	0.02924	GO:1900026	GO: Biological Process
	CXCL12,ITGB3	cellular divalent inorganic cation homeostasis	0.02964	GO:0072503	GO: Biological Process
	KIT,PDGFRB,ITGB3	cellular response to endogenous stimulus	0.02964	GO:0071495	GO: Biological Process
	CXCL12	motor neuron axon guidance	0.02976	GO:0008045	GO: Biological Process
	ITGB3	positive regulation of tissue remodeling	0.02976	GO:0034105	GO: Biological Process
	MITF	regulation of DNA-templated transcription, initiation	0.02976	GO:2000142	GO: Biological Process
	PDGFRB	metanephros morphogenesis	0.02976	GO:0003338	GO: Biological Process
	ITGB3	foam cell differentiation	0.02976	GO:0090077	GO: Biological Process
	ITGB3	regulation of fibroblast migration	0.02976	GO:0010762	GO: Biological Process
	PDGFRB,HGF	response to oxidative stress	0.02979	GO:0006979	GO: Biological Process
	CXCL12,PDGFRB,ITGB3	G protein-coupled receptor signaling pathway	0.03028	GO:0007186	GO: Biological Process
	ITGB3	regulation of extracellular matrix organization	0.03031	GO:1903053	GO: Biological Process
	KIT	regulation of long-term neuronal synaptic plasticity	0.03031	GO:0048169	GO: Biological Process
	HGF	p38MAPK cascade	0.03031	GO:0038066	GO: Biological Process
	CXCL12	negative regulation of leukocyte migration	0.03031	GO:0002686	GO: Biological Process
	ITGB3	mesodermal cell differentiation	0.03031	GO:0048333	GO: Biological Process
	CD34,CXCL12	positive regulation of secretion	0.03089	GO:0051047	GO: Biological Process
	DCN,CXCL12,HGF	negative regulation of signaling	0.03103	GO:0023057	GO: Biological Process
	KIT	bone cell development	0.03105	GO:0098751	GO: Biological Process
	KIT,MITF	positive regulation of cellular component biogenesis	0.03113	GO:0044089	GO: Biological Process
	CXCL12,ITGB3	divalent inorganic cation homeostasis	0.03174	GO:0072507	GO: Biological Process
	DCN,CXCL12,HGF	negative regulation of cell communication	0.03194	GO:0010648	GO: Biological Process
	PDGFRB	response to fluid shear stress	0.03241	GO:0034405	GO: Biological Process
	KIT	positive regulation of Notch signaling pathway	0.03241	GO:0045747	GO: Biological Process
	CXCL12	regulation of intrinsic apoptotic signaling pathway in response to DNA damage	0.03241	GO:1902229	GO: Biological Process
	CXCL12	regulation of axon extension involved in axon guidance	0.03241	GO:0048841	GO: Biological Process
	HGF	regulation of myelination	0.03241	GO:0031641	GO: Biological Process
	HGF	negative regulation of oxidative stress-induced cell death	0.03309	GO:1903202	GO: Biological Process
	CD34	epithelial cell differentiation involved in kidney development	0.03309	GO:0035850	GO: Biological Process
	HGF	negative regulation of extrinsic apoptotic signaling pathway via death domain receptors	0.03309	GO:1902042	GO: Biological Process
	CD34,HGF	regulation of response to wounding	0.03309	GO:1903034	GO: Biological Process
	DCN,HGF	negative regulation of phosphorylation	0.03317	GO:0042326	GO: Biological Process
	CXCL12,PDGFRB,ITGB3	transmembrane transport	0.03323	GO:0055085	GO: Biological Process
	KIT	detection of mechanical stimulus involved in sensory perception	0.03362	GO:0050974	GO: Biological Process
	CXCL12	dopaminergic neuron differentiation	0.03362	GO:0071542	GO: Biological Process
	HGF	hyaluronan metabolic process	0.03362	GO:0030212	GO: Biological Process
	DCN	negative regulation of endothelial cell migration	0.03362	GO:0010596	GO: Biological Process
	CXCL12,KIT	response to radiation	0.0338	GO:0009314	GO: Biological Process
	DCN,KIT	reproductive structure development	0.03412	GO:0048608	GO: Biological Process
	PDGFRB	regulation of collagen biosynthetic process	0.03412	GO:0032965	GO: Biological Process
	ITGB3	regulation of cell adhesion mediated by integrin	0.03412	GO:0033628	GO: Biological Process
	PDGFRB	positive regulation of Ras protein signal transduction	0.03412	GO:0046579	GO: Biological Process
	CXCL12	dopamine transport	0.03412	GO:0015872	GO: Biological Process
	DCN	sulfur compound catabolic process	0.03412	GO:0044273	GO: Biological Process
	KIT,PDGFRB,HGF	regulation of hydrolase activity	0.03415	GO:0051336	GO: Biological Process
	DCN,KIT	reproductive system development	0.03432	GO:0061458	GO: Biological Process
	DCN,CXCL12	negative regulation of intracellular signal transduction	0.03454	GO:1902532	GO: Biological Process
	HGF	salivary gland morphogenesis	0.03454	GO:0007435	GO: Biological Process
	HGF	negative regulation of cellular response to oxidative stress	0.03454	GO:1900408	GO: Biological Process
	HGF	negative regulation of interleukin-6 production	0.03454	GO:0032715	GO: Biological Process
	HGF	negative regulation of response to oxidative stress	0.03454	GO:1902883	GO: Biological Process
	ITGB3	regulation of lipid storage	0.03454	GO:0010883	GO: Biological Process
	CXCL12,HGF	regulation of neuron projection development	0.03463	GO:0010975	GO: Biological Process
	ITGB3	negative chemotaxis	0.03517	GO:0050919	GO: Biological Process
	CXCL12	regulation of axon guidance	0.03517	GO:1902667	GO: Biological Process
	DCN	chondroitin sulfate metabolic process	0.03517	GO:0030204	GO: Biological Process
	HGF	regulation of response to reactive oxygen species	0.03593	GO:1901031	GO: Biological Process
	PDGFRB,HGF	gland development	0.03593	GO:0048732	GO: Biological Process
	CD34,CXCL12,ITGB3	regulation of cellular localization	0.03593	GO:0060341	GO: Biological Process
	CXCL12,KIT	T cell activation	0.03609	GO:0042110	GO: Biological Process
	CXCL12,KIT	T cell aggregation	0.03609	GO:0070489	GO: Biological Process
	CXCL12,KIT	lymphocyte aggregation	0.03617	GO:0071593	GO: Biological Process
	KIT	stem cell division	0.03624	GO:0017145	GO: Biological Process
	ITGB3	fibroblast migration	0.03624	GO:0010761	GO: Biological Process
	HGF	negative regulation of mitochondrion organization	0.03624	GO:0010823	GO: Biological Process
	ITGB3	regulation of bone resorption	0.03624	GO:0045124	GO: Biological Process
	HGF	salivary gland development	0.03624	GO:0007431	GO: Biological Process
	CXCL12,KIT	leukocyte aggregation	0.03668	GO:0070486	GO: Biological Process
	CXCL12	branching involved in blood vessel morphogenesis	0.03668	GO:0001569	GO: Biological Process
	DCN	chondroitin sulfate proteoglycan metabolic process	0.03668	GO:0050654	GO: Biological Process
	ITGB3	positive regulation of cell-matrix adhesion	0.03668	GO:0001954	GO: Biological Process
	CXCL12	positive regulation of axon extension	0.03668	GO:0045773	GO: Biological Process
	DCN	regulation of membrane depolarization	0.03668	GO:0003254	GO: Biological Process
	CXCL12	myoblast fusion	0.03668	GO:0007520	GO: Biological Process
	CXCL12,ITGB3	cellular metal ion homeostasis	0.03696	GO:0006875	GO: Biological Process
	HGF	regulation of release of cytochrome c from mitochondria	0.03706	GO:0090199	GO: Biological Process
	CXCL12	positive regulation of amine transport	0.03706	GO:0051954	GO: Biological Process
	PDGFRB	collagen biosynthetic process	0.03706	GO:0032964	GO: Biological Process
	PDGFRB	positive regulation of small GTPase mediated signal transduction	0.03706	GO:0051057	GO: Biological Process
	CXCL12	neuron projection extension involved in neuron projection guidance	0.03706	GO:1902284	GO: Biological Process
	CXCL12	axon extension involved in axon guidance	0.03706	GO:0048846	GO: Biological Process
	PDGFRB	regulation of collagen metabolic process	0.03706	GO:0010712	GO: Biological Process
	CD34,ITGB3	negative regulation of transport	0.03748	GO:0051051	GO: Biological Process
	ITGB3	regulation of substrate adhesion-dependent cell spreading	0.03775	GO:1900024	GO: Biological Process
	KIT,PDGFRB	skeletal system development	0.03804	GO:0001501	GO: Biological Process
	KIT	programmed cell death involved in cell development	0.03822	GO:0010623	GO: Biological Process
	DCN	negative regulation of JAK-STAT cascade	0.03822	GO:0046426	GO: Biological Process
	DCN	negative regulation of STAT cascade	0.03822	GO:1904893	GO: Biological Process
	ITGB3	heterotypic cell-cell adhesion	0.03822	GO:0034113	GO: Biological Process
	PDGFRB	positive regulation of protein dephosphorylation	0.03822	GO:0035307	GO: Biological Process
	CD34,ITGB3	regulation of body fluid levels	0.03879	GO:0050878	GO: Biological Process
	CD34	negative regulation of tumor necrosis factor production	0.03879	GO:0032720	GO: Biological Process
	PDGFRB	positive regulation of dephosphorylation	0.03879	GO:0035306	GO: Biological Process
	DCN	positive regulation of macroautophagy	0.03879	GO:0016239	GO: Biological Process
	CD34	cell differentiation involved in kidney development	0.03946	GO:0061005	GO: Biological Process
	PDGFRB	positive regulation of mitotic nuclear division	0.03946	GO:0045840	GO: Biological Process
	CXCL12,KIT	leukocyte cell-cell adhesion	0.03983	GO:0007159	GO: Biological Process
	DCN,CXCL12,KIT	reproductive process	0.03989	GO:0022414	GO: Biological Process
	DCN,CXCL12,KIT	reproduction	0.03991	GO:0000003	GO: Biological Process
	CD34	negative regulation of tumor necrosis factor superfamily cytokine production	0.03991	GO:1903556	GO: Biological Process
	CD34	negative regulation of hemostasis	0.03991	GO:1900047	GO: Biological Process
	CD34	negative regulation of blood coagulation	0.03991	GO:0030195	GO: Biological Process
	KIT,HGF,ITGB3	vesicle-mediated transport	0.04034	GO:0016192	GO: Biological Process
	KIT	mast cell activation involved in immune response	0.04034	GO:0002279	GO: Biological Process
	ITGB3	cell adhesion mediated by integrin	0.04034	GO:0033627	GO: Biological Process
	CD34	negative regulation of cytokine secretion	0.04034	GO:0050710	GO: Biological Process
	CXCL12	cellular extravasation	0.04034	GO:0045123	GO: Biological Process
	KIT	mast cell degranulation	0.04034	GO:0043303	GO: Biological Process
	CD34,CXCL12	blood circulation	0.0404	GO:0008015	GO: Biological Process
	PDGFRB,HGF	response to inorganic substance	0.04061	GO:0010035	GO: Biological Process
	CD34,CXCL12	circulatory system process	0.04063	GO:0003013	GO: Biological Process
	CXCL12	regulation of catecholamine secretion	0.04063	GO:0050433	GO: Biological Process
	KIT	megakaryocyte differentiation	0.04063	GO:0030219	GO: Biological Process
	CXCL12	negative regulation of response to DNA damage stimulus	0.04063	GO:2001021	GO: Biological Process
	CD34	negative regulation of coagulation	0.04063	GO:0050819	GO: Biological Process
	CXCL12,KIT,HGF	generation of neurons	0.04063	GO:0048699	GO: Biological Process
	CXCL12,ITGB3	cell growth	0.04063	GO:0016049	GO: Biological Process
	KIT	mast cell mediated immunity	0.04114	GO:0002448	GO: Biological Process
	PDGFRB	aorta development	0.04114	GO:0035904	GO: Biological Process
	DCN	negative regulation of epithelial cell migration	0.04114	GO:0010633	GO: Biological Process
	CD34	negative regulation of reactive oxygen species metabolic process	0.04114	GO:2000378	GO: Biological Process
	DCN	positive regulation of response to extracellular stimulus	0.04167	GO:0032106	GO: Biological Process
	ITGB3	regulation of bone remodeling	0.04167	GO:0046850	GO: Biological Process
	DCN	positive regulation of response to nutrient levels	0.04167	GO:0032109	GO: Biological Process
	HGF	regulation of oxidative stress-induced cell death	0.04167	GO:1903201	GO: Biological Process
	CD34	regulation of interleukin-2 production	0.04236	GO:0032663	GO: Biological Process
	KIT	detection of mechanical stimulus	0.04288	GO:0050982	GO: Biological Process
	ITGB3	positive regulation of myeloid leukocyte differentiation	0.04288	GO:0002763	GO: Biological Process
	DCN	peptide cross-linking	0.04288	GO:0018149	GO: Biological Process
	CXCL12	catecholamine secretion	0.04288	GO:0050432	GO: Biological Process
	CD34,CXCL12,KIT	immune response	0.04301	GO:0006955	GO: Biological Process
	CXCL12	regulation of myotube differentiation	0.04351	GO:0010830	GO: Biological Process
	DCN,HGF	autophagy	0.04357	GO:0006914	GO: Biological Process
	CXCL12,ITGB3	cellular cation homeostasis	0.04367	GO:0030003	GO: Biological Process
	CXCL12,ITGB3	metal ion homeostasis	0.04367	GO:0055065	GO: Biological Process
	PDGFRB,MITF	sensory organ development	0.04367	GO:0007423	GO: Biological Process
	KIT	lysosome localization	0.04367	GO:0032418	GO: Biological Process
	ITGB3	platelet aggregation	0.04367	GO:0070527	GO: Biological Process
	CXCL12	syncytium formation by plasma membrane fusion	0.04367	GO:0000768	GO: Biological Process
	KIT	lamellipodium assembly	0.04367	GO:0030032	GO: Biological Process
	HGF	regulation of morphogenesis of a branching structure	0.04367	GO:0060688	GO: Biological Process
	CXCL12	negative regulation of leukocyte apoptotic process	0.04367	GO:2000107	GO: Biological Process
	PDGFRB,HGF	nuclear division	0.04394	GO:0000280	GO: Biological Process
	DCN,HGF	negative regulation of phosphate metabolic process	0.04394	GO:0045936	GO: Biological Process
	DCN,HGF	negative regulation of phosphorus metabolic process	0.04394	GO:0010563	GO: Biological Process
	PDGFRB	artery morphogenesis	0.04394	GO:0048844	GO: Biological Process
	CXCL12	positive regulation of striated muscle cell differentiation	0.04394	GO:0051155	GO: Biological Process
	HGF	exocrine system development	0.04394	GO:0035272	GO: Biological Process
	HGF	neuron projection regeneration	0.04394	GO:0031102	GO: Biological Process
	HGF	regulation of extrinsic apoptotic signaling pathway via death domain receptors	0.04394	GO:1902041	GO: Biological Process
	CXCL12	monocyte chemotaxis	0.04443	GO:0002548	GO: Biological Process
	PDGFRB	myofibril assembly	0.04443	GO:0030239	GO: Biological Process
	HGF	release of cytochrome c from mitochondria	0.04443	GO:0001836	GO: Biological Process
	DCN	glycosaminoglycan catabolic process	0.04443	GO:0006027	GO: Biological Process
	CXCL12,ITGB3	cellular ion homeostasis	0.04464	GO:0006873	GO: Biological Process
	CXCL12,HGF	morphogenesis of an epithelium	0.04474	GO:0002009	GO: Biological Process
	DCN	regulation of mitochondrial membrane potential	0.04474	GO:0051881	GO: Biological Process
	DCN	proteoglycan biosynthetic process	0.04474	GO:0030166	GO: Biological Process
	KIT	visual learning	0.04474	GO:0008542	GO: Biological Process
	KIT	regulation of neuronal synaptic plasticity	0.04474	GO:0048168	GO: Biological Process
	HGF	negative regulation of autophagy	0.04474	GO:0010507	GO: Biological Process
	CXCL12,PDGFRB,ITGB3	ion transport	0.04516	GO:0006811	GO: Biological Process
	CXCL12,KIT,HGF	neurogenesis	0.04516	GO:0022008	GO: Biological Process
	CXCL12	syncytium formation	0.04516	GO:0006949	GO: Biological Process
	KIT	positive regulation of tyrosine phosphorylation of STAT protein	0.04516	GO:0042531	GO: Biological Process
	CD34	interleukin-2 production	0.04516	GO:0032623	GO: Biological Process
	DCN,PDGFRB	positive regulation of organelle organization	0.04518	GO:0010638	GO: Biological Process
	CD34,ITGB3,MITF	negative regulation of biosynthetic process	0.0455	GO:0009890	GO: Biological Process
	CD34	regulation of nitric oxide biosynthetic process	0.04564	GO:0045428	GO: Biological Process
	CD34	negative regulation of wound healing	0.04564	GO:0061045	GO: Biological Process
	ITGB3	lipid storage	0.04626	GO:0019915	GO: Biological Process
	CXCL12,HGF	apoptotic signaling pathway	0.04626	GO:0097190	GO: Biological Process
	PDGFRB	positive regulation of nuclear division	0.04684	GO:0051785	GO: Biological Process
	CD34,HGF	regulation of cytokine production	0.04684	GO:0001817	GO: Biological Process
	KIT,PDGFRB	positive regulation of GTPase activity	0.04692	GO:0043547	GO: Biological Process
	KIT	myeloid cell development	0.04721	GO:0061515	GO: Biological Process
	ITGB3	bone resorption	0.04721	GO:0045453	GO: Biological Process
	KIT	visual behavior	0.04721	GO:0007632	GO: Biological Process
	PDGFRB	regulation of phosphoprotein phosphatase activity	0.04721	GO:0043666	GO: Biological Process
	DCN	aminoglycan catabolic process	0.04773	GO:0006026	GO: Biological Process
	HGF	positive regulation of osteoblast differentiation	0.04773	GO:0045669	GO: Biological Process
	CXCL12	telencephalon cell migration	0.04773	GO:0022029	GO: Biological Process
	PDGFRB	coronary vasculature development	0.04818	GO:0060976	GO: Biological Process
	KIT	mast cell activation	0.04818	GO:0045576	GO: Biological Process
	HGF	regulation of cellular response to oxidative stress	0.04818	GO:1900407	GO: Biological Process
	ITGB3	regulation of protein tyrosine kinase activity	0.04818	GO:0061097	GO: Biological Process
	CD34,PDGFRB	organelle assembly	0.04898	GO:0070925	GO: Biological Process
	CXCL12,HGF	regulation of neuron differentiation	0.04925	GO:0045664	GO: Biological Process
	ITGB3	positive regulation of endothelial cell migration	0.04925	GO:0010595	GO: Biological Process
	CXCL12	catecholamine transport	0.04925	GO:0051937	GO: Biological Process
	CXCL12	forebrain cell migration	0.04925	GO:0021885	GO: Biological Process
	CXCL12,KIT,PDGFRB,HGF,MITF	Pathways in cancer	0.000157	83105	KEGG
	KIT,PDGFRB,HGF,ITGB3	Rap1 signaling pathway	0.000157	868086	KEGG
	KIT,PDGFRB,HGF	Constitutive Signaling by Aberrant PI3K in Cancer	0.000157	1268880	REACTOME
	PDGFRB,HGF,MITF	Melanoma	0.000157	83114	KEGG
	KIT,PDGFRB,HGF,ITGB3	SOS-mediated signalling	0.000157	1269440	REACTOME
	KIT,PDGFRB,HGF,ITGB3	RAF/MAP kinase cascade	0.000157	1269285	REACTOME
	KIT,PDGFRB,HGF,ITGB3	SHC1 events in EGFR signaling	0.000157	1269383	REACTOME
	KIT,PDGFRB,HGF,ITGB3	GRB2 events in EGFR signaling	0.000157	1269382	REACTOME
	KIT,PDGFRB,HGF,ITGB3	Signalling to p38 via RIT and RIN	0.000157	1269468	REACTOME
	KIT,PDGFRB,HGF,ITGB3	ARMS-mediated activation	0.000157	1269471	REACTOME
	KIT,PDGFRB,HGF,ITGB3	Frs2-mediated activation	0.000157	1269470	REACTOME
	KIT,PDGFRB,HGF,ITGB3	MAPK1/MAPK3 signaling	0.000157	1269502	REACTOME
	KIT,PDGFRB,HGF,ITGB3	Prolonged ERK activation events	0.000157	1269469	REACTOME
	KIT,PDGFRB,HGF,ITGB3	Signaling by Leptin	0.000157	1269632	REACTOME
	KIT,PDGFRB,HGF,ITGB3	Interleukin receptor SHC signaling	0.000157	1269322	REACTOME
	KIT,PDGFRB,HGF,ITGB3	Signalling to RAS	0.000157	1269465	REACTOME
	KIT,PDGFRB,HGF,ITGB3	VEGFR2 mediated cell proliferation	0.000157	1269485	REACTOME
	KIT,PDGFRB,HGF,ITGB3	Interleukin-2 signaling	0.000157	1269321	REACTOME
	KIT,PDGFRB,HGF,ITGB3	Signalling to ERKs	0.000157	1269464	REACTOME
	CXCL12,KIT,PDGFRB,HGF	Cytokine-cytokine receptor interaction	0.000157	83051	KEGG
	KIT,PDGFRB,HGF,ITGB3	RET signaling	0.000157	1427866	REACTOME
	KIT,PDGFRB,HGF,ITGB3	FCERI mediated MAPK activation	0.000157	1269299	REACTOME
	KIT,PDGFRB,HGF,ITGB3	Interleukin-3, 5 and GM-CSF signaling	0.000157	1269323	REACTOME
	KIT,PDGFRB,HGF,ITGB3	NCAM signaling for neurite out-growth	0.0001616	1270312	REACTOME
	KIT,PDGFRB,HGF	PI5P, PP2A and IER3 Regulate PI3K/AKT Signaling	0.0001659	1383020	REACTOME
	KIT,PDGFRB,HGF,ITGB3	MAPK family signaling cascades	0.0001659	1269501	REACTOME
	KIT,PDGFRB,HGF	PI3K/AKT Signaling in Cancer	0.0001659	1268879	REACTOME
	KIT,PDGFRB,HGF,ITGB3	IRS-mediated signalling	0.0001659	1269431	REACTOME
	KIT,PDGFRB,HGF,ITGB3	Insulin receptor signalling cascade	0.0001659	1269429	REACTOME
	KIT,PDGFRB,HGF,ITGB3	IRS-related events triggered by IGF1R	0.0001659	1269620	REACTOME
	KIT,PDGFRB,HGF,ITGB3	IGF1R signaling cascade	0.0001659	1269618	REACTOME
	KIT,PDGFRB,HGF,ITGB3	Signaling by Type 1 Insulin-like Growth Factor 1 Receptor (IGF1R)	0.0001659	1269617	REACTOME
	KIT,PDGFRB,HGF	Negative regulation of the PI3K/AKT network	0.0001659	1269191	REACTOME
	CD34,KIT,ITGB3	Hematopoietic cell lineage	0.0001769	83078	KEGG
	KIT,PDGFRB,HGF,ITGB3	Signaling by Insulin receptor	0.0002047	1269428	REACTOME
	KIT,PDGFRB,HGF,ITGB3	VEGFA-VEGFR2 Pathway	0.0002164	1269483	REACTOME
	KIT,PDGFRB,HGF,ITGB3	Signaling by SCF-KIT	0.0002218	1269487	REACTOME
	KIT,PDGFRB,HGF,ITGB3	Signaling by VEGF	0.0002218	1269480	REACTOME
	KIT,PDGFRB,HGF,ITGB3	PI3K-Akt signaling pathway	0.0002218	692234	KEGG
	KIT,PDGFRB,HGF,ITGB3	Downstream signal transduction	0.0002504	1269479	REACTOME
	KIT,PDGFRB,HGF,ITGB3	DAP12 signaling	0.0002552	1269284	REACTOME
	KIT,PDGFRB,HGF,ITGB3	Signaling by EGFR	0.0002716	1269380	REACTOME
	KIT,PDGFRB,HGF,ITGB3	Diseases of signal transduction	0.0002792	1268855	REACTOME
	KIT,PDGFRB,HGF,ITGB3	DAP12 interactions	0.0002792	1269283	REACTOME
	KIT,PDGFRB,HGF	PIP3 activates AKT signaling	0.0002811	1269188	REACTOME
	KIT,PDGFRB,HGF,ITGB3	Signaling by PDGF	0.0002811	1269478	REACTOME
	KIT,PDGFRB,HGF,ITGB3	Fc epsilon receptor (FCERI) signaling	0.0002811	1269298	REACTOME
	KIT,PDGFRB,HGF	PI3K/AKT activation	0.0002816	1269473	REACTOME
	KIT,PDGFRB,HGF	GAB1 signalosome	0.0002816	1269384	REACTOME
	KIT,PDGFRB,HGF,ITGB3	NGF signalling via TRKA from the plasma membrane	0.0002895	1269460	REACTOME
	PDGFRB,ITGB3	S1P1 pathway	0.0003225	137937	Pathway Interaction Database
	KIT,PDGFRB,HGF	Role of LAT2/NTAL/LAB on calcium mobilization	0.0003249	1269302	REACTOME
	DCN,KIT,PDGFRB,HGF,ITGB3	Disease	0.0003453	1268854	REACTOME
	KIT,PDGFRB,HGF,ITGB3	Gastrin-CREB signalling pathway via PKC and MAPK	0.0004526	1269592	REACTOME
	PDGFRB,ITGB3	Nectin adhesion pathway	0.0004715	138054	Pathway Interaction Database
	PDGFRB,ITGB3	S1P3 pathway	0.0005829	138063	Pathway Interaction Database
	KIT,PDGFRB,HGF,ITGB3	Signalling by NGF	0.0005847	1269443	REACTOME
	KIT,PDGFRB,HGF,ITGB3	Signaling by Interleukins	0.0008195	1269318	REACTOME
	HGF,ITGB3	Arf6 signaling events	0.0008195	138034	Pathway Interaction Database
	PDGFRB,HGF,ITGB3	Focal adhesion	0.0008389	83067	KEGG
	KIT,PDGFRB,HGF	Downstream signaling events of B Cell Receptor (BCR)	0.0008389	1269185	REACTOME
	PDGFRB,HGF	Signaling events mediated by TCPTP	0.0008614	169350	Pathway Interaction Database
	DCN,HGF,ITGB3	Proteoglycans in cancer	0.0008614	782000	KEGG
	KIT,PDGFRB,HGF,ITGB3	Axon guidance	0.0008859	1270303	REACTOME
	KIT,PDGFRB,HGF	Ras signaling pathway	0.001161	868085	KEGG
	KIT,PDGFRB,HGF	Signaling by the B Cell Receptor (BCR)	0.001282	1269183	REACTOME
	PDGFRB,ITGB3	Signaling events mediated by PTP1B	0.001568	138017	Pathway Interaction Database
	KIT,MITF	Signaling events mediated by Stem cell factor receptor (c-Kit)	0.001671	138068	Pathway Interaction Database
	DCN,ITGB3	ECM proteoglycans	0.001979	1270256	REACTOME
	CXCL12,KIT,PDGFRB,HGF,ITGB3	Signaling by GPCR	0.002165	1269543	REACTOME
	KIT,PDGFRB	Central carbon metabolism in cancer	0.0025	1059538	KEGG
	KIT,PDGFRB,HGF,ITGB3	Cytokine Signaling in Immune system	0.002688	1269310	REACTOME
	CD34,KIT	C-MYB transcription factor network	0.00349	138073	Pathway Interaction Database
	CD34,KIT,PDGFRB,HGF	Adaptive Immune System	0.00349	1269171	REACTOME
	PDGFRB,HGF	EGFR tyrosine kinase inhibitor resistance	0.00349	1404798	KEGG
	KIT,MITF	Melanogenesis	0.005605	83092	KEGG
	HGF	MET activates STAT3	0.00603	1457803	REACTOME
	ITGB3,MITF	Osteoclast differentiation	0.008983	193147	KEGG
	KIT,PDGFRB,HGF,ITGB3	Developmental Biology	0.009025	1270302	REACTOME
	HGF,ITGB3	Platelet degranulation	0.009025	1269367	REACTOME
	HGF	MET activates PTPN11	0.009247	1457798	REACTOME
	HGF	MET interacts with TNS proteins	0.009247	1457801	REACTOME
	PDGFRB	transforming growth factor-beta signaling	0.009247	PW:0000206	Pathway Ontology
	HGF,ITGB3	Response to elevated platelet cytosolic Ca2+	0.009247	1269365	REACTOME
	KIT,PDGFRB	Phospholipase D signaling pathway	0.01035	1311074	KEGG
	HGF	MET activates PI3K/AKT signaling	0.01054	1457797	REACTOME
	HGF	MET Receptor Activation	0.01054	1457795	REACTOME
	ITGB3	platelet aggregation	0.01054	PW:0000508	Pathway Ontology
	DCN	Defective CHST14 causes EDS, musculocontractural type	0.01189	1269018	REACTOME
	DCN	Defective CHST3 causes SEDCJD	0.01189	1269017	REACTOME
	DCN	Defective CHSY1 causes TPBS	0.01189	1269016	REACTOME
	KIT,PDGFRB,HGF,ITGB3	Innate Immune System	0.01588	1269203	REACTOME
	HGF	MET receptor recycling	0.01661	1457804	REACTOME
	DCN	Dermatan sulfate biosynthesis	0.01733	1269986	REACTOME
	CD34	Adhesion and Diapedesis of Lymphocytes	0.01733	M1469	MSigDB C2 BIOCARTA (v6.0)
	HGF	MET activates RAS signaling	0.01733	1457796	REACTOME
	HGF	MET activates RAP1 and RAC1	0.01733	1457802	REACTOME
	HGF	scatter factor/hepatocyte growth factor signaling	0.01733	PW:0000578	Pathway Ontology
	PDGFRB,ITGB3	Regulation of actin cytoskeleton	0.01748	83089	KEGG
	ITGB3	Ticlopidine Pathway	0.01748	SMP00261	SMPDB
	ITGB3	Abciximab Pathway	0.01748	SMP00265	SMPDB
	ITGB3	PECAM1 interactions	0.01748	1269375	REACTOME
	ITGB3	Dipyridamole Pathway	0.01748	SMP00264	SMPDB
	ITGB3	Cilostazol Pathway	0.01748	SMP00263	SMPDB
	ITGB3	Eptifibatide Pathway	0.01748	SMP00266	SMPDB
	ITGB3	Tirofiban Pathway	0.01748	SMP00267	SMPDB
	DCN	CS/DS degradation	0.02019	1269987	REACTOME
	ITGB3	GRB2:SOS provides linkage to MAPK signaling for Integrins	0.02223	1269360	REACTOME
	KIT	TFAP2 (AP-2) family regulates transcription of growth factors and their receptors	0.02223	1427841	REACTOME
	KIT	Regulation of KIT signaling	0.02223	1269488	REACTOME
	ITGB3	p130Cas linkage to MAPK signaling for integrins	0.02223	1269361	REACTOME
	HGF	Syndecan-1-mediated signaling events	0.02279	138046	Pathway Interaction Database
	MITF	SUMOylation of transcription factors	0.02279	1339110	REACTOME
	CD34	IL 17 Signaling Pathway	0.02279	M19422	MSigDB C2 BIOCARTA (v6.0)
	ITGB3	Acetylsalicylic Acid Pathway	0.02279	SMP00083	SMPDB
	ITGB3	Clopidogrel Pathway	0.02331	SMP00260	SMPDB
	CXCL12	Pertussis toxin-insensitive CCR5 Signaling in Macrophage	0.02331	M2349	MSigDB C2 BIOCARTA (v6.0)
	CXCL12	Axon guidance mediated by Slit/Robo	0.02331	P00008	PantherDB
	ITGB3	uCalpain and friends in Cell spread	0.02331	M13143	MSigDB C2 BIOCARTA (v6.0)
	DCN	Defective B3GALT6 causes EDSP2 and SEMDJL1	0.024	1309217	REACTOME
	DCN	Defective B4GALT7 causes EDS, progeroid type	0.024	1269014	REACTOME
	DCN	Defective B3GAT3 causes JDSSDHD	0.024	1269015	REACTOME
	ITGB3	Etodolac Pathway	0.02407	SMP00084	SMPDB
	ITGB3	Valdecoxib Pathway	0.02407	SMP00116	SMPDB
	ITGB3	Celecoxib Pathway	0.02407	SMP00096	SMPDB
	ITGB3	Rofecoxib Pathway	0.02407	SMP00087	SMPDB
	ITGB3	Meloxicam Pathway	0.02407	SMP00106	SMPDB
	HGF	MET activates PTK2 signaling	0.02407	1457800	REACTOME
	HGF,ITGB3	Platelet activation, signaling and aggregation	0.02444	1269350	REACTOME
	HGF	Negative regulation of MET activity	0.0245	1457805	REACTOME
	ITGB3	Syndecan interactions	0.0245	1270255	REACTOME
	ITGB3	Signal transduction by L1	0.0245	1270326	REACTOME
	DCN	Chondroitin sulfate biosynthesis	0.02547	1269985	REACTOME
	DCN,ITGB3	Extracellular matrix organization	0.02611	1270244	REACTOME
	PDGFRB,ITGB3	MicroRNAs in cancer	0.02611	852705	KEGG
	CXCL12	CXCR4 Signaling Pathway	0.02715	M882	MSigDB C2 BIOCARTA (v6.0)
	CXCL12	Nuclear signaling by ERBB4	0.02807	1269499	REACTOME
	DCN	Diseases associated with glycosaminoglycan metabolism	0.02836	1269011	REACTOME
	DCN	A tetrasaccharide linker sequence is required for GAG synthesis	0.02836	1269981	REACTOME
	DCN	transforming growth factor-beta Smad dependent signaling	0.02836	PW:0000490	Pathway Ontology
	KIT	Regulation of BAD phosphorylation	0.02836	M85	MSigDB C2 BIOCARTA (v6.0)
	ITGB3	Ephrin B reverse signaling	0.02903	138052	Pathway Interaction Database
	ITGB3	Phospholipids as signalling intermediaries	0.02903	M10579	MSigDB C2 BIOCARTA (v6.0)
	HGF	Interleukin-7 signaling	0.02968	1269326	REACTOME
	ITGB3	Integrin alphaIIb beta3 signaling	0.02968	1269359	REACTOME
	CXCL12,HGF	Genes encoding secreted soluble factors	0.03151	M5883	MSigDB C2 BIOCARTA (v6.0)
	ITGB3	Molecules associated with elastic fibres	0.03195	1270252	REACTOME
	HGF	MET promotes cell motility	0.03195	1457799	REACTOME
	CXCL12	Syndecan-4-mediated signaling events	0.03195	138064	Pathway Interaction Database
	ITGB3	Osteopontin-mediated events	0.03275	137960	Pathway Interaction Database
	DCN	Validated transcriptional targets of AP1 family members Fra1 and Fra2	0.03455	169349	Pathway Interaction Database
	DCN	Genes encoding proteoglycans	0.03486	M5882	MSigDB C2 BIOCARTA (v6.0)
	ITGB3	Signaling by high-kinase activity BRAF mutants	0.03486	1457783	REACTOME
	MITF	Signaling mediated by p38-alpha and p38-beta	0.03486	138012	Pathway Interaction Database
	DCN,CXCL12,HGF	Ensemble of genes encoding extracellular matrix and extracellular matrix-associated proteins	0.03565	M5889	MSigDB C2 BIOCARTA (v6.0)
	HGF	Signaling of Hepatocyte Growth Factor Receptor	0.03636	M19358	MSigDB C2 BIOCARTA (v6.0)
	ITGB3	integrin signaling	0.03686	PW:0000286	Pathway Ontology
	ITGB3	Platelet Aggregation (Plug Formation)	0.03686	1269358	REACTOME
	ITGB3	Paradoxical activation of RAF signaling by kinase inactive BRAF	0.03711	1457785	REACTOME
	ITGB3	Signaling by moderate kinase activity BRAF mutants	0.03711	1457784	REACTOME
	ITGB3	MAP2K and MAPK activation	0.03711	1269287	REACTOME
	ITGB3	Blood coagulation	0.03736	P00011	PantherDB
	HGF	Stabilization and expansion of the E-cadherin adherens junction	0.03736	137918	Pathway Interaction Database
	KIT	Transcriptional regulation by the AP-2 (TFAP2) family of transcription factors	0.03736	1427839	REACTOME
	ITGB3	Elastic fibre formation	0.03897	1270251	REACTOME
	CXCL12	Signaling by ERBB4	0.03941	1269496	REACTOME
	MITF	IL6-mediated signaling events	0.03941	137932	Pathway Interaction Database
	ITGB3	Non-integrin membrane-ECM interactions	0.04162	1270254	REACTOME
	ITGB3	Integrins in angiogenesis	0.04162	137999	Pathway Interaction Database
	HGF	FGF signaling pathway	0.04226	137989	Pathway Interaction Database
	CXCL12	Chemokine receptors bind chemokines	0.0429	1269547	REACTOME
	HGF	Malaria	0.04327	152665	KEGG
	CXCL12	Intestinal immune network for IgA production	0.04327	128760	KEGG
	ITGB3	Signaling by RAS mutants	0.04476	1457782	REACTOME
	DCN	Chondroitin sulfate/dermatan sulfate metabolism	0.04536	1269984	REACTOME
	DCN	Heparan sulfate/heparin (HS-GAG) metabolism	0.04655	1269980	REACTOME
	PDGFRB	PDGFR-beta signaling pathway	0.04655	138071	Pathway Interaction Database
	KIT	Acute myeloid leukemia	0.04713	83117	KEGG
	MITF	Regulation of retinoblastoma protein	0.0477	137916	Pathway Interaction Database
